# Supplementary material for: Characterization of transcriptional landscape in bone marrow-derived mesenchymal stromal cells treated with aspirin by RNA-seq
Source: PeerJ. 2022 Jan 24;10:e12819. doi: 10.7717/peerj.12819 (PMC8793730; doi:10.7717/peerj.12819)
Supplement: Supplemental Information 4 [file peerj-10-12819-s004.xls]

Gene ID	Gene Symbol	Type	log2 (p20 / p5)	Qvalue ( (p20 / p5))
58813	Nt5e	mRNA	-0.71596049442459	1.14142595096845E-24
353231	Spg7	mRNA	-0.577323243913409	1.82149427554195E-18
296733	Chpf2	mRNA	-0.68402741960735	8.552106025885849E-42
312688	Usp18	mRNA	1.11426711531905	1.67142416588052E-5
308602	Tmem86a	mRNA	1.17521074999758	0.0256786322326533
688746	Hdhd3	mRNA	-0.475184459727544	0.0479135627993626
367832	Zfx	mRNA	0.226711343723247	3.681566216453E-4
302941	Ubald1	mRNA	-0.704345476895266	9.12986871427659E-12
363471	Pnpla4	mRNA	0.909538969284662	0.009507561332526
103691988	LOC103691988	mRNA	0.737928164060545	4.8468566034753393E-11
100364016	LOC100364016	mRNA	0.543777237903756	8.21960366351267E-12
360956	Tbc1d14	mRNA	0.29421710158662	3.88196174054048E-6
293130	Ndufc2	mRNA	-0.228980039464941	5.032423378013E-4
313115	Ufl1	mRNA	-0.430208729530674	2.62859758056795E-12
361625	Nrip3	mRNA	-1.20778881669033	3.89653801558747E-17
306748	Cxcl14	mRNA	-4.26936548592625	0.0110956223462451
302986	Telo2	mRNA	0.601001635842021	6.07004078087134E-11
306805	Aspn	mRNA	2.80018601623731	0.0
498579	RGD1564899	mRNA	-4.89430476964024	1.3176287797817298E-36
94271	Atp5pf	mRNA	-0.2688748448706	4.03215775265126E-7
361433	Cpne7	mRNA	4.27052548671075	1.12525733280866E-75
103691005	LOC103691005	mRNA	0.686538604994728	3.5639223559846E-20
684173	Traf5	mRNA	-0.367897448604146	0.0036467912624579
294715	Rgs7bp	mRNA	-2.62253097621813	1.1432230439977701E-117
246772	Vps4a	mRNA	-0.261627100663133	0.0013422491142304
304555	Hps4	mRNA	0.655465603379502	2.58442631388846E-10
361309	Paip2	mRNA	-0.111766805840491	0.0454582067842113
116457	Mapk8ip1	mRNA	0.414978680780881	5.1656379142882804E-9
304277	Cpsf4	mRNA	0.259366666909208	0.0089371780855076
117021	Nup155	mRNA	0.234105231423556	0.0034764754264192
58950	Fkbp1b	mRNA	-0.462547300165835	0.0184509442462712
691307	Lrrc39	mRNA	-0.773579404615007	0.0040950274801165
295678	Sestd1	mRNA	-0.276157280947563	8.10615280109686E-6
308773	Hapln3	mRNA	-0.637124101394921	0.0027582493591632
308409	Opa3	mRNA	-1.06220189966013	3.07108591749445E-13
289352	Eprs	mRNA	-0.31938533568285	1.3417125782714902E-19
305625	Slc49a3	mRNA	0.408875091585521	0.0433933443772089
307821	Psmd7	mRNA	-0.794847010325996	4.78899254603838E-60
25019	Xrcc6	mRNA	0.274729648669033	0.0013292466267823
304271	Rnf6	mRNA	-0.161021458470243	0.0397340918532152
314904	Arhgef25	mRNA	0.434579599318968	2.8768948605374E-24
362941	Fbxl6	mRNA	0.68615594216076	5.53899210085491E-12
89815	Syngr2	mRNA	-0.741603267185687	1.60977042454623E-20
360826	Hscb	mRNA	0.478342841155554	5.469115497445E-4
81742	Pde1c	mRNA	-2.54102928753356	1.28989210608049E-34
29715	Slc8a1	mRNA	-0.664731459422073	2.3271393560746898E-42
312616	Trnt1	mRNA	-0.189719974336572	0.0104378235233554
309035	Dcun1d3	mRNA	0.19888356352219	0.0196174360611963
294797	Il7r	mRNA	-4.44236159072813	0.0241366411342792
246212	Sipa1l1	mRNA	-0.232898185131955	2.689907247808E-4
64558	Fzd4	mRNA	2.7628892215948	3.4005533430675405E-196
116674	Jdp2	mRNA	-0.44466562955176	6.79015750547856E-10
298787	Memo1	mRNA	-0.756600980412152	4.2125893871996405E-25
307989	Ablim1	mRNA	3.20143391537785	4.3460145552199E-89
315121	Cdc42ep1	mRNA	-0.431115382053547	5.47803851519776E-8
100125362	LOC100125362	mRNA	-8.99658922696916	8.69365093231382E-26
301242	Ptk7	mRNA	0.498566120966846	7.39058137275848E-29
296162	Ddrgk1	mRNA	-0.176933955831765	0.0429527483487647
27064	Ankrd1	mRNA	-4.0023309457408	1.55833878036853E-64
315597	Mfrp	mRNA	4.98761082898482	1.60773597618207E-21
315769	Trip4	mRNA	-0.217400487708983	0.0035700946203525
498831	RGD1562608	mRNA	0.831360083019655	1.3636189020009701E-9
362629	Il22ra1	mRNA	-4.78971756021182	0.0082999174404891
303173	Zfp39	mRNA	1.72626157125371	1.44015258642052E-29
359725	Cbr4	mRNA	0.582018014186843	2.47130121416265E-7
300948	Rnf7	mRNA	-0.293886007088866	0.0061588840698648
361112	Vstm4	mRNA	-4.3056400006183	8.5014576993926E-116
289318	Tmem63a	mRNA	0.177308713371141	0.0115338502333154
29153	Capn1	mRNA	0.536648746517218	7.49041441778456E-29
367090	Neil1	mRNA	0.933281681430851	1.7795551583967E-11
303200	Map2k3	mRNA	-0.381046360535566	7.01483471389686E-8
117258	Cntn1	mRNA	2.98311411707811	7.82794163304723E-5
311598	Fam83d	mRNA	1.21772264523686	1.34774755195181E-26
362238	Dusp15	mRNA	1.4021659335313	4.64513834569704E-12
299285	Clmn	mRNA	2.7336837866295	2.15186321965528E-39
499918	Rspo4	mRNA	-3.93223941083127	0.0045561522227143
360720	Rabl3	mRNA	-0.432183574634421	4.07339852570879E-5
29580	Fdft1	mRNA	1.33948366919755	5.5655300071482404E-133
308404	Irf2bp1	mRNA	0.333075985517366	6.258415496663E-4
497895	Mrnip	mRNA	1.35595252779186	1.90137542260679E-6
310775	Lrif1	mRNA	0.320417017353404	5.102835741124E-4
408217	Usp11	mRNA	1.03305348315354	1.95982803159161E-55
312946	Tmem68	mRNA	-0.809606619731202	3.67158199954466E-14
310640	Fam189b	mRNA	0.739047765157683	2.8387569598045803E-31
498972	Cpne2	mRNA	0.410933364388223	3.28705244358234E-7
108349548	LOC108349548	mRNA	-0.753307446296732	5.5793225772559E-32
83799	Dpp7	mRNA	-0.22159187089444	1.74946698382393E-5
363930	Selplg	mRNA	-5.80231568385411	2.69012615485848E-5
24446	Hgf	mRNA	1.55031310570584	1.89541834197872E-37
64155	Scn7a	mRNA	4.08341356103214	9.75504622364964E-48
292090	Galnt2	mRNA	-0.370563028404466	8.29655520089906E-21
307148	Nsun6	mRNA	0.608843823653914	4.576958561705E-4
679038	Rtl8a	mRNA	0.598852679879229	2.05273251337379E-14
502916	Rerg	mRNA	1.4597442513554	3.59230265211861E-7
298646	Agtrap	mRNA	0.31300890064588	6.46516610122343E-5
683720	Krt79	mRNA	-4.58494221212864	1.43747259697171E-17
360912	Helq	mRNA	0.534844600573124	0.00169982340544
103690234	LOC103690234	mRNA	3.61558147897353	1.10569750422885E-16
291927	Orc6	mRNA	0.450711951454211	0.0325936400506028
259274	Nmt1	mRNA	-0.595808935660957	5.20735832721037E-34
84587	Plcl1	mRNA	2.93442138063634	1.51059257871345E-8
690358	Prdm11	mRNA	1.99141514139	4.24145427514236E-20
299830	Lrig3	mRNA	0.270361171848604	0.0010207048675849
499420	Prmt2	mRNA	0.276559261274007	2.390527272169E-4
100365370	Ctdsp2	mRNA	0.232941430682456	9.29468298292918E-13
309859	Scml4	mRNA	-3.89038802809346	5.2336213509016E-6
691984	Gpc6	mRNA	2.42945158779388	0.0
171122	Rab29	mRNA	0.46348930724471	0.0035278893361395
29483	Slc1a3	mRNA	1.42235250196539	6.63737464040608E-116
171010	Ppp1r14c	mRNA	-2.33457695975775	1.0722771870524799E-48
298575	Pink1	mRNA	0.436051281656587	2.87329492186536E-6
294311	RGD735065	mRNA	-0.574451259688941	2.66294981379018E-26
287478	Ctns	mRNA	0.597214593800489	5.98256567320423E-7
298425	Efcab14	mRNA	-0.322296372670708	2.1520726965445E-6
308405	Dmpk	mRNA	-0.9313527074525	3.23482082314405E-86
81762	Rock1	mRNA	-0.357290078966728	5.02761417016824E-14
685707	Nav1	mRNA	-0.278804881657506	1.71080752869773E-10
114119	Gng10	mRNA	-0.153168074547847	0.001815297666319
81737	Ntf3	mRNA	5.48900361320827	5.331489317472E-4
500066	Strip2	mRNA	4.12790166889737	3.90329958831039E-19
85242	Pola2	mRNA	1.24779754949339	1.4686995844104102E-20
100910278	LOC100910278	mRNA	0.712456880809957	0.0259653614538236
499956	Uckl1	mRNA	-0.20475924837864	0.0066627649006304
296395	Kcng1	mRNA	-4.3562971054676	3.3208530562964697E-13
311478	Kif16b	mRNA	0.654638094264496	3.4461559371775196E-18
100360828	LOC100360828	mRNA	-0.743127700067654	4.0257349158495E-6
302363	Sh3bgrl	mRNA	0.107723760881562	0.0233911157694657
29545	Uchl1	mRNA	-0.332114575191361	2.78353946986809E-5
498873	MGC105567	mRNA	3.5395856593108	2.45811319911947E-80
308690	Ndn	mRNA	0.643547791104601	1.06039591312272E-24
54226	App	mRNA	0.121099840434785	5.77931226676235E-5
63836	Actn4	mRNA	-0.870616079086299	4.1159123889925004E-206
313840	Rmdn2	mRNA	-0.407623564612622	0.021848124804234
316530	Cnppd1	mRNA	0.455096925842142	5.3701153788592005E-15
287982	Abcf3	mRNA	-0.183342205362624	0.0135211492050604
499508	Zfyve16	mRNA	-0.480146081348848	2.09046327628704E-14
685691	Eid2	mRNA	-0.596528202520204	1.966487852951E-4
361791	Nrm	mRNA	0.996299498946807	6.4950426637544E-14
304020	Filip1l	mRNA	1.07361516691777	1.01587974521188E-65
362566	Lrrc41	mRNA	-0.255947326854215	2.25221516074154E-7
315423	Cep57	mRNA	0.657181263885876	3.76913656302999E-11
24482	Igf1	mRNA	3.42499784177885	0.0
297784	Rrs1	mRNA	-0.611898748144375	7.14527891016654E-7
315996	Sema3f	mRNA	-0.664929815988319	3.70699056049418E-54
306226	Dux4	mRNA	0.825147010507303	4.23932695675337E-5
338401	Crip2	mRNA	-0.68893694627046	2.0309906563956502E-47
680021	Grhpr	mRNA	0.61874333153556	1.319701675912E-4
308326	Zfp667	mRNA	1.43023540184171	6.636393739215941E-9
293067	Zfand6	mRNA	0.453842924822498	1.82635939302595E-13
362930	Ptp4a3	mRNA	-1.73868388807939	9.92393632340526E-19
100366216	LOC100366216	mRNA	1.57500004761847	5.14796399011509E-10
314788	RGD1307947	mRNA	-0.496989343471652	1.08367096739331E-5
361722	Bscl2	mRNA	-0.511697446283568	1.12907605650503E-10
85248	Kif3c	mRNA	-0.412854894114575	2.3108393875724E-7
360760	Pan3	mRNA	0.23607843897857	2.65574659498439E-5
58819	Txnrd1	mRNA	-0.627172910750403	1.6260319914511302E-46
295952	RGD1309730	mRNA	0.277746444618432	0.0272429548144554
24917	Kpnb1	mRNA	-0.467318033418817	3.5894867030564E-30
362046	Dapp1	mRNA	0.798699541051971	0.006699509769554
362460	Golt1b	mRNA	-0.752445956726954	6.20386036373504E-17
25095	Ampd3	mRNA	-0.819461222998163	1.57256611772475E-5
25230	Add3	mRNA	1.94394531530791	0.0
499443	Lims1	mRNA	-0.702444713320191	3.2800391556018494E-42
315804	Rfx7	mRNA	0.495654422728943	1.55984374095224E-18
25459	Hmgb1	mRNA	0.149280852304369	0.0052570626619075
362844	Brd4	mRNA	0.108256651704371	0.0229993241594598
116723	Pip4k2a	mRNA	-0.248137377967045	2.78144312677822E-6
50545	Dpf1	mRNA	1.38220721805507	8.48851702355354E-18
292087	Urb2	mRNA	-0.523455745590981	1.02388086332797E-6
360537	Tom1l2	mRNA	-0.258353837986242	4.32539091869711E-8
308009	Fam45a	mRNA	-0.228799610696412	0.0010433583152152
291060	Snrnp48	mRNA	0.235638797405069	0.0090686599614291
315907	Nrk	mRNA	1.60501482152843	1.59854254398189E-285
300944	Xrn1	mRNA	0.264604199796493	5.88717651658241E-6
307973	Def8	mRNA	-0.350519682168675	6.98429082731665E-5
25121	Pcsk2	mRNA	-3.08708686744859	0.0020787316965558
295338	Ptpn22	mRNA	-2.42957774916791	5.32581644208866E-5
293750	Ms4a6b	mRNA	5.94134906862387	1.79504667361675E-7
116665	Rere	mRNA	0.703944358864348	2.50581300697713E-61
100911668	LOC100911668	mRNA	0.820390800584253	0.0252077656101124
58958	Nup210	mRNA	-3.58294651842415	0.0170549499454745
290627	Use1	mRNA	0.878984870997888	6.3587466800376E-46
687827	Haspin	mRNA	0.661053023007689	4.11670843382294E-7
116782	Pcdhgc3	mRNA	0.464764007538789	4.41310483121488E-38
171048	Tspan8	mRNA	3.05511561024714	7.975801217199751E-9
29263	Acvr2a	mRNA	0.263406290906879	7.29947102497546E-5
266761	Cyp4v3	mRNA	0.968945882170578	8.21919650616129E-37
361458	Akap7	mRNA	0.73100661562616	1.901348427521E-4
116464	Ncoa6	mRNA	0.175523672572035	4.652902361436E-4
25722	Scn4a	mRNA	-2.80388115985333	1.8208331273113302E-20
501736	Cd300a	mRNA	5.05382730473333	0.0026057118633679
100361007	Adig	mRNA	-2.80332750690545	8.70155526978865E-7
79218	Gng5	mRNA	-0.79697391544146	8.24922253822038E-31
29885	Rab3ip	mRNA	-1.29760617459995	1.55025855061318E-9
81662	Gna11	mRNA	-0.645508524934488	4.5587355560508103E-10
84492	Tec	mRNA	-3.4170500472833	1.12896971562669E-50
246298	Retsat	mRNA	0.703091009238263	2.00860364445728E-38
266773	Zfp709	mRNA	0.512814418596078	2.26192148492011E-8
293524	Bag3	mRNA	-0.941968953100105	2.0367668875596802E-76
298992	Nova1	mRNA	0.474761672743187	3.157192146574E-4
25233	Akt2	mRNA	-0.203061325678679	2.6344724729194E-7
310392	Slc7a11	mRNA	1.22977406145529	7.32308456101446E-15
60443	Epn2	mRNA	-0.520345187278351	2.36614349235612E-33
103694903	LOC103694903	mRNA	-0.777593698125527	4.32507276791399E-8
298765	Zfp36l2	mRNA	1.03976636567466	4.03651826317412E-6
311183	Fnbp4	mRNA	0.328278771293938	1.4526480143608302E-9
499241	Scube2	mRNA	1.33280467681028	1.61058769229525E-6
312538	Mcm2	mRNA	1.27082792664123	2.18719297386503E-95
362251	Rbm39	mRNA	0.620250529003552	5.78594527608739E-71
303926	Igsf11	mRNA	-3.71084850969662	0.0108409610956207
305461	Fam53a	mRNA	-0.640746528709673	8.10364507192334E-5
299236	Flrt2	mRNA	-0.882402831502913	3.7280733204249E-98
302812	Zfp280c	mRNA	-0.287434632865215	0.0170549499454745
297525	Mkrn2	mRNA	0.399078854039804	3.49264689269374E-5
56083	Tgm2	mRNA	0.621621876150693	1.65599592153223E-7
499010	Syne1	mRNA	-0.45414576736679	1.34395695493904E-18
305556	Ehbp1	mRNA	1.56308466272453	1.99244572646337E-122
29223	Ak4	mRNA	-1.24457241496911	5.50334471100216E-37
364712	Sox4	mRNA	0.172388699641918	2.060559946632E-4
288923	Dhps	mRNA	-0.373189622090487	0.0011782174738016
300913	Il1rapl2	mRNA	-2.34755936504618	0.0051377051790871
79559	Alcam	mRNA	-1.77763217849955	1.5641201332568302E-205
116689	Ptpn6	mRNA	0.637238744337804	0.0354462039721615
314472	Tmem179	mRNA	5.03086529410964	2.38808388083366E-7
689938	Ndufc1	mRNA	-0.206402529201833	0.0226330808256325
291671	Hspa9	mRNA	-0.525890983268359	1.62581924628471E-33
117052	Kcnj12	mRNA	-3.49724507301823	3.28504333735773E-27
25679	Itpr3	mRNA	-0.884262101124718	2.5144171307165102E-113
680726	Rbms3	mRNA	0.631775375277393	1.48874647418396E-14
100911674	LOC100911674	mRNA	0.682600209160473	0.0452424721356235
308900	rnf141	mRNA	0.127275996083095	0.0340694661761321
414788	RT1-T24-3	mRNA	-1.2038380578647	1.934925574413E-4
117262	Psmc4	mRNA	-0.594227721748826	7.12307933271552E-29
100188937	Cox7c	mRNA	-0.211575624990714	8.600806206644E-4
311024	Kif5c	mRNA	0.881618744601435	2.7237650586146903E-9
365590	Zbtb24	mRNA	0.339070472424169	0.0101277784360762
29521	Scamp1	mRNA	-0.67082062167794	5.42405887696933E-32
246240	Ripk3	mRNA	-1.09109820774761	1.31047226104797E-29
266813	Prrx1	mRNA	0.664302192203897	2.18397626803292E-61
499110	Zfp780b	mRNA	0.617261305972605	1.62047150937874E-10
299933	Dscc1	mRNA	1.32395813168787	1.00429260715306E-14
102550344	Kmt2b	mRNA	0.188862157655846	0.0066041353988968
365877	Hist2h2aa3	mRNA	-1.96972949652526	3.75922508378644E-6
290995	Prelid1	mRNA	-0.582198254085687	6.04263427415447E-36
85264	Abcg1	mRNA	-1.7434603935469	1.58746798819802E-61
287463	Rpain	mRNA	0.634978894798036	4.308511776157E-4
25278	Cox6a2	mRNA	-3.12471889970921	0.0013266012861827
24552	Me1	mRNA	-0.223898851804614	1.49050003678273E-5
306587	Tcta	mRNA	-0.18103234771012	0.007798017229382
501048	Poc1a	mRNA	0.798595899436299	3.31618098022291E-5
291874	Nup93	mRNA	0.246301431366886	0.0141701195752271
689945	LOC689945	mRNA	2.7185541514909	3.19802714753222E-11
65165	Tmed2	mRNA	-0.605781878944	1.04798731611735E-65
24855	Tsc2	mRNA	0.385262496973955	4.23409188555795E-16
81784	Ssr3	mRNA	-0.197752807499006	1.95301365216304E-5
297093	Cbx3	mRNA	0.138722938103449	0.0011303707694172
289833	Fam161a	mRNA	-2.42762916732114	3.0112168424007195E-36
291434	Rpl17	mRNA	0.115711325692973	5.596057346597E-4
83781	Lgals3	mRNA	0.540454514795973	1.2670798634541901E-52
304470	Sbno1	mRNA	-0.300205812756825	5.49676554082271E-6
362107	Aif1l	mRNA	-0.695445350998717	3.4608870019825796E-18
24873	Vdr	mRNA	-3.26641097455467	2.74684136083846E-7
307362	Zfp532	mRNA	0.136510860195634	0.0299268106342558
500084	Trim24	mRNA	1.25089690096256	9.007989921440001E-27
363460	Fgd1	mRNA	0.591108440230335	7.00254713089803E-10
289237	Slamf8	mRNA	-0.821311032660616	0.015038218157824
363088	Ccnb2	mRNA	0.527109243330595	2.23377632685998E-7
501712	Slfn3	mRNA	-2.3837323369198	0.0017965390846302
290834	Adam9	mRNA	-0.293115604314211	2.8586534103786698E-11
171018	Zfp384	mRNA	0.263554205569728	1.10241825861919E-6
260416	Carhsp1	mRNA	0.557446083194687	8.56155219776446E-28
362399	Zxdc	mRNA	0.263297012628082	0.0025952213134745
84015	Ttn	mRNA	-6.60087605271065	1.14833948036472E-41
680647	Fam19a2	mRNA	7.57797255710873	4.872785585778961E-9
299104	Fkbp3	mRNA	-0.163645227280392	5.362504369009E-4
498256	Ier5	mRNA	-0.141692695394623	0.0341034131665639
363584	RGD1560464	mRNA	-0.238992466951159	0.0281747562378642
502479	Afg1l	mRNA	0.571201916200517	0.0373123992557503
102548503	LOC102548503	mRNA	0.915989291833993	2.95901433264438E-7
294744	Gpx8	mRNA	-0.261040611054255	2.4700355003574E-11
65081	Vps33a	mRNA	0.21126113941826	0.0248992030627077
317614	Map7d3	mRNA	1.47373891625737	1.16716616725418E-36
287585	Ppm1d	mRNA	0.759986712796868	4.9918447691118096E-11
108348233	LOC108348233	mRNA	2.58719344423708	7.987996641634E-4
56011	Ywhab	mRNA	-0.5508263313156	1.30332115049476E-41
314704	Hcfc2	mRNA	-0.68681130042836	6.03133545318337E-21
56820	Ramp3	mRNA	1.22379206668459	1.57881206165266E-60
311168	Slc43a1	mRNA	1.13205297451128	5.32436416224602E-5
286990	Tox4	mRNA	-0.12800164085775	0.0217181149044999
499709	Gar1	mRNA	-0.565271862423915	5.65795707619394E-5
108348074	LOC108348074	mRNA	-2.12461656219781	0.0
313131	Rngtt	mRNA	-0.216573561154408	0.0172679477284794
102551340	LOC102551340	mRNA	0.671982088303261	1.01600166872042E-13
497010	Eng	mRNA	-0.251402927683934	6.91326410271216E-6
305600	Fancl	mRNA	0.542787442620203	2.8987748568757E-6
361711	Dpf2	mRNA	0.185579611455098	0.0012302850176443
494322	Pms1	mRNA	0.478157742103241	2.07747563604421E-5
362182	Rcn1	mRNA	-0.0977981248118539	0.0016899255444669
100912218	LOC100912218	mRNA	1.07123100126652	3.93780687348142E-28
288778	Pa2g4	mRNA	-0.481150963099738	1.21409640711719E-20
305230	Shroom3	mRNA	1.35998634808541	0.0232508743218064
24923	Stx1b	mRNA	2.71538205306535	6.92654278805049E-10
293493	Fam57b	mRNA	3.37488347745278	7.94353164384757E-12
114116	Cdc42bpa	mRNA	-0.463461419730678	1.90186544550868E-17
688913	Dcun1d2	mRNA	1.05489950714162	0.0018335549420166
306814	Phf2	mRNA	0.176859184290789	0.0085581246541058
683722	Fgfr1op	mRNA	-0.263464556663858	0.0193724432233122
364224	Acyp2	mRNA	-2.05694625019707	3.45750694454834E-22
317464	Msl3	mRNA	0.603982902044916	1.71336985641709E-20
89791	Ncdn	mRNA	-1.26621937372224	2.3205175949295098E-107
65194	Slc29a2	mRNA	-0.377656755788928	0.0432776744935648
294747	RGD1561161	mRNA	0.781118066590343	0.0222643760179282
691335	Sept6	mRNA	0.870482763189971	1.05132791934511E-38
684322	Kcmf1	mRNA	-0.481322899575652	1.152769993543E-14
315189	Prr5	mRNA	1.15712525303024	2.8911799132811297E-11
65129	Cldn1	mRNA	3.20895334758389	2.61550814363624E-34
689439	LOC689439	mRNA	-1.01440843826611	0.0139756941876007
287199	Nudcd2	mRNA	-0.436242543211975	6.47987568913443E-7
365458	Fra10ac1	mRNA	-0.325829482488063	0.0036168003767702
140593	Siah2	mRNA	-0.612941495919809	8.549137223348E-4
685322	Uqcr10	mRNA	-0.509188962991425	0.0025234023142096
308598	Hps5	mRNA	-0.358114229691717	9.590607929427E-4
63868	Hspd1	mRNA	-0.530420537287982	7.7715846189304E-42
310621	Iqgap3	mRNA	0.428730252603318	1.92364354721578E-10
548104	Pcdhb17	mRNA	2.26019210792102	5.10359535487205E-39
362039	Pla2g12a	mRNA	0.792507439837618	5.32484412814758E-8
366163	Aqr	mRNA	-0.283674528527207	2.37814016578011E-8
312437	Krcc1	mRNA	-0.590956347179295	1.66727936293707E-26
308909	Smpd1	mRNA	-0.307375073041265	6.38442332253947E-13
365755	Tbl1xr1	mRNA	-0.342610784708462	3.13483044413364E-11
312502	Rab11fip5	mRNA	-0.40869323190092	4.31506818478205E-17
29637	Hmgcs1	mRNA	2.72833311363645	0.0
361207	Tmed9	mRNA	-0.301624214226533	1.50744469090652E-13
689314	Mapk11	mRNA	-1.06909203341301	0.0072116614976927
362248	Procr	mRNA	-1.37263707470307	6.546069783518359E-40
499782	Rpl12	mRNA	1.36252215600519	6.448870602015009E-168
25724	Itgb4	mRNA	1.99222242305015	6.70798333540272E-26
116676	Aldh1a2	mRNA	4.66020827561756	6.057278653850589E-56
25494	Nid1	mRNA	1.39688442170475	0.0
170751	Xpnpep1	mRNA	-0.334085532490992	1.81607002872617E-11
313045	Trim62	mRNA	-0.599102742231919	1.454327832749E-4
311088	Cobll1	mRNA	-2.36757874000538	7.89966915254807E-33
140590	Bmpr2	mRNA	-0.539420625344628	3.44979647072363E-26
100363275	Adgra2	mRNA	1.37833019075969	0.0
361020	Rpp14	mRNA	-0.270592624107945	9.836914717395E-4
311716	Col20a1	mRNA	1.18786203099362	2.29708463429576E-21
305628	Ccdc18	mRNA	0.913256003906147	4.77754295561206E-7
498185	Slc8b1	mRNA	0.596723964341731	5.4570990670122205E-15
298643	Miip	mRNA	0.573183769789963	4.17478305166477E-6
498122	LOC498122	mRNA	0.606775175577949	1.536760733758E-4
289104	Prg4	mRNA	-5.63565471706346	0.0
304962	Atf6	mRNA	-0.425548188331872	6.581040027084999E-14
362113	Ptrh1	mRNA	-1.1844331061005	2.28798468862561E-35
114839	Ccnc	mRNA	-0.80736382223077	2.5124916339068702E-23
361046	Parp4	mRNA	-0.435883768103381	1.7275219128974001E-25
24443	Hdc	mRNA	-3.6261776010507	1.1387008195617E-15
29459	Rbbp9	mRNA	0.47028026131889	1.20731534148072E-7
364018	Ncf2	mRNA	-1.82860146572295	1.51703138227818E-5
315740	Kif23	mRNA	0.632302539117263	3.09847471909065E-18
691729	Spata5l1	mRNA	-1.19467635271754	2.35571511455239E-8
24811	Tap1	mRNA	0.196217891815826	0.0427859235316467
103694905	LOC103694905	mRNA	2.03264277933231	0.0065662531944083
290500	Ggact	mRNA	-0.842462379462288	2.56065951508241E-5
24224	Bcl2	mRNA	2.52573839348462	0.0058627031689553
306387	Naf1	mRNA	-0.710236597389516	8.53658548354427E-7
308890	Btbd10	mRNA	-0.804801147702573	7.94984279544275E-32
140924	Il2rg	mRNA	2.82211963167389	7.503607449786E-4
362840	R3hdm4	mRNA	0.361274928902953	3.69356569880049E-13
287656	Mrpl45	mRNA	-0.535643308579829	4.02700853275231E-14
108348057	NEWGENE_1591402	mRNA	1.28836916913893	2.81021367555113E-82
297699	Strap	mRNA	-0.74954511604358	2.17032298960723E-47
361030	Tmem260	mRNA	0.282247562276832	1.1132944488514E-5
362409	Sumf1	mRNA	-0.401487250237675	2.53876584445708E-12
687022	Sec22c	mRNA	0.622129421529091	7.727762887415541E-19
29738	Kcnab2	mRNA	0.733619553670442	9.42785059853617E-5
364879	Isoc1	mRNA	1.04118372037069	3.51097057021494E-8
287979	Parl	mRNA	-0.25162419951568	0.0040423164806924
289021	Pik3c2b	mRNA	3.06287730810467	2.7732221848619597E-22
300289	Amot	mRNA	0.575532730046139	3.03356682636751E-25
313851	Thumpd2	mRNA	0.710603586442813	7.63488019580361E-10
292944	Reps1	mRNA	0.246827836046225	0.0063052938094029
59294	Pold1	mRNA	1.10093266419054	1.03556591410942E-14
100910885	LOC100910885	mRNA	-0.439814774360122	2.63371582128756E-8
679571	Hmg1l1	mRNA	0.154884371584784	3.580505560572E-4
312965	Ubxn2b	mRNA	0.963424279392175	6.8059069137424E-47
360842	Plekha6	mRNA	0.430519613886055	3.077179448136E-7
361378	Man2b1	mRNA	0.55156116091624	7.06965438540054E-47
140581	Patj	mRNA	0.716489082401976	2.56709348520167E-16
297952	Gpr63	mRNA	-1.14989081278775	1.53897793134942E-7
680445	Mbnl2	mRNA	-0.836546205100468	8.8296099694116E-84
294680	Btf3	mRNA	-0.127999119728149	3.961824536073E-4
360851	RGD1566099	mRNA	0.436060134793756	0.0286239812524181
362049	Unc5c	mRNA	1.90848577434967	1.19814916805031E-55
100909598	Pigbos1	mRNA	-0.433415503595842	0.0211178451017869
291317	Rpp38	mRNA	-0.739781670966722	6.19184054812578E-5
100359821	Zik1	mRNA	1.02469444303083	1.051511252778E-9
65205	Mmp16	mRNA	-4.32991487360199	0.0
691921	LOC691921	mRNA	-0.93060958608999	0.0026008903649943
309816	Lama4	mRNA	0.703300349889341	2.10485015497877E-115
83526	Atrn	mRNA	-0.363313532878792	5.28264151106851E-14
93646	Sec31a	mRNA	-0.192659657399669	1.7926757326483E-9
298977	Zfp277	mRNA	0.548745647928147	1.18507603961329E-13
367743	Praf2	mRNA	-0.893219168272947	5.89500779952572E-85
305078	Lamb3	mRNA	-2.75959360612251	8.69368632113034E-53
29513	Mapk13	mRNA	1.30313980875303	0.0279764724423409
360721	Fam162a	mRNA	-0.691936897226774	2.8871242997870404E-35
366013	Coq4	mRNA	0.446654547703938	0.0152660311302665
303794	Dgcr6	mRNA	0.495401506635148	1.19343126835133E-5
24627	Pde4d	mRNA	1.79981082845956	1.4611931063963E-126
311113	Ccdc173	mRNA	1.23937670168517	3.029009666417E-4
360559	Pimreg	mRNA	1.11239782614476	2.75174022526064E-29
103693999	LOC103693999	mRNA	1.38456145386999	4.62824843669772E-7
296284	Kif3b	mRNA	-0.47696348004054	3.81226883302339E-15
100910940	Evi2b	mRNA	-3.9327088188106	5.117753966895E-4
29561	Lsamp	mRNA	1.15217359036542	1.638884791587E-4
363516	Abcd1	mRNA	-1.15219877562156	4.47891914785984E-62
301345	Cnnm3	mRNA	0.702075689285996	1.2202773479263701E-20
307128	Frmd4a	mRNA	0.523269506127302	3.61453182049946E-7
298533	Ago4	mRNA	0.746876022318707	1.25212997390272E-5
685277	Ildr2	mRNA	-7.21260528954865	8.03218946806831E-8
306594	Mcph1	mRNA	0.587025649130137	1.1853290234524E-5
308864	Fchsd2	mRNA	-0.230976204391879	0.0024455192339537
191574	Akr1c14	mRNA	-2.15944750474831	4.4301725043125896E-36
310635	Arhgef2	mRNA	-0.61363751964943	2.9336446863635E-41
361957	Mfsd1	mRNA	-0.242353936480137	1.11289392908565E-7
361733	Ms4a8	mRNA	5.05419185748386	0.0024794890427647
171124	Mms19	mRNA	0.331018754374468	4.24509504523473E-8
363013	Tmem123	mRNA	-0.259872095465769	6.39907510051752E-6
25073	Scarb1	mRNA	1.34141416426272	1.5832075094587E-73
288993	Slc35f5	mRNA	-0.202374079278311	8.479022759784E-4
293452	Palb2	mRNA	1.18253437248503	7.21170347099334E-10
685233	Gpatch8	mRNA	0.413989008110613	6.41557082977523E-17
293678	Mus81	mRNA	-0.634812322290839	2.56095102837738E-7
100909961	LOC100909961	mRNA	-2.53897379333939	0.0160212997331476
83724	Ncoa2	mRNA	0.387306396931907	5.68127589002558E-12
306183	Farp1	mRNA	0.359861322698305	7.69874633952178E-20
499870	Rad51	mRNA	0.907919186463585	2.2686557987444E-9
25581	Psmc2	mRNA	-0.570299692947773	7.043933509404951E-35
171495	Capn5	mRNA	-0.68988508182379	1.07637347381014E-58
313225	Cavin4	mRNA	-6.41371984149467	1.36938508496038E-6
81822	Actb	mRNA	-1.08738835089743	0.0
681896	Slc25a18	mRNA	-5.10844281427967	5.360272180368E-4
361624	Akip1	mRNA	0.345604930987102	0.0024373253177346
498514	RGD1565222	mRNA	0.603501918773376	3.89378971862072E-6
312401	Ndnf	mRNA	3.02257736263735	2.88956053987376E-131
679119	Bmp8b	mRNA	-2.07392747612214	0.0488721445193176
294276	Brd2	mRNA	-0.243059107770368	9.084091878234E-4
361825	Smarcb1	mRNA	-0.249957004820486	4.60199180308742E-5
25700	Ide	mRNA	-0.687548396890193	5.76151949578199E-51
311959	Abcf2	mRNA	-0.883160398174448	2.1993004170409197E-42
300980	Dusp7	mRNA	-0.283872381115012	3.07568058391797E-8
81649	Mapk14	mRNA	-0.290922610560934	2.72007819978631E-7
102547059	LOC102547059	mRNA	-0.529066819121313	1.0832659531089201E-14
114501	Lmx1b	mRNA	0.714535971140684	2.11950203915461E-7
25371	Adprh	mRNA	-0.223697962423478	0.0046350616664601
365465	Cwf19l1	mRNA	0.332141516353842	0.0037444715509081
367903	Armcx2	mRNA	0.252636047608748	4.72373504504204E-8
84389	Ccnh	mRNA	-0.510994513060516	3.42771879819584E-12
315658	Zc3h12c	mRNA	-0.988345666084911	3.3015279785183E-15
289085	Edem3	mRNA	-0.766638611861348	2.13975784073414E-59
290842	Gins4	mRNA	0.796254095759713	4.09335214499124E-7
309098	Tubgcp2	mRNA	0.271374668988257	7.4465771172652E-6
362240	Nol4l	mRNA	0.67995984365906	2.81986961945236E-22
171516	Akr1c3	mRNA	-3.04319138640231	3.01641578238983E-5
316810	Gtf3c3	mRNA	-0.199487933758832	0.0156848206174207
312863	Ccdc91	mRNA	-0.289348088284865	0.0022104497423861
364786	Itga8	mRNA	1.48658315497027	1.41480629033902E-69
24849	Tpi1	mRNA	-0.708145080642919	9.177445827001379E-116
290553	Mustn1	mRNA	-0.701952312470769	6.16653051151842E-8
498957	Klhl36	mRNA	0.606869842571106	0.003754707027571
689253	Nbeal1	mRNA	-0.26359068651524	0.0085476043657486
140669	Abcb6	mRNA	0.370622344214183	6.337190477641E-4
303614	Smurf2	mRNA	-1.32908260211988	3.2708258655278703E-143
310644	Pbxip1	mRNA	0.520039560294527	1.89049434556227E-33
373541	Taf9	mRNA	-0.470706789598016	3.27559649350987E-17
316435	Cyp20a1	mRNA	-0.728914648827558	3.72603163342419E-37
295143	Etfdh	mRNA	-0.142961651902226	0.0232676977524746
290823	Erlin2	mRNA	0.515335027202231	1.47386955756233E-23
302582	Klf8	mRNA	-2.24782003998835	2.316526641144E-4
292095	Ttc13	mRNA	-0.52491967535294	3.6545937584719103E-25
289950	Pdhb	mRNA	-0.683932115248287	7.00277706178047E-30
100359678	Armcx4	mRNA	0.832074478315439	1.8959393864204797E-30
362359	Mpp6	mRNA	-1.79104133776212	1.01433846632126E-58
367153	Cep70	mRNA	1.56272867715407	5.74152988988122E-27
362845	Zfp870	mRNA	0.512162440412448	0.0032482907474397
315866	Prss35	mRNA	0.843571970291297	2.74687537327397E-6
498301	Wdr26	mRNA	-0.72151899404265	3.34906592923671E-63
301245	Yipf3	mRNA	-0.218022003706114	2.05368726848393E-5
29431	Pak1	mRNA	-1.40846150677673	2.34901865581338E-189
100360307	Fam83g	mRNA	-4.10840945249906	0.0160250189626874
66015	Adamts4	mRNA	1.4352926703523	1.9290676766427702E-20
499253	Itpripl2	mRNA	-0.906791200808213	3.71935272143441E-21
315023	Slc25a32	mRNA	0.339983253342112	0.0092675698571519
301509	Tns1	mRNA	-0.519060323990595	3.00880092694486E-58
311505	Pax1	mRNA	5.73894387416673	2.16918955602836E-36
29253	Maoa	mRNA	-0.445642349480767	1.07850408160535E-10
362376	Herc6	mRNA	-1.7545716443033	2.93205316827534E-6
171144	Slco4a1	mRNA	-3.31497650010843	4.71138524243732E-6
691922	Nt5dc3	mRNA	-1.550689104303	1.83462889802205E-67
500545	Cdca8	mRNA	0.359134854480959	3.227052957086E-4
301235	Bicral	mRNA	0.403096850888685	1.6350330212295501E-9
306357	Gmip	mRNA	0.362654507306059	5.265823922929E-4
310909	Rap1gds1	mRNA	-0.921462141471565	3.80215252516736E-52
366854	Fbxo7	mRNA	0.263268563242071	0.0063228845619064
361224	Card19	mRNA	-0.53231837081997	1.67825262028881E-6
293673	Eif1ad	mRNA	0.279656773123305	0.0321505674675317
304883	Abl2	mRNA	-1.15749839188708	2.0579083969309E-60
24205	Apc	mRNA	-0.420267065725792	6.57738094833162E-16
312320	Igf2bp3	mRNA	2.22519592174952	2.03146109669958E-118
367289	Kansl1l	mRNA	0.791802590614609	3.53027332600211E-25
306022	Fndc3a	mRNA	0.798396246127037	2.44988914967502E-64
364144	Fryl	mRNA	-0.410224257143926	2.1269571585281897E-11
314655	Adamts10	mRNA	0.516284371540485	3.5349164698511103E-19
246120	Plbd2	mRNA	-0.226287881985702	1.14526997501075E-5
500636	Rnf144a	mRNA	2.69486570365414	2.536565285197E-89
680354	Tceal9	mRNA	0.350694610682555	4.83542023468291E-13
117023	Kcns1	mRNA	4.31624441609422	0.030068942257846
494499	Gsta5	mRNA	-3.85244969060278	7.76682327256173E-5
140908	Cdk5	mRNA	-0.340008481522608	0.0014245938799417
309596	Vars2	mRNA	0.504119528122392	6.5133521347144E-8
292082	Tcf25	mRNA	0.125470846484647	0.0021533527210778
25426	Cyp1b1	mRNA	-2.25360106852162	0.0
686781	Ppp1r13l	mRNA	-0.515663442232894	7.49965640733364E-8
300095	Srebf2	mRNA	0.935855687340049	6.98935762729329E-95
300811	Bnip2	mRNA	-0.79526761251676	2.60203575040129E-61
499702	Synpo2	mRNA	2.41422703221032	2.29065419939034E-44
103691134	Flt3lg	mRNA	0.868133726104829	7.87173223915873E-9
499755	Tmem141	mRNA	1.20882403169594	5.76318012823061E-6
81821	Dgkz	mRNA	-0.318128080501011	2.08177196574064E-5
29566	Ggt5	mRNA	2.94752235272098	4.15023534330739E-57
317256	Taf1	mRNA	-0.199964554209701	0.0028438032782113
494344	Ier2	mRNA	-0.847690051323444	5.42937073502679E-12
252902	Dync1li1	mRNA	-0.409619326965044	1.67940446691281E-10
362098	Gle1	mRNA	0.472812102450085	1.27179052273808E-7
306038	Enox1	mRNA	2.22562114663162	2.55855763424731E-7
29210	Epha3	mRNA	7.3730344906613	0.0
108351836	LOC108351836	mRNA	4.43275421066641	0.0196639738030485
300475	Adamts8	mRNA	0.673268141616399	1.04072533026327E-15
170904	Stk17b	mRNA	-0.659831461876844	4.66581179437457E-25
290744	Ing2	mRNA	0.310455236438318	0.0135211492050604
361385	Ndufb7	mRNA	-0.444631953695143	7.63419306874121E-7
687711	Snrpd3	mRNA	-0.312446944557306	8.59142704049215E-5
309262	Nsdhl	mRNA	1.38655020182132	2.02231236164627E-138
54322	Cox6c	mRNA	-0.204164864520373	2.48349649606E-4
117242	Tenm2	mRNA	4.6403537789032	0.0111724328572499
680712	Scx	mRNA	-4.77067715776737	4.48477761983137E-58
681217	Zfp862	mRNA	0.249892917566289	0.001048379683849
362588	Ndufs5	mRNA	-0.432094444528057	2.28225312630587E-13
25265	P2ry1	mRNA	1.32358495128292	0.007428838955719
84390	Hcn1	mRNA	5.53900198446862	3.688545167765E-4
314157	Fbxo33	mRNA	-0.817661715467643	5.17190313606734E-18
289231	Ncstn	mRNA	-0.0903371775817948	0.021059253643123
288306	Usp16	mRNA	-0.246806191633642	2.18014077882E-4
116642	Slc28a1	mRNA	-1.38534981645085	0.0093619534715913
25625	Tnfrsf1a	mRNA	0.261094890185075	2.37234277168575E-7
292771	Sipa1l3	mRNA	-0.472025354531161	3.33788588698799E-20
79114	Fgfr1	mRNA	0.580377346943059	6.73485232092603E-46
366276	Prpf6	mRNA	0.153373401473657	0.0031571615414576
362212	Tmem87b	mRNA	0.205735575829489	0.0015192762291308
293149	Mrpl48	mRNA	0.322999315577359	8.392174323521E-4
291609	Ndfip1	mRNA	-0.686477327953958	1.20458980691469E-84
688618	Gxylt2	mRNA	2.56586195897279	1.4396542267505402E-145
306886	Ripk1	mRNA	0.277675147535937	1.18462507487231E-5
171051	Cabp1	mRNA	2.08159700354278	0.0059155060364177
65161	Litaf	mRNA	-0.919412788408806	3.53278804109678E-143
81514	Lrrn3	mRNA	7.65738325169332	5.36296344818833E-202
307414	MGC108823	mRNA	4.16960964571729	2.7023469803774E-64
364624	Lsm1	mRNA	-0.417587815253513	6.78628612440331E-5
360711	Cip2a	mRNA	0.459649921259679	7.45847221991711E-5
300075	Tomm22	mRNA	-0.202376362667743	4.419602920086E-4
84428	Dctn4	mRNA	0.156306139242736	0.0034433337498668
83497	Ocln	mRNA	4.89882836011506	0.0011711009302281
287526	Serpinf1	mRNA	-0.714676555334952	1.09076936820027E-93
293165	Sox6	mRNA	-7.1042908664332	1.95361622997283E-30
116591	Fcgr2a	mRNA	3.99212076713523	3.74760114268404E-81
311910	Zbtb26	mRNA	0.519225721350494	1.313485473113E-4
24653	Pla2g4a	mRNA	0.244465885909241	0.0093646303471219
58817	Sec23a	mRNA	-0.289583829831259	5.68883077823776E-10
207123	RGD621098	mRNA	0.210193449667378	0.0403005064965348
361016	LOC361016	mRNA	-2.05367831220566	1.06333702031274E-14
300359	Ccdc82	mRNA	0.541137339666045	2.39705169935626E-7
499191	Ngrn	mRNA	0.320436992171973	0.0059768813230458
170924	Abcc4	mRNA	-0.433940460593926	2.74281503855812E-8
81807	Elob	mRNA	-0.307031421324765	1.22043530130141E-6
103690028	LOC103690028	mRNA	0.603132647439499	0.0061630836856305
308392	Strn4	mRNA	-0.347251983962702	5.94412271780379E-8
292732	Numbl	mRNA	0.357584014988672	2.5430745337628398E-11
287662	Pcgf2	mRNA	0.646001735789215	8.24928288310662E-17
298003	Galt	mRNA	0.418507008819488	5.60765728280754E-5
313510	Atpaf1	mRNA	0.394499550290907	1.370150241905E-4
299647	Zfp414	mRNA	0.575108641501707	2.54320521940594E-9
296972	Akr1b10	mRNA	3.17774012654947	2.33263720173755E-5
310808	Slc35a3	mRNA	-0.283498639238198	0.0472683105647867
63886	Abcb9	mRNA	-1.57671247297036	7.07507307226808E-6
117542	Baiap2	mRNA	-0.203762439680067	3.824759827602E-4
362779	Vrk1	mRNA	0.622783887075895	8.76296873123473E-9
117044	Rraga	mRNA	-0.211765751445063	3.622653702563E-4
29454	Gdf11	mRNA	0.353253633668859	8.87893631788391E-6
79252	Adamts1	mRNA	3.21658974150257	0.0
64193	Pttg1	mRNA	-0.269748204333698	0.0273321643501171
498538	Trim35	mRNA	0.228746075865617	4.48353955640761E-8
296566	Clic3	mRNA	2.40618591721839	0.0026450471643987
313672	Kazn	mRNA	1.93901826373922	1.0063561569607999E-23
100360475	Galnt15	mRNA	2.80451172176812	9.670283048750531E-21
362952	Eif3d	mRNA	-0.334836819126094	2.56451379837706E-13
84407	Cdh11	mRNA	0.530035906393187	3.50746759898282E-54
304244	Fry	mRNA	-2.3242575210695	5.30553326225333E-7
65046	Ap2s1	mRNA	-0.164726887024824	0.0145193261569795
103694328	LOC103694328	mRNA	0.192517699282775	0.0018404456109847
296311	Cnbd2	mRNA	0.777360055280284	7.591259823957E-4
294519	Cep57l1	mRNA	0.45983782969599	1.71650393969465E-5
308913	Egln1	mRNA	-0.659352455433755	1.48644471122453E-22
299825	Gns	mRNA	0.358241867331239	3.29010615853829E-19
317423	FAM120C	mRNA	0.541832361615442	4.38994495416564E-9
361840	Spock2	mRNA	-2.61110207406902	6.90088527393764E-75
299639	Ankrd24	mRNA	1.50465937971069	5.29703270698915E-5
171460	Hspbap1	mRNA	0.809652959997061	1.9533366683958002E-10
360849	Kif14	mRNA	1.22589514460287	1.12089442641735E-26
316767	Ddx11	mRNA	1.23472474910123	7.54311218264628E-20
301076	Zfp445	mRNA	0.233974050443349	5.161155029305E-4
27080	Hbp1	mRNA	0.272101640587935	1.14387803460162E-7
361390	Abce1	mRNA	-0.786761291512474	9.974532035804391E-67
293502	Kif22	mRNA	0.526101888983788	6.41277033542991E-13
688517	Mut	mRNA	0.140669252950423	0.0495626328049342
24924	Ptn	mRNA	8.21014359310831	0.0
307644	Kifc3	mRNA	-1.99552571835117	6.355265284903259E-116
170818	Icmt	mRNA	-0.662537071993	1.85538063984976E-10
289178	Dpt	mRNA	-1.50373933608474	2.97365005622896E-110
500695	Snw1	mRNA	0.137179476248626	0.0230308221014373
362465	Tmtc1	mRNA	2.29470675303661	1.03193487444889E-33
306141	Spry2	mRNA	-0.814580782383678	2.72342366038129E-64
293856	Pdzd4	mRNA	2.20940722531212	1.61996085099758E-5
690262	Yaf2	mRNA	-0.518813500550693	1.32293340109238E-9
287435	Cd68	mRNA	-1.98009264249735	1.58994302002234E-9
102552880	LOC102552880	mRNA	1.17852598216629	3.83054398514403E-17
100188933	Fam229b	mRNA	0.798369411195851	2.977990228847E-4
171436	Mk1	mRNA	0.240353170036714	1.851640544611E-4
299002	G2e3	mRNA	0.567382851185027	6.986543096641629E-12
362681	Pusl1	mRNA	0.330922235800901	2.347759587862E-4
24680	Prkca	mRNA	-1.01611396793539	4.28455368390243E-110
81507	Bmpr1a	mRNA	-0.266368465012663	6.13077718648789E-5
266759	Hspa4	mRNA	-0.978386469147865	8.71530609062759E-110
684189	Trim68	mRNA	0.601208860773067	0.0271227989156772
291852	Katnb1	mRNA	-0.366485763059256	5.61308986957423E-5
192272	Acot2	mRNA	0.58991812737076	5.47271470321167E-6
313216	Rnf20	mRNA	-0.366833411181251	1.2441841033056102E-9
360804	Cdk2ap1	mRNA	-0.96842035340627	4.49113038382974E-91
287954	Dgcr8	mRNA	-0.253850866832418	1.401652585902E-4
303382	Rasl10b	mRNA	-1.73177383897078	0.0155439936346075
292535	Leng1	mRNA	0.796101583622338	2.57331173142441E-9
307459	Arhgap26	mRNA	0.97517404515277	3.29088374941094E-6
497856	Rmi2	mRNA	2.52310781351815	4.3315920324480605E-14
81800	St13	mRNA	-0.168046886129138	2.415763835367E-4
290905	Col4a1	mRNA	2.05719087826168	0.0
307642	Cfap20	mRNA	-0.28549266573001	1.377845217233E-4
315949	Armc8	mRNA	-0.265719333210593	0.004949421132224
500000	Cldn12	mRNA	0.467001602339621	2.21966491240283E-9
266758	Sec11c	mRNA	-1.20419507454928	9.2355177732439E-28
54312	Timm23	mRNA	-0.594618399167215	3.30710394002884E-25
85237	Ptp4a2	mRNA	-0.221285631634678	5.82476892060066E-8
307726	Chd9	mRNA	-0.190965125228234	0.0045365626012392
293820	Psat1	mRNA	0.510487185934576	1.2753633417716E-11
310512	Nmd3	mRNA	-0.541406476871701	2.22970843247671E-12
113894	Sqstm1	mRNA	-0.0981022726310792	0.0221867884852674
84019	Nae1	mRNA	-0.381727835227976	3.89125710440711E-5
307811	Slc7a6	mRNA	-0.299712544803282	0.0019027898419682
688318	Lrrc45	mRNA	0.258613074875925	3.007002846917E-4
307474	Tcerg1	mRNA	-0.19847360215346	2.24963501559E-4
312225	Wdr91	mRNA	0.929275038717632	7.92437963570328E-21
311570	Myh7b	mRNA	1.01252033048394	8.788329063622491E-15
64514	Eif2b1	mRNA	-0.259737439049077	0.0011697380188606
100911932	LOC100911932	mRNA	2.40977658000892	5.23957865329187E-8
298084	Zbtb5	mRNA	0.264818164481931	0.0482876708749969
25738	Plcg1	mRNA	0.471883891325677	1.4616487208573E-33
297942	Pnisr	mRNA	0.338158818966929	4.88213592262753E-14
316216	Taf8	mRNA	0.24228536454132	0.0485360863907027
80843	Sec61a1	mRNA	-0.586497876678849	1.33378207593692E-57
170501	Galnt10	mRNA	-1.254439811145	1.82061546858234E-80
25069	Tnfrsf8	mRNA	-1.90905826107343	0.0377846006490593
294601	Slf1	mRNA	0.349209669327428	0.0058288054270757
314265	Zfyve26	mRNA	0.389891609881726	7.285528369564009E-12
83805	Src	mRNA	-0.340657563129789	6.680808717733759E-12
25159	Gata2	mRNA	-0.732381440831967	4.46486277310796E-8
304914	Rabgap1l	mRNA	-0.482620535651037	2.71074039333596E-17
301382	Ercc5	mRNA	0.774440699600183	1.38817580629732E-16
315939	Pxylp1	mRNA	-2.56825261369804	0.0
498891	Fam69c	mRNA	-4.4802689241576	0.0052221481496259
29614	Psme2	mRNA	0.462196257061589	6.26595409940424E-19
89830	Ptch1	mRNA	-0.621432492595367	0.0023318449362668
687266	Fpgs	mRNA	-0.280454958908625	0.0066278999729171
59267	Syt7	mRNA	-1.85401047130553	0.0034074684111725
305270	Cenpc	mRNA	0.604703201351729	1.89421568798234E-12
65157	Amotl2	mRNA	-0.418683479526885	1.74411476030274E-23
317508	Map7d2	mRNA	-1.41874503860512	2.6874837959038898E-30
399489	E2f1	mRNA	0.88607901412831	2.1723474590210403E-20
687008	Pcca	mRNA	0.655026089508051	8.6810160961716E-11
313860	Pkdcc	mRNA	-0.265618137247492	0.0204271448134178
171352	Cyp3a9	mRNA	1.84932516145615	1.06289409839427E-10
100911740	Mrln	mRNA	-1.94828252052783	0.0087524639208359
100362102	Lsm14b	mRNA	-0.621033181013983	9.347595863451611E-19
314480	Gpr132	mRNA	1.48578051414244	0.0305715451547584
690105	Kncn	mRNA	3.553499083797	6.03324658954011E-5
308758	Hddc3	mRNA	0.309313955091563	0.0091192040083621
308810	Ccdc81	mRNA	3.18693967252403	5.23590392676139E-9
294230	Mrps18b	mRNA	-0.847301401715019	5.55726761978982E-22
108348366	LOC108348366	mRNA	2.74869020640404	0.0446192775432538
363077	Dis3l	mRNA	0.235020972291682	0.0202587606794277
499975	Fam126a	mRNA	0.715663791411382	4.78239188100057E-17
307639	Gins3	mRNA	0.848826877303841	5.77164454310635E-5
500847	Dtx3	mRNA	0.593527168731237	9.53181182703923E-22
100362311	Arhgap33	mRNA	1.15956454584937	1.74390242738951E-21
50655	Aco1	mRNA	-0.122616991890403	0.0220867937019495
64526	Ech1	mRNA	0.860727440088383	5.063736477797781E-47
311114	Klhl23	mRNA	0.265404464753117	0.0242331406201434
29538	Ccl20	mRNA	-4.56709508622157	0.0209436270509866
309081	Dock1	mRNA	-0.134962237718337	0.0049513545128442
362358	Krba1	mRNA	0.754248271535485	2.24398782662912E-14
85493	Abcf1	mRNA	-0.626380593296259	4.7439004091000097E-29
296344	Mybl2	mRNA	1.00473308117373	4.23123826315686E-14
306582	Agpat5	mRNA	-0.718828470704268	4.81048410232593E-9
363767	Abi3bp	mRNA	3.898284678747	0.0
291689	Cdc23	mRNA	0.252446916262829	3.71495630516624E-6
499935	Tti1	mRNA	0.747056893995741	4.91004992448593E-24
310377	RGD1306227	mRNA	0.713727266656216	4.812087076564E-4
691506	Ttc19	mRNA	-0.751661141200188	4.23275900429373E-12
113955	Gpnmb	mRNA	0.378013824090928	4.40681926345965E-18
292051	Cmip	mRNA	-0.149203542383076	0.0236188033939672
171070	Ptpn21	mRNA	-0.294007582994265	8.55982617164152E-6
298744	Crim1	mRNA	0.184156586586594	4.47499176207915E-5
25245	Bdkrb2	mRNA	-0.72354637916869	0.0013675584199445
502091	Rnf122	mRNA	0.607526308738847	0.0019171836215202
308444	Axl	mRNA	-0.600427737606789	7.10931864869241E-76
290229	Tssk4	mRNA	0.720791939192877	2.139414008978E-4
116663	Dusp6	mRNA	-2.4538314047475	0.0
315952	Dzip1l	mRNA	-0.219483286317843	0.0103680089504002
316415	Fam126b	mRNA	0.488097816009872	4.288707107535E-4
83471	Prep	mRNA	-0.688113048641412	9.133771459700809E-36
294594	Spata9	mRNA	0.514212636687545	1.590568603348E-4
103693430	LOC103693430	mRNA	-0.332834710878949	0.0109433860180889
78965	Csf1	mRNA	-2.05923816427868	0.0
63994	Arhgap17	mRNA	0.200211704213048	5.60200424603945E-5
361898	Ankrd55	mRNA	2.05593878119412	0.002140682381808
24669	Ppp1cc	mRNA	-0.524076600982241	1.89314194799879E-41
361122	Ankle1	mRNA	1.66478174427322	6.28943614863178E-53
303547	Ezh1	mRNA	0.418208708778552	1.27962131717288E-13
315988	Rbm15b	mRNA	-0.35198258025422	2.63993469164E-4
314623	Midn	mRNA	-0.265084717370564	2.34703723072441E-7
296469	Nkain4	mRNA	3.8912489340359	3.32119331766986E-17
291948	Pgrmc1	mRNA	0.286065843721446	4.28174404078088E-12
297995	Chmp5	mRNA	-0.545250129329418	3.08707356725508E-22
500582	RGD1565622	mRNA	0.571166220399025	8.556435475684E-4
171400	Elovl5	mRNA	0.787050810637133	2.01708252586615E-87
295062	Wwtr1	mRNA	-0.530922153138254	4.4565375616417506E-15
679906	Trpm7	mRNA	0.110735412275827	0.0345370332965745
81803	Stx4	mRNA	0.273108743097479	1.79946619917312E-6
302422	Pdzd11	mRNA	-0.61352620606838	8.33463970614402E-21
679894	LOC679894	mRNA	-0.18385474662881	0.0371022271308898
691429	Shisa7	mRNA	1.06748318633655	0.003084612397793
686539	Islr	mRNA	1.11883412309635	1.78791772454727E-60
102549842	LOC102549842	mRNA	0.637293085903757	1.61664163893014E-8
102549694	LOC102549694	mRNA	1.61599438235428	5.02533465476415E-7
108351613	LOC108351613	mRNA	4.73145351367433	0.0083716466780862
685067	LOC685067	mRNA	2.29850283590384	1.45387255385026E-12
114638	Hps1	mRNA	-0.341829548983395	1.58781465828341E-6
24907	Dmd	mRNA	0.917599360932793	2.367983654508E-4
291571	Tcof1	mRNA	0.221436524349763	9.962347457211E-4
117279	Cflar	mRNA	-0.230844989828434	2.731396469913E-4
292206	Trip13	mRNA	1.08332212104744	5.63493816655397E-12
304268	Rasl11a	mRNA	1.81160288192702	1.693501204832E-4
498400	Hormad2	mRNA	-4.19037095848595	0.0135088493252446
361052	Cdadc1	mRNA	0.309618876950698	1.305283401925E-4
295425	Usp53	mRNA	-1.29533225318563	3.72955500877594E-51
100360287	Zfp952	mRNA	0.638505479349531	1.320322081258E-4
288762	Mtm1	mRNA	-0.36827122647792	2.24370966215675E-6
498549	Akap11	mRNA	-0.242052605473498	4.54563226142628E-5
312800	Atf7ip	mRNA	0.249356791391164	1.83008043973056E-6
89803	Sfrp4	mRNA	0.884026467736729	6.60248640710305E-23
361645	Nsmce1	mRNA	-0.250119328935755	0.0143482916006105
619580	Ctps2	mRNA	0.833822658098047	5.26003567315472E-53
361680	Lsp1	mRNA	2.54293812499362	0.0
679693	Med12	mRNA	0.589493294286105	1.13183826322109E-30
81635	Adar	mRNA	0.409414505972213	1.08702469659183E-12
108348090	LOC108348090	mRNA	0.638798153483157	3.42335577074E-4
314644	Dohh	mRNA	-0.421657138236291	5.9586884591843E-5
300219	Troap	mRNA	1.06880730045177	5.64540671956586E-22
300675	Ift46	mRNA	0.408358014033498	1.5713003579426097E-11
499723	Col24a1	mRNA	1.81826228829017	0.0142260606758765
308336	Zfp580	mRNA	0.514584264037844	2.532436993203E-4
360526	P4ha2	mRNA	0.383852983929337	2.60819553151562E-16
29274	Rnf4	mRNA	-0.212685450334729	3.12052570555721E-6
303274	Phf12	mRNA	0.24147714332174	1.20580131269E-4
310019	Utp15	mRNA	-0.252637681882968	0.0029104116817884
316626	Hes6	mRNA	0.474615473980334	1.66733076678537E-7
362965	Rangap1	mRNA	-0.651000750950696	8.2369683241535E-24
117030	Erp29	mRNA	-0.872798157239569	2.54265853241715E-63
100359937	LOC100359937	mRNA	-0.429300352098732	6.24575581371277E-9
303419	Cuedc1	mRNA	-0.493095674272583	3.33857505389409E-8
296570	Edf1	mRNA	-0.34841073547502	1.18093726924625E-8
287798	MGC95210	mRNA	0.434828430792235	0.0025184297999469
295310	Zfp697	mRNA	-0.425194071559559	0.002634916732103
362199	Vps39	mRNA	-0.126692116392051	0.0441270100676959
360612	Scrn2	mRNA	0.323200565644664	0.0364108427629257
291974	Ripor1	mRNA	0.167186039553206	5.198825684384E-4
361409	Rfwd3	mRNA	0.586497494477904	3.29546837742589E-7
29474	Coro1b	mRNA	0.163316059786817	6.346905738519E-4
295928	Slc39a13	mRNA	-1.34451892255671	1.60198580628358E-203
293736	Myrf	mRNA	-0.580613279175594	2.09316065927372E-7
293456	Cog7	mRNA	-0.321031773315756	1.930718288123E-4
500087	Fmc1	mRNA	0.582349170444641	0.0285817788621726
291947	Prmt9	mRNA	-0.239665953024185	0.0164868606180419
295378	Vav3	mRNA	1.23493523523975	2.54420534451364E-23
362235	Syndig1	mRNA	2.23316200940335	1.60110680806995E-41
500102	Fam131b	mRNA	3.62294536085404	5.3420024009723805E-46
100360552	Fzd7	mRNA	0.652415256219345	5.25095727883677E-10
291164	Zkscan4	mRNA	0.362337210873211	0.0453498415967799
116690	Nfasc	mRNA	-3.21410161820829	0.0436734758415647
310880	Zgrf1	mRNA	0.614798348866137	1.10698774205021E-5
294975	Exosc9	mRNA	-0.737675821536357	3.19249540955205E-11
116686	Gsr	mRNA	-0.778196768207904	1.3528919894568701E-25
315776	Tln2	mRNA	-0.766208688336334	8.28064569897353E-86
310810	Frrs1	mRNA	-0.533454982885382	6.96272414260885E-17
316628	Asb1	mRNA	0.413069684001523	5.55283678439E-4
361261	Ccny	mRNA	-0.326006770978149	9.23170569402369E-7
303029	Ranbp17	mRNA	-2.50724231436586	1.0315123395696E-9
305101	RGD1304622	mRNA	-0.242868223386587	0.0053876370430145
303903	Parp14	mRNA	0.202680047963197	2.2192946306E-4
171574	Dnm3	mRNA	2.56493854034255	3.3942297798833197E-43
305423	C1qtnf7	mRNA	1.70226857457092	1.76748878680856E-96
290669	Gatad2a	mRNA	-0.555501500443059	2.51076697156108E-25
303517	Tns4	mRNA	-2.35767771862321	0.0022570223047071
691889	Atp8a2	mRNA	-1.94769414919272	7.390657512069441E-109
365037	Sash1	mRNA	-1.66265923713025	0.0
295457	Cisd2	mRNA	-0.77995842406691	3.0384813720621504E-23
307721	Irx3	mRNA	-4.79007299652299	2.6177729254399197E-213
361667	Dhx32	mRNA	-0.294549357085616	4.747232917485E-4
314075	Pnpla8	mRNA	0.280004767576616	1.14238211830791E-6
300713	Slc35f2	mRNA	-2.35525011282126	7.427618446171809E-13
50560	Ip6k1	mRNA	0.302990000631975	7.1174951240417505E-9
300999	Mst1r	mRNA	2.24770426507535	6.023704800714691E-35
361005	Chchd1	mRNA	-0.456341329692013	9.90118627601218E-7
308704	Lins1	mRNA	-0.541847990562214	5.217752102879E-4
366954	Zfp251	mRNA	0.534643794420169	1.57117714903816E-10
499285	Adam8	mRNA	0.596185907719717	0.0066290911553009
50871	Hpcal1	mRNA	-0.645792878312617	3.45713527583708E-26
313929	Ncoa1	mRNA	0.591887951240991	7.833769903378711E-19
84594	Nfs1	mRNA	-0.495308916302896	4.34661039944589E-13
297453	Hdac11	mRNA	1.44341546541333	3.38008211173712E-10
316275	Paqr8	mRNA	-1.82476062126755	1.3469925170672701E-257
314584	Zfp563	mRNA	0.495274144555453	0.0096327612107437
298024	Akap2	mRNA	-2.13311733193146	0.0
24851	Tpm1	mRNA	0.348557063535416	6.93416249330979E-24
361565	Vrk3	mRNA	0.654680311289978	4.3629105507475295E-18
64369	Plpp1	mRNA	-1.13967629789563	5.7518388736988405E-106
313027	Eya3	mRNA	-0.127683407650968	0.0149898240595229
296119	Dtwd1	mRNA	0.63069668692032	8.43964619844373E-9
289568	RGD1311575	mRNA	1.79456988689867	8.93365689967485E-27
494340	Zfp868	mRNA	0.811272994779531	2.19319476160104E-16
311287	Ano3	mRNA	2.08374922897899	0.0227088955162822
304608	Mmp19	mRNA	-0.350054567687334	2.24453124467349E-26
102549542	LOC102549542	mRNA	1.12251755163775	3.92836069594728E-79
64441	Hsf2	mRNA	-0.344283354072515	3.71072835532742E-5
363000	Prpf40b	mRNA	0.283638541064689	0.0048752289700424
102556672	LOC102556672	mRNA	5.02399086080651	3.19938735904515E-5
300691	Nnmt	mRNA	0.721399433891804	8.19369330073387E-22
192277	Stip1	mRNA	-0.579528750547651	3.5132833393396797E-42
305076	Utp25	mRNA	-0.781247611227593	2.90447434840796E-13
81722	Ager	mRNA	1.00455757235347	3.29247438253912E-5
246118	Tubb3	mRNA	-0.553763362617481	0.0025558316343478
289801	Upp1	mRNA	-0.348255809620507	0.0050062746463327
309129	Fcho2	mRNA	-0.344700702617223	1.122951970313E-4
252879	Cdk11b	mRNA	-0.389396467473536	1.1673144859346099E-11
306891	Serpinb1b	mRNA	4.08462452734925	1.0179353854223E-5
103693423	LOC103693423	mRNA	-4.70958052145271	1.873970879663E-4
24565	Abcc1	mRNA	-0.648027823938124	7.92104925676691E-27
116491	Kcnk6	mRNA	0.95668391528719	1.33536503712478E-6
299809	Cct2	mRNA	-0.456128469367295	1.17482867911737E-25
117281	Ppp2r1a	mRNA	0.111052481907728	0.0088349513966388
360574	Utp6	mRNA	-0.144455046395506	0.0127821302760182
685267	LOC685267	mRNA	-4.13216389924758	2.33438922440183E-16
361267	Akr1cl	mRNA	-1.27996279681624	0.0027515426908199
313234	Tbc1d2	mRNA	-0.618849992345549	9.64699977528008E-7
303060	Pwwp2a	mRNA	0.207665834935504	0.0106410268206192
686323	Trip6	mRNA	0.431260323277848	2.26647479268842E-9
78972	Zfp354c	mRNA	0.320045522363131	0.0132415167346124
307940	Disc1	mRNA	-1.71033764256938	0.0096985516937138
360753	Pnpla6	mRNA	0.401344480892066	1.58447037214552E-7
64576	Ptprv	mRNA	1.08330771577932	2.49214547468199E-97
681062	Slbp	mRNA	0.287559910188598	6.270452773823E-4
361732	Tmem109	mRNA	0.482751837973232	1.00013086336618E-18
100360577	LOC100360577	mRNA	-1.09288942221144	7.288870951098E-4
58936	Plk3	mRNA	-1.10494193670588	4.66257641015228E-13
678743	Tll1	mRNA	-1.31399947889149	3.7332060268161305E-148
313557	Hivep3	mRNA	0.708998968343394	9.38476269328307E-8
308501	Cd22	mRNA	1.35698651922549	9.31003191261432E-14
100910258	LOC100910258	mRNA	1.98780030046048	7.01399737335153E-8
364069	Hlx	mRNA	1.08951539499781	3.14821645848377E-22
315987	Dcaf1	mRNA	-0.148397361092272	0.0340362768586169
681282	LOC681282	mRNA	0.532640633188728	2.51299383575378E-6
691556	Zbtb42	mRNA	0.399022966466998	0.0374918489735825
310174	Cdh18	mRNA	-2.57062960423257	4.19376357159542E-17
690654	Wars2	mRNA	0.441124847456256	4.3696376747094E-5
498015	Pitpnc1	mRNA	-0.12198063426641	0.0157907333595796
360627	Fkbp10	mRNA	-0.22973807515397	1.26250196500339E-14
365297	Crtc3	mRNA	0.575284102884799	5.52480168489518E-12
316051	Azi2	mRNA	-0.347844915940762	2.38377639817372E-5
56766	Leprot	mRNA	0.302841432013953	2.19042962101924E-9
361832	Bicc1	mRNA	1.65805460102918	0.0
360533	Rnf187	mRNA	-0.466123197840363	4.74547548149304E-13
316273	Mcm3	mRNA	0.886921607127344	2.4171190308583E-21
300748	Stoml1	mRNA	-0.780442630787531	1.4865232597691302E-25
291044	Nedd9	mRNA	-0.425957938822364	3.41396102988237E-5
500124	LOC500124	mRNA	1.42036111641446	9.71303325052647E-5
25562	Eloa	mRNA	-0.456209320354071	1.14742943503681E-16
100360412	Dnajc1	mRNA	-0.430534280790482	4.32996844592155E-9
690845	Rps4y2	mRNA	-3.83841910962555	4.75018396345364E-17
362994	Ccdc65	mRNA	0.659107285770889	3.11959537399931E-5
501706	Mis12	mRNA	-0.171744083498862	0.0242469319745483
299569	Akap8l	mRNA	0.812944094572512	2.7155130627898E-30
309696	Bcr	mRNA	-0.599969455712637	5.55659737498487E-13
363707	Srp68	mRNA	-0.371398771050262	2.78927326597951E-13
363139	Zmynd10	mRNA	0.999754759796598	2.59742281149898E-5
304496	Orai1	mRNA	-0.773859758765392	1.07734041984424E-8
313566	Rlf	mRNA	-0.141785453175434	0.0374889712347052
500227	LOC500227	mRNA	0.836746748951376	0.0244293889980082
117095	Bhlhe41	mRNA	-2.91844056229811	3.42857714780479E-125
294436	Rpf2	mRNA	-0.993624933854136	1.08289466065042E-14
688990	Trnp1	mRNA	1.22842846408479	2.44731446896542E-16
81679	Jup	mRNA	0.826669269510451	1.17713049690818E-27
79215	Mtpn	mRNA	-0.775912459820349	1.53932569644029E-67
294312	Pi16	mRNA	0.570461969297252	1.664528047042E-4
297459	Mrps25	mRNA	-0.44769079450271	1.24730624324058E-5
100912656	LOC100912656	mRNA	1.0042454932688	0.0025864332400975
362540	Hacd4	mRNA	0.518653200737245	4.15567230515864E-10
100910996	LOC100910996	mRNA	-0.433573200631631	0.0196848820240081
498489	Naa30	mRNA	-0.318485080260283	2.276151142084E-4
316021	Epm2aip1	mRNA	0.132599361648288	0.0131316736858352
116996	Il16	mRNA	-0.648896667815895	0.0170589573564925
64183	Pde4dip	mRNA	-0.342999534663919	5.29347297724467E-10
304005	Nfkbiz	mRNA	-0.656892059839118	3.75109556920882E-10
307852	Pdpr	mRNA	0.219388031732738	0.0116405868497797
314205	Arid4a	mRNA	0.26954867901852	0.0057291016654131
246136	Man2c1	mRNA	0.374765662315901	6.87756761229848E-8
361811	Srpk1	mRNA	-0.425739168907591	3.77762835229448E-12
293618	Ifitm1	mRNA	4.71405223087985	6.45184739820803E-190
294154	LOC294154	mRNA	-0.42363025172416	1.37866597615324E-24
192210	Dnajc21	mRNA	-1.12149365816507	2.25429906761405E-13
500111	Lrrc61	mRNA	0.258193880754063	0.0451884284309234
363229	Slc39a10	mRNA	-0.72724784757732	6.878692253312049E-30
64152	Chp1	mRNA	-0.504000899886635	8.06659001278089E-37
304315	Ttyh3	mRNA	1.58945906051802	6.857852966708669E-191
83842	Crot	mRNA	-0.721796644585591	1.5300731577131102E-31
288656	Arl6ip4	mRNA	-0.248337055559359	0.0059121571636064
316737	Lpin2	mRNA	-0.473266663960412	9.28887973458471E-6
64017	Enpep	mRNA	-1.32896084959885	1.44045318277909E-259
305419	Pi4k2b	mRNA	-0.79721491729125	2.2738938981499303E-25
295426	Myoz2	mRNA	-5.37642676369026	0.0011697380188606
81024	Ica1	mRNA	-3.39120161500434	3.08671208898016E-38
114495	Map2k6	mRNA	1.09110181567637	4.59427949679661E-9
102550189	Samd1	mRNA	-0.608626087804735	2.88359925058614E-14
361846	Vps26a	mRNA	-0.195472780952704	3.766453920077E-4
365802	Selenot	mRNA	-0.585138552990503	2.4353078848194097E-30
100360982	Relb	mRNA	0.31190755175144	0.035659365438837
25009	Vars	mRNA	-0.31372739318311	1.93457593675662E-7
310348	Larp1b	mRNA	-1.49620443060622	1.28920939773197E-21
81675	Gyg1	mRNA	-0.201690305461645	2.38493877262942E-5
316213	Frs3	mRNA	0.62930151427869	0.002121858744505
681408	Prr19	mRNA	4.5774797236589	0.0032842957806632
316552	Rnf11l2	mRNA	-0.709318097313942	7.11544244533907E-25
498704	Prr7	mRNA	-1.21197305482448	4.24148660337979E-11
294007	Pprc1	mRNA	-0.715351228475234	5.07398076034956E-22
94198	Psmb1	mRNA	-0.396440142210155	4.04867651978202E-15
311642	Sulf2	mRNA	1.01456358326003	4.9531193192704903E-45
313490	Tmem8b	mRNA	0.780669091251569	7.41870595924742E-18
100302453	Mettl9	mRNA	-0.160608934555145	5.605521607796E-4
100910231	Zfp82	mRNA	0.437543364488214	1.28984881797177E-5
311494	Rin2	mRNA	-0.870152616252718	5.05922348125772E-94
304735	Tmem177	mRNA	0.590652804935981	0.0047692188960942
24499	Il6r	mRNA	-0.243777944383115	0.0220400286215294
681178	Pcgf5	mRNA	1.67142925584409	3.60147597342412E-13
29495	Dlg4	mRNA	0.231492955342785	1.08367096739331E-5
24333	Eno1	mRNA	-0.506366786996884	6.80799082977036E-57
294297	Scube3	mRNA	1.61188836661407	1.64728762969E-10
295672	Fkbp7	mRNA	0.519284443186346	3.2743068527050403E-15
362526	Dnajc25	mRNA	-0.855379035250535	1.63059911961856E-14
313806	Rnf19b	mRNA	-0.848924579956974	2.31626725666211E-42
29502	Slc20a2	mRNA	-1.24042141642817	5.0255563028140794E-116
25661	Fn1	mRNA	-2.44896300820638	0.0
500818	Rfx4	mRNA	-3.26306243129158	5.625433140319E-4
690303	Magohb	mRNA	-0.848105018177323	4.844174062691E-4
311021	Nmi	mRNA	0.957657599336261	3.27852554020659E-14
311604	Zhx3	mRNA	-0.429635080186975	4.8417713239443404E-9
78967	Mcam	mRNA	-1.22361924194202	1.84480488631601E-5
25753	Chrng	mRNA	-4.41362002089191	0.0065959544114724
308069	Slc12a7	mRNA	1.38300360760697	2.06239613250814E-64
301008	P4htm	mRNA	-0.275855314059331	0.048972916252569
373066	Ift81	mRNA	0.436357290872969	3.1843159720131604E-9
678759	Ndufa10	mRNA	-0.153771792981692	0.0067304852242682
102551014	LOC102551014	mRNA	0.751714533317091	0.0103915762017082
692032	Mzt1	mRNA	-0.412808392477527	1.24730624324058E-5
360637	Ccdc43	mRNA	-0.255690771762798	0.0150540421080455
360664	Ten1	mRNA	-0.570448428342865	0.0051752165555837
287598	Ska2	mRNA	0.257202750283207	0.0183898972848423
361930	Bbs7	mRNA	0.423603070359234	1.94946388422973E-7
500400	Fam110b	mRNA	0.864576090859245	2.05069278105217E-16
29276	Csrp1	mRNA	-0.214902734084331	8.211638811354071E-9
303536	Dnajc7	mRNA	-0.236413256282846	1.01557811879109E-5
361205	Lect2	mRNA	-3.61786390267219	4.397007682573E-4
246216	Prpf19	mRNA	0.102583963233046	0.0464804789447514
64557	Bard1	mRNA	1.28196126983685	5.97054080963022E-17
311415	Zc3h6	mRNA	0.360442697240601	5.38490296525E-4
311848	Sh3glb2	mRNA	-0.227142069928532	0.0056521270760293
498225	Eif2d	mRNA	-0.593188964634518	3.32069625279421E-18
316687	Gin1	mRNA	0.314296809769829	0.0200750639765093
367034	Zfp266	mRNA	0.296998102435676	2.14407357436261E-9
298250	Fggy	mRNA	-0.213948089453905	0.0491205925730142
311580	Samhd1	mRNA	1.2092271871756	6.64549653849323E-8
298694	Plekhn1	mRNA	-0.464340937611868	0.0045329071106531
170699	Atp2c1	mRNA	-0.278672344518858	1.8519205253289E-8
102554586	Tmem265	mRNA	1.01725274397598	4.82448471607551E-6
100361830	Tram2	mRNA	-0.668819408590502	2.26961537256082E-9
309131	Slc22a18	mRNA	0.453642279437736	2.218245132835E-4
294978	RGD1307100	mRNA	-0.3176537988127	0.0111729565835404
362385	Pole4	mRNA	0.23740278650497	0.020196644058763
315883	Plscr2	mRNA	-4.92186862193283	3.58343691751102E-20
290046	Hnrnpc	mRNA	-0.174425374443602	0.0385529645573645
116487	Tgfbi	mRNA	-1.22270922693809	4.83489038889375E-161
363578	Havcr2	mRNA	4.43330220586102	0.0200234890385712
689688	Atg2a	mRNA	0.401985745116732	2.38500639317725E-10
691231	Gemin5	mRNA	-0.317612212331153	1.185238420578E-4
290655	Crlf1	mRNA	1.63194380964748	3.36228642633512E-29
81653	Dbn1	mRNA	-0.172168314028942	0.0013659600905781
304941	Pogk	mRNA	-0.268252055109982	2.13669107918688E-5
100360594	Fanci	mRNA	0.755503571457616	1.4842689785478602E-17
29411	Ppt1	mRNA	0.193833026309649	0.0019020674982432
298189	Bnc2	mRNA	1.40872983114308	1.40917405435088E-148
79249	Abi1	mRNA	-0.492692335789162	2.79049568638424E-21
114520	Strn3	mRNA	-0.547194822160886	7.868797962339841E-31
290447	Mycbp2	mRNA	0.553686057670537	1.8934259937900598E-30
297682	Dusp16	mRNA	-0.349858906859186	0.0052772659331057
25165	Zfp386	mRNA	0.616839247467559	2.3789063367112102E-23
306255	Nisch	mRNA	-0.13797704672414	4.62107402618568E-5
315159	Tob2	mRNA	0.183223994570672	0.0347520236523548
360678	Arhgdia	mRNA	-0.578196233223821	2.2643303504137598E-57
83721	Dvl1	mRNA	-0.998711677823252	2.2116437443578302E-61
685859	Ubxn2a	mRNA	-0.574053947030087	1.06892003430695E-10
108350550	LOC108350550	mRNA	-1.28060888280544	0.0046157151181686
315510	Igsf9b	mRNA	-0.540354743444603	9.91512844164841E-5
361740	RGD1359158	mRNA	0.353022305302646	5.48938950272793E-5
307305	Prdm6	mRNA	4.9799272966793	0.0033177893246224
289504	Sdad1	mRNA	-0.312798519970997	0.0118240385227168
310667	Cers2	mRNA	-0.860407848316365	4.3906181204155196E-94
298298	Dhcr24	mRNA	1.93656061975193	3.33586576406718E-144
498559	Commd6	mRNA	-0.341291584224848	9.08942652590722E-5
100911585	LOC100911585	mRNA	5.3209601968816	0.0022779253010208
363448	Dynlt3	mRNA	-0.554260542796798	1.10366733444118E-19
691538	Rnpc3	mRNA	0.182451483468048	0.0193822486273471
296654	Gsn	mRNA	0.322004825363475	4.83411978371277E-18
366352	Mob3b	mRNA	0.978199042761874	2.30585901469112E-8
314171	Prpf39	mRNA	0.2323304893191	2.31322198962647E-5
291085	Serpinb6a	mRNA	-1.39677757819495	0.0
296267	Snph	mRNA	-5.15240600274909	0.0023787126327887
25414	Bcar1	mRNA	-0.899439919758845	1.5916759781828698E-55
361035	Mettl3	mRNA	0.204303072693016	0.0051775719141159
498385	Lcorl	mRNA	0.249323505181327	0.0075058292264728
361212	Rnf44	mRNA	0.189765230108394	0.006566531590898
303089	Trim7	mRNA	-0.342976253635549	0.0171220852265008
291076	Eci3	mRNA	0.229401525840314	2.799643880317E-4
309036	Rexo5	mRNA	1.14479122549132	1.4581895164105802E-19
303439	Mmd	mRNA	-1.19635978872295	1.00648119580175E-57
114117	Gng3	mRNA	-1.57320890536015	3.04105761812698E-7
304291	Zdhhc4	mRNA	-0.414708165650088	2.74211292217716E-6
365057	Map3k5	mRNA	-0.820119970106491	1.31249321952234E-16
246295	Cep104	mRNA	-0.795713850273304	2.78958147086327E-29
362286	Dido1	mRNA	0.22625024032348	1.678006409362E-4
308435	Cic	mRNA	0.316324790990128	5.53198137659186E-13
289342	Rps6kc1	mRNA	-0.583275235320745	3.63556729253418E-27
680308	Mthfd2	mRNA	-0.828606688501039	5.9665609452250094E-18
25725	Prkar1a	mRNA	-0.255960448773242	1.56007782706574E-12
289874	Erlec1	mRNA	0.156536677096501	0.0069198467151613
297389	Dguok	mRNA	0.559024611910554	3.76273499637239E-8
406865	Mpig6b	mRNA	1.84384387130545	0.0212698634063922
114485	Dmtf1	mRNA	-0.349558075564303	4.20273146042908E-9
360698	Tmem50b	mRNA	-0.743317978841269	1.91317191947808E-14
307927	Taf5l	mRNA	-0.409100482646708	4.34841884386594E-6
362972	Pnpla3	mRNA	1.63570515142902	0.0114741980852411
363259	Obsl1	mRNA	1.23553585164381	1.31450369087073E-110
24874	Vhl	mRNA	-0.202200143921346	0.0040542773885059
360718	Popdc2	mRNA	0.477898524022727	0.0492027184451314
108348201	LOC108348201	mRNA	0.978043537766605	0.008978160199569
24766	Scn2a	mRNA	0.568688053323197	6.31077702647167E-6
361578	Nomo1	mRNA	-1.53142954460582	3.1392681347516E-295
100910130	LOC100910130	mRNA	-0.383987769963201	2.64859682017157E-7
317444	Hccs	mRNA	-0.566887105212457	1.18812714489721E-5
289094	Hmcn1	mRNA	0.302636623100937	5.19731504168984E-5
100911956	LOC100911956	mRNA	-0.313525863152393	0.0030359248240387
79242	Hpgd	mRNA	-1.56459051162371	9.09549327198839E-5
295365	Amigo1	mRNA	1.12588092654221	2.2580464050044803E-15
80850	Gng2	mRNA	1.26155206642231	1.6381652451644497E-30
303596	March10	mRNA	2.19567744837075	0.0307632325134091
679837	Adam12	mRNA	-1.03504950192178	7.2104882082791695E-230
309499	Myof	mRNA	-0.785855017096722	9.77370601200591E-132
313961	Smc6	mRNA	-0.147153217374597	0.0099655172210476
102548151	LOC102548151	mRNA	0.965034079499165	0.0150486342693968
298687	Aurkaip1	mRNA	-0.715827422302654	9.32413543183914E-32
56813	Pth1r	mRNA	5.65580265905543	9.36382758015549E-7
361502	Ppp6r1	mRNA	-0.269658562794515	5.8526419102572E-8
360905	Mtf2	mRNA	0.426789032509513	9.21348019875278E-5
257647	Slc35a4	mRNA	-0.153385131234301	0.0131544418846716
287721	Vat1	mRNA	-0.454734048963908	2.4282361982963E-36
297455	Lsm3	mRNA	0.361360810510801	0.0013939521443824
25223	Tspy1	mRNA	-6.62688604450111	1.84315394179268E-6
292886	Tbc1d17	mRNA	0.567765187103123	3.16541978940576E-14
688018	Zfp106	mRNA	-0.17365145449859	1.974629833925E-4
64640	Rpl30	mRNA	1.1092414318123	9.70911647097488E-104
362274	Ddx27	mRNA	-0.311768775405301	5.42559040399436E-5
108352634	LOC108352634	mRNA	6.34791110596948	8.24958582254396E-6
689130	LOC689130	mRNA	0.326173221571034	0.0033908047741066
361857	Traf3ip2	mRNA	1.05331227959721	2.30995476911093E-54
313825	Vps13d	mRNA	-0.413387837797109	3.79830108061471E-14
102547078	LOC102547078	mRNA	1.73639795856547	1.0232655326690402E-9
81531	Pfn2	mRNA	-1.44963774406907	1.09822029893069E-11
315264	Pus7l	mRNA	0.721624916410989	3.41751718832885E-6
500893	Gli4	mRNA	0.782369104639376	2.73459353120094E-6
29468	Pdia3	mRNA	-0.203379406168559	8.1164217469001E-9
296076	Srp14	mRNA	-0.143446900528701	0.0173292463390659
100909657	LOC100909657	mRNA	0.300139712335588	0.0356293716947151
294307	Kctd20	mRNA	0.209645087958504	0.001910370913147
304984	Cfap45	mRNA	-1.70270635738764	4.8827126866708E-13
246282	Zfp91	mRNA	-0.277629039010735	3.41545921059312E-8
688272	Rnf157	mRNA	0.709766813541588	3.79659714423307E-15
29659	P2rx4	mRNA	-0.242995141220921	0.002612195050403
362641	Minos1	mRNA	-0.476687920914211	6.24085646882498E-16
315843	Phip	mRNA	0.490694606637686	1.22741374683599E-12
24645	Pgm1	mRNA	-0.243198918301664	9.78268454987184E-6
361666	Bccip	mRNA	-0.663522116068785	1.10302084234396E-10
114523	Ntn1	mRNA	1.34047669553314	2.4289234698523997E-13
315594	Oaf	mRNA	-0.941233200693474	4.28115979289963E-125
58812	Apln	mRNA	-1.78282245339893	3.04520147827838E-71
360709	Tfg	mRNA	-0.541457417223735	2.2054539762048E-32
114590	Ubqln1	mRNA	-0.760150141579952	9.875176450213649E-70
108350443	Inafm2	mRNA	-1.33828735591977	1.08010040120363E-32
171116	Opa1	mRNA	-0.385081377330158	8.28701416126682E-14
29254	Mgll	mRNA	-0.982634545085639	0.0209733032147777
78966	Arhgef11	mRNA	0.16977040048017	1.404968026356E-4
307178	Arhgap21	mRNA	0.346788383876881	4.95603206149838E-14
302915	Pmm2	mRNA	-0.365355334339662	1.89301993207951E-11
246046	Lmbrd1	mRNA	-0.202394611010766	0.0075280882893162
312651	Ift122	mRNA	0.870439077331189	4.3744120881569995E-32
362153	Cwc22	mRNA	-0.41040572342486	1.01637196103976E-8
364420	Tnfrsf10b	mRNA	-0.879480548008278	5.81448592029316E-7
192248	Cdh13	mRNA	-0.445800317245179	7.22009479508964E-32
309728	Arid5b	mRNA	0.591990530976176	8.50790423206603E-28
689914	Trabd2b	mRNA	-2.07553912335073	3.3897739351936205E-132
100911859	Hoxc11	mRNA	2.27046674314518	3.70640159262555E-77
315150	Adsl	mRNA	-0.207449236074246	0.021880689477258
301121	Rfx2	mRNA	0.724605666218768	0.0020500279990687
103694635	LOC103694635	mRNA	1.35942575969268	0.0024969177307565
681825	Vbp1	mRNA	0.38118358589666	4.87586567758361E-5
366265	Rab22a	mRNA	-0.217959536468881	1.046593730212E-4
295274	Hist2h2be	mRNA	1.22069004680661	1.897793337864E-5
298848	Mapre3	mRNA	-0.611525986695435	3.33238078927484E-11
432360	Sgce	mRNA	0.190884230645619	9.953904416066E-4
362438	Ncapd2	mRNA	1.32077945015739	3.2628598649856997E-84
688681	Tgfbr3l	mRNA	1.82779140492408	7.625076278593661E-15
81643	Atic	mRNA	-0.884675649217786	1.22280465489551E-99
83580	Thbd	mRNA	0.563470557951803	1.05658841981437E-8
310843	Sec24d	mRNA	-0.275274932514993	1.94595350123974E-13
297065	Zfp282	mRNA	0.319509135222119	1.221678925821E-4
689656	Aunip	mRNA	1.62780965144677	5.72689010563676E-5
312855	Ppfibp1	mRNA	0.184479727748214	9.78295389853903E-8
29507	Cox7a2	mRNA	-0.361846811381902	6.104557254341E-4
313563	Exo5	mRNA	0.63745404620276	8.09775477074378E-7
83620	Cit	mRNA	0.187355547977708	0.0369219702341973
113995	P2rx5	mRNA	-0.804528994607068	4.944437021993439E-12
306562	Tacc1	mRNA	-0.2514535310377	2.38660882691061E-7
360850	Nek7	mRNA	-0.684564735508701	5.8058060736401506E-52
361692	Nudt8	mRNA	0.459545818356641	0.02894692528644
687358	Tvp23b	mRNA	-0.266362679967791	6.945619811273E-4
298019	Ctnnal1	mRNA	0.535123767009709	4.98232335892014E-6
310194	Kat8	mRNA	0.225934510635905	0.0439740450949259
81748	Pls3	mRNA	-0.990464864268873	3.27215622127713E-141
315686	Peak1	mRNA	-0.468675183983564	4.7108685196128E-27
64387	Ccdc80	mRNA	-0.279030265524999	4.76796576435349E-22
399475	Adm2	mRNA	-2.82511442342864	1.34743615784542E-8
680440	Nkpd1	mRNA	1.35158692112726	0.0042123974483318
309613	Zbtb12	mRNA	0.830456910834404	8.78430309424873E-8
83731	Kcnma1	mRNA	4.62678515981823	6.03626520038993E-31
296936	Iqub	mRNA	1.6448765933658	3.88493337704457E-11
25624	Vamp1	mRNA	0.809549758026739	4.84400318730272E-6
100910807	LOC100910807	mRNA	-0.354359103493015	1.680397050585E-4
289229	Vangl2	mRNA	2.49178756697888	8.39879498378015E-9
500870	Mtbp	mRNA	1.06861180771703	1.35959184391349E-17
84016	Grip1	mRNA	0.214899299715682	0.0010903602694322
100361457	LOC100361457	mRNA	-1.32976293379692	0.0
25675	Hmgcr	mRNA	1.16692414272558	6.99831458612002E-88
304983	Tagln2	mRNA	-0.791898884639265	5.84659866828869E-159
498690	Ctla2a	mRNA	2.97452605146107	1.4294287085245E-7
287367	Cops3	mRNA	-0.247912920527378	2.1425961894934E-5
307740	Sall1	mRNA	9.14271868148805	3.66530364963454E-18
252853	Stx17	mRNA	0.741496186506365	9.15524695755955E-28
304337	Zfp68	mRNA	0.572082662099603	1.3803885855251402E-15
116671	Cdk5r1	mRNA	-1.80904226491142	2.680529195068E-4
65044	C1galt1	mRNA	-1.11694621623607	2.3466311848998003E-26
689616	Apcdd1	mRNA	2.45959022636339	0.0429916036105632
308322	Zim1	mRNA	1.77009529567618	1.36279974649001E-12
64360	Mrpl23	mRNA	0.336057536927577	4.614442646196E-4
301460	Adam23	mRNA	-1.8414593414011	5.60631801854587E-219
361675	Cend1	mRNA	0.852195509327082	0.0408271356605161
29721	Hivep2	mRNA	-0.549103304711433	1.8298329934477998E-23
56759	Rnase4	mRNA	0.898283101416369	7.553505917927261E-59
108348180	LOC108348180	mRNA	-0.402084131174301	5.21052411560566E-12
100912009	LOC100912009	mRNA	-1.62629825603785	7.25412155111321E-8
24516	Jun	mRNA	-2.13738239838851	0.0
287276	Sar1b	mRNA	-0.762133931654169	5.07401373460607E-27
140544	Pcyt1a	mRNA	-0.624579531955705	3.8789501112347596E-42
360896	Esrrg	mRNA	2.73841278379532	1.6909426674374098E-11
292148	Eif3a	mRNA	-0.877394911556598	2.75678643400781E-88
81920	Ube2d3	mRNA	-0.629734490488873	8.64744753810867E-50
315696	Snx33	mRNA	0.333628675828354	2.05712866609757E-12
100909408	Zfp397	mRNA	0.501589338699312	9.7817475628526E-6
306375	Csgalnact1	mRNA	1.13508221204541	1.24143371965605E-163
680039	LOC680039	mRNA	-0.596842680154794	2.37547736094858E-24
100362684	LOC100362684	mRNA	10.3311865658525	0.0168267832955649
313765	Slc35e2b	mRNA	0.164332915188629	0.0181796851102412
25678	Ddr1	mRNA	-0.253602581189	0.0035294057133802
65261	Myo1c	mRNA	-1.03517632211471	1.07949650092787E-264
81657	Gabbr1	mRNA	0.586618412142337	7.8901628807247E-21
103693838	NEWGENE_621802	mRNA	-0.480991322930471	3.666131856099E-4
289831	Commd1	mRNA	0.368177434500623	5.25095824145318E-6
114630	Atp5mc3	mRNA	-0.279456585175452	9.59304789453062E-6
246060	Cdkn1c	mRNA	2.48599638443824	1.7684507260396199E-16
296315	Rab5if	mRNA	-0.749335561241654	8.38709545052491E-38
100911597	Myh9	mRNA	-0.292073956417128	1.99293342072387E-12
298675	Rer1	mRNA	-0.563218578396861	1.62202422834175E-29
81808	Nr2f1	mRNA	1.54084121496518	2.1814494403568E-22
290322	Ints9	mRNA	0.246110025604148	0.0013590367794042
288919	Asna1	mRNA	-0.51207641715366	5.43667858634936E-13
100361818	Nfatc1	mRNA	-0.85571893428681	3.8377061296224804E-24
363256	Speg	mRNA	-0.431840045682136	2.2238814944430602E-9
317579	Utp14a	mRNA	-0.476056823964606	2.71251336768876E-7
84382	Tcf4	mRNA	-0.456316119910323	3.14550422557814E-11
103689950	NEWGENE_1306455	mRNA	-0.394103817732941	5.04715289993087E-13
108348154	LOC108348154	mRNA	-1.59837898663943	4.8216556608957195E-11
311279	Arl14ep	mRNA	0.184066178152485	0.004658148098198
246246	Pnpla7	mRNA	1.16320601747308	6.54884763332925E-28
295686	Ube2e3	mRNA	-0.147958726131484	0.01822340006216
314818	E2f7	mRNA	2.1196645097427	8.022791527383329E-40
315920	Vsig1	mRNA	1.45957090974699	0.0466240903101201
298762	Cox7a2l	mRNA	0.133500368525685	0.0084429806060185
306165	Gpr180	mRNA	-0.303271097192865	1.252109471062E-4
360717	Gramd1c	mRNA	-0.80111379749817	0.0244293889980082
310645	Pmvk	mRNA	1.27235796558745	1.67693823645319E-42
500689	Ttc9	mRNA	-1.67285383036849	3.69234281947187E-35
24888	Bcl2l1	mRNA	-1.44237558171132	7.627176822224359E-160
313391	Atg4c	mRNA	-0.449502566915056	9.01027447980777E-6
100363276	Arhgap6	mRNA	-0.497373159682042	2.11669959565436E-13
689621	Lsmem2	mRNA	-1.59114593142643	0.0166950358353542
304294	Rnf216	mRNA	0.290506376073527	5.29217164028894E-6
103694908	LOC103694908	mRNA	3.83467385574285	5.30558595283707E-23
309460	Sh3pxd2a	mRNA	-0.540031262314463	6.714671172503149E-55
287042	Nubp1	mRNA	-0.499712006190458	3.82784699987736E-8
304336	RGD1566386	mRNA	1.21261898840595	2.11446652500071E-12
100360238	LOC100360238	mRNA	0.846450361291015	0.0247070566631328
108348069	LOC108348069	mRNA	-0.929390711130865	1.19636540644828E-11
297504	Edem1	mRNA	-0.8282892960431	7.717715196652679E-80
293504	Qprt	mRNA	-1.79416968105985	2.17687685780225E-57
286898	Npc2	mRNA	0.305906986566798	7.006812477513659E-16
309945	Arrdc3	mRNA	-0.180967157277428	0.0034805682975564
314473	Kif26a	mRNA	-1.58013153032561	3.40520422413653E-5
24400	Gnb1	mRNA	-0.509002814085694	2.38948161828064E-57
312707	Lrrc23	mRNA	1.87443180482184	4.20724923901439E-6
689102	Chml	mRNA	-0.873841015560716	2.51093985568753E-6
306117	Tbc1d4	mRNA	0.775747827178946	0.0125643588714135
311039	Galnt13	mRNA	0.936010182992072	1.084478748894E-4
365581	Edar	mRNA	2.02482714130429	9.02509375614035E-18
64043	Gcnt1	mRNA	-1.89735173528407	1.0320902946637999E-37
297910	Slc26a7	mRNA	-2.0808695098082	0.0347874474498058
307649	Ciapin1	mRNA	-1.59456998229168	2.62755634642818E-35
266714	Myo7a	mRNA	-2.6630868875515	1.75336061210567E-70
24747	RT1-M3-1	mRNA	0.865054568330527	2.64578070588587E-13
293922	Aff2	mRNA	1.30926223333298	1.1465996535354801E-97
117287	Park7	mRNA	-0.428866440131195	2.7950009154381302E-14
83469	Lrp4	mRNA	1.65262567932804	1.4618772088001898E-43
84607	Socs2	mRNA	1.95735462984416	9.56799435046512E-42
25728	Apoe	mRNA	3.56522270274362	2.0442759664502497E-83
304474	Pitpnm2	mRNA	-0.286968181719864	1.906095164619E-4
25462	Hspe1	mRNA	-0.580380452021597	1.78293128863355E-9
304514	Tbx5	mRNA	-10.4586735863413	8.57184770983359E-18
362334	Tmem140	mRNA	2.05268622216768	2.97537744676516E-41
100361383	Ecm2	mRNA	3.12069759278753	1.30433148179201E-102
287633	Lrrc59	mRNA	-0.870945416710672	1.26722794464703E-107
290555	Spcs1	mRNA	-0.394952189440262	1.58580807951408E-13
317218	Itm2a	mRNA	7.29962549437743	0.0
29354	Pla2g5	mRNA	-3.53109326810748	2.83548580225102E-12
361251	Elmo1	mRNA	-2.93250973023408	0.0034537587759038
301701	Ndc80	mRNA	0.603783729026144	6.229082679564031E-14
679028	Rbpj	mRNA	-1.24278957687883	8.72839692402006E-211
293343	Fam160a2	mRNA	-0.201239893287211	0.0147566344129439
303563	Nags	mRNA	-1.56044428521816	0.0021043427041615
300668	Dpagt1	mRNA	0.551564741553754	9.797954977151619E-26
102555453	LOC102555453	mRNA	-0.826549318499472	2.741752171908E-100
289201	Lmx1a	mRNA	0.946649749560507	3.27435297863755E-5
29308	Arl4a	mRNA	0.885064523443931	2.8626804238871097E-22
306015	Fam160b2	mRNA	0.358074881157274	1.77801687584466E-5
116641	Lgals8	mRNA	-0.34515591020222	3.19508977842337E-12
102556337	LOC102556337	mRNA	-0.394253116840077	5.35775951395818E-7
81652	Ctbs	mRNA	-0.631646163539079	1.52621960813178E-29
364382	Prmt5	mRNA	-0.46671370923784	1.1206393382704401E-14
362981	Hdac10	mRNA	0.401221315011363	3.954937833236E-4
500679	Rad51b	mRNA	1.04400304117463	2.08004871543302E-5
361652	Srcap	mRNA	0.173313282992032	3.126175354646E-4
291649	Pcdhb10	mRNA	2.80176006419453	0.0057856126940633
362279	Pard6b	mRNA	0.769928288347955	0.0176044399211903
64045	Glrx	mRNA	0.865795524643396	1.04059956768843E-43
24666	Ppm1a	mRNA	-0.324804169862613	2.5282179751167E-7
293828	Mphosph10	mRNA	-0.68525064938205	1.54201616604945E-14
498941	Fbxl8	mRNA	0.445561427535196	2.757236286089E-4
292268	Rmnd1	mRNA	0.214978930445906	0.0185624910540195
309526	Ifit3	mRNA	1.28530470833526	0.0065869234634306
307585	Cables1	mRNA	-1.17189392604127	5.78417929611094E-6
299295	Setd3	mRNA	-0.570034090755568	1.09641536896611E-28
171086	Trak2	mRNA	-0.488327179789142	2.22479307313584E-24
296545	C8g	mRNA	1.1334537470415	5.3623905239577105E-9
361801	Rxrb	mRNA	0.297906793923889	9.069517240002E-4
499088	Dact3	mRNA	0.188831962025502	0.0171433008129343
84495	Xrcc1	mRNA	0.668928517290715	1.43731431901418E-14
297458	Ccdc174	mRNA	0.525717322367429	4.05163132939845E-6
295061	Tm4sf1	mRNA	-1.56646284769415	1.18791949082499E-53
29616	Ptprm	mRNA	-0.839918151522319	1.25082712583112E-38
314198	Cdkl1	mRNA	1.15507751812216	0.0495410643099884
498609	Lpar2	mRNA	3.57460999067715	0.0135920916381181
684015	Ankmy1	mRNA	-0.391747863924894	0.0481674929496095
81825	Cirbp	mRNA	0.997642256196418	1.1673867469795802E-47
367298	Slc23a3	mRNA	1.68217481552486	0.0027788391155006
362858	Polr3b	mRNA	-0.436275423247738	5.6770532813999E-6
114216	S100a3	mRNA	-1.70212371787746	1.87686690285527E-12
362958	Micall1	mRNA	-0.576804402527613	1.82652347251217E-19
191575	Nme1	mRNA	-0.954240222114741	3.05469705031265E-55
306327	Tmem38a	mRNA	-0.647675190929474	0.0015595775918815
100365259	LOC100365259	mRNA	-0.242463153705954	0.0169436309249039
84477	Gab2	mRNA	-0.858658551638927	1.43519605830396E-17
257645	Itgb5	mRNA	-0.695112773499167	1.10828218699739E-90
103693266	Rsl1d1l1	mRNA	-0.34063045725119	0.0033729123827796
100909836	LOC100909836	mRNA	-3.08076512695885	0.0200690672479721
364788	Arl5b	mRNA	0.378954488094956	4.00527436428863E-5
25256	Fmo1	mRNA	3.52129861726874	1.95326612863367E-82
114087	Banf1	mRNA	-0.250941074880797	1.484473541328E-4
290798	Dctn6	mRNA	-0.329274823264581	2.02563729902852E-5
280670	Lzts3	mRNA	0.478483807325698	7.69188600501276E-5
364630	Thsd1	mRNA	0.628596952025951	0.0034017851276999
24252	Cebpa	mRNA	0.734981994421435	4.54232208273417E-14
299899	Eif3h	mRNA	0.162023469416201	3.66014668794007E-5
64622	Adnp	mRNA	0.30821756218447	1.9157094882659E-11
363018	Cep295	mRNA	0.917332313469294	6.62394069047993E-19
361238	Pxdc1	mRNA	-0.777157120038064	3.60323542693353E-11
315133	Ddx17	mRNA	0.31147559818285	1.86394958729824E-14
24387	Gfap	mRNA	2.74867532623505	0.0441504520267834
298689	Ube2j2	mRNA	-0.522803609336977	2.1586007833535E-14
364837	Gypc	mRNA	-0.487244368129772	1.09990211911991E-29
689800	LOC689800	mRNA	-2.18194387271519	8.68239151695618E-38
498153	Gpr146	mRNA	-0.404166445913101	0.0303447494280688
499747	Cysrt1	mRNA	-2.29401735100756	0.0316358509704757
309681	Cfap410	mRNA	0.466702478912117	2.45052823174102E-5
313757	Ski	mRNA	-0.143629760597382	5.34870390899E-4
305605	Ccdc88a	mRNA	-0.40883122273735	6.833188275493599E-12
252858	Frmd4b	mRNA	0.482281127061895	0.0461457926405641
362978	Creld2	mRNA	-0.677075310272068	7.8807909870714E-11
288617	Tpst1	mRNA	1.05992437394636	1.99609786490422E-57
301351	RGD1310819	mRNA	4.63938262254089	0.0111947100427914
192276	Coro7	mRNA	0.63331176214918	1.1839511002212E-9
259243	Kcnip4	mRNA	6.63662928218418	4.22209391830624E-89
309009	Mcmbp	mRNA	0.483689173512052	3.3347012565202E-11
307102	Ankrd16	mRNA	0.453491530265139	0.0495410643099884
313770	Mxra8	mRNA	-1.33859125008988	0.0
294048	Pik3ap1	mRNA	-2.41490151476625	0.0029239288659225
85421	Prkd1	mRNA	0.64494874038631	5.12515953377097E-9
309008	Inpp5f	mRNA	-0.296212643298395	9.64165617983611E-7
25676	Rasa1	mRNA	-1.68424008531711	1.14217165646553E-269
29392	Bace1	mRNA	0.356111455814922	8.51422662691677E-6
315137	Apobec3	mRNA	0.582017861068573	2.54846481091571E-5
362383	Rpia	mRNA	0.268959663803525	0.0045312708586315
100912525	Hoxa4	mRNA	-1.09288942221144	7.288870951098E-4
500795	RGD1562114	mRNA	-0.747393076863036	9.090198295951961E-9
293704	Trpt1	mRNA	0.639173224321479	4.45302477426037E-5
684811	Arhgef10l	mRNA	-1.59309140882925	1.22118042843064E-139
29237	Penk	mRNA	-1.57488661369233	0.0
308113	Cnksr3	mRNA	2.48882515582134	2.87825874312787E-136
361929	Atp11b	mRNA	0.174691235634585	0.006476438190218
25297	Cacnb3	mRNA	1.23700044255302	7.639846227584309E-56
115768	Zfp37	mRNA	0.329102927022971	0.0405622997430349
306348	Rex1bd	mRNA	0.990852624916937	2.4094162367578997E-12
287156	Rhot2	mRNA	0.283915641399041	0.0055091633811931
499762	Med22	mRNA	0.503529752869375	0.0060390837307892
108348157	LOC108348157	mRNA	-1.13430065954737	0.0011887659587014
361877	Ssbp2	mRNA	0.52123376535127	4.51527712397288E-17
287899	Adamts2	mRNA	2.43085602471633	0.0
24644	Pgk1	mRNA	-0.786037336323337	2.7277050725913198E-123
301264	Cyp39a1	mRNA	2.46361448927769	2.2427107288645998E-35
292686	Fbxo46	mRNA	0.462120583402471	4.66020078617201E-5
25122	Scnn1a	mRNA	1.41773588267948	2.4489115784915902E-17
116673	Sdc3	mRNA	-1.55232927316056	1.30102043919447E-78
366545	Atp6v1e2	mRNA	1.87479021696161	0.0230568844644181
363059	Zw10	mRNA	-0.309390727431049	0.0031041427260901
361812	Pnpla1	mRNA	2.41755901280423	2.66062396343664E-5
291133	Aldh5a1	mRNA	0.458981544120094	8.933559872225E-4
100360205	LOC100360205	mRNA	0.245535623140896	2.76960131120636E-8
679812	Plekhg1	mRNA	1.84649541891816	6.03906249181518E-53
100911248	LOC100911248	mRNA	-0.293398504352959	2.44143233952E-8
301130	Dpp9	mRNA	-0.173376311194037	0.0019195635869218
100911865	LOC100911865	mRNA	1.29130396416167	3.8848694719389E-7
287101	Pkmyt1	mRNA	1.71979097440237	1.18002181583526E-20
287521	Mnt	mRNA	0.183126589191698	0.0140973462072836
100912447	Nynrin	mRNA	0.631613535520131	1.41361767673881E-38
100362548	Elp3	mRNA	0.189006191322326	5.528073341789E-4
364033	Vamp4	mRNA	0.163714077136293	0.0237733450943047
308581	Ccdc155	mRNA	1.64577136673823	0.0014236842438345
362580	Ccdc30	mRNA	1.75786157754706	3.26473744531443E-17
306351	Gdf1	mRNA	1.24426656802681	1.11184655948177E-13
305977	Pnma2	mRNA	2.37692168772004	0.0032250009155096
499933	Dsn1	mRNA	0.626225538700755	8.99280723250059E-12
114243	Nox1	mRNA	-1.71025253944992	1.6211330697535697E-11
361714	Rasgrp2	mRNA	3.35986691676	2.002235546257E-4
684771	Cdca5	mRNA	1.1194164211071	1.4665730989356E-9
300711	Atm	mRNA	0.495479360232786	3.07792986268081E-10
316424	Aox4	mRNA	7.78815115854861	1.50725786531216E-9
64022	Btc	mRNA	5.19724703026065	3.109514516466E-4
156726	Runx3	mRNA	-7.86498611747313	1.24567202594469E-9
361564	Fam71e1	mRNA	0.880632868942014	0.0018640357582632
290284	Sap18	mRNA	-0.470147692820411	2.9099919046070904E-9
499931	Sla2	mRNA	-1.5174562611856	0.0108451855618557
309837	Adamts14	mRNA	-0.309238328064532	6.734907950798E-4
84586	Fgl2	mRNA	-1.33371887458683	3.29319642937647E-41
293117	Ankrd42	mRNA	0.455730407755696	1.124501502813E-4
500258	RGD1560289	mRNA	0.430068868405399	0.0040259368588891
305256	Grsf1	mRNA	-0.456336582492689	1.0955836733320201E-19
362897	Uqcrb	mRNA	-0.15890411251208	0.0155102221252786
500267	Lmod3	mRNA	-5.60151884456904	1.78063695979939E-6
367313	Col6a3	mRNA	-0.897976576312033	1.1068516804410801E-167
293852	Bcap31	mRNA	-0.210219582688463	2.29878363406524E-5
290829	Ash2l	mRNA	-0.233910721155384	3.25434791067257E-5
360946	Zcchc4	mRNA	0.734502138331013	2.3544530351418E-7
171073	Hdgfl2	mRNA	0.16206241879655	0.0069250107980128
29461	Vgf	mRNA	1.99715390861329	2.23703187578455E-8
300173	Gxylt1	mRNA	0.391021547941343	4.20266672210442E-8
56761	Notch3	mRNA	0.969650768598097	0.0013305810884821
305287	Exoc1	mRNA	-0.327153220483429	9.52639492116902E-7
291091	Serpinb1a	mRNA	0.547560901542673	2.43845940625545E-27
79119	Arf2	mRNA	-0.894719247758002	1.3817924125458398E-22
310540	Fam198b	mRNA	-2.47930693806124	0.0
291964	Fhod1	mRNA	0.292877396465626	7.59507176174849E-6
687029	Ss18l2	mRNA	0.216906313394964	0.0467227608904258
292064	Banp	mRNA	0.729368326880641	1.5772820309054899E-18
287531	Rilp	mRNA	1.17994714713206	5.21691927975423E-13
362173	Caprin1	mRNA	-0.329526700160895	4.01248101091504E-20
361063	Entpd4	mRNA	0.511067361382105	1.14749143966454E-15
367181	Gadl1	mRNA	-5.15247535795327	0.0022427497036439
289026	Sox13	mRNA	-1.60316684769226	0.0026027816456899
24551	Mdh1	mRNA	-0.279732317458734	1.12782764336098E-9
299331	Hsp90aa1	mRNA	-0.649120357874957	1.37919941043618E-12
116659	Dync1i2	mRNA	-0.526619110921636	4.7479908680128705E-35
25398	Cacna1a	mRNA	-1.75382611438687	2.04473037320708E-33
301517	Cyp27a1	mRNA	0.610674422129042	0.0030787627795413
404660	Mrgpre	mRNA	-0.961754911883983	0.0019070063603533
287173	Bod1	mRNA	0.436519744373797	2.15693698210123E-7
29726	Slc22a5	mRNA	0.69696878726854	1.20608796229976E-6
406163	Gpsm3	mRNA	-0.63737662218104	0.0388639080165366
246302	Pcyox1	mRNA	-0.300953546443016	7.922406780597601E-10
287716	Psme3	mRNA	-0.870739189206279	4.77184137215327E-68
297406	Cct7	mRNA	-0.454859424420051	1.8518070920025E-28
311743	Map3k20	mRNA	-0.544020495062713	1.49608567274398E-11
298316	Nkrfl	mRNA	-1.20626782177242	1.81204673372895E-6
678726	Fbxl18	mRNA	-0.829528615184302	3.72669632025398E-6
290224	Emc9	mRNA	0.813212380933318	0.0021953046888674
294948	Armc1	mRNA	-0.49935581323955	1.39612476630911E-10
689954	Setd7	mRNA	-0.687006952668143	1.80533432183364E-13
500750	Tmem196	mRNA	-1.1775147096662	0.0013741211529861
362746	Dnaaf2	mRNA	-0.336286208559886	0.0114189023347008
303801	Lamp3	mRNA	-2.39940280868279	0.0261742613093202
25332	Mgmt	mRNA	-0.706305320292312	3.46111393620712E-20
81683	Mif	mRNA	-0.593897805771499	8.428103787203869E-28
685232	Atp6v1a	mRNA	-0.703859417238846	4.46121971206778E-65
366669	Syne2	mRNA	1.66326978338194	3.29588423891246E-90
683381	Sin3b	mRNA	0.254195844672533	1.88799445320596E-5
25603	Marcks	mRNA	2.15981405329031	0.0
116479	F11r	mRNA	5.35064633344613	7.09136105593595E-16
499583	Naaladl2	mRNA	-0.218526799871459	0.0441533671496627
114635	Trafd1	mRNA	0.313462796467809	2.38315752933225E-6
266777	Nptx1	mRNA	-5.11817938741501	2.63286174614038E-96
25183	Gdi1	mRNA	-0.14542560103649	0.0022277901315649
83837	Bambi	mRNA	3.47075511266234	5.63916813589358E-40
80338	Zbtb10	mRNA	-0.376345028411896	0.0100563792929585
25244	Bckdha	mRNA	0.615699166170953	1.13784741957345E-12
103693015	LOC103693015	mRNA	0.276902445611448	2.81033554831263E-5
304979	Igsf8	mRNA	-1.0673196388625	2.54108320756233E-53
117517	C7	mRNA	5.48997774460273	6.57399752875037E-9
171297	Nlgn3	mRNA	1.29773389899375	2.2122574723185302E-14
304017	Tomm70	mRNA	-0.581327773660601	1.3499985027558398E-18
502389	Npm3	mRNA	-0.502863943970201	1.42227919174851E-7
302965	Tnfrsf12a	mRNA	-2.80127409080559	0.0
64465	Cdc42	mRNA	-0.267810698047568	3.14128617383278E-12
685579	Rrm1	mRNA	0.464657464723098	8.711350175910339E-18
685082	Zfp318	mRNA	0.420414354974626	1.06856771522686E-9
500865	Sybu	mRNA	-0.671983646135992	0.0177025441069272
307270	Me2	mRNA	-0.719679295127993	6.1105352208412905E-24
29487	Gstt2	mRNA	1.27127950264284	6.191004020043889E-22
679600	Xaf1	mRNA	1.24216120428575	1.52711188876213E-16
100361574	Polr2k	mRNA	-0.729128632857004	8.45193955323435E-7
680782	Spcs3	mRNA	-1.07532316528415	4.78800297974211E-32
361301	Tpgs2	mRNA	-1.12480466029145	6.40790363914266E-61
502228	Tmem181	mRNA	-0.868866260318921	1.35146023959812E-46
300472	Vps26b	mRNA	-0.152610850751058	0.0038064196700528
314336	Ddx41	mRNA	-0.354761201055937	1.75454074700705E-8
24334	Eno2	mRNA	-0.564614830566246	1.79290583899093E-13
108352464	LOC108352464	mRNA	0.860215574189054	1.061587431876E-4
287120	Tbl3	mRNA	-0.352571612987428	2.815341297576E-4
83840	Rps6kb1	mRNA	-0.301249574027073	6.01201107895172E-5
502727	RGD1563349	mRNA	-2.45745561147268	5.27225935845064E-8
24309	Dbp	mRNA	0.397353618999611	3.21392503411597E-6
682469	Kdm3b	mRNA	0.184893021048887	1.474009774264E-4
84589	Rab9a	mRNA	1.17846233281753	1.63008477694676E-86
314246	Zbtb1	mRNA	-0.393033471707625	4.3474152811781405E-9
309147	Aldh3b1	mRNA	0.535694619521361	9.59830391765576E-7
170632	Fgf11	mRNA	-2.96553736825259	4.761879195832141E-9
170551	Slc5a6	mRNA	0.46251687878876	7.65085791950023E-5
307412	RGD1305184	mRNA	8.25656549658578	7.145998058969819E-11
366227	Apmap	mRNA	0.700830645706824	1.33708747068382E-14
311170	Slc43a3	mRNA	-2.44699042907024	0.0083012719697214
303749	Ogfod3	mRNA	0.481614979816491	0.0018392804213407
306353	Rfxank	mRNA	0.433311500334607	0.0239131130859137
690853	Aatk	mRNA	1.77125528440142	0.0413585228236365
29515	Atn1	mRNA	0.212354137610123	7.86234796746505E-5
64185	Cap1	mRNA	-0.549176799360698	4.00550910258795E-59
500034	Bmt2	mRNA	-0.271942908185292	0.0195950341853607
309368	Lama2	mRNA	1.49403523408374	2.44659401311642E-49
100360867	Ypel1	mRNA	1.00709942200187	6.53510086222423E-21
361724	Mta2	mRNA	-0.278421428702378	1.06298387731175E-7
681708	Tmem41a	mRNA	-0.885456226381758	1.92570325623073E-8
290639	Fcho1	mRNA	3.85913248143975	0.0278265050694493
108349745	LOC108349745	mRNA	2.44653701282255	1.50062996203863E-15
83513	Mmp24	mRNA	-0.519725932969379	5.673888624131E-4
363040	St3gal4	mRNA	-0.277799705065688	3.005291629076E-4
27100	Gfer	mRNA	0.580096662735725	6.4108034525664905E-9
24268	Cp	mRNA	0.47524633546936	2.144367446832E-4
246304	Cep350	mRNA	-0.265903392848812	0.001570172157159
305880	Lrp10	mRNA	-0.934361753198626	5.92759826673812E-78
690826	LOC690826	mRNA	2.1397921148324	2.7727316835666298E-30
363465	Pir	mRNA	0.31304490767156	5.39687359230928E-5
84593	Cetn2	mRNA	0.387951026817032	8.76077641751843E-6
84032	Col3a1	mRNA	-0.354856022933937	1.95517263129378E-34
294981	Spry1	mRNA	4.63356925630657	4.61360550764815E-224
299618	Mknk2	mRNA	0.416200288470746	6.20394938251576E-24
102548076	LOC102548076	mRNA	0.666947600467996	0.0163734516598279
313594	Ago1	mRNA	0.895629549958872	1.83926873421064E-54
81716	Ggcx	mRNA	0.369870483280743	2.24857391283524E-15
316101	Limd1	mRNA	-0.168506506291512	0.0093522022062058
497979	Tmem100	mRNA	-0.811704064203712	5.45458043155806E-24
500584	LOC500584	mRNA	0.638682287291403	2.85319581029671E-10
60630	Unc5b	mRNA	-1.62884454158317	1.87983025772063E-267
65035	Nr1i3	mRNA	1.27820130167135	0.0025814580984174
498987	Tmem200a	mRNA	2.31680390330223	3.61883196825815E-6
360426	Pla2g6	mRNA	0.423259278372896	2.45883962884293E-8
308899	Mrvi1	mRNA	2.97793181962093	0.0
29328	Gpx4	mRNA	-0.15231226223308	0.0057291016654131
362703	Wdr43	mRNA	-0.57696115790607	4.7182152398248205E-15
293886	Cdc37l1	mRNA	-0.842151364478769	2.2127452445967903E-31
114494	Ccna2	mRNA	0.912032399690351	5.73262821634884E-50
315608	Ube4a	mRNA	-0.108199943622632	0.0267474949726627
116482	Sacm1l	mRNA	-0.500433543743363	9.14545949139825E-16
287361	Zfp496	mRNA	0.629026225978092	8.23123410946069E-20
24246	Camk2d	mRNA	-0.502826822639416	2.8620286149337697E-42
500132	Plekha8	mRNA	0.30912957272876	5.070343701191E-4
312603	Rybp	mRNA	0.886872739847912	8.46943318687698E-45
103694306	LOC103694306	mRNA	4.0515923854312	1.88461187594617E-13
25445	Fosl1	mRNA	-2.64272310799391	8.8780696220211E-164
288498	Wipi2	mRNA	-0.615552982741916	7.05169923983471E-12
103689959	Armh3	mRNA	0.195023532009333	0.0248992030627077
362271	Elmo2	mRNA	0.147438207126788	0.0077110628989347
360621	Cdc6	mRNA	1.67790835522278	5.16109738092713E-14
298144	Kdm4c	mRNA	0.233251981475128	0.0078528912704132
294449	Hs3st5	mRNA	4.3987553072576	6.009741819787E-4
117056	H3f3b	mRNA	0.566349207202462	7.1007802459748E-49
679383	Sepsecs	mRNA	-0.359902703709798	2.049689794896E-4
362360	Osbpl3	mRNA	-1.05979268790202	3.85308034912899E-49
85425	Tdrd7	mRNA	-0.577468598997741	1.6312249821321299E-16
502935	Eya1	mRNA	-2.1168902582598	6.35976751898941E-8
498949	Phlpp2	mRNA	0.311257271683972	0.0041893650558021
100362059	Ttc16	mRNA	1.20067695670305	3.0219818667189E-6
117538	Wipf1	mRNA	-0.389178468768378	2.27129671821604E-17
293648	Mrgprd	mRNA	1.5802687122119	0.0065869234634306
299194	Ptgr2	mRNA	-0.481631802499762	1.92072827882224E-15
314312	Entpd5	mRNA	-0.560777433266415	4.28224683731618E-19
311835	Ddx31	mRNA	-0.56500601074204	6.48656153130402E-7
315670	Elmod1	mRNA	0.895199203051903	0.0204377241740109
361613	Ppme1	mRNA	-0.846765281490389	4.36578516689539E-47
316090	Fam198a	mRNA	1.16036195180522	1.7925593496796697E-11
499322	Fam111a	mRNA	1.45838820090989	1.86768375233902E-54
64298	Rpl31	mRNA	0.0890857854503992	0.0151792071158182
313057	Serinc2	mRNA	-2.3615820706361	3.73787004051752E-282
292534	Tsen34	mRNA	0.649402936523911	2.3986209160483296E-11
317241	Rlim	mRNA	-0.822024353017317	0.0457886229792928
311429	Spef1	mRNA	0.652384504524983	3.7950795201606095E-12
498234	Arl8a	mRNA	-0.513758036816223	7.82704820101111E-20
682974	Hsd3b3	mRNA	4.53951511857228	0.0143793778544032
293144	Pold3	mRNA	0.777403965271003	9.32938003036435E-9
302969	Srrm2	mRNA	0.379889304778777	6.91127160840011E-27
691380	Psrc1	mRNA	2.01259094740047	9.85033402448222E-16
100361529	Rad9a	mRNA	0.875153889767888	2.0116379345369801E-19
315203	Gramd4	mRNA	-0.189471532420876	8.970449428887E-4
307997	Hspa12a	mRNA	-1.44337652789477	3.26177579999898E-29
89827	Ddx39a	mRNA	-0.803692296129502	8.704043272573979E-22
89820	Prmt3	mRNA	-1.11852312239538	2.07236703349436E-23
100910056	LOC100910056	mRNA	-1.08789498165408	4.5881322728573704E-14
84394	Dcx	mRNA	7.33400645859713	9.50750316137364E-90
192249	Ehd3	mRNA	-0.497855397094095	3.9555815262173504E-14
685646	Ropn1l	mRNA	1.57544597353634	1.164611474155E-4
296623	Miga2	mRNA	-0.360324978301489	2.16876458516E-4
499022	Qk	mRNA	-0.468613415696905	9.690495332250091E-9
311412	Anapc1	mRNA	0.296900157682329	1.91190827725551E-11
311575	Phf20	mRNA	0.15011001535839	0.0061704460971774
299258	Golga5	mRNA	-0.210025486196316	0.0057891647449158
29673	Psma6	mRNA	-0.228489517705201	8.38130805766912E-6
102549491	LOC102549491	mRNA	1.10314761422512	0.0380180422335876
362186	Kif18a	mRNA	0.572255965372762	1.447839726989E-4
266715	Fzd3	mRNA	-0.979944215291511	2.36902415850319E-5
294687	Bdp1	mRNA	-0.801057895218603	1.81814903379605E-32
363269	Sp100	mRNA	0.36276050056034	0.0172664100198354
301079	RGD1311745	mRNA	-0.371773165306851	0.0037984108561034
287473	Nek8	mRNA	1.47383058344369	2.88578426244443E-35
29630	Psme1	mRNA	0.793723546236361	3.94745768116138E-51
100909824	LOC100909824	mRNA	0.745155337064737	3.09634207996518E-6
292671	Mill1	mRNA	4.73096469217362	0.0099631579219941
296753	Srpk2	mRNA	0.12326590065208	0.0391770907167934
290686	Tma16	mRNA	-0.529647420363361	1.812757752304E-4
100362331	Ndufa4l2	mRNA	-1.40039597579458	5.3685363397921E-69
140915	Slco3a1	mRNA	-4.73482526838802	5.33831021694688E-145
362825	Hmg20b	mRNA	0.207292226323207	0.0176392971020885
691337	Stk38l	mRNA	-1.28167286257609	1.02272995574856E-129
305909	Cenpj	mRNA	0.703807321894006	1.31447598955674E-16
500450	Tpm2	mRNA	-0.559899671354453	1.53024601285298E-41
54296	Rgs7	mRNA	-0.777084644128294	5.54919443652864E-5
691658	LOC691658	mRNA	0.71031424708051	2.98336635710342E-20
295326	Mab21l3	mRNA	-4.14744509591223	7.92219993554353E-6
25363	Acadvl	mRNA	-0.22760385786346	2.967889282822E-4
29393	Col1a1	mRNA	0.358943691269332	9.815490328306291E-15
93667	Olfm1	mRNA	-1.59324333435682	3.74904375636644E-135
304378	Gigyf1	mRNA	0.84305333940841	4.18715884825301E-54
363443	Ndp	mRNA	-8.31599635965024	2.11796176672726E-11
497941	Gps2	mRNA	0.408787833930407	1.44677361082972E-6
685425	Odf2l	mRNA	1.10633592458241	6.74725475375506E-24
50658	Mapk9	mRNA	-0.183080176050434	8.479022759784E-4
361084	Lmo7	mRNA	-0.41220603897091	1.53493786251742E-23
296864	Zc3h12b	mRNA	1.09748629342107	6.434650539005E-4
299207	Erg28	mRNA	1.43397708066637	3.31164830731356E-107
301122	Dus3l	mRNA	0.587265026649158	4.0377531969418E-7
24655	Plcd1	mRNA	0.161142711703002	0.0028751380613542
290659	Cope	mRNA	-0.312494218642047	6.08293554165937E-8
295356	Slc16a4	mRNA	0.306275539108941	0.0304557700314181
246307	Asrgl1	mRNA	-0.896721460056093	1.1084192342225402E-9
360878	Klhdc9	mRNA	1.37725829291465	7.29141616463845E-6
500616	Socs5	mRNA	-0.335879375951579	6.22335435325681E-16
307514	Epb41l4a	mRNA	-5.05442314263142	5.1635550622669E-98
29433	Pak3	mRNA	-0.377555784154756	6.3868883686329E-5
362857	Tmem263	mRNA	-0.163823264230735	0.0074034032373764
500913	Shisal1	mRNA	-5.44184765466561	7.054638839317E-4
499124	Zfp14	mRNA	0.783669707971735	0.001425873081984
64547	Bcl2l11	mRNA	1.09780841577524	1.74124010842521E-51
497811	Xdh	mRNA	-1.22586702284903	1.53841181441614E-207
307526	Ammecr1l	mRNA	-0.164780175418631	0.0049048700483164
115769	Tjp2	mRNA	-0.662380862922826	6.55877262558104E-10
288088	Ndufb4	mRNA	-0.565797645356364	7.38296478797316E-22
313744	Nol9	mRNA	-0.625364103185126	4.4490640923753603E-20
360761	Lnx2	mRNA	-0.299742740978622	0.0043680930090495
29344	Zfp36l1	mRNA	0.553947751450456	5.162145644743979E-57
360463	Mpv17	mRNA	0.664537960388936	3.55945453021349E-13
501195	RGD1562136	mRNA	-1.05456974530304	9.61138075007342E-30
498492	Ccnb1ip1	mRNA	-3.44697222398267	0.0048966689873196
29757	Atp6v0a1	mRNA	0.328849284656548	1.42116254751374E-10
500538	Ybx1	mRNA	-0.167404761717067	5.680722748936881E-9
305064	Ptpn14	mRNA	-0.478255557862394	7.9528424132181E-23
81741	Cdk16	mRNA	-0.145156236129695	7.696759807674E-4
114505	Klf4	mRNA	0.757732368025353	3.3411207324748603E-65
503165	Arfgap3	mRNA	-0.470965493667469	9.060842472615781E-23
296156	Cpxm1	mRNA	1.62579696077654	1.56707182934866E-5
83425	Akap12	mRNA	1.68671580481062	0.0
305887	Ngdn	mRNA	0.274936315219537	0.005625983328409
290963	Npepo	mRNA	-2.36234374887644	0.0
83505	St3gal5	mRNA	-0.506702966867249	5.183365661437941E-9
361091	Uggt2	mRNA	-0.291981589798592	3.20579049835779E-8
292680	Ccdc61	mRNA	0.449157329426896	7.66587421608E-4
313928	Efr3b	mRNA	-2.53602075837458	1.55274480735203E-12
499014	Zdhhc14	mRNA	-1.18034047712406	9.82890790277334E-8
84387	Pglyrp1	mRNA	-0.788489913336942	0.0320771867921746
499015	Serac1	mRNA	0.641901793008939	1.81696274593495E-6
690825	Gngt2	mRNA	3.26640038408992	0.0315755151807332
316313	Dst	mRNA	-1.01013335952478	7.65388694046695E-109
29602	Ptgfrn	mRNA	0.60255130122255	1.62583132617026E-73
103690996	LOC103690996	mRNA	0.21062231568423	0.002136841403108
314626	Adamtsl5	mRNA	0.269757003285571	8.974911504408E-4
25365	Actg2	mRNA	-0.851497847211597	0.0044488230958336
641386	Ap5z1	mRNA	0.398276805291492	9.68125435583629E-6
100910688	LOC100910688	mRNA	0.798679254845554	0.0172679477284794
84397	Tnfaip6	mRNA	4.17238420159246	6.699358458987251E-180
25392	Atp5if1	mRNA	-0.212987478786614	3.800830767768E-4
499783	Garnl3	mRNA	1.52592602934137	6.766881763894751E-23
171061	Mrpl17	mRNA	-0.714143251307976	1.92714779752561E-55
500572	Otud3	mRNA	-1.2977816538322	2.37303250126826E-33
301665	Srbd1	mRNA	0.355214193632155	2.70114153569969E-8
171396	Sulf1	mRNA	-0.595208971975982	8.601293552571379E-42
303566	LOC303566	mRNA	1.07388114085448	3.34994374934926E-5
100361520	Rpl37a	mRNA	0.361753217152441	5.84877923743385E-7
25423	Ctsc	mRNA	4.57133298494525	2.2558735978470702E-157
362923	Efr3a	mRNA	-0.530971094092164	3.24574702205656E-32
64634	Sh3bp4	mRNA	1.17543682896302	2.18188763344485E-59
117541	Smu1	mRNA	-0.126581651123968	0.045640133456882
29436	Tfpi	mRNA	2.3822600346416	0.0
361541	Proser3	mRNA	0.459377542860597	1.98968259748487E-9
207120	Nudt6	mRNA	0.573682214654618	0.0088877951103476
304579	Usp30	mRNA	0.177145678938625	0.0418391339033001
309197	Hnrnpul2	mRNA	-0.12278870916242	0.010984523703103
60563	Hr	mRNA	-1.47017503316142	2.745066734888E-4
29671	Psma4	mRNA	-0.433434470276307	2.96138484087966E-19
83791	Fdps	mRNA	1.77728863916731	0.0
100911357	LOC100911357	mRNA	0.960229982629299	5.69702390468304E-5
361137	Tmem192	mRNA	-0.217551580381376	0.0256966011046656
360899	Sertad4	mRNA	0.664179333079398	9.04020128605522E-32
84484	Slc4a4	mRNA	-1.33314515938296	1.76268555082407E-41
287990	Vps8	mRNA	0.685965156446503	6.83981986140722E-27
25719	Scg5	mRNA	2.4595420834032	9.5078397761861E-6
361753	Noc3l	mRNA	-0.168779728783017	0.0406983832011481
65139	Rps12	mRNA	0.125200366213154	0.0033103170999739
361765	Btrc	mRNA	-0.205485230619721	0.0038911176061119
361103	Zmiz1	mRNA	0.578717160953656	4.1828824205672205E-59
192226	Cand2	mRNA	-0.398224310881284	1.00393428693131E-6
102553193	LOC102553193	mRNA	0.906036152751904	1.479705527284E-4
192243	Golgb1	mRNA	0.170857597817135	3.351811663033E-4
498351	Srp72	mRNA	-0.481262177723892	1.7072304085453102E-15
362645	Atp13a2	mRNA	0.913359633451994	3.9394401537673805E-23
24962	Cth	mRNA	1.90507159331255	1.0927620256290998E-78
25480	Mip	mRNA	-0.697445931686638	7.664897479593E-4
124323	Rps23	mRNA	0.171146186337956	5.28401151988551E-6
59323	Erbb4	mRNA	4.39834728977012	6.81111580783465E-7
108348727	LOC108348727	mRNA	0.649438610242084	0.003740565728415
85432	Ddx52	mRNA	-0.558984545046832	1.02459198881116E-6
29415	S1pr2	mRNA	0.919470701125224	1.83659609990949E-70
366595	Sypl1	mRNA	-0.720704014130289	8.388731067905059E-49
100361133	Mycbp	mRNA	-0.526943367801433	1.66427357072586E-8
103690031	LOC103690031	mRNA	-0.532242766502469	1.04798566173046E-11
60581	Acaca	mRNA	0.244600628315797	2.61666926245643E-5
690516	Smurf1	mRNA	-0.670994575641789	4.41215330153082E-27
303565	G6pc3	mRNA	-0.53334135012753	4.09716252119353E-14
690276	LOC690276	mRNA	-0.956547897240692	3.397640487347E-4
291182	Stard3nl	mRNA	-0.244097087749198	0.0035573729273983
305835	Peli2	mRNA	2.87518838306773	3.59527237341033E-6
500133	Nod1	mRNA	0.256711243841768	0.0219276512512489
117045	Eif4e	mRNA	-1.11583041218215	2.15488431224311E-86
362590	Inpp5b	mRNA	0.343812528265589	1.37055381732E-6
691657	Crip1	mRNA	-1.89011133966942	1.07395429616059E-39
65262	Atp5f1a	mRNA	0.124996407630631	1.552511599769E-4
54279	Cntn3	mRNA	2.0835613617568	0.0248102340853309
84008	Cntnap1	mRNA	1.37978075515862	3.02384423843167E-28
116561	Cltb	mRNA	0.171135229155853	0.0269566760068795
361925	Actl6a	mRNA	-0.610248600945913	7.329313220402131E-9
25750	Maob	mRNA	1.84345068598976	2.62859758056795E-12
362614	Gpn2	mRNA	-0.415432789552776	0.0159375324168163
29693	Atp2a2	mRNA	-1.55740819878912	0.0
311111	Nostrin	mRNA	0.322744348772001	0.0082061173481381
311760	Ism1	mRNA	6.02617252448195	2.9051448420494503E-44
25721	Got2	mRNA	-0.634079413350161	3.4496466234659796E-56
360834	Vps4b	mRNA	-0.39216984022003	1.2264334894956899E-16
298068	Sec61b	mRNA	-0.139062916275162	0.0169902041840298
306229	Dennd6a	mRNA	0.492558618275662	1.7199177845351498E-18
301131	Tnfaip8l1	mRNA	0.547649151597519	0.0322976910144961
122799	Rps25	mRNA	0.150238689546959	3.986975944252E-4
361042	Pck2	mRNA	0.860847896964773	3.21535738799256E-38
113965	Hadh	mRNA	0.598056629566861	8.69098705812283E-24
108348168	Rlim	mRNA	-0.112296351085177	0.0398867143588028
65132	Cldn7	mRNA	4.63843758120243	0.0116065947856293
64154	Gosr2	mRNA	-0.755780626133188	1.9686542690763197E-42
25400	Camk2a	mRNA	-1.34773868019354	0.0097246300402519
293615	Sirt3	mRNA	0.78834329434832	3.03579586836423E-6
58845	Igbp1	mRNA	0.520677763065618	1.27517412509073E-12
266687	Slc35e4	mRNA	-0.689051545057335	1.4594975169009E-12
117582	Tmem158	mRNA	2.10743866338708	1.04304914544302E-24
252860	Zfp394	mRNA	0.305739717444228	0.0239438338939159
81521	Msn	mRNA	-0.954068034797512	8.74252811261719E-144
108351267	LOC108351267	mRNA	-0.566588355524284	0.0226127456021165
25383	Apobec1	mRNA	-3.63624124058738	3.90807160883823E-5
308837	Ints4	mRNA	0.129144700495903	0.0485792176142545
498890	RGD1560212	mRNA	-0.325299672256416	4.64032085657689E-6
406165	Agpat1	mRNA	-0.508424476447711	3.33042763206791E-30
363618	Hs3st3a1	mRNA	4.61124035939239	6.40324232385039E-6
29437	Acta1	mRNA	-7.23667535321943	9.21360014787604E-37
498999	Ahrr	mRNA	0.394035305839161	9.39558415497572E-7
497902	Uqcrq	mRNA	-0.337338589333973	2.61876619869925E-5
29745	Sema4f	mRNA	-2.69514468116936	2.33209126361163E-33
294674	Enc1	mRNA	-0.76630781262698	9.37121814342963E-20
100125373	Pnrc2	mRNA	0.263575322268735	2.3293673827593E-7
305586	Papolg	mRNA	-0.323853745365	0.005199508855136
501675	Tmem114	mRNA	4.19279967790437	0.0428688718684773
502957	Ccdc171	mRNA	0.579070043633175	0.0134740668417453
286972	Ptar1	mRNA	-0.459248645570909	0.0346929192993884
500307	Tmem121b	mRNA	1.70824500114775	3.272973915847E-4
25729	Ccne1	mRNA	-0.472810292159993	0.0012736222005772
116685	Lmnb1	mRNA	1.57107599498707	2.4939308250189903E-97
288917	Farsa	mRNA	-0.430034604886207	3.18057130709112E-7
54320	Pdpn	mRNA	-0.438704820114972	1.2111447810540801E-39
307169	Mastl	mRNA	0.405111328042648	1.09666784476E-4
312828	Etnk1	mRNA	0.768771638614694	3.87015198277445E-76
685076	Pgm2l1	mRNA	-0.627523113672633	8.68621379296275E-11
365155	Prdm9	mRNA	1.88698540891105	6.19657993675223E-5
287761	Prr29	mRNA	1.83677429581358	1.158357733737E-4
65049	Megf6	mRNA	6.52698967054817	9.30458184993758E-109
298934	Adi1	mRNA	0.427413205162256	3.172615974267E-4
103691373	Frat1	mRNA	1.46975962826597	4.747232917485E-4
287278	Cdkn2aipnl	mRNA	-0.575380135950457	5.63457844351495E-22
29209	Casq2	mRNA	-3.48252899839558	4.65486976418248E-137
307482	Fchsd1	mRNA	0.402423672202273	7.92082191634516E-7
685504	Clgn	mRNA	-4.39417399123358	8.34134912656107E-11
309678	Trappc10	mRNA	-0.439399646655022	8.77412459587822E-12
64365	Tcn2	mRNA	-0.23786836704742	9.146336906625E-4
81661	Gmfb	mRNA	-0.712852411086237	1.8198392301129E-63
302424	Eda	mRNA	1.1495092266196	2.4631179376342697E-18
316327	Arid5a	mRNA	-1.8411125987765	1.88620546097847E-22
24706	Rarb	mRNA	1.42683171135162	1.05622494230888E-9
287805	Gprc5c	mRNA	1.45228055741258	1.0318527492850899E-36
366532	Dhx57	mRNA	0.543578995747472	5.27643789526242E-20
317235	Zdhhc15	mRNA	0.62859417331406	4.612235435812169E-12
81809	Tgfb2	mRNA	-0.525259087013834	7.59822385037801E-16
300235	Dazap2	mRNA	0.16773926897239	1.695418862338E-4
314981	Col14a1	mRNA	3.2381356164407	0.0
24914	Lox	mRNA	1.08361658969727	1.2115564457813E-287
54299	Ncor1	mRNA	-0.188914972477113	2.704473769946E-4
29189	Fdx1	mRNA	0.40976178022432	0.0131749031885339
100361631	Tmem35b	mRNA	-0.373497964151048	0.0098360717294676
502710	Kmt2c	mRNA	0.187395991618215	0.0026981212217634
502994	Pramef8	mRNA	0.66484147422922	9.22047357564948E-5
266689	Cyp4f6	mRNA	-0.848594395458159	1.34015914670217E-14
114766	Phb2	mRNA	0.218413045527501	1.0759339731692E-5
100359967	Zfp560	mRNA	0.687987116193921	6.60380945985669E-7
308420	Zfp112	mRNA	0.558453343872024	4.678030860828E-4
108352965	LOC108352965	mRNA	2.26945492224952	8.17913138108696E-7
296488	Ola1	mRNA	-0.667565903026624	6.81627728715667E-33
102550657	LOC102550657	mRNA	0.589164013897192	9.606219306724E-4
497983	Fam117a	mRNA	0.330982418716913	1.29126574813928E-5
25576	Ywhah	mRNA	-0.78328186873133	3.6377326709804E-70
360742	Dgcr2	mRNA	7.11359200470997	1.4607989137836301E-15
310732	Slc22a15	mRNA	0.494135594763196	4.12590414190071E-8
300802	Aph1b	mRNA	0.835402218065201	1.5879720675597E-20
78962	Per3	mRNA	0.415209597098971	4.7840691655423096E-11
246146	Hspbp1	mRNA	-0.209800215631244	0.0259247749314942
94199	Dpep1	mRNA	1.16546123284255	1.68554923806585E-87
295283	Ankrd34a	mRNA	-1.84731568615572	6.75387649419124E-29
315000	Rnf139	mRNA	0.205363302233187	0.0414572080582221
365619	Arsk	mRNA	-0.575621132500248	3.8252535671566E-7
367214	Oard1	mRNA	0.504081584086884	2.498923198407E-4
406196	Cchcr1	mRNA	0.544679788441541	6.15689600033075E-7
313474	Eps15	mRNA	0.163747984193894	0.0029470493831149
24803	Vamp2	mRNA	-0.25562942108519	5.57362645568225E-6
362630	Srsf10	mRNA	-0.14321501440141	0.0090584707448554
360492	Jpt2	mRNA	-0.176380933698697	0.0090001585184388
170946	Marf1	mRNA	0.232797604040133	4.21327664754499E-8
306152	Slitrk5	mRNA	-0.553349693505669	1.575388660862E-4
308761	Prc1	mRNA	0.398788389571143	3.05923746154236E-13
84590	Rab27b	mRNA	-0.712593574939962	1.8266870454237E-13
361219	Fbxw17	mRNA	0.420354655175307	0.0011074397250966
294281	Slc39a7	mRNA	-0.218236279495392	5.11790548196395E-6
500943	Arhgap42	mRNA	-0.464712025364229	4.879804934946541E-9
64538	Ilkap	mRNA	0.252921606477532	0.0033749797221032
303037	Spdl1	mRNA	0.689541511361581	3.3304445797861E-5
681352	Letmd1	mRNA	0.168152525801943	0.0302874113294693
60378	Lypd3	mRNA	2.99021671886026	0.0261914040393231
252881	Exoc3	mRNA	-0.351417668647125	1.18899499754766E-7
25537	Rock2	mRNA	-0.773413544845667	8.10670243649643E-71
360977	Tbrg4	mRNA	-0.569168561852882	1.9627650851344803E-9
288589	Rasa4	mRNA	2.04851241646566	6.815463296039621E-25
311020	Rbm43	mRNA	1.61835717474298	2.1048627287217597E-49
103693189	LOC103693189	mRNA	-1.52004672580797	1.38195352711183E-19
316333	Actr1b	mRNA	-0.546528531811247	1.73660990392454E-22
301173	Plcl2	mRNA	-3.02974729669722	2.32690671786665E-17
100049583	Trex1	mRNA	-0.521857757113818	2.25891194746534E-5
100312984	Eif2s3y	mRNA	-11.8323810701764	5.0845123637876594E-30
64827	Crisp3	mRNA	6.53577861702107	2.3499366433905E-293
314988	Zhx2	mRNA	-1.26862452137138	7.419760279836919E-30
312299	Ezh2	mRNA	0.688919808924066	2.38553184828003E-17
287877	Pycr1	mRNA	-0.413390579093612	1.802973988256E-4
100188932	Ost4	mRNA	-0.156127454558181	0.0066658346063009
299012	Arhgap5	mRNA	0.234554408499279	1.027021608189E-4
103690027	Aspnl1	mRNA	2.2072432015568	1.38379650449815E-96
29201	Ctf1	mRNA	2.2951347172056	8.20369819689361E-13
171046	Tcf3	mRNA	0.382561810320595	7.19196090691807E-10
292041	Wwox	mRNA	0.885562016881238	9.69135975155038E-10
499670	RGD1560263	mRNA	1.50310624974727	0.0127482714393525
294790	Skp2	mRNA	0.635418318216285	1.416145503206E-4
290533	Slmap	mRNA	-0.236470034133778	2.27750620336478E-5
316039	Osbpl10	mRNA	-0.681659847941952	7.758369778897841E-25
498394	Msantd1	mRNA	0.848156843566236	0.0015303433421019
114481	Dnajc14	mRNA	-0.108641592148159	0.044303306028166
309478	Zfp518a	mRNA	-0.294237685474592	0.0065952304448196
307579	Zfp521	mRNA	0.41633888640685	5.073844987871379E-16
83474	Tfam	mRNA	0.413331648435249	6.56438141707578E-6
29525	Pitpna	mRNA	-0.889033665901496	6.18727195604966E-131
303238	Ctc1	mRNA	0.911703146639038	8.52884031963492E-68
365371	Tbx6	mRNA	1.67081900882611	0.0080479196525181
116657	Cplx2	mRNA	0.633127672847675	7.198998581584E-10
64021	Gpr173	mRNA	1.16403754187062	0.0048481454108891
500244	Aak1	mRNA	-0.374809752099764	9.10642833814482E-20
289928	RGD1306063	mRNA	0.219585010356422	0.0187469890714689
500896	Wdr97	mRNA	1.48007605439944	0.015038218157824
680422	Fam115c	mRNA	1.16174501700782	7.57001511358309E-20
365355	Rras2	mRNA	-0.57744933571808	8.73800965796629E-21
296467	Ythdf1	mRNA	-0.226704464337219	6.735975880165E-4
246262	Sema3d	mRNA	2.81272786800215	0.0
288057	Mylk	mRNA	2.72849207162104	2.60067965481063E-273
362336	Fam180a	mRNA	1.41032510227105	0.0405584708558426
303874	Senp5	mRNA	-0.558718604685197	3.85307269988704E-20
302552	Tbc1d25	mRNA	0.640836415768101	5.63766263963281E-8
362301	Tmub1	mRNA	0.394189937552479	3.49308410958717E-5
297073	Rarres2	mRNA	0.860192119812251	1.1727985428146E-5
360764	Zfp655	mRNA	0.200439350716103	0.0097501442887364
314681	Ric8b	mRNA	0.157632427801295	0.0206798130775507
312680	Hdhd5	mRNA	0.433492072332835	0.0139845763238549
246142	Bmf	mRNA	1.06859435741129	1.33524744408561E-36
24337	Erbb2	mRNA	1.07027309061322	1.57685388328218E-40
294074	Cep55	mRNA	0.813180826760585	1.6188067396529402E-17
368042	Btaf1	mRNA	-0.396003739350174	8.642654814094831E-9
303692	St6galnac2	mRNA	1.41748350694384	6.14081448487472E-23
29146	Jag1	mRNA	1.6049870752759	9.35847567565545E-108
50552	Zfp292	mRNA	0.307504397096893	2.2307205644365E-6
64461	Decr2	mRNA	0.867324422539922	2.23381736319868E-11
499797	RGD1560248	mRNA	-0.22818868192039	0.0014159809085324
314381	Nrde2	mRNA	0.421936336992358	5.30598588987397E-5
684998	LOC684998	mRNA	1.40450169144379	1.75479683365224E-5
295053	Spart	mRNA	-0.221966185388402	5.48589140526724E-5
60421	Prmt1	mRNA	-0.328300393373778	9.4628910697631E-9
298552	Tmem50a	mRNA	-0.339543943183945	2.23518062202514E-14
100360868	H3f3c	mRNA	5.0408951447029	0.0
497865	Rbm25l1	mRNA	-0.22418750537645	2.492716140085E-4
361956	Rsrc1	mRNA	-0.267729014309524	1.26223380781793E-5
362946	MGC94207	mRNA	-0.278009588842988	9.926495890629E-4
102546589	LOC102546589	mRNA	-4.30533114508038	0.0341034131665639
308366	Zbtb45	mRNA	0.350843209582592	0.0016410927902512
360975	Ogdh	mRNA	-0.805118760354433	1.33884817187009E-73
26759	Acot7	mRNA	-0.839793763191875	1.75384084934488E-29
362612	Srsf4	mRNA	0.321814413578535	5.26781647820786E-5
117273	Rhoa	mRNA	-0.615256935060002	2.1732309995193502E-91
362088	Snapc4	mRNA	0.412835209929551	0.0013560822792952
312706	Emg1	mRNA	-0.542755814525867	1.12537780603382E-7
294362	Cisd1	mRNA	-1.07006865753319	6.560338103873909E-42
498741	Mboat1	mRNA	0.215219111689212	0.0182471808812555
25556	Il1rl1	mRNA	-1.91064259852339	7.0013722461967E-89
29390	Ptpmt1	mRNA	-0.245660952548261	0.0121472525185697
308562	Klk14	mRNA	3.72529766437072	2.97397499504602E-19
50677	Ptpro	mRNA	-3.31521423343269	5.73113580318125E-6
309212	Ptgdr2	mRNA	-1.5691796441752	0.0244440076486929
24399	Glud1	mRNA	-1.08920594433746	0.0
100359484	Zfp628	mRNA	0.291973873768859	0.029101872876523
290796	Saraf	mRNA	-0.492962126949542	2.1093193117293401E-19
114636	Zyx	mRNA	-0.454212085967723	4.18630381981671E-23
170897	Sphk1	mRNA	-2.13894913281157	1.55401230326268E-75
682445	Ccdc28b	mRNA	1.57375867708342	4.20602647451448E-6
287961	Cdc45	mRNA	1.32418560177455	3.04048534395729E-11
299611	Apc2	mRNA	-0.384840713421519	6.39194671282435E-6
360903	Fgfrl1	mRNA	-1.20017780126351	3.6243269105534396E-40
246323	Aard	mRNA	2.4424475273782	9.03914668983864E-23
116662	Ecm1	mRNA	0.64869873586263	1.54506442516433E-49
288985	Insig2	mRNA	-0.36327053853746	2.543223431241E-4
309451	Gbf1	mRNA	-0.217706307477348	3.22101173173535E-7
246172	Nexn	mRNA	-0.244642057079786	0.0027670757685786
305896	Irf9	mRNA	0.628770210532962	5.74809111720148E-13
83527	Dbnl	mRNA	-0.186044581530887	0.0030582530727295
688786	Pet100	mRNA	-0.456125894166971	1.661096967737E-4
295334	Bcas2	mRNA	0.398899097027587	4.65457855989734E-8
293960	Zfand5	mRNA	-0.269272084290035	1.41245501161513E-5
29500	Slc10a2	mRNA	0.532701736079222	3.69741660065523E-7
246247	Fmo4	mRNA	3.68767523102571	4.56941841441003E-306
727679	Pdxp	mRNA	-1.32247091700891	3.40033925357871E-11
305073	Dtl	mRNA	1.76510951920077	4.79537204198071E-34
140591	Ppfia3	mRNA	1.38168455071061	0.0456342217658371
81804	Stxbp2	mRNA	-0.404099708047382	5.212076070426E-4
25587	Id2	mRNA	-2.85155383667483	2.52134095428608E-97
360606	Itga3	mRNA	-3.35300010151897	0.0
116509	Slc6a9	mRNA	0.698455093713016	3.86263281898395E-8
297961	Ube2j1	mRNA	-0.757804348816439	3.35637189313908E-51
691966	Sqor	mRNA	1.07052964508102	6.6289524797675905E-59
64464	Timm10	mRNA	-0.494875179571782	0.0272228490249225
362342	Hipk2	mRNA	-0.559891698269406	3.44084883606766E-14
171092	G3bp1	mRNA	-0.582683203104393	7.86812304876114E-39
363212	Bend6	mRNA	-1.02267377976581	9.073544373421461E-61
296758	Armc10	mRNA	0.371936907851302	4.30690689540469E-7
29647	Cask	mRNA	0.504589012177867	1.7909637779956999E-12
294322	Pknox1	mRNA	0.609302103020134	3.5105288137184103E-15
309060	Fam53b	mRNA	-0.677691219138081	1.73656001612534E-12
114634	Six1	mRNA	-0.206231557999465	7.153033053256E-4
297123	Fkbp9	mRNA	0.66845132888418	1.71495130779357E-86
360652	Sdk2	mRNA	-1.02519270770079	5.38706471544916E-81
171164	Gbp2	mRNA	1.63032594736379	9.86837484878295E-112
100361710	Setdb2	mRNA	0.661881938941903	2.38979500838043E-9
293628	Chid1	mRNA	-0.931023412116128	1.1738696744670899E-42
102549471	LOC102549471	mRNA	1.67734348516803	9.47393699113543E-13
[truncated: 7,558 more rows]
