# Supplementary material for: Characterization of transcriptional landscape in bone marrow-derived mesenchymal stromal cells treated with aspirin by RNA-seq
Source: PeerJ. 2022 Jan 24;10:e12819. doi: 10.7717/peerj.12819 (PMC8793730; doi:10.7717/peerj.12819)
Supplement: Supplemental Information 5 [file peerj-10-12819-s005.xls]

Gene ID	Gene Symbol	Type	log2 (p5_ASA / p5)	Qvalue ( (p5_ASA / p5))
363073	Glce	mRNA	-0.158834059770866	0.0085427020554757
310791	Slc25a24	mRNA	-0.158874933376833	0.0015806988340869
58813	Nt5e	mRNA	0.323515749149771	4.31744279734513E-9
289312	Acbd3	mRNA	-0.143906401903076	0.0028004134845505
81530	Pdk2	mRNA	0.207157545560603	0.0480998921310575
309410	Mamdc2	mRNA	-0.708389167213313	0.0013730300567576
310843	Sec24d	mRNA	-0.237636738318816	1.32324943695985E-12
296313	Myl9	mRNA	0.298352276314381	4.247335843872E-4
362165	Creb3l1	mRNA	-0.140383415523184	0.0245939179235165
100364016	LOC100364016	mRNA	-0.326810974038075	0.0018683944318031
60384	Copb2	mRNA	-0.194046184362414	1.49022775584091E-6
360850	Nek7	mRNA	-0.119794090290825	0.0084537104883063
81732	Actr3	mRNA	-0.0848717864907028	0.0295357899611495
29686	Scn1b	mRNA	0.260036889181221	0.0031217328492181
25717	Tgfb3	mRNA	0.557216769282788	1.55642521026745E-45
289168	Kifap3	mRNA	-0.160430677216762	0.0037902621377349
192189	Syt17	mRNA	0.242809074649221	0.0256398181280218
59107	Ltbp1	mRNA	0.153202532385164	9.79614165011933E-8
304881	Tor1aip2	mRNA	-0.115434199389107	0.0109115742458929
294337	Col6a1	mRNA	0.146029254263711	4.43418033436062E-14
81748	Pls3	mRNA	-0.125222632548339	5.45061393549023E-6
246297	Myocd	mRNA	0.172914139167174	0.0487519213437822
296554	Tubb4b	mRNA	-0.171843944960792	1.06515142979492E-5
290595	LOC290595	mRNA	-0.147300589567309	3.285253579549E-4
313525	Hectd3	mRNA	-0.162669085361201	0.0491492467124175
64387	Ccdc80	mRNA	0.225584544903584	1.06254058734787E-21
314690	Washc4	mRNA	-0.149247536888371	2.470523743643E-4
116650	Srp54a	mRNA	-0.156983791605742	0.0132493903123479
494192	Mycbpap	mRNA	0.430419381094038	0.0034585940285976
316136	Gpr108	mRNA	0.213281678475839	7.713380822446E-4
502531	Eif2a	mRNA	-0.150871748602313	0.0323157371378593
308796	Mesd	mRNA	0.104489887024893	0.0154466726290619
64188	Mafg	mRNA	0.120536928861132	0.0180150281603726
54133	Pdlim1	mRNA	0.135374700388867	4.47027614657871E-6
63843	P2ry4	mRNA	0.495810424861321	9.19466154122877E-7
100361457	LOC100361457	mRNA	-0.101224577289613	5.068993411238E-4
365215	Smg9	mRNA	0.285900194070531	0.0068195795785771
294715	Rgs7bp	mRNA	0.223892067327562	0.0218884329753887
114499	Hdgf	mRNA	-0.107641737454478	0.028581583854978
25663	Il1r1	mRNA	0.154799638404991	0.04246560359208
117259	Tra2b	mRNA	-0.17628845181534	0.001046688546456
684536	Gba	mRNA	0.114103635230986	0.0224963799394218
302697	Eif1ax	mRNA	-0.108060209527494	0.0317669859709824
301460	Adam23	mRNA	0.166978835690335	0.0011576083696722
56759	Rnase4	mRNA	-0.229240958178226	0.0032594033339435
498333	Bmp2k	mRNA	-0.147885834955848	0.0430531878059571
309111	Slc25a22	mRNA	0.274130978130985	0.0266285468343184
83470	Bmp1	mRNA	0.111377481203261	0.0486781112388645
108348061	LOC108348061	mRNA	0.227873480383929	2.34022702573488E-6
292148	Eif3a	mRNA	-0.165452603453645	1.39754418972796E-6
81920	Ube2d3	mRNA	-0.124009736730885	4.308360090561E-4
140946	Paics	mRNA	-0.118723022227673	0.0177637920509628
100362684	LOC100362684	mRNA	9.70977158044188	1.3579710304859602E-9
81682	Lum	mRNA	-0.162963078065478	0.0048977669711126
81657	Gabbr1	mRNA	0.243387085173191	7.532525297024E-4
103693838	NEWGENE_621802	mRNA	0.519211335300791	4.69327592232712E-5
289352	Eprs	mRNA	-0.164492717893912	1.4705431341737E-7
79214	Galnt1	mRNA	-0.168445449589318	1.91239623135403E-6
499772	Ier5l	mRNA	0.219980816386526	0.0404991473130572
81022	Stxbp5	mRNA	0.167101467944032	0.0152621717495954
685045	Abracl	mRNA	-0.204171620846511	0.0239712900715836
292964	Rpl36a	mRNA	-0.164460185658624	6.917424120508E-4
298020	Tmem245	mRNA	-0.143491968963034	0.0096962273254899
286922	Fads3	mRNA	0.223830143999269	1.39068219050471E-5
360243	Top2a	mRNA	-0.267818456008013	2.885247927528E-4
103689950	NEWGENE_1306455	mRNA	-0.125226908333091	0.0290991198726578
84005	Eif2b2	mRNA	0.163662832124917	0.0248610156035693
29753	Ywhae	mRNA	-0.136001543707435	5.8364220525839E-8
498002	RGD1561590	mRNA	0.26320670067441	0.0025013962233284
311849	Crat	mRNA	0.147557664342283	0.0317950497130715
79120	Arf4	mRNA	-0.143161449396237	2.10877618953637E-5
362967	Rrp7a	mRNA	0.191237988234126	0.0300603428667508
83792	Scd2	mRNA	-0.23862066455053	2.1825224647534998E-23
313842	Hnrnpll	mRNA	-0.194795955136588	0.0017792307544601
140654	Rps3	mRNA	-0.076071570880238	0.0294952822605066
29735	Slc16a7	mRNA	-0.138813601529675	0.0235551112805008
294421	Serinc1	mRNA	-0.104792630682619	0.0051083037752741
316524	Zfp142	mRNA	0.156737773959877	0.033629556640176
81742	Pde1c	mRNA	-0.480599297744518	0.0317950497130715
83515	Ptbp3	mRNA	-0.180896448297223	0.0054195060160965
689984	Gpr137	mRNA	0.39065727290399	0.0437967074353896
25615	Sdc2	mRNA	0.0915098118534498	0.0105079066915474
64023	Masp1	mRNA	0.217817684632282	1.07521803667228E-9
297530	Washc2c	mRNA	-0.127801178769569	0.0080960062205207
246212	Sipa1l1	mRNA	0.208655613003613	0.0015510456339735
499846	Tcp11l1	mRNA	-0.178503773758418	0.003486985326541
313837	Qpct	mRNA	0.604882490580582	0.0016515813243452
291659	Ik	mRNA	-0.124443180443361	0.0235968267417888
688757	Tmem200b	mRNA	0.513749940177666	0.0130282146799567
361598	Iqgap1	mRNA	-0.178281048567578	1.2611906369531099E-11
60374	Lmna	mRNA	-0.246675423600021	0.0038507171502553
116697	Pabpn1	mRNA	0.171115292946761	6.078500729231E-4
362558	Lrp8	mRNA	0.197766501349077	0.0375770432107257
311567	Itch	mRNA	-0.135870024239086	0.0220542722854678
24400	Gnb1	mRNA	-0.105795514439402	0.001263892952762
54315	Ucp2	mRNA	-0.425843847854455	2.72783452136689E-5
83689	Cd164	mRNA	-0.0723603084378818	0.0215904898725348
292696	Clptm1	mRNA	0.217074177075377	2.10276881404683E-7
108348062	LOC108348062	mRNA	-0.409606552585116	3.272522045731E-4
64043	Gcnt1	mRNA	-0.365451135739756	0.0126423127389789
501069	Golga4	mRNA	-0.133855223703754	0.004762433972595
293701	Esrra	mRNA	0.198998267610801	0.0313396783278389
292892	Irf3	mRNA	0.203063725244041	0.0445944618145357
362491	Ripk2	mRNA	0.183395179313392	6.078500729231E-4
103693666	Zbed6	mRNA	-0.188688222802982	9.60016969088052E-5
307429	Dmxl1	mRNA	-0.163097221579552	0.0161698236320972
366896	Tbc1d15	mRNA	-0.142678477748149	0.0138203226775872
83572	Pafah1b1	mRNA	-0.140691352979052	1.231008591569E-4
308376	Adgrg6	mRNA	0.240803769795563	4.4560999748425705E-21
287633	Lrrc59	mRNA	-0.195996526520165	1.83894946794507E-7
108348078	LOC108348078	mRNA	-0.185524806285612	7.676595027233E-4
81763	Rpl5	mRNA	-0.158212126423574	1.5243612279653501E-9
291796	Usp14	mRNA	-0.134908438536987	0.0118557293946282
114206	Tmf1	mRNA	-0.133177926374271	0.0460489195883351
24609	Odc1	mRNA	0.18712652170618	0.0101482250772002
288583	Plod3	mRNA	0.210837820822974	4.81391244428725E-9
301701	Ndc80	mRNA	-0.331685371492047	0.0016710626652315
679028	Rbpj	mRNA	-0.130903480928239	8.15868023452019E-8
363232	Bzw1	mRNA	-0.141936146274309	4.89174898668756E-5
317385	Fus	mRNA	-0.105775096345111	0.047328709344101
363127	Dnajc13	mRNA	-0.124933539830123	0.0173355662324895
56611	Anxa2	mRNA	-0.0883836212098399	5.02119892822717E-5
289318	Tmem63a	mRNA	0.179341714998526	0.0330540365319936
29153	Capn1	mRNA	-0.139976887533516	0.02223345524677
116641	Lgals8	mRNA	-0.122108780470746	0.049269855710574
81652	Ctbs	mRNA	0.151818673832374	0.0035967047606994
364382	Prmt5	mRNA	0.164626169595359	0.0170354462701785
29292	Ftl1	mRNA	0.232357682662235	7.57248248860096E-21
192262	C1s	mRNA	-0.214690628584508	3.17439268543934E-10
364031	Tnfsf18	mRNA	0.520175298456174	8.11272258213798E-6
64351	Ykt6	mRNA	-0.13465934608916	0.0026219076543561
679921	Vasn	mRNA	0.102325012851623	0.0204477024468193
64302	Rpl4	mRNA	-0.0999708055656829	6.078500729231E-4
307796	Plekhg4	mRNA	0.201842883888126	8.183082530224E-4
361400	Nfatc3	mRNA	-0.130219214952842	0.0477221088470675
293620	Ptdss2	mRNA	0.220653230367519	0.0010864574598583
80881	Serp1	mRNA	-0.202558174229283	1.85164420746051E-7
100294508	LOC100294508	mRNA	0.179408834723286	4.08248188755084E-6
116666	Lman1	mRNA	-0.0894794630516073	0.025564439151091
24446	Hgf	mRNA	0.429110498582463	0.0197614898732157
79256	Hnrnpd	mRNA	-0.18941560236798	0.0070558601911648
25196	Inhbb	mRNA	0.681325318186364	1.03102824286041E-7
29616	Ptprm	mRNA	0.167729972260022	0.0283505421749679
498011	Mrc2	mRNA	0.361378927065922	1.06753461315321E-34
25643	Gnai3	mRNA	-0.190966481079053	1.38349971844281E-7
310416	Nhlrc3	mRNA	0.136495066169029	0.0096120177754469
301555	Cul3	mRNA	-0.113452696571918	0.0278594350151219
25405	Ccng1	mRNA	-0.0949597261659247	0.005607527653532
554172	Pxdn	mRNA	0.173842345045712	4.23089723383782E-8
29258	Rps7	mRNA	-0.0852450077047204	0.0123409604861706
364983	Rnf150	mRNA	0.607729938476815	0.0117828212916336
300870	Tent5a	mRNA	0.197848213554172	9.254466856268E-4
25478	Man2a1	mRNA	-0.0897060898678895	0.0067841171690153
79451	Fabp4	mRNA	1.96535334900639	1.63273042063913E-6
364458	Kctd12	mRNA	0.349706084247502	3.52307120639189E-20
25600	Utrn	mRNA	-0.108402472701055	0.0430014498820143
257645	Itgb5	mRNA	0.246630520453034	9.79203883266839E-21
290501	Tmtc4	mRNA	-0.28665447869864	1.39754418972796E-6
308843	Tsku	mRNA	0.17806411105993	3.180541521208E-4
24252	Cebpa	mRNA	0.552712706462783	2.39427709049855E-7
295231	Glmp	mRNA	0.120522107466869	0.0075137732922423
315713	Pml	mRNA	-0.133386638374661	0.0304079096900018
362245	Map1lc3a	mRNA	0.165053787083547	0.0103913379036078
29465	Trpv2	mRNA	0.216735614546842	6.038455028627E-4
308405	Dmpk	mRNA	0.113771517791024	0.0278594350151219
29544	Tspyl1	mRNA	-0.192746364555729	0.009463376595386
316395	Hecw2	mRNA	0.328316198063539	0.0090610067290422
313978	E2f6	mRNA	0.230862517559593	0.022481213437471
302363	Sh3bgrl	mRNA	-0.103917179007322	0.0212959913878578
309969	Ap3b1	mRNA	-0.130038150146741	0.0077685509582082
361506	Leng8	mRNA	0.190265281550549	6.01982486906572E-5
171361	Eef1a1	mRNA	-0.0992730083927206	5.88738337173987E-5
54226	App	mRNA	0.124941838484253	9.69578433262657E-7
299566	Cyp4f39	mRNA	0.651819280167264	0.010888889812451
78963	Apaf1	mRNA	-0.180219021601586	0.0357396230471308
301709	Arhgap28	mRNA	-0.193875794027936	0.0331795040317682
25668	Cd38	mRNA	0.384993132258223	1.12197538803205E-7
690244	Sumo2	mRNA	-0.167156352642779	4.35675835755848E-5
50692	Plaur	mRNA	0.291750972794246	0.0320280627234493
64470	Ddb1	mRNA	-0.153213427691412	2.6496996714461702E-9
25045	Dbi	mRNA	-0.142649766896582	0.043618515293022
140868	Fabp5	mRNA	-0.222631829059042	0.0040777081281445
171375	Atp5f1	mRNA	-22.675752783752	5.05366573497334E-7
362924	St3gal1	mRNA	-0.101256584646207	0.0341158144050786
367252	Mgat4a	mRNA	0.39033456306002	0.0396835007818568
500446	Phf24	mRNA	0.298937949336589	8.129983071519E-4
315996	Sema3f	mRNA	0.110947382107484	0.0154935863027195
338401	Crip2	mRNA	-0.0960503760686716	0.0346007470807047
367562	Gaa	mRNA	0.178468566772081	4.73912581372083E-6
58819	Txnrd1	mRNA	0.131899932530637	0.0042294467275134
24917	Kpnb1	mRNA	-0.108160933473227	0.0111097962929327
297428	Copg1	mRNA	-0.17776649960149	8.2054115445254E-10
313770	Mxra8	mRNA	0.170349741032876	1.70128610935331E-13
103690317	LOC103690317	mRNA	-0.518541887797541	0.0032539005748956
64315	Cd151	mRNA	0.258461007397263	9.990796275905121E-15
25230	Add3	mRNA	-0.168104617086419	0.0016345052881625
300228	Lima1	mRNA	-0.199304232503666	1.31161117364747E-9
25459	Hmgb1	mRNA	-0.152529624339748	0.0154272836342776
245955	Lgals3bp	mRNA	0.177712503892744	3.84649721310789E-5
363113	Syncrip	mRNA	-0.150047484781149	2.15231759637745E-5
25631	Smad3	mRNA	-0.132335801501186	0.0048020589684898
315907	Nrk	mRNA	-0.153614127492365	6.364280640883E-4
25240	Aqp1	mRNA	0.160139711876596	6.49496312570747E-13
171100	Angptl2	mRNA	0.165859303678924	0.0094469293096422
25673	Anxa5	mRNA	-0.228696988106444	2.4581208624023002E-21
294235	Ier3	mRNA	0.254417733980093	0.00661301807727
24852	Tpm4	mRNA	-0.101284792409464	0.0086943885267477
29662	Gdi2	mRNA	-0.128149889715717	7.49845420169E-4
295347	Rap1a	mRNA	-0.225690131072419	1.5243612279653501E-9
58840	Mapk6	mRNA	-0.131198997809763	0.0012008386536522
293508	Prkacb	mRNA	-0.160132806500568	1.435107387414E-4
24330	Egr1	mRNA	0.457451399204657	2.26469881582536E-5
361574	Snrnp70	mRNA	0.145284055942485	4.162502150395E-4
291841	Cnot1	mRNA	-0.109612039212144	0.0186006846677779
309758	Herc4	mRNA	-0.153607846499072	0.0440753215118185
25112	Gadd45a	mRNA	0.274112388731325	2.90749903535183E-9
289560	Igfbp7	mRNA	0.365612608920063	1.42782251928431E-7
100360205	LOC100360205	mRNA	-0.130836683628781	0.0206046399474582
316573	Dner	mRNA	0.281882954922496	6.1562758100689E-5
100911248	LOC100911248	mRNA	-0.142631385293898	0.0231007158542453
100912108	Nupr1	mRNA	0.158755789749266	0.0381675138698216
502715	Lrrc17	mRNA	-0.537844359854413	0.0132277923928027
316325	Hs6st1	mRNA	0.425153211701761	1.680467943523E-10
498072	Hmgb2l1	mRNA	-0.26416632271159	0.0173224764145942
303277	Pigs	mRNA	0.153739063804895	0.0140777782940734
25406	Cd44	mRNA	0.159000062119444	3.55515995433276E-13
25592	Agrn	mRNA	0.255520964971364	0.0192749220486557
288920	Trir	mRNA	0.164647269639816	0.0438657161448143
315912	Tbc1d8b	mRNA	-0.26041979336798	2.07284585496672E-5
311115	Ubr3	mRNA	-0.144383381158066	0.0059420918901106
304486	Tctn1	mRNA	0.252065737476538	0.0109159767791733
171337	Rap1b	mRNA	-0.100311224031852	0.0097738782261055
25578	Ywhaz	mRNA	-0.126545708396369	5.72721234939401E-7
259237	Dock9	mRNA	-0.220233846402163	0.0036045251045182
29733	S1pr1	mRNA	0.335858554966129	0.0094647192266727
312052	Steap2	mRNA	0.15564421518541	0.0012008386536522
301434	Clk1	mRNA	-0.114322930098905	0.0400623433965503
362332	Flnc	mRNA	0.158323608086633	2.57294895358558E-10
308709	Synm	mRNA	-0.380441866803085	0.0192749220486557
116483	Dars	mRNA	-0.14026021213348	0.009888692931202
282840	Atf5	mRNA	0.227012520517305	2.17696659347822E-12
295315	Tbx15	mRNA	-0.124986036654273	0.0088003155996583
361100	Top2b	mRNA	-0.18669890712173	2.049404823197E-4
79559	Alcam	mRNA	0.139353323696269	0.0105337646719482
361410	Tmem231	mRNA	0.253746566573879	0.0067841171690153
117052	Kcnj12	mRNA	0.529389121139439	0.0120967970765528
315114	C1qtnf6	mRNA	-0.18247972510235	0.0074136064458113
64204	Plec	mRNA	-0.126102752251	1.29904556994444E-5
308900	rnf141	mRNA	0.154828286764678	0.0228955262565351
305420	Anapc4	mRNA	-0.179211361263961	7.994116890632E-4
155696	Dcbld2	mRNA	0.0972277847541067	0.0102922924211666
100188937	Cox7c	mRNA	-0.163928371421559	0.0132493903123479
266760	Nalcn	mRNA	0.549379123088235	0.0093896963145493
266813	Prrx1	mRNA	-0.106871927018016	0.004600711881989
291091	Serpinb1a	mRNA	-0.19878770975779	0.002741745775751
245959	Slc25a3	mRNA	-0.098425050194674	0.0194067502251936
306587	Tcta	mRNA	0.212038186041283	0.0021879199989699
65165	Tmed2	mRNA	-0.162320206473132	3.68043367652031E-10
288305	Cct8	mRNA	-0.0917812822510964	0.0487519213437822
361465	Echdc1	mRNA	-0.260311482986606	0.0112029773841137
81784	Ssr3	mRNA	-0.119146321863268	0.0044409615726384
299356	Syne3	mRNA	-0.217935799503954	2.976796118106E-4
310540	Fam198b	mRNA	0.0946356809640012	0.004237131517835
297093	Cbx3	mRNA	-0.15792712430697	2.26689838783E-4
291964	Fhod1	mRNA	0.178712348503132	0.0416317260848302
79245	Hsf1	mRNA	0.259718093020603	0.0160617310192901
25460	Hmmr	mRNA	-0.331393822627161	5.418202100242E-4
362173	Caprin1	mRNA	-0.190354558753312	9.12901766235495E-13
291434	Rpl17	mRNA	-0.0973233846326906	0.0012936421550946
307056	Anlnl1	mRNA	-0.319128625406052	0.0055203157923113
304470	Sbno1	mRNA	-0.150366347301065	0.010597871633037
25433	Hbegf	mRNA	0.278449086537725	0.0109840609522387
81707	Mmp14	mRNA	-0.131336538700405	6.70639237303464E-7
116659	Dync1i2	mRNA	-0.162916385260054	3.77305845256463E-7
311325	Knstrn	mRNA	-0.279840502358312	0.025564439151091
25641	Igfbp6	mRNA	-0.315146831177381	4.81391244428725E-9
685899	Svep1	mRNA	0.269386086740651	1.4237018830187E-7
25246	Bsg	mRNA	0.08658266378626	0.0215892738801561
313087	Cpne3	mRNA	-0.143537946315329	0.0079042991339871
171554	Cdhr5	mRNA	0.341632406250656	6.6292662638143E-6
84015	Ttn	mRNA	-0.373215681992297	0.04691890601666
310695	Kirrel1	mRNA	0.0880312169675041	0.0117768248015253
293173	Far1	mRNA	-0.185307291181094	3.922899314763E-4
29628	Gria3	mRNA	0.212095306348759	5.274087907728E-4
306182	Ipo5	mRNA	0.0860684298439785	0.0281300460177294
619346	Surf4	mRNA	-0.0988028139665941	0.0024686557862922
361233	Ssr1	mRNA	-0.100527525823332	0.011625215437246
304297	Sdk1	mRNA	0.201156548698883	6.26738384523804E-6
117515	Sept2	mRNA	-0.211828215563816	2.06653678743841E-21
302502	Cul4b	mRNA	-0.14829973224397	0.0090282151102682
691149	Capza1	mRNA	-0.105700172117776	0.0051199753108354
299626	Gadd45b	mRNA	0.426058407809915	0.0031287267204604
363584	RGD1560464	mRNA	-0.340392878921311	0.0031949476518523
312812	Eps8	mRNA	-0.120775042238854	0.0030482807925114
63997	Slc29a1	mRNA	0.172859976427755	1.759786769641E-4
83785	Vegfa	mRNA	0.371165608417795	9.03269642549495E-18
300757	Hexa	mRNA	0.149854400976062	0.0060328659492552
94172	Slc27a1	mRNA	0.177509559126795	0.0235968267417888
287436	Eif4a1	mRNA	-0.0900572012694178	0.0020121353728118
681012	Smg5	mRNA	0.214626920484178	0.0043604704513112
299858	Lrp1	mRNA	0.0834304775043922	0.0024772129430586
294744	Gpx8	mRNA	0.208350399943179	1.8428506028323101E-9
25498	Npm1	mRNA	-0.212896747096348	1.16939320130274E-12
685232	Atp6v1a	mRNA	-0.115483264058082	0.0090856180434935
56011	Ywhab	mRNA	-0.128861646590949	6.23092122363464E-5
287462	Camta2	mRNA	0.216171166984925	0.0016171458493215
300891	Morf4l1	mRNA	-0.177168738715841	8.29429641943145E-6
290986	Agtpbp1	mRNA	-0.189210759514475	0.0021063542151156
56820	Ramp3	mRNA	0.410500687797566	1.25955670924622E-5
50672	Ednrb	mRNA	-0.286749517478749	0.0157158047430751
29366	Serpine2	mRNA	-0.119589650124078	2.70665645687916E-8
79433	Myh10	mRNA	0.0863340280812004	0.0346007470807047
108348074	LOC108348074	mRNA	0.150142782334419	3.25300808026174E-5
100190936	Rnf123	mRNA	0.243438955033419	0.0020843933145843
303701	C1qtnf1	mRNA	-0.289930499890162	0.0048989110680577
497010	Eng	mRNA	0.295441220980717	2.80448318358642E-9
25183	Gdi1	mRNA	0.0919174698776348	0.0265176008497283
25464	Icam1	mRNA	0.394433975239579	9.84421122932788E-15
502674	Dstn	mRNA	-0.0951267027818086	0.0074136064458113
282838	Gm2a	mRNA	0.13440138458948	0.0025891560878775
305494	Aebp1	mRNA	0.253384717924504	1.5634484815102E-25
300455	Bmper	mRNA	0.481773117197777	9.96853104130158E-6
306204	Flnb	mRNA	-0.0921934541026452	0.0211597261170358
94197	Rab14	mRNA	-0.115787897674954	0.0232211737171459
294335	Susd2	mRNA	0.345740991134871	0.0128523544193813
302965	Tnfrsf12a	mRNA	0.258604837719823	1.15547995908717E-10
314432	Uba1	mRNA	-0.0895659044414948	0.0172638176859033
64465	Cdc42	mRNA	-0.156994544424326	1.3754828086472E-7
83476	Cyr61	mRNA	0.392719725706218	4.660264291288189E-16
685579	Rrm1	mRNA	-0.220875242287105	2.239738999482E-4
361241	Serpinb9	mRNA	0.116061711765334	0.0442598639292139
100360087	LOC100360087	mRNA	0.211975709725155	8.86279376791545E-5
363014	Yap1	mRNA	-0.0962212123841156	0.0160226701683816
501043	Il20rb	mRNA	-0.191912247090995	6.041725451829E-4
24426	Gstp1	mRNA	0.249987007771644	2.1669868595143803E-9
24511	Itgb1	mRNA	0.100978243587519	6.9139190706541E-5
293017	Bclaf1	mRNA	-0.10014427008105	0.0351921962818224
303241	Chd3	mRNA	-0.145847412435904	3.692004912939E-4
84486	Sf3b1	mRNA	-0.0865385164514657	0.0045098619078088
112400	Nrg1	mRNA	0.481266288382281	0.0032496001272289
24334	Eno2	mRNA	0.158667369342902	0.011625215437246
89843	Cxadr	mRNA	0.215505748966343	2.248945415047E-4
63868	Hspd1	mRNA	-0.122298787036208	0.0026926190513887
361420	Taf1c	mRNA	0.349344181247915	0.0490637026983392
24309	Dbp	mRNA	0.256044719108574	0.0091123137604294
361704	Ctsf	mRNA	0.189300967162823	0.0264027746672295
312437	Krcc1	mRNA	-0.13103895873024	0.040508633186137
360573	Ksr1	mRNA	-6.73689735051504	2.61414518130137E-5
373545	Prkag2	mRNA	-0.486600135331955	7.29253572049271E-5
108348112	LOC108348112	mRNA	-0.164356944531901	0.0422680656440722
306254	Pbrm1	mRNA	-0.165589274869205	2.550848876103E-4
308909	Smpd1	mRNA	0.162025541965622	1.29904556994444E-5
25518	Ppia	mRNA	-0.0714349614843949	0.0030242961294459
63865	Lgmn	mRNA	0.237876229030897	2.92042645084615E-7
117955	Slc4a7	mRNA	-0.146918443574489	0.0025044645057749
317181	Srpx2	mRNA	0.222001107906151	8.70484571622146E-8
363145	Gmppb	mRNA	-0.233337087299989	0.0378635712372617
500988	Ddx6	mRNA	-0.163487426153444	1.68178434713501E-5
29271	Cfl1	mRNA	-0.140360874492553	5.2255213896538E-11
362738	Snx6	mRNA	-0.135914177902056	0.0177949057443334
297480	Foxp1	mRNA	-0.0970450453397121	0.0110510625868902
296789	Sema3e	mRNA	0.160632279264474	0.0215892738801561
29348	Fgf7	mRNA	0.356081618666801	1.0548131337492699E-28
64709	Nucks1	mRNA	-0.232661224739644	3.987082958553E-9
114029	Megf8	mRNA	0.211123337588122	2.77945401665683E-9
502642	Selenoh	mRNA	-0.219237414488846	0.0162173914877776
113984	Nr2f2	mRNA	0.138643976583079	0.0095203655101654
25514	Lypla1	mRNA	-0.123727570682477	0.0085582421497417
155423	Anxa7	mRNA	-0.129855880700959	8.542357066725E-4
361999	Anp32e	mRNA	-0.301132762973782	1.75395432069804E-10
64185	Cap1	mRNA	-0.102304309294164	0.0016345052881625
289491	Mrpl1	mRNA	-8.54587452545674	3.00698507420024E-10
25494	Nid1	mRNA	0.130489886729091	3.775861881734E-7
29257	Rpl9	mRNA	-0.16720465334987	1.75294623661356E-6
64670	Gabarapl2	mRNA	-0.199966719838332	0.0196648030562559
367085	Arhgap20	mRNA	0.589242953085652	0.0025688054438494
140590	Bmpr2	mRNA	-0.12556042478006	6.765238116355E-4
24242	Calm1	mRNA	-0.0804617618157522	0.0132493903123479
100363275	Adgra2	mRNA	0.0926020762393943	0.0256259094846844
171529	Kif2c	mRNA	-0.28418955582913	0.0466490265369114
24718	Reln	mRNA	0.110082224191401	0.0010649013826438
366791	Rdh5	mRNA	0.484269183821512	0.0043604704513112
25017	Myo5a	mRNA	-0.10735047756946	0.0487519213437822
83838	Ltbp3	mRNA	0.131206001272473	2.92763463874973E-5
306380	Psd3	mRNA	-0.262470326774799	1.27619714127278E-8
29143	Grn	mRNA	0.129369025795183	1.42240905100367E-5
316516	Tmbim1	mRNA	0.238384648316072	5.8917243287607E-7
257649	Cenpf	mRNA	-0.301042388143815	2.3833289848513E-5
29578	Hnrnpa1	mRNA	-0.299163543266423	2.4851636969696997E-19
100364568	Rprd2	mRNA	-0.151419630525301	0.0278594350151219
89816	Picalm	mRNA	-0.0932737266160299	0.0103079215805142
58952	Cpq	mRNA	0.183809393301379	5.436537701651E-4
296345	Jph2	mRNA	0.161759107653491	2.68299224481095E-6
116640	Tnc	mRNA	0.415651864263461	7.79090604498984E-72
316384	Cavin2	mRNA	-0.29678807552425	1.6041585195199E-6
305880	Lrp10	mRNA	0.170532858786799	1.12763821959056E-5
246303	Serbp1	mRNA	-0.118550977532734	0.0023670130581308
83615	Atp6ap1	mRNA	0.122074427555841	6.165400176799E-4
305417	Lgi2	mRNA	0.183320934140042	0.0365491806511898
84032	Col3a1	mRNA	-0.142834267208829	3.16182328612417E-14
315740	Kif23	mRNA	-0.3751190647313	6.53273295511899E-5
297893	Hdac1	mRNA	-0.135110769734667	0.0030898801353945
309187	Atl3	mRNA	-0.226983438637596	1.89506167574524E-9
81716	Ggcx	mRNA	0.143723898501762	0.0123714451542037
290396	Diaph3	mRNA	-0.326746684921711	5.55738432691732E-6
25118	Itga1	mRNA	0.434859502671422	1.21156553697256E-6
81524	Nf1x	mRNA	-0.132671737992853	2.21483942947579E-6
60630	Unc5b	mRNA	0.167720566220671	4.58302593860985E-5
295607	Prpf40a	mRNA	-0.182524236989261	1.331542332999E-4
100312982	Ddx3	mRNA	-0.179103887127651	0.0029528400920619
361984	Ubap2l	mRNA	-0.126423678211136	1.435107387414E-4
56819	Extl3	mRNA	0.137778101495023	1.34336586258631E-5
299636	Tle2	mRNA	0.36666622246506	0.0476828173813497
114494	Ccna2	mRNA	-0.405643734747999	3.61411172015022E-7
54308	Slk	mRNA	-0.179504122719401	9.67762734928594E-7
100364335	LOC100364335	mRNA	-0.16095406387511	1.127528802044E-4
291005	Gadd45g	mRNA	0.469856287673571	0.004762433972595
24314	Nqo1	mRNA	0.626193077651316	1.4328795680407E-97
24246	Camk2d	mRNA	0.0814934688916741	0.0274279076917156
25337	Nfyc	mRNA	-0.233358790814645	0.0079858966657496
26962	Rpl8	mRNA	-0.0778683955920024	0.0278594350151219
299699	Aldh1l2	mRNA	-0.272854864447195	0.0027977061740805
25319	Fth1	mRNA	0.119054047576425	3.29000027183811E-7
679571	Hmg1l1	mRNA	-0.208857777906036	1.24337864710779E-7
361921	Ect2	mRNA	-0.266123142018388	0.0211597261170358
282583	Fbln2	mRNA	0.235585356476302	3.0916258860704E-17
361814	Srsf3	mRNA	-0.189944774289743	3.486587175825E-4
361378	Man2b1	mRNA	0.113577999147032	0.0172638176859033
29304	Rps6	mRNA	-0.13857576476229	6.6292662638143E-6
117056	H3f3b	mRNA	-0.195905482088998	3.3097056150261E-7
680445	Mbnl2	mRNA	-0.0928097349538737	0.0122337789517581
294680	Btf3	mRNA	-0.102084803920983	0.0070380376487514
287249	Cnot6	mRNA	-0.254696510564699	2.02085632900179E-6
362360	Osbpl3	mRNA	-0.240692980612728	0.0011834052024744
81655	Dync1li2	mRNA	-0.0803113949943826	0.0468261764472925
29576	Wisp2	mRNA	0.300763487458648	0.0016375327144495
266766	Rcan1	mRNA	0.323518970354757	5.70367268287317E-8
170921	Itga2	mRNA	0.334069333724394	0.0060787727257699
689890	Srsf1	mRNA	-0.119953459537675	0.0139048226757092
360926	Lnx1	mRNA	0.282109905552099	0.012918226295134
309136	Lto1	mRNA	0.311470792317576	1.00659945149932E-5
89842	Mbtps1	mRNA	-0.0833824528787501	0.040620601682686
309816	Lama4	mRNA	0.176685952563907	8.975562122273779E-11
117535	Chd4	mRNA	-0.121815832105555	5.22072543003069E-5
93646	Sec31a	mRNA	-0.151968400342349	3.87892908571099E-7
301252	Hsp90ab1	mRNA	-0.0822910632205212	0.0013073519228926
303280	RGD1307929	mRNA	-0.0740402391929688	0.0227881880758458
116643	Vcp	mRNA	-0.120255623051799	1.87332550076945E-5
363104	Cd109	mRNA	-0.195617197642224	3.60757087092342E-5
29278	Lasp1	mRNA	-0.0897598240011956	0.0297358204016747
360961	Mxd4	mRNA	-0.102907901031694	0.0465950231885662
192359	Zc3h14	mRNA	-0.117848576620418	0.047328709344101
305078	Lamb3	mRNA	-0.407560969781382	0.0117340010029968
297486	Ppp4r2	mRNA	-0.125896999293889	0.0236761245506525
288704	RGD1311899	mRNA	0.192692912480759	0.0213453855118992
498366	Fam114a1	mRNA	-0.199078189387658	2.4859191987241E-9
81664	Gnai2	mRNA	-0.0639379804663129	0.0303269835928192
29642	Slc38a2	mRNA	0.0859206752532233	0.006295045429874
299897	Trps1	mRNA	-0.151182814444108	0.0028262776212808
116504	Mprip	mRNA	0.103834739201142	0.0043827836977967
64529	Ctsb	mRNA	0.0910429741969884	9.82864167171239E-5
313057	Serinc2	mRNA	0.409270463033891	4.0262028538006405E-21
308787	Adamtsl3	mRNA	0.224710012008178	5.84777462368925E-8
29501	Slc12a4	mRNA	0.161642981926653	0.0172638176859033
292534	Tsen34	mRNA	0.319075337269642	0.0110510625868902
140670	Ap2b1	mRNA	-0.0936670021767484	0.0078957143744959
292401	Smoc2	mRNA	0.18788337829423	4.56267092756506E-6
289500	Ccni	mRNA	-0.110132059470376	0.0055496653833094
315548	Srpra	mRNA	-0.107371454341123	0.0047595652243429
306424	Mfap3l	mRNA	0.17358124082273	3.145673025893E-4
116724	Epb41l3	mRNA	-0.245894462915862	5.20098544360577E-7
287638	Dlx3	mRNA	0.20496774693511	0.0234225392784968
303836	Bcl6	mRNA	0.376549720443428	0.0014369880580899
297417	Gfpt1	mRNA	-0.16425907430115	2.07501229504225E-5
315203	Gramd4	mRNA	0.179585525554404	0.0019729162231054
309957	Mef2a	mRNA	-0.156373602805369	5.63641257192278E-5
64160	Basp1	mRNA	0.214381133724889	0.0032888562124241
299923	Ndrg1	mRNA	-0.185507126182938	0.0012008386536522
58966	Ramp2	mRNA	0.326913141693619	0.0146129718784498
85490	Col5a1	mRNA	0.138033313477624	3.09998822475536E-9
29214	Tubb5	mRNA	-0.238336082306232	5.24471563494922E-28
361430	Piezo1	mRNA	0.105322246167647	9.912366040283E-4
499882	Eid1	mRNA	-0.193169626020502	6.65630180569184E-6
81005	Nptxr	mRNA	0.289597942987252	4.03136564251836E-14
25203	Ccnb1	mRNA	-0.244951080436786	0.0347541560313397
81660	Gatm	mRNA	-0.31068634199252	5.84262738064584E-5
100151767	Nkapd1	mRNA	-0.222428947547917	0.024296854597579
81820	Doc2b	mRNA	-0.293371493242527	0.0101885906737435
24770	Ccl2	mRNA	0.145493824744406	0.0048539419373164
100362331	Ndufa4l2	mRNA	-0.324278179269063	2.23403901694536E-5
362825	Hmg20b	mRNA	0.274255688574047	0.0043298828736483
691337	Stk38l	mRNA	0.157760615568424	0.0015511284126965
300985	Parp3	mRNA	0.103988302810772	0.0232211737171459
311546	Tpx2	mRNA	-0.16669239014314	0.0323157371378593
25700	Ide	mRNA	-0.174707561503734	4.19123438262184E-5
89825	Nap1l1	mRNA	-0.103016440035349	7.994116890632E-4
25055	Lipa	mRNA	0.160063537753428	0.0024871752859556
300445	Prkcsh	mRNA	0.103333449931618	0.009247195206412
500450	Tpm2	mRNA	0.091156584018411	0.0383954409418978
83584	Casp6	mRNA	-0.549028485010197	0.0263603131611572
307390	Fbxo38	mRNA	-0.137490098727132	0.040508633186137
63912	Fam129a	mRNA	-0.226312750069978	2.1894988764660197E-11
63996	Smc1a	mRNA	-0.140113923958103	0.0280011618177619
315222	Arsa	mRNA	0.174913036487867	0.0067841171690153
29393	Col1a1	mRNA	-0.0765945573589787	0.0123128141944004
362800	Itgb8	mRNA	0.308123055737864	6.40576841518919E-5
85434	Cdc5l	mRNA	-0.167399953724134	0.015987280494278
299608	Tmem259	mRNA	0.21857890469525	6.39126798031822E-5
192255	Ubb	mRNA	0.0889274908250676	0.0132277923928027
29222	Ptma	mRNA	-0.227614727184141	6.25848416718133E-16
304378	Gigyf1	mRNA	0.183442128707136	0.0046929863932103
498599	Slc35e1	mRNA	0.18852559032591	0.0068363252525928
361084	Lmo7	mRNA	-0.170343761152474	4.6672619991083E-5
312478	Loxl3	mRNA	0.286120548256803	1.28324962336935E-33
155012	Cfh	mRNA	0.215600141176318	0.0050548305096288
50685	Myl12b	mRNA	0.173990280729964	2.01508315473194E-5
287710	Cavin1	mRNA	-0.129174461569834	0.0088344849207675
50565	Hspb7	mRNA	0.452740402541819	2.81172691815722E-63
64466	Cited1	mRNA	1.08454139850891	0.0362187580015262
24373	Fst	mRNA	0.321720379954663	1.5770506348291198E-30
282843	Sorbs3	mRNA	-0.173579237629737	0.0093335328248981
303614	Smurf2	mRNA	0.137898024648452	0.0013564133928805
294988	Ankrd50	mRNA	0.120585974717094	0.0235551112805008
313592	Col8a2	mRNA	0.318841239999125	5.31416823287823E-7
498267	Dusp27	mRNA	-0.393913208840581	0.0247358942251519
360868	Sft2d2	mRNA	-0.263239057514464	2.424233664694E-4
362857	Tmem263	mRNA	-0.216958375550057	3.34154062462096E-5
84491	Qsox1	mRNA	0.2251112238342	0.0014174680417051
497811	Xdh	mRNA	0.121944255972232	0.0033795788864953
84027	Gsk3b	mRNA	-0.114596251208553	0.006795293819939
498301	Wdr26	mRNA	-0.10189820187751	0.0035809958285151
59317	Epb41l1	mRNA	0.14929144154692	0.0490679723601389
25524	Psap	mRNA	0.0957456250627481	7.44042361392317E-5
29431	Pak1	mRNA	-0.107723118592471	0.0194566483891892
315714	Loxl1	mRNA	0.147461716850932	1.24035510436171E-5
681309	Thbs3	mRNA	0.244839012326968	0.0121500982675141
100911664	LOC100911664	mRNA	-0.226905529005775	5.21340398017604E-10
81776	Rps24	mRNA	-0.118822120907858	7.539077791636E-4
24693	Ptgs1	mRNA	0.200409153748828	3.3250583789588697E-12
64635	Snd1	mRNA	-0.110210397013009	0.0011246224692485
79250	Aco2	mRNA	-0.0966586471376812	0.0039922343369381
24253	Cebpb	mRNA	0.269631005150597	0.0014181079311665
360622	Igfbp4	mRNA	-0.199905653807882	3.3515045845714004E-10
100362805	Txndc5	mRNA	-0.0938504589570219	0.0012936421550946
309338	Cstf2t	mRNA	-0.184090478366038	0.0293797342635459
293823	Prune2	mRNA	-0.0962920057125109	0.0465950231885662
301509	Tns1	mRNA	-0.119671733651821	6.86866480191869E-5
64474	Hdlbp	mRNA	-0.136711822312416	5.47608876057988E-10
309475	Tm9sf3	mRNA	-0.118888510392655	4.5743598996581E-5
298374	Prpf38a	mRNA	-0.238788953777895	0.0341412419131137
287453	Rnasek	mRNA	0.166744741755946	0.0116361286902405
140922	Txnl1	mRNA	-0.148705523036674	0.0012936421550946
500538	Ybx1	mRNA	-0.105292806822974	2.89937931358797E-6
305064	Ptpn14	mRNA	-0.141890809754616	0.007482198694721
680259	Fam171a1	mRNA	0.232204615935923	0.0430600119992288
103692716	LOC103692716	mRNA	-0.346123696353955	0.0408989112693218
114505	Klf4	mRNA	0.146944194723131	0.0199540608923992
297604	Ltbr	mRNA	0.158750668381628	3.643497406491E-4
314655	Adamts10	mRNA	0.157520887277824	0.0123344393243227
64366	Calu	mRNA	-0.090837532721088	8.906897592332E-4
684972	Fam25a	mRNA	-0.196316095984887	0.0047955292833718
503165	Arfgap3	mRNA	-0.17863964754384	2.024539021536E-4
246120	Plbd2	mRNA	0.159540364236271	7.50001986605651E-5
680354	Tceal9	mRNA	-0.234288163053362	2.26469881582536E-5
78968	Srebf1	mRNA	-0.190955011709922	1.422334084464E-4
305268	Uba6	mRNA	-0.140976996616582	0.0452324249929858
292486	Aig1	mRNA	0.322939215421143	1.50388050838289E-7
499337	Dock8	mRNA	0.171618867511863	0.0086746025808198
25426	Cyp1b1	mRNA	0.375905513048933	1.13379471693125E-37
24617	Serpine1	mRNA	1.13585924445788	0.0
64532	Adcy5	mRNA	0.495224969326899	1.913665354765E-4
25026	Adm	mRNA	0.24778038794069	0.0080482059990718
300206	Kansl2	mRNA	0.215146061658733	0.016186604559598
300811	Bnip2	mRNA	-0.106089197798406	0.023867265195398
298874	Pum2	mRNA	-0.130101146195133	0.0017332379993529
252855	Sfpq	mRNA	-0.142334525165937	0.004320410667839
314626	Adamtsl5	mRNA	0.2942230022361	8.16522983472312E-5
296126	Snrnp200	mRNA	-0.088029635559413	0.0411653125751931
314619	Sbno2	mRNA	0.211552352915431	5.41604929670219E-5
81526	Nov	mRNA	0.17501592149483	3.339228955105E-4
83801	Ptms	mRNA	-0.14257104226896	1.66951032103843E-6
360577	Nxn	mRNA	0.194317632853738	6.917424120508E-4
360636	Slc25a39	mRNA	0.170127201165886	6.584723948604E-4
307351	Tubb6	mRNA	-0.104460227395401	0.0033306593270854
59087	Nxf1	mRNA	0.23317928818661	4.3372157771999E-8
24326	Ednra	mRNA	-0.104410851513245	0.0143195614858534
298199	Plin2	mRNA	0.184178492397891	1.090997415914E-4
312077	Golga3	mRNA	-0.150189820863584	0.0030205533498286
29618	Btg1	mRNA	0.213357374737156	3.07304744235928E-7
296137	Bub1	mRNA	-0.274296565464995	0.0033034962172878
56042	Uso1	mRNA	-0.167964515655665	4.6658461315574E-9
171329	Usp15	mRNA	-0.183352441371925	0.004442468109963
306575	Ckap2	mRNA	-0.201279118987099	7.665305746073E-4
307039	Rab18	mRNA	-0.117434058596353	0.0123834118050027
29186	Cd63	mRNA	0.0898793124383115	0.0058735108580827
300475	Adamts8	mRNA	0.405299112182246	3.17622370420242E-5
24560	Cd200	mRNA	-0.317750246283923	2.18099230827298E-5
294673	Hexb	mRNA	0.209819726439366	3.344757042895E-4
309197	Hnrnpul2	mRNA	-0.166774767450028	2.492180671793E-4
297595	P3h3	mRNA	0.0945226951784414	0.0326543413974287
85247	S100a6	mRNA	0.108704662027573	0.0031817063782931
498416	Grb10	mRNA	-0.156562519777485	3.13107213013764E-8
313641	Hspg2	mRNA	0.164836076876478	1.27321988664672E-9
83791	Fdps	mRNA	-0.159070208876193	0.0070333531658519
25261	Id1	mRNA	0.232594902999739	0.0024686557862922
367145	Chst2	mRNA	0.382418998886563	5.46361151659937E-12
362809	Ptges3	mRNA	-0.227827190431884	1.79664730899324E-8
64831	Ireb2	mRNA	-0.206301796991411	1.90857429895E-4
360860	Cop1	mRNA	0.186659259285859	2.50622375087789E-5
287097	Hcfc1r1	mRNA	0.209052275371011	0.0060610878170216
25650	Atp1b1	mRNA	0.231505203396553	7.60671658318939E-7
83788	Sept9	mRNA	-0.137197963916692	5.707385675899E-4
65161	Litaf	mRNA	0.0881742444030469	0.0187174606504916
192243	Golgb1	mRNA	-0.11363869378805	0.0121621983193989
84379	Rab6a	mRNA	-0.17915950794534	2.22661492827814E-7
24170	Add1	mRNA	-0.0894057099518527	0.0051316065916988
315326	Tns2	mRNA	0.104093449569294	0.0040498018381949
25672	Nr3c2	mRNA	0.158063934923819	0.0018030521107792
80878	Slc16a3	mRNA	0.17854641069434	0.0048515167995481
407764	St6galnac4	mRNA	0.201200411161196	8.29429641943145E-6
293484	Eif3c	mRNA	-0.102204853022269	0.0016523066716588
108348048	LOC108348048	mRNA	-0.162715236269939	7.44332539336067E-5
192179	Gpm6b	mRNA	0.247635898748049	0.0130641047538064
366595	Sypl1	mRNA	-0.127021403763275	0.0269072155464553
690254	Polr3gl	mRNA	0.28399285355246	0.0135121394529478
287561	Ccl7	mRNA	0.333526449449069	4.233317486194E-8
103690031	LOC103690031	mRNA	-0.220685897763107	0.0039592628591472
300191	Slc48a1	mRNA	0.24748543844681	8.24565788138826E-12
287526	Serpinf1	mRNA	0.15764089409543	1.45793111628136E-8
81504	Grb2	mRNA	-0.128726474628143	0.0087240291183279
315675	Gldn	mRNA	0.629697544638864	1.78527465374472E-59
84353	Ctnnb1	mRNA	-0.0921241488178006	0.0024979340817941
294324	Agpat3	mRNA	0.297972592950668	0.0011433107085985
360511	Pank3	mRNA	-0.135870490377678	0.0155111369885219
294088	Pank1	mRNA	0.339858280076154	4.99374138412346E-6
58817	Sec23a	mRNA	-0.292907333688941	2.78726780671691E-16
303565	G6pc3	mRNA	0.190630227728017	0.0151722068409825
116510	Timp1	mRNA	0.175417873543873	4.933751252337141E-9
81651	Cspg4	mRNA	0.221144084452586	6.56859053725233E-13
360857	Rgs16	mRNA	0.358582363879054	0.0369883917167152
100911572	LOC100911572	mRNA	0.891572809553405	0.0491492467124175
29139	Dcn	mRNA	-0.274956229647174	1.14168438127481E-5
84551	Slc7a8	mRNA	0.440048486508099	8.54508504217069E-9
494320	Ccdc8	mRNA	-0.247968814685931	7.329686951539E-4
65262	Atp5f1a	mRNA	-0.103581395327741	0.0017332379993529
292732	Numbl	mRNA	0.128985279327607	0.0479210708676003
25277	Mfge8	mRNA	0.151587189464163	2.54393416163292E-6
306322	Entr1	mRNA	0.122155681175218	0.04691890601666
500826	Galnt4	mRNA	-0.195784767140193	0.0369732715470192
58919	Ccnd1	mRNA	0.157592886697895	2.40579986754434E-17
25585	Id3	mRNA	0.181672682375146	4.50277661335213E-8
60333	Msln	mRNA	0.292982952038624	9.990796275905121E-15
59073	Lxn	mRNA	0.163768502669956	0.0082519906022671
317259	Nono	mRNA	-0.172488575205362	4.53109938041955E-7
29693	Atp2a2	mRNA	-0.14442324960789	2.92042645084615E-7
500929	Tuba1b	mRNA	-0.30886124344378	6.34390718987792E-52
64194	Insig1	mRNA	-0.213947228089989	1.02279368128052E-5
306628	Col4a2	mRNA	0.218998533803464	2.9485969611049603E-9
84469	Maged1	mRNA	-0.185065619365205	7.92085360474758E-11
294014	Cnnm2	mRNA	0.373566629142016	0.0053732963969949
100911576	LOC100911576	mRNA	-0.159104285735474	0.013622659269924
25594	Ppp1cb	mRNA	-0.169727269554771	1.68703427561267E-5
689399	Cenpw	mRNA	-0.603385070334861	0.0098347392785953
79252	Adamts1	mRNA	0.121300620335047	0.047328709344101
362919	Washc5	mRNA	-0.133170410780986	0.007791539749076
498538	Trim35	mRNA	-0.129005266812817	0.0123180999953437
316088	Klhl40	mRNA	-0.333027946791112	0.0175235603510225
108348168	Rlim	mRNA	-0.215442149696434	9.857935053861161E-9
79125	Anxa6	mRNA	-0.149462210829756	1.05569211732376E-8
295669	Cybrd1	mRNA	0.241609253486173	0.0073898391098755
305972	Zfp395	mRNA	-0.176809660197223	0.0472556688297175
287191	Rars	mRNA	-0.166771450437373	0.0074847516170657
287543	Tnfaip1	mRNA	-0.117643959608501	0.023710720707018
296306	Ergic3	mRNA	0.137658449444925	0.0077271880921919
24884	Yes1	mRNA	-0.142906210965685	0.0422680656440722
171562	Ero1a	mRNA	0.171224943946386	2.039136246735E-4
81830	Rab11a	mRNA	-0.107679717448688	0.04246560359208
64310	Arf1	mRNA	-0.152102013070054	2.81517712723996E-6
361390	Abce1	mRNA	-0.122935213763797	0.0117362837971916
302248	Nid2	mRNA	0.379013069228653	6.620828493646729E-40
117550	Kif5b	mRNA	-0.15392475488834	2.32821301699904E-5
246074	Scd	mRNA	-0.439571959036226	1.94290296152E-4
83626	Ugcg	mRNA	-0.133939412998557	0.0012204478314479
307644	Kifc3	mRNA	0.166382618800637	0.0422550501202241
300674	Arcn1	mRNA	-0.227654714005749	2.95606241633269E-18
289178	Dpt	mRNA	0.188490674345455	0.0032574842467218
445442	Thbs1	mRNA	0.376592979188759	1.7449455996040201E-74
292073	Galns	mRNA	0.205165855960045	0.0328751645138048
361807	Lemd2	mRNA	0.350758692616171	0.0133653635539008
78961	Golph3	mRNA	-0.134384642941352	0.0161698236320972
362479	Tcea1	mRNA	-0.204531982777162	9.4756133175112E-5
289276	Adss	mRNA	-0.102614751209509	0.0204864666158078
304913	Tnn	mRNA	-0.268116158933888	1.06593052195516E-17
305458	Tmem129	mRNA	0.18449188051699	0.0384832215857972
315598	C1qtnf5	mRNA	0.289833497127888	2.9492890466219E-8
313874	Rasgrp3	mRNA	0.355290937019976	3.29959977840308E-5
266759	Hspa4	mRNA	-0.111795424367225	0.0117340010029968
298185	Frem1	mRNA	-0.268777698836593	0.0302750646792951
64032	Ctgf	mRNA	0.385207023218337	1.2668182512280901E-58
305974	Scara5	mRNA	0.331286725160056	0.0075284532549768
117041	Nln	mRNA	-0.191933299862312	0.0341806632720269
286910	Smim3	mRNA	0.226661659345171	0.0245495454909596
25697	Ctsl	mRNA	0.130905497438102	4.24737045799443E-8
78947	Gcs1	mRNA	0.231139969648256	0.0186006846677779
310615	Crtc2	mRNA	0.223767115714996	0.0152875008591737
315958	Stag1	mRNA	-0.170577481759355	0.0124473273760902
79210	Fstl1	mRNA	0.0728813942996423	0.0012936421550946
81800	St13	mRNA	-0.111262724436397	0.0096626025418115
290905	Col4a1	mRNA	0.176805547965014	1.7495595461247E-5
100362027	LOC100362027	mRNA	-0.128895161195066	0.0309935073154953
503169	RGD1564963	mRNA	-0.245091309787016	9.895971768278E-4
114100	Sc5d	mRNA	0.179653928584867	0.0186006846677779
50566	Grem1	mRNA	0.0948233011296175	3.583679320397E-4
192129	Vmp1	mRNA	0.156070721862409	4.53548828142118E-5
310448	Igsf10	mRNA	-0.351664230364427	5.67782188614691E-6
310512	Nmd3	mRNA	-0.206302404935789	0.035010238954589
81809	Tgfb2	mRNA	0.271566057642911	1.32096211718622E-6
361522	Hnrnpul1	mRNA	-0.12956592079272	0.0058915049501354
360600	Spag9	mRNA	-0.0995299910576031	0.0010649013826438
301039	Susd5	mRNA	0.179744922419672	0.0368477303437339
300474	Adamts15	mRNA	0.398792925989182	5.162095729177E-4
25341	Tnfrsf11b	mRNA	0.352384290434011	3.62057733850529E-13
29692	Pla2g2a	mRNA	-0.583365568357851	0.0123834118050027
25738	Plcg1	mRNA	0.107295608328632	0.0335768720296034
100360117	LOC100360117	mRNA	0.224766340943772	0.0059854688298826
367902	Armcx3	mRNA	-0.18843534955991	0.0021480194959527
294030	Sfr1	mRNA	-0.23954784293805	4.37279839320245E-8
288779	Rab5b	mRNA	-0.139892412803267	6.3810265338327E-5
29497	Ptbp1	mRNA	-0.114557023703614	0.0037793081013928
300756	Arih1	mRNA	-0.133144201214329	0.0090856180434935
302489	Hs6st2	mRNA	0.105739542408379	0.0187174606504916
311425	Adam33	mRNA	0.489423802790317	4.18417012515843E-18
363265	Col4a3	mRNA	1.98972849491475	0.0060951789593713
289754	Xbp1	mRNA	-0.230706168510364	1.29322953386423E-7
65157	Amotl2	mRNA	0.155975369147218	4.239704220208E-4
94199	Dpep1	mRNA	0.310624038523574	5.16510717036544E-5
117152	Cand1	mRNA	-0.157584287739687	5.16510717036544E-5
308650	Hnrnph2	mRNA	-0.182002416481622	7.881407039273E-4
362041	Rpl34	mRNA	-0.117320958963766	0.0028215415216937
24471	Hspb1	mRNA	0.232437213055628	2.45390807068941E-8
361391	Cbfb	mRNA	-0.173065775470417	0.0058219904643447
116490	Snai1	mRNA	0.285871698573585	4.056996363177E-4
289054	Aspm	mRNA	-0.334299004716327	3.08040508962282E-5
308761	Prc1	mRNA	-0.279436361261065	3.53793225169859E-6
288353	Cggbp1	mRNA	-0.148283366997451	0.025564439151091
29148	Myog	mRNA	-0.805751482202717	0.0448456760228371
29631	Bet1	mRNA	-0.192406684082123	0.0358327243292833
500847	Dtx3	mRNA	0.170145353042747	0.0348792337552428
293546	Gprc5b	mRNA	0.23064065103113	0.025564439151091
314612	Shc2	mRNA	0.196950681318004	0.03192683524906
64157	Ddah1	mRNA	0.461731309625227	5.103413269330251E-15
303687	Evpl	mRNA	-0.255977368735822	0.014127888169488
171576	Bub1b	mRNA	-0.289618253720013	0.0406916553532303
298012	Rad23b	mRNA	-0.0927274396445616	0.0094469293096422
114217	Yme1l1	mRNA	-0.200843550833454	2.259803928078E-4
25107	Avpr1a	mRNA	0.345486990600136	5.97481126984095E-18
85250	Col5a2	mRNA	0.0870657663260233	2.34022702573488E-6
192256	Pja2	mRNA	-0.0846911177675456	0.0413838684237434
362316	Cdk14	mRNA	-0.135628223781736	7.95636707563883E-5
117096	Nlgn2	mRNA	0.217176592235378	0.003486985326541
25479	Vps35	mRNA	-0.171613600180862	6.86354902877199E-6
306873	Rreb1	mRNA	-0.175333002171652	0.0018133659853321
29554	Pdha1	mRNA	-0.157227987085671	2.557387296143E-4
298744	Crim1	mRNA	0.133958919921164	0.0056797417269938
308444	Axl	mRNA	0.211565838383744	7.01573834587749E-16
362736	Hectd1	mRNA	-0.108259651904141	0.013622659269924
24697	Ptpn1	mRNA	0.174132437079056	0.0487519213437822
116663	Dusp6	mRNA	0.235070448648698	1.7925693543594E-6
116565	Lrpap1	mRNA	0.166738807402462	0.0117828212916336
310553	Tlr2	mRNA	-0.229819350950815	0.0011834052024744
246262	Sema3d	mRNA	-0.19506254621297	4.02736153197005E-5
78965	Csf1	mRNA	0.234990832514909	3.08657104236605E-23
293142	Spcs2	mRNA	-0.117723473200995	0.0295901112482968
360928	Dcun1d4	mRNA	0.275170712316549	0.0424568432977692
83720	Fat1	mRNA	0.0772956579088675	0.0316918733302498
245986	Gng8	mRNA	0.402731235626801	8.2907852844851E-6
361308	Kif20a	mRNA	-0.249821458422059	1.021988515475E-4
294074	Cep55	mRNA	-0.339446118046856	0.0302467017332939
58940	H2afz	mRNA	-0.202665576413543	0.0212742518397529
24772	Cxcl12	mRNA	0.257105469874172	1.6963507080035902E-15
83806	Psmd1	mRNA	-0.149036418251396	1.348501234387E-4
364052	Pea15	mRNA	0.0686483769016043	0.0146361643963919
117273	Rhoa	mRNA	-0.104574566146593	2.58764593657914E-5
25556	Il1rl1	mRNA	-0.102135397064328	0.0038874890334835
298069	Col15a1	mRNA	0.243401561116341	2.18755036977377E-13
117263	Psmc1	mRNA	-0.10582845600107	0.0436534413222381
406864	Clic1	mRNA	-0.123731842093153	0.001558450982596
362361	Hnrnpa2b1	mRNA	-0.208382183501678	1.2894255424543402E-9
79131	Fabp3	mRNA	0.364011319082811	1.736271077062E-4
24399	Glud1	mRNA	-0.084519771746716	1.100582716243E-4
25361	Vcam1	mRNA	-0.258380774063788	4.0813451744295E-6
297738	Steap1	mRNA	0.140222958214202	0.0473227169927251
85496	Enpp1	mRNA	0.2644264216407	3.31261506481205E-16
170821	Atxn10	mRNA	-0.14140325245268	0.0041544089950513
311676	Pmepa1	mRNA	0.424937424309508	2.03563362794693E-5
114488	Rbm3	mRNA	-0.258158017528592	6.67949187623344E-16
361341	Ccbe1	mRNA	0.168138032294748	0.0045186754819004
363875	Rac1	mRNA	-0.168627370832301	4.21184551818138E-10
363445	Usp9x	mRNA	-0.110848990922234	1.895418131955E-4
303396	Appbp2	mRNA	-0.155273511366783	0.0060078911564646
308508	Uba2	mRNA	-0.128055462503809	0.0459665206382635
266668	Grina	mRNA	0.203856054996662	5.3200264529102394E-11
311191	Ckap5	mRNA	-0.128909889326486	0.0017850071584616
304092	Son	mRNA	-0.0820342719090526	0.013268458737487
309451	Gbf1	mRNA	-0.104657049811347	0.0384832215857972
246172	Nexn	mRNA	0.268074103256529	0.0043604704513112
360526	P4ha2	mRNA	0.134746511293236	0.0127545992933683
314870	Irak3	mRNA	-0.127735729471913	0.0324536666877563
58823	Nckap1	mRNA	-0.0874070322193719	0.0101885906737435
81646	Creb1	mRNA	-0.246526748445896	1.94290296152E-4
100910753	Dnttip2	mRNA	-0.168538341395552	0.0363193587390645
64524	Tkt	mRNA	0.100710379789202	0.0120665605870214
308478	Spred3	mRNA	0.253371421820404	1.50312093791815E-5
686883	Larp7	mRNA	-0.217288865893781	0.0146930953870622
171293	Ctsd	mRNA	0.0632259158011653	0.042814052213029
192215	Slc9a5	mRNA	0.555332372195099	0.0231007158542453
25617	Hspa5	mRNA	-0.236944738059597	3.02342989160784E-26
360606	Itga3	mRNA	0.522233658225175	4.75345171268251E-118
689955	LOC689955	mRNA	-0.121143444492049	2.92763463874973E-5
117104	Ppp2r2a	mRNA	-0.115823162360576	0.0448456760228371
25267	Pdgfra	mRNA	0.135726650069174	3.987082958553E-9
170927	Clcc1	mRNA	0.179988986464107	0.034423678882966
306009	Slc39a14	mRNA	0.146047865191437	0.0098807603516632
315217	Plxnb2	mRNA	0.151309818659157	1.09696260275809E-8
500972	Stt3a	mRNA	-0.0856545186040201	0.0270099042937374
691966	Sqor	mRNA	0.365608679690037	3.25037692381767E-6
24375	Fuca1	mRNA	0.138267685977517	0.0035192147249428
291019	Fam120a	mRNA	-0.106250236607984	3.953719435752E-4
100365810	LOC100365810	mRNA	-0.680696317954341	0.0090485121561782
685781	Ddr2	mRNA	-0.0595852048076731	0.040641145047729
302642	Sat1	mRNA	0.153559589239855	0.0029097651829423
85419	Lyst	mRNA	-0.204208642406512	9.55056589762119E-7
313210	Abca1	mRNA	-0.126636914352901	0.0121143770521184
312251	Luc7l2	mRNA	-0.108931609269205	0.0109115742458929
25438	Eno3	mRNA	-0.490891403633764	7.27943649875408E-28
363136	Tmem115	mRNA	0.189511918830077	0.0215892738801561
360652	Sdk2	mRNA	0.152706219388538	0.0040722244650976
64317	Gpx3	mRNA	0.166807750177691	4.33963969346397E-9
288908	Cc2d1a	mRNA	0.229681114261186	0.0067426545251952
59106	Ltbp2	mRNA	0.2540772697937	1.85414080408224E-34
361512	Ehd2	mRNA	-0.125690268906603	2.049404823197E-4
503194	Glb1l2	mRNA	0.188073040224237	0.0250249909840908
64312	Aplp2	mRNA	0.0858666013863542	0.0070333531658519
170840	Slc40a1	mRNA	1.2022472632542	0.029870371718566
315776	Tln2	mRNA	-0.0985221448364994	0.0178596286376523
310810	Frrs1	mRNA	0.25891891050784	4.55904242557475E-5
299737	Ntn4	mRNA	0.738671606118948	2.06750985864732E-10
140943	Ppp4r1	mRNA	-0.161595562776148	7.077372577779E-4
304859	Dhx9	mRNA	-0.159557720328233	0.0011555263307666
25353	Spp1	mRNA	0.302973925987992	2.2650594459624697E-42
81633	Acta2	mRNA	0.315668794674551	1.29998434529881E-14
691889	Atp8a2	mRNA	0.221757050324048	0.0022503921958939
25420	Cryab	mRNA	0.550699321540716	4.93888293243175E-14
365037	Sash1	mRNA	-0.118698147287973	7.36507493877032E-5
307721	Irx3	mRNA	-0.241586458525179	0.0039490038955703
294279	Col11a2	mRNA	0.70753372516482	0.0428854765522977
315695	Odf3l1	mRNA	0.340204536426461	0.02223345524677
54241	Cltc	mRNA	-0.167019062089916	9.129665002520139E-11
317575	Smarca1	mRNA	-0.222561606949586	0.0434956516288598
313348	Klhl9	mRNA	-0.213913800374512	7.76221001089633E-6
29670	Psma3	mRNA	-0.108800725017993	0.0491097489919183
83514	Tsc22d3	mRNA	0.300209709108982	5.332364492187E-4
50938	Cdon	mRNA	-0.0994691106218278	0.0038663686378046
295171	Sh3d19	mRNA	-0.142730972415237	0.0049889673032045
362519	Smc2	mRNA	-0.219268722325603	0.003144716695691
29144	Canx	mRNA	-0.145887906845423	1.10305843336206E-9
293491	Ypel3	mRNA	0.215074070188454	0.0436534413222381
312728	Tspan9	mRNA	-0.192905225181169	0.0467361467784998
316982	Resf1	mRNA	-0.124027500720456	0.0414881887561298
289820	Actr2	mRNA	-0.119024145373185	9.883159267479E-4
498736	Tubb2a	mRNA	-0.174361919228949	8.53616415312123E-5
304131	Map3k7cl	mRNA	0.54126938888505	0.0095884136272828
192183	Nectin1	mRNA	0.296401640522015	3.55583379698995E-5
103689968	LOC103689968	mRNA	-0.195375054623535	0.0010255729946515
171109	Dusp5	mRNA	0.282211177691165	0.033507035121705
64475	P4ha1	mRNA	0.21845092277841	6.2782709758235E-19
24957	Glul	mRNA	0.144560766800332	3.389884265414E-4
117268	Khdrbs1	mRNA	-0.181401440208599	3.692004912939E-4
54350	Scfd1	mRNA	-0.251640622190525	1.11246871232699E-5
100359687	LOC100359687	mRNA	0.474621589794408	0.0160014615083575
116564	Npr2	mRNA	0.143662878017151	5.162095729177E-4
301575	Itm2c	mRNA	0.124575544730665	2.87396744918E-4
100362124	Ift140	mRNA	0.16016769838058	0.033629556640176
25116	Hsd11b1	mRNA	0.32520355684037	4.05629100890568E-8
363109	Pgm3	mRNA	-0.223020474192045	0.0012275713224713
24818	Tcp1	mRNA	-0.163188507680075	1.6866846576992E-5
83823	Gipc1	mRNA	0.174193547602664	0.0103728445424153
293844	Haus7	mRNA	0.195868839950895	0.0163411591523258
306283	Anxa8	mRNA	-0.260625255386348	0.0023733659605096
362859	Ckap4	mRNA	-0.0929602341490765	0.0140113101320165
114122	Vcan	mRNA	-0.279254784814908	4.93968252724051E-24
313061	Virma	mRNA	-0.17232830114761	7.189830675186E-4
501841	Coro1c	mRNA	-0.136004238833627	3.230809502162E-4
24851	Tpm1	mRNA	0.0977462322615568	0.0058774757946919
299159	Atp6v1d	mRNA	-0.121681500837058	0.0138523045934206
305342	N4bp2	mRNA	-0.289399017817026	0.001394020944324
363005	Pcbp2	mRNA	-0.104296801636094	0.0037793081013928
302983	Mapk8ip3	mRNA	0.196929053941253	0.0044786400303286
362065	Wls	mRNA	-0.0989724992948113	0.0148674018910691
25152	Map1a	mRNA	-0.0800103669601534	0.0218995036056159
25443	Fgf10	mRNA	0.400418991785519	1.331542332999E-4
362790	Inf2	mRNA	0.0961326510271297	0.0160877894267103
313270	Megf9	mRNA	0.216880722409209	0.0218884329753887
29464	Slc6a6	mRNA	0.168699767542501	0.0307847985778254
315265	Twf1	mRNA	-0.116784960823173	0.0317669859709824
501664	Fam3a	mRNA	0.196720960517111	0.0171001247503821
304608	Mmp19	mRNA	0.155844712232834	3.13107213013764E-8
116721	Abcc5	mRNA	0.24436775853943	2.9492890466219E-8
291234	Mki67	mRNA	-0.315655776888724	4.76411412961693E-10
292878	Emc10	mRNA	0.129179844984505	0.0180150281603726
690195	Prima1	mRNA	0.629077605493816	0.0089422855430808
50864	Ntm	mRNA	0.377746798413388	1.43833090924171E-6
117026	Apbb3	mRNA	0.332880861604324	0.0090656108677309
100910732	LOC100910732	mRNA	-0.123096241468657	0.0112799937603961
246217	Ngef	mRNA	-0.497950237620703	0.0407497334006139
84489	Fgfr3	mRNA	0.516505168536462	0.0239228816779295
192154	Hip1	mRNA	0.0882299520956269	0.0346619164322642
108348052	LOC108348052	mRNA	0.534284261066927	0.0305666788265023
25473	Lamb2	mRNA	0.156882168715333	3.87892908571099E-7
363000	Prpf40b	mRNA	0.388677497138826	1.05989043771E-4
24834	Tk1	mRNA	-0.306618859697356	0.0040414356881911
25084	Il4r	mRNA	0.203620729877063	0.0250249909840908
300901	Plod2	mRNA	0.0841378425803368	0.0228601611903806
192227	Ptgr1	mRNA	0.286407620709163	2.36286555180604E-10
309902	Tet1	mRNA	-0.657912190423452	0.0305666788265023
299809	Cct2	mRNA	-0.177202439713217	5.05317461844164E-5
25454	Gfra1	mRNA	0.271205860010379	0.0012567175381407
25416	Dpysl2	mRNA	-0.158067239895626	1.34333754224765E-7
298410	Cmpk1	mRNA	-0.140056947920615	0.0171881171058015
312607	Pdzrn3	mRNA	0.240561939059187	1.246454789959E-4
365703	Zfr	mRNA	-0.112108015646701	0.0434505406819374
361745	Smarca2	mRNA	-0.191565355842243	0.0030066513636755
94204	Ece1	mRNA	0.20501613154346	1.2052598154253E-6
298101	Col27a1	mRNA	0.275863274378993	0.0122396077468076
313387	Usp1	mRNA	-0.310210846407353	8.782755653241E-4
362862	Hsp90b1	mRNA	-0.148208925893189	2.9023017847676203E-9
313866	Plekhh2	mRNA	0.347819652219625	0.0168132110497239
25333	Mgp	mRNA	0.692376221879562	3.87521348948062E-21
688442	LOC688442	mRNA	0.719198180632884	0.0034001379549762
297783	Mybl1	mRNA	0.185532771589561	3.77444015827212E-6
100362640	Rps4x	mRNA	-0.075929453172473	0.0417930170125716
365813	Trim59	mRNA	-0.3614112525939	1.89877299296508E-6
305679	Vcl	mRNA	0.0755130398354792	0.0178596286376523
85267	Slc24a3	mRNA	0.360859325608554	0.0146135682064227
304654	RGD1306072	mRNA	0.24635818087784	0.0364723138586236
29563	Crabp2	mRNA	-0.275620138594917	1.1154416447788599E-12
317343	Med14	mRNA	-0.220262663634283	2.569500547691E-4
304318	Iqce	mRNA	0.259124825945062	0.0482006495704981
25135	Ncl	mRNA	-0.183161180752951	2.34299888652247E-10
50622	Slc23a2	mRNA	0.160579763292217	7.00005583651045E-6
25439	F2r	mRNA	0.424671501266388	1.29182899403457E-34
60327	F13a1	mRNA	-0.436762168811115	0.001035715444201
312492	Dysf	mRNA	0.182469349794172	1.169794334061E-4
499129	Kctd15	mRNA	0.316172340670702	0.0052532136325928
361401	Pla2g15	mRNA	0.261393288168092	0.0104374909295888
60430	Mcl1	mRNA	-0.162119713172097	0.0182419447583707
312903	Tram1	mRNA	-0.163460861156287	3.43956468345136E-6
24162	Acp2	mRNA	0.143161951328561	0.0115350197947381
680229	Sgcb	mRNA	-0.096391394275066	0.0060957429358955
304763	R3hdm1	mRNA	0.15163506590335	8.825405732022E-4
361842	Sar1a	mRNA	-0.175821019852815	3.30282259119281E-6
140722	Caskin1	mRNA	0.608408611979993	0.0473736052177144
79128	Dab2	mRNA	-0.177001798745082	1.27619714127278E-8
64551	Sept7	mRNA	-0.169824709782249	1.83894946794507E-7
317163	Eif1a	mRNA	-0.213905671261928	7.13861873390218E-8
362287	Slc17a9	mRNA	-0.584444152058506	0.0113060905661348
81754	Rab1a	mRNA	-0.193587818772475	2.06147891724429E-8
306764	Nsd1	mRNA	-0.156364825343963	2.557106195187E-4
309557	Epb41l2	mRNA	-0.199098583316543	6.35598694081603E-6
29227	Nfib	mRNA	-0.15883230722846	0.0013873916871611
81008	Itga7	mRNA	0.352582228051256	2.4521548435647902E-21
81637	Ap2a2	mRNA	-0.156283650692854	2.11249998767868E-5
24795	Serpina3n	mRNA	1.1227004344994	3.97443630993813E-6
314814	Nav3	mRNA	0.256578590585381	0.0013110303859414
117180	Csde1	mRNA	-0.188344498564291	6.40576841518919E-5
299027	Eif2s3	mRNA	-0.140764819857588	0.0012936421550946
25285	Igfbp5	mRNA	-0.479309708512636	1.2198264724945601E-9
85252	Xpo1	mRNA	0.150993368941198	7.77715482109E-4
25584	F3	mRNA	0.414904663406401	1.39885632491778E-5
100909830	LOC100909830	mRNA	-5.15474616575003	0.0127545992933683
299569	Akap8l	mRNA	0.341170561243229	3.89053317566175E-5
308807	Prss23	mRNA	-0.194258742125921	3.69111808427559E-7
361527	Pld3	mRNA	0.135220294788015	7.289109285993E-4
309887	Ascc3	mRNA	-0.227937695743302	1.830613175235E-4
360611	Copz2	mRNA	-0.139743169253174	0.02969576169699
362892	Mbd6	mRNA	0.171401935552327	0.0382329165874195
361920	Ythdf3	mRNA	-0.114035324168399	0.0400623433965503
64553	Akap6	mRNA	0.357132403043538	0.0023557332478561
289089	Ivns1abp	mRNA	-0.191800159539933	0.0218995036056159
313438	Dock11	mRNA	-0.173155527376937	0.0303624682968902
64347	Sncg	mRNA	-0.107178632093461	0.0297358204016747
83576	Sort1	mRNA	0.210583661882663	0.0186006846677779
309548	Shoc2	mRNA	-0.181022903591449	0.0037957644841846
362850	Angptl4	mRNA	1.56594942656461	3.09623017893811E-5
304822	Pkp1	mRNA	-0.264702752901455	0.0025803452549017
360955	Man2b2	mRNA	0.139501510745313	0.0121500982675141
25352	Sod3	mRNA	0.177483614828883	2.1669868595143803E-9
24591	Neu1	mRNA	0.349382597293357	0.0021290879936841
24626	Pde4b	mRNA	-0.553148758892002	0.0043827836977967
81679	Jup	mRNA	-0.242315904753721	0.0391073884292727
81757	Rala	mRNA	-0.133740848227742	0.0459095328969238
308666	Cyfip1	mRNA	-0.106464679765241	0.0099826350167747
500282	Arl8b	mRNA	-0.191632883573456	4.98105273744164E-9
313304	Stag2	mRNA	-0.189682968980476	6.21339081492956E-6
362540	Hacd4	mRNA	-0.305278529004783	0.0085582421497417
295934	Chst1	mRNA	0.698992731395994	0.0267775541356724
171304	Kif11	mRNA	-0.366388101916886	4.2202152342371E-5
316575	Trip12	mRNA	-0.145579393343182	8.33190551633559E-8
301024	Scap	mRNA	0.176946000628621	0.003759944226703
307947	Set	mRNA	-0.158968676562489	0.0016835613743872
366909	Slc26a10	mRNA	0.565942311425168	0.0052382495975883
316021	Epm2aip1	mRNA	-0.169716401848385	7.676595027233E-4
113947	Maged2	mRNA	-0.219561353780738	1.214269170326E-4
57033	Adam22	mRNA	0.336711322579493	0.0195305803223617
316017	Als2cl	mRNA	0.295130669075298	0.0221257762838151
24936	Cd9	mRNA	-0.205949054336959	2.45390807068941E-8
304978	Copa	mRNA	-0.140161715165123	9.42242931763807E-6
60379	Col5a3	mRNA	-0.248715193801286	1.717651086429E-4
25577	Ywhaq	mRNA	-0.159443361756526	3.02367084268271E-8
103689936	Wbp11l1	mRNA	-1.11919096882703	0.0411653125751931
286921	Akr1b8	mRNA	0.411013136146408	1.03153199711554E-36
24468	Hspa8	mRNA	-0.123964037107184	5.02119892822717E-5
364534	Ssbp4	mRNA	0.243049246276662	0.029479989117333
304334	Fam20c	mRNA	0.284067250935942	2.72630341201796E-5
314856	Mdm2	mRNA	0.143825060649792	5.418202100242E-4
64159	Sptan1	mRNA	-0.0855030051552805	0.0055203157923113
25403	Cast	mRNA	-0.239438054058572	1.42360241297535E-17
306589	Klhdc8b	mRNA	0.282451045143462	0.0404991473130572
29150	Matr3	mRNA	-0.161135900838708	4.58302593860985E-5
50662	Runx1	mRNA	-0.261121917183346	4.12948815822697E-8
300253	Eif4b	mRNA	-0.101977768307896	5.806998105397E-4
292661	Ptgir	mRNA	0.333395844824388	0.016695174479257
315346	Itga5	mRNA	0.151133980029527	1.51854180107086E-6
361846	Vps26a	mRNA	-0.130393497463442	0.0334886788049754
365802	Selenot	mRNA	-0.16856471812771	9.977853120004E-4
25262	Itpr1	mRNA	0.255038027294626	2.5370828314476803E-9
103690155	LOC103690155	mRNA	1.19176873904077	0.0339532120186199
312678	Kdm5a	mRNA	-0.171460143826569	1.763260376488E-4
361821	Col6a2	mRNA	0.132424439986177	1.6038761744055802E-9
100529260	Ankhd1	mRNA	-0.154528120663783	0.0202653782096687
313876	Birc6	mRNA	-0.182202790968155	4.58302593860985E-5
293526	Ate1	mRNA	-0.130343315073053	0.0472661534093914
294282	Rps18	mRNA	-0.184299348965159	4.056996363177E-4
309525	Slc16a12	mRNA	0.422861747549914	2.8114202811104E-7
304951	Nuf2	mRNA	-0.289462367354101	0.0175431885627269
252941	Hdgfl3	mRNA	-0.145489689034867	0.0346619164322642
100911766	LOC100911766	mRNA	0.474470932919299	0.0034774180325355
315298	Racgap1	mRNA	-0.286925267716033	0.0046525467719322
117537	Klhl41	mRNA	0.21209793967616	0.0396068319768358
100233176	Gon7	mRNA	-0.308952478194351	0.0152672569194188
58935	Gas6	mRNA	0.0936880441672899	0.0015558419754664
100910768	LOC100910768	mRNA	0.126228176468403	0.007482198694721
362152	Hnrnpa3	mRNA	-0.288268685755007	1.8071742383784802E-19
54281	Furin	mRNA	0.142410474548	0.0028737573080623
24629	Pdgfrb	mRNA	0.179567261877208	5.18987669843477E-10
81506	Bst1	mRNA	0.228165432934971	0.0013873916871611
64313	Oat	mRNA	-0.168469571491414	1.114708060703E-4
64200	Hnrnpf	mRNA	-0.136641314260517	4.90948253712154E-5
114861	Scpep1	mRNA	0.104064801115226	0.006295045429874
362401	Tmem43	mRNA	-0.0991106508832509	0.0025369490947979
140588	Gli3	mRNA	-0.180314047220902	0.0035303963317195
116552	Plod1	mRNA	0.202274062903506	2.8928525013396596E-11
58868	Fzd1	mRNA	0.113381670416897	0.0105730281169349
680419	Rsu1	mRNA	-0.144553878149123	0.0429623875835928
100361138	Dgkq	mRNA	0.214493467863398	0.0476574477322223
29495	Dlg4	mRNA	0.134168355801242	0.0336674745443219
171350	Pabpc1	mRNA	-0.078445292047752	0.0120967970765528
290354	Pdlim2	mRNA	-0.184473604308618	0.0117828212916336
313806	Rnf19b	mRNA	0.168290885793859	0.0113909892748061
84496	Stau1	mRNA	-0.138252359822929	0.0178722277444757
29502	Slc20a2	mRNA	0.196626418948515	5.9430517952469E-5
171374	Atp5f1b	mRNA	-0.139164594372849	1.22567019032253E-7
25661	Fn1	mRNA	0.15386784719123	7.078587329581369E-11
93662	Cdhr1	mRNA	-0.222148040186347	1.62338910985996E-8
25720	Tcf12	mRNA	-0.122222760889021	0.0099826350167747
102555534	LOC102555534	mRNA	-5.15435502031079	0.0120967970765528
64515	Cdc20	mRNA	-0.236199903499768	0.0154336809839054
81634	Actn1	mRNA	0.116221256471202	0.0036576626059171
252889	Tmed7	mRNA	-0.160272174636607	0.0012936421550946
317322	Gpc4	mRNA	0.204026570516447	5.79493369689755E-5
493810	Capza2	mRNA	-0.133554574914922	0.0010930187983806
102549615	LOC102549615	mRNA	0.156280469879354	0.0293797342635459
360950	Wdr1	mRNA	-0.145214410546379	1.524200725553E-5
64624	Cul5	mRNA	-0.137673498480792	0.0155027527245782
680451	Nrbp2	mRNA	0.311287787805749	0.013268458737487
117553	Uba3	mRNA	-0.106852712473187	0.0313396783278389
100360501	Rnh1	mRNA	-0.111317500724162	0.0066853726418021
53982	Zfp260	mRNA	-0.149771258924539	0.0316680831927297
309757	Sirt1	mRNA	-0.231299310952945	0.0363193587390645
311857	Gpr107	mRNA	0.14460103900996	0.0138822784565313
309772	Vgll2	mRNA	0.341413223524138	1.0052079740876E-10
289822	Cep68	mRNA	0.210275145535199	0.0079429459974435
60382	Arfip1	mRNA	-0.228712854932348	4.61486747026168E-7
81778	S100a10	mRNA	-0.215901683963117	8.0403115506106E-11
367034	Zfp266	mRNA	-0.134373469396765	0.0116402529791653
293448	Uqcrc2	mRNA	-0.141590258872049	0.0068195795785771
24941	Atp7a	mRNA	-0.243836807890527	1.75818808527494E-5
100911832	Rtl5	mRNA	0.191798649182197	0.0034287122817173
690163	Oxct1	mRNA	-0.180608735755369	2.076810888679E-4
24791	Sparc	mRNA	0.0841930911846177	2.10877618953637E-5
25669	Cpe	mRNA	0.107806025953835	0.0329330567516097
297113	Gars	mRNA	-0.143925813931207	7.995527872841E-4
298875	Laptm4a	mRNA	-0.073499355358563	0.0140660546089694
29374	Cct4	mRNA	-0.12871387483971	8.669146101017E-4
360757	Medag	mRNA	0.122320955538157	0.0158469756581554
290673	Atp13a1	mRNA	0.155791309268699	0.0303269835928192
24484	Igfbp3	mRNA	-0.428236066773306	7.32413114665625E-6
25507	Pcsk6	mRNA	0.24369725428128	3.692004912939E-4
25489	Nedd4	mRNA	-0.196094795591739	7.920681773438341E-25
691209	Slc12a6	mRNA	0.158583177400448	0.0175431885627269
367767	Mageh1	mRNA	-0.497199004837544	0.02964520780019
171105	Lnpep	mRNA	-0.422717077603295	3.180541521208E-4
84595	Nucb1	mRNA	0.108106989370259	6.91002733035419E-5
288010	Lpp	mRNA	-0.137919492691604	3.326547802612E-4
287986	Eif4g1	mRNA	-0.0874209504157037	0.0013250444700535
116487	Tgfbi	mRNA	-0.125916775920838	0.0032574842467218
315852	Ttk	mRNA	-0.35470728153062	0.0166968481159047
315664	Kdelc2	mRNA	-0.0953772401069158	0.030523295970337
64536	Esm1	mRNA	0.301982498751784	1.94198018056441E-29
303356	Tmem98	mRNA	0.16709321882333	0.0373367125314569
306259	RGD1564325	mRNA	-0.372133588049689	0.0452324249929858
314280	Smoc1	mRNA	0.339372323623579	6.7209315548665E-5
315711	Sema7a	mRNA	0.456470403048558	1.22416311453891E-5
317413	Morf4l2	mRNA	-0.197766479671441	5.61166054283342E-12
79249	Abi1	mRNA	-0.127604391341382	0.0103386036612718
298941	Lamb1	mRNA	0.119306205956393	1.830613175235E-4
300079	Rpl3	mRNA	-0.16375594188736	1.680467943523E-10
83532	Vdac3	mRNA	-0.127493825156742	0.0037222003015634
297755	Rpl7	mRNA	-0.0798343596188745	0.0230276858376718
686098	Sorbs1	mRNA	0.332070817044494	1.7466417015059801E-9
303164	Zfp692	mRNA	0.317536692093802	0.0145329615823523
683626	Lbh	mRNA	0.23593540720978	0.0025153922129719
29200	Inhba	mRNA	0.173598389536035	8.742485027961E-4
83721	Dvl1	mRNA	0.18089729450079	0.0025045222654471
117514	Txnip	mRNA	0.292085794062327	1.35858550855936E-14
117036	Lamc1	mRNA	0.0974408631197799	0.0014745276522961
299609	Abca7	mRNA	0.225958440598111	0.0369732715470192
300046	Gpaa1	mRNA	0.206824247190885	0.0291416144551384
24437	H1f0	mRNA	-0.170318781469512	0.0019859351536799
297337	Rnf181	mRNA	0.221532548128649	0.0016345052881625
500300	Depp1	mRNA	0.986505340430488	2.802401009482E-4
362539	Adamtsl1	mRNA	0.447748414571064	6.85898034144964E-5
310667	Cers2	mRNA	0.0980983971911113	0.0248375143330241
360904	Idua	mRNA	0.316009394680537	6.53615681555496E-12
315655	Rdx	mRNA	-0.141629905111235	0.0113909892748061
294429	Ranbp2	mRNA	-0.134132550752763	0.0011199092784087
291958	B3gnt9	mRNA	-0.266205747064666	1.935249775998E-4
25757	Cpt1a	mRNA	0.313506457044148	1.82616677436671E-5
317612	Htatsf1	mRNA	-0.177932535338536	0.0282472284237414
500242	Pcbp1	mRNA	-0.109612447650923	0.0112236467322628
113931	Prrx2	mRNA	0.146425911671505	0.013958041479664
297387	Mob1a	mRNA	-0.129757673114786	0.0083570583517313
287275	Sec24a	mRNA	-0.243728288041486	1.42569081037108E-6
680423	Aup1	mRNA	0.181688160419327	0.0032108242327115
207118	Bod1l1	mRNA	-0.178372578195649	0.0157452757588363
291085	Serpinb6a	mRNA	-0.0729564784875849	0.0471699829893081
100912032	Rps27a	mRNA	-0.0987422556656728	0.0112057906948404
83467	Slit3	mRNA	0.338323795368081	0.0012374329217832
361212	Rnf44	mRNA	0.186164827690628	0.0067426545251952
113898	Prdx5	mRNA	0.189892272607425	6.35215678330457E-11
314949	Rad21	mRNA	-0.138735174468514	0.0045186754819004
314961	Asap1	mRNA	-0.0996316386105646	0.0039549741714834
293677	Efemp2	mRNA	0.212013942503056	6.69840384258473E-10
29149	Strn	mRNA	-0.167388700933706	0.0025044645057749
363521	Taz	mRNA	0.226592609490655	0.0490637026983392
288455	Pomp	mRNA	0.526181437680284	1.30397877738194E-5
363197	Tmem63b	mRNA	0.151071566182244	0.023226302952063
303439	Mmd	mRNA	0.218405984447438	0.0059773138505938
315617	Sidt2	mRNA	0.174549378234382	1.993507528313E-4
114090	Egr2	mRNA	0.673699932764822	0.01447214144998
315744	Itga11	mRNA	0.430919741481736	4.97662564344435E-35
367909	Tceal8	mRNA	-0.307666363925269	3.56799351963739E-14
308435	Cic	mRNA	0.125184249482258	0.007551215271117
289342	Rps6kc1	mRNA	0.130588969752224	0.0363193587390645
64158	Tuba1a	mRNA	-0.29937440337871	4.87173635857143E-38
25725	Prkar1a	mRNA	-0.0970905817223663	0.0115350197947381
29748	Ppp3r1	mRNA	-0.156208675949237	0.009104550134509
25123	Tagln	mRNA	0.265437950061967	8.68693115952457E-25
313591	Thrap3	mRNA	-0.101836525983755	0.0213453855118992
246284	Atrx	mRNA	-0.154806647304604	0.0036276207337981
64202	Calr	mRNA	-0.082707535005537	7.68267734104935E-5
360491	Traf7	mRNA	0.153434277657094	0.0044726042675206
25181	Bgn	mRNA	0.155257002925308	1.78891718823625E-13
310132	Osmr	mRNA	0.150201424429605	8.642210613433E-4
296271	Srxn1	mRNA	0.266759006077963	0.0018563048827603
310999	Plekhg5	mRNA	0.240064566588008	0.0316587864733777
291444	Prrc1	mRNA	-0.160834851203091	3.792200798643E-4
100911956	LOC100911956	mRNA	-0.365583382679998	0.0042462560382694
116655	Hnrnpm	mRNA	-0.137566648541404	0.0021977478526441
363989	Phlda3	mRNA	0.134486555768096	0.0036390250976207
304302	Tnrc18	mRNA	-0.106265534110104	0.0136466450172992
313961	Smc6	mRNA	-0.25069142742823	1.27619714127278E-8
686179	Ttc39c	mRNA	0.227948879917572	8.270401167573E-4
117060	Ubr5	mRNA	-0.0873875122351919	0.0364757012481056
287721	Vat1	mRNA	-0.0969183833004072	5.490444809716E-4
500040	Tes	mRNA	-0.231870017298981	1.75818808527494E-5
58968	Acan	mRNA	0.1963179990831	1.736271077062E-4
315131	Kdelr3	mRNA	-0.192113955039962	0.0011246224692485
293649	Lrp5	mRNA	0.186247530867871	4.89174898668756E-5
29332	Stmn1	mRNA	-0.272496573504922	1.87332550076945E-5
619558	Fam134b	mRNA	-0.185497000121921	0.0206934796187005
24605	Nras	mRNA	-0.154911541089442	1.843278618836E-4
81745	Pdpk1	mRNA	-0.178336790949634	8.720400378762E-4
29560	Hif1a	mRNA	-0.126658455430646	0.0034001379549762
363031	Anln	mRNA	-0.221621402014238	2.3078127443845E-7
64353	Pdlim5	mRNA	0.158503142767126	5.25450426441004E-7
24329	Egfr	mRNA	-0.140200229684287	3.814006174044E-4
25705	Zeb1	mRNA	-0.144965038074399	1.561239677056E-4
29579	Esyt1	mRNA	-0.207922036022576	2.10877618953637E-5
64306	Rpl27	mRNA	-0.10149218180389	0.0127249559182386
29468	Pdia3	mRNA	-0.0781396683361563	0.0022792432502793
24383	Gapdh	mRNA	-0.0719189654765622	0.0096702999195604
100362149	LOC100362149	mRNA	-0.116179482842527	6.632142952399E-4
367763	Tmem164	mRNA	-0.25691896194442	3.90038674608515E-5
83712	Rbbp7	mRNA	-0.214872091712192	5.43313567119263E-10
116598	Pdia4	mRNA	-0.157382501371843	2.79571173624926E-8
360709	Tfg	mRNA	-0.134538188337919	0.0033795788864953
311545	Hm13	mRNA	0.181483578597297	4.16030790983887E-6
308789	Efl1	mRNA	-0.214151840626146	0.0260944474385329
114590	Ubqln1	mRNA	-0.104322785405609	0.0296418669277921
303369	Lig3	mRNA	-0.190988081685418	0.0018683944318031
295342	Rhoc	mRNA	0.102644017419335	0.014481444813349
369016	Myadm	mRNA	-0.136627976420137	2.71472238075435E-6
288669	Arpc3	mRNA	-0.112309452713567	0.0096626025418115
301265	Pla2g7	mRNA	0.39024097854035	0.0462402268137541
114023	Copb1	mRNA	-0.161472701024061	1.10816719543757E-5
122772	Rps20	mRNA	-7.27624291183048	1.2393872612737E-6
192248	Cdh13	mRNA	0.140488296441873	1.987711042045E-4
314478	Ahnak2	mRNA	-0.116960573110023	0.0032888562124241
689914	Trabd2b	mRNA	0.388638173841178	5.89177172551725E-11
361289	Colec12	mRNA	-0.269051576027134	2.21483942947579E-6
361191	Nsun2	mRNA	-0.162257599564682	0.0082745955797041
94273	Mgat2	mRNA	-0.182198741596645	0.0067817805203612
102555557	LOC102555557	mRNA	4.56565900454996	0.0468193010575098
24392	Gja1	mRNA	-0.0976985808475908	2.40303031128237E-6
79124	Anxa4	mRNA	-0.098658182552205	0.001558450982596
117280	Hnrnpu	mRNA	-0.100577934617703	0.0028030752493904
308797	Cemip	mRNA	0.301062849029641	9.81855705353594E-8
306792	S1pr3	mRNA	0.222542999153612	2.02085632900179E-6
362366	Fkbp14	mRNA	-0.263458607872572	2.07284585496672E-5
315858	Ibtk	mRNA	-0.219260624730228	0.0021812055727536
362264	Srsf6	mRNA	-0.108794204884895	0.0398630249682143
29380	Phlda1	mRNA	0.280531294180849	1.987711042045E-4
316578	Slc16a14	mRNA	0.176491546169035	3.178406820932E-4
293860	Flna	mRNA	-0.10479380271696	3.97149481518151E-7
