# Supplementary material for: Characterization of transcriptional landscape in bone marrow-derived mesenchymal stromal cells treated with aspirin by RNA-seq
Source: PeerJ. 2022 Jan 24;10:e12819. doi: 10.7717/peerj.12819 (PMC8793730; doi:10.7717/peerj.12819)
Supplement: Supplemental Information 6 [file peerj-10-12819-s006.xls]

Gene ID	Gene Symbol	Type	log2 (p20_ASA / p20)	Qvalue ( (p20_ASA / p20))
64023	Masp1	mRNA	0.23227748666074	2.058173271871E-4
295378	Vav3	mRNA	0.386255628936834	7.024324534573E-4
294141	Clic2	mRNA	-0.2831245119634	0.0327135817496867
364458	Kctd12	mRNA	0.253953631337526	1.50779395502777E-10
81750	Pros1	mRNA	0.163558933864636	0.0217075707322127
306628	Col4a2	mRNA	0.12557799763191	0.0390056078941034
192129	Vmp1	mRNA	0.250003379050581	9.44812422235839E-6
290527	Anxa11	mRNA	-0.202441884149749	0.0073280319307896
297554	Csgalnact2	mRNA	-0.211915246055916	0.0254486747186615
686590	Iqsec1	mRNA	-0.165018045300311	0.0337806841661187
310833	Arhgap29	mRNA	-0.263007930853066	2.34420406114587E-5
25315	Ephx1	mRNA	0.228390758858446	0.0033391992474411
363031	Anln	mRNA	-0.199219945006752	0.0026915271127355
25654	Col11a1	mRNA	-0.142696095640554	0.0269395486706503
299139	Slc38a6	mRNA	0.301050973104025	0.0056045612891453
290595	LOC290595	mRNA	-0.199204092585983	4.10247456671325E-5
29735	Slc16a7	mRNA	-0.237730043614006	0.0326895240502875
293677	Efemp2	mRNA	0.148335947260913	0.0213458033440503
116724	Epb41l3	mRNA	-0.189368977484835	0.0058951984177751
85246	Gas7	mRNA	-0.217334422897023	2.271724873372E-4
25181	Bgn	mRNA	0.144163966845084	0.0225833213343361
290905	Col4a1	mRNA	0.138727324233074	0.0107807314182358
689800	LOC689800	mRNA	0.71186340205849	0.0309040515000782
288057	Mylk	mRNA	0.176095304451414	0.0259865496355688
308562	Klk14	mRNA	-1.26303796320061	5.30789080173209E-5
116662	Ecm1	mRNA	-0.164789170574274	0.0166956794110104
689008	Fbn2	mRNA	0.229429513045149	0.041755158144809
29428	Celf2	mRNA	-0.167346653912775	0.0417791787053328
79210	Fstl1	mRNA	0.129008048004679	0.0014507595821084
24772	Cxcl12	mRNA	0.275167417348929	1.9708396459398002E-11
25694	Has2	mRNA	0.354961103575645	1.2311990457833E-5
25630	Pkm	mRNA	-0.135042671157365	0.0216659267537863
25663	Il1r1	mRNA	0.276004114399812	1.0013629814232401E-9
25673	Anxa5	mRNA	-0.238413465647536	2.42806797726034E-8
29264	Clip2	mRNA	-0.178345557626317	0.0330159952636104
297604	Ltbr	mRNA	0.188876215343025	0.0025446327651176
25157	Plagl1	mRNA	-0.235360337462181	0.0123762117636469
58920	Gpc1	mRNA	0.156561164460636	0.0093081490072326
171548	Dkk3	mRNA	0.14845302981953	0.0030604172220575
293860	Flna	mRNA	-0.23611856658483	7.32696229100852E-8
314619	Sbno2	mRNA	0.264242584643164	0.0012652208878483
314979	Deptor	mRNA	0.210931474010668	0.0128857580515398
367145	Chst2	mRNA	0.25669644560884	0.0017230818129655
299762	Tmtc2	mRNA	0.267551389809357	2.640906096095E-4
24170	Add1	mRNA	-0.14880457071357	0.0022966682959942
84481	Arid4b	mRNA	0.228330510107822	0.0220913391551964
310132	Osmr	mRNA	0.284078782127408	4.51780061369297E-8
681021	Paqr6	mRNA	-0.295791559830551	0.0275332823330393
29263	Acvr2a	mRNA	0.292481574521042	4.10247456671325E-5
63994	Arhgap17	mRNA	-0.193322599497844	0.0061871017083194
313722	Spsb1	mRNA	-0.396104312620181	1.21187574270201E-6
304608	Mmp19	mRNA	0.305715985742756	5.047583067932781E-15
317218	Itm2a	mRNA	0.508428191770832	3.5253021148478005E-32
93646	Sec31a	mRNA	-0.129335449532857	0.0369024225922863
287805	Gprc5c	mRNA	-0.33272447601429	0.0173390413750989
293667	B4gat1	mRNA	0.424255581509472	6.12702644261546E-5
307483	Diaph1	mRNA	-0.205811015528338	0.0075442086529884
56611	Anxa2	mRNA	-0.218068224683775	2.56165896857125E-8
24697	Ptpn1	mRNA	0.317981710047078	9.104159438308E-4
64040	Aldh9a1	mRNA	-0.171005781802227	3.138230652204E-4
84493	Fmo3	mRNA	-0.287464862048486	0.0033735805802271
362859	Ckap4	mRNA	-0.147050886453371	0.0130273304579615
316638	Sned1	mRNA	0.322099210520505	1.44250508113455E-11
24590	Mme	mRNA	0.162273913041017	0.0166956794110104
83629	Slc12a2	mRNA	-0.185890064504018	0.0298145300090849
89807	Angpt1	mRNA	0.39693471350469	1.493324341172E-4
25027	Slc16a1	mRNA	0.380967958863405	1.82918357815398E-10
24446	Hgf	mRNA	0.378677484758761	0.0028212013783548
29483	Slc1a3	mRNA	0.372807643425019	1.9708396459398002E-11
24252	Cebpa	mRNA	0.639867160403668	2.65117951181985E-13
311760	Ism1	mRNA	0.595464840939991	1.40425702927252E-5
81809	Tgfb2	mRNA	0.45834183091327	3.34793493639243E-10
94199	Dpep1	mRNA	0.176051433426373	0.0220913391551964
64827	Crisp3	mRNA	-0.252831231301984	3.112715381881E-4
58970	Degs1	mRNA	0.175696520603393	0.0331041215905988
362261	Lpin3	mRNA	-0.280031036395728	0.004929778472202
192262	C1s	mRNA	0.147172137334137	6.840352231312E-4
315744	Itga11	mRNA	0.286736521120522	3.39413302967717E-6
316088	Klhl40	mRNA	-1.24004127776902	0.0163035675208667
25341	Tnfrsf11b	mRNA	0.197205730963833	0.0046770217426705
302656	Frmpd4	mRNA	0.570003276129804	0.0408136840500042
287876	Actg1	mRNA	-0.174411858340674	6.14366068531948E-5
305475	Osbp2	mRNA	-0.408825352960498	0.006436802293719
64204	Plec	mRNA	-0.27411508543157	2.22044428264616E-6
306283	Anxa8	mRNA	-0.58459454593146	4.14863688745002E-10
24330	Egr1	mRNA	-0.564953250575945	1.72207247845066E-5
83785	Vegfa	mRNA	0.331687584498217	7.98746296549592E-8
298069	Col15a1	mRNA	0.234984422092774	4.177844859144E-4
114860	Gale	mRNA	-0.380621351715273	0.002409130655415
367314	Lrrfip1	mRNA	-0.232811282140132	3.173744316018E-4
299236	Flrt2	mRNA	-0.169971007710353	0.0191543475763013
78965	Csf1	mRNA	0.205315485798417	1.84145444357761E-8
65261	Myo1c	mRNA	-0.196366724712381	9.02546538478709E-6
365581	Edar	mRNA	0.565812767469508	0.0083768482593169
100911766	LOC100911766	mRNA	0.228851123439667	0.0332057397665484
64031	Pdcd4	mRNA	0.150485155620295	0.0124709184065363
297096	Snx10	mRNA	-0.236250789204267	0.0118474692971414
25435	Eef2k	mRNA	-0.160025296841529	0.0220913391551964
305679	Vcl	mRNA	-0.129840557899815	0.0047254169094151
171106	Il1rl2	mRNA	-0.43314075501281	0.001934785747261
108348044	LOC108348044	mRNA	-0.214558731350203	0.0129824426888682
81778	S100a10	mRNA	-0.146910020621381	0.024547210751764
404280	Mid1ip1	mRNA	-0.427357457135276	0.0023381712614259
60379	Col5a3	mRNA	-0.248473117594134	9.48952049497833E-5
171434	Phldb1	mRNA	-0.162415147189269	0.0447405759719404
311210	Tspan18	mRNA	0.214178622455377	0.0095365026451835
312492	Dysf	mRNA	-0.189482137124011	0.0309040515000782
307505	Ctnna1	mRNA	-0.155467551594103	6.0984000088E-4
25112	Gadd45a	mRNA	0.371598279282014	1.26495068951726E-5
117062	Hmga1	mRNA	-0.336195225391333	4.59356688593902E-12
363875	Rac1	mRNA	-0.139904600082771	0.0070809885298399
25267	Pdgfra	mRNA	0.1252464407553	0.0352479855427529
58966	Ramp2	mRNA	0.340958365469928	0.0027691505919985
24167	Adcyap1r1	mRNA	0.313843065824792	0.0037078661506202
24718	Reln	mRNA	-0.199537174385759	0.0033663841251069
54301	Slc14a1	mRNA	-0.61368796387122	4.32204555917183E-21
25177	Fhl1	mRNA	0.126383765861166	0.0330159952636104
25152	Map1a	mRNA	-0.182039596495906	0.001377039766345
89829	Socs3	mRNA	0.310255522159947	0.002951437974653
308757	Man2a2	mRNA	0.159850150556026	0.0305012059850474
114856	Dusp1	mRNA	-0.44357780627045	4.57482764125368E-6
29348	Fgf7	mRNA	0.245521642285647	6.44341530851312E-5
155423	Anxa7	mRNA	-0.141122931882858	0.024547210751764
114633	Plce1	mRNA	0.323956979011786	0.0011403332359702
64470	Ddb1	mRNA	-0.136234598647025	0.013361038361688
54410	Enpp3	mRNA	0.218617199544116	3.783974687506E-4
362283	Stx16	mRNA	0.237291787589714	0.0011738373222196
246331	Nrp1	mRNA	0.332379091928564	4.6457113184843894E-11
308631	Nhsl1	mRNA	-0.312024038832005	1.40425702927252E-5
29600	Atp2b4	mRNA	-0.266728843383125	3.894967191366E-4
83781	Lgals3	mRNA	0.274270885150822	2.40402443928984E-7
25333	Mgp	mRNA	0.948105407234125	2.13730202045591E-32
116487	Tgfbi	mRNA	-0.222584466318354	0.0019171849130715
116697	Pabpn1	mRNA	0.248730863224776	0.004148422985608
690163	Oxct1	mRNA	-0.227554851598714	4.215208372355E-4
54319	Ezr	mRNA	-0.30135730166519	7.647581552769E-4
25061	Crabp1	mRNA	-0.329865590308988	2.72057399255797E-10
309499	Myof	mRNA	-0.23274892578734	7.20272449456136E-7
114637	Hmgn2	mRNA	0.165603800256327	0.0027097066389102
246262	Sema3d	mRNA	-0.268571740415732	1.25674023619592E-5
100361457	LOC100361457	mRNA	-0.189852792520959	0.0166676373701803
289178	Dpt	mRNA	0.665209479751672	9.57487320696412E-16
291006	Diras2	mRNA	0.534405673707026	0.0189106184455072
60374	Lmna	mRNA	-0.240298168274649	2.76258643927453E-7
29345	Serpinh1	mRNA	0.122428734774791	0.0474771385722852
303687	Evpl	mRNA	-0.691017123963061	1.69567533543E-4
64523	Tep1	mRNA	-0.198256518209463	0.002486403268158
116490	Snai1	mRNA	0.332357736907434	0.0012652208878483
301579	Armc9	mRNA	0.210282504042651	0.0324969125907764
310552	Sfrp2	mRNA	0.23652904429088	0.001052131755014
360649	RGD1359290	mRNA	-5.21433719496417	0.0260247662799677
24644	Pgk1	mRNA	-0.143123076481232	0.0093081490072326
100911168	LOC100911168	mRNA	7.02238020914671	2.34987664718227E-5
305494	Aebp1	mRNA	0.204933651842172	2.126533614297E-4
114587	Dlk1	mRNA	0.330757407588193	3.51569445363186E-5
314478	Ahnak2	mRNA	-0.283290941989149	8.13773316553404E-5
300870	Tent5a	mRNA	0.172613056537756	0.0386094339167883
117514	Txnip	mRNA	0.161297109818938	2.56921948557049E-5
315761	Cilp	mRNA	0.139249728995768	0.0167503632439105
292804	Gpi	mRNA	-0.129225198901353	0.0254486747186615
84050	Enpp2	mRNA	0.722155462579911	0.0281656906554001
364879	Isoc1	mRNA	0.300244255505589	0.0055252543053761
246298	Retsat	mRNA	0.221445039934823	7.49149164481E-4
103690169	LOC103690169	mRNA	-5.86496095488035	0.003322455995293
501043	Il20rb	mRNA	-0.543050410203611	1.8853307294910998E-19
299923	Ndrg1	mRNA	-0.205366491254498	1.07514548597426E-5
312790	Gprc5a	mRNA	-0.583400806576729	2.7640600643128E-5
25439	F2r	mRNA	0.233766462410872	2.66983600515146E-6
29610	Tgfbr3	mRNA	0.168645880191189	0.0106320809334951
25107	Avpr1a	mRNA	0.450985739109286	7.63920475954652E-10
287710	Cavin1	mRNA	-0.197844723223148	0.0045921189403041
63912	Fam129a	mRNA	-0.261158785905274	1.40713440775212E-6
363447	Tspan7	mRNA	-0.203177788386056	0.004929778472202
306771	Tspan17	mRNA	-0.540761437432267	9.62761015638E-4
64194	Insig1	mRNA	-0.143224288301785	0.0309040515000782
500929	Tuba1b	mRNA	-0.138491769771749	0.0301078908297019
64303	Pfn1	mRNA	-0.177144944038238	0.0169236685608383
296708	Olfml2a	mRNA	-0.175138037368842	0.0046263644217249
114634	Six1	mRNA	0.370767851352695	8.433868715363271E-9
24936	Cd9	mRNA	-0.233414009728902	1.057148680294E-4
25724	Itgb4	mRNA	-0.653557832774765	0.0011474797787402
108348074	LOC108348074	mRNA	0.208568551024243	1.567025748606E-4
81756	Rab13	mRNA	0.213484594363938	0.0146661426409299
312781	Lrp6	mRNA	0.216050779254093	0.0039523670149613
102555474	LOC102555474	mRNA	-0.466378101919477	0.0095209180596702
93662	Cdhr1	mRNA	-0.306009067536453	1.857421717153E-4
361749	Il33	mRNA	0.755921242292847	2.45797967397536E-43
64158	Tuba1a	mRNA	-0.173272800166742	2.126533614297E-4
54349	Aox1	mRNA	0.148228081490099	0.0091375583048405
83467	Slit3	mRNA	0.188555872179488	0.0049002599718942
502715	Lrrc17	mRNA	0.457673311757857	1.09088897025346E-13
24153	A2m	mRNA	0.377990122369243	0.0028699454936938
304978	Copa	mRNA	-0.13720278778994	0.0027691505919985
29543	Timp2	mRNA	-0.128155814365836	0.0366315437604569
192270	Plpp3	mRNA	0.131338944361136	0.0039271139767763
363331	Plin4	mRNA	0.414110386912805	2.59564500580553E-9
315594	Oaf	mRNA	-0.173183737446032	0.0070773907647909
58817	Sec23a	mRNA	-0.159047450187699	0.0286294327312215
25494	Nid1	mRNA	0.13840434246056	3.783974687506E-4
81651	Cspg4	mRNA	-0.199671699249426	0.0099678122199047
690976	Cnn2	mRNA	-0.241118081679241	0.0017039969654593
24791	Sparc	mRNA	0.0995455694213111	0.0402599328101196
302248	Nid2	mRNA	0.188022251394644	1.14572815246E-4
171128	Gchfr	mRNA	-0.477232053905081	4.76889504101891E-5
100912108	Nupr1	mRNA	-0.306650653136638	8.86191860050649E-6
24162	Acp2	mRNA	0.229961414616012	7.789264314529E-4
500200	Atoh8	mRNA	0.606757704176722	0.005983555704775
361617	Arap1	mRNA	-0.195343115480307	0.0012652208878483
81637	Ap2a2	mRNA	-0.199508157534217	7.80017528746516E-5
29563	Crabp2	mRNA	-0.175468840067631	0.0083248365671049
83791	Fdps	mRNA	-0.183976239121808	0.0044636669802459
64185	Cap1	mRNA	-0.128047899056074	0.0413185684596545
56817	Kcnip2	mRNA	-5.95245572115043	0.0017555885825345
315870	Tbx18	mRNA	0.273152187519837	1.62924157592253E-8
302378	Lpar4	mRNA	0.444859265841398	7.456692723263781E-9
50594	Nbl1	mRNA	-0.146288851151684	0.0454698848443023
64035	Pygl	mRNA	-0.191232905245759	0.0121952820861259
362401	Tmem43	mRNA	-0.135993500181538	0.0212804765527382
24223	B2m	mRNA	0.248500272886597	6.56701924084123E-6
252963	Il13ra1	mRNA	0.276088900336551	1.44588056640076E-7
502674	Dstn	mRNA	-0.171125323119272	0.0084399569521676
300757	Hexa	mRNA	0.15980595540271	0.033033430803636
81005	Nptxr	mRNA	0.172451535200592	0.0286294327312215
29214	Tubb5	mRNA	-0.150548497157314	0.0014386577135282
24314	Nqo1	mRNA	0.211806486305229	1.232077869017E-4
314814	Nav3	mRNA	0.295675257255465	9.323622741418E-4
317413	Morf4l2	mRNA	-0.152982090299351	0.0075442086529884
83472	Ugdh	mRNA	-0.168123402850486	0.0146661426409299
171178	Adh7	mRNA	-0.475440935481655	0.0071651779723731
25301	Cebpg	mRNA	0.20085479833637	0.0432177180587563
25641	Igfbp6	mRNA	-0.307820348274383	5.0378865576592E-9
60384	Copb2	mRNA	-0.152979383994903	0.0138697087231529
288710	Rnf10	mRNA	-0.119015404234257	0.0463080943008081
554172	Pxdn	mRNA	0.147423797384091	0.002837794180848
301261	Enpp4	mRNA	-0.847580655868623	0.0343103114938851
85496	Enpp1	mRNA	0.283783640846828	0.0011723539601226
314771	Kera	mRNA	-0.80995712546074	0.0166928536076816
246245	Fmo2	mRNA	-0.207504881580296	0.02063355059623
59114	Slc9a3r1	mRNA	-0.420287686860392	0.0017868910708068
25353	Spp1	mRNA	0.189250613272902	0.0012967089232778
171563	Nav2	mRNA	-0.237252753069935	0.0121952820861259
316764	Mtcl1	mRNA	-0.2966574328357	0.0315618061102869
297902	Gem	mRNA	0.49941796691997	0.0486496787752026
313866	Plekhh2	mRNA	0.395542883172314	1.17548763799799E-5
500015	Samd9l	mRNA	-0.310626129898023	5.772304281487E-4
25425	Ctsh	mRNA	0.181362039279659	0.0065614307072575
307351	Tubb6	mRNA	-0.214471165011688	8.665829550867E-4
360715	Boc	mRNA	0.150086118213763	0.0259865496355688
308787	Adamtsl3	mRNA	0.253082945236959	0.0015199243406373
24516	Jun	mRNA	-0.354525868772267	6.68597839346395E-5
56759	Rnase4	mRNA	-0.220797378231605	4.177844859144E-4
295703	Serping1	mRNA	0.323701647985922	0.038892693832257
309945	Arrdc3	mRNA	0.345061682446406	5.23506055044244E-7
100909464	LOC100909464	mRNA	5.20127927953363	0.0306555537965531
64526	Ech1	mRNA	0.182410795353866	0.0388953488131651
362107	Aif1l	mRNA	-0.29620132322454	0.0406716048710824
364712	Sox4	mRNA	0.244120667089024	1.31574973375567E-6
303378	Slfn13	mRNA	-0.134717062814934	0.0340608532007548
445442	Thbs1	mRNA	-0.209446776763602	4.84879472808079E-7
362481	Tox	mRNA	-0.211254918027044	0.0354419378282948
315970	Cdv3	mRNA	-0.198412383195894	2.33521137538733E-5
25035	Cyb5r3	mRNA	-0.128405205699547	0.0366577955581959
50938	Cdon	mRNA	0.248129040741656	1.6193437068844E-6
498072	Hmgb2l1	mRNA	-0.852704917811905	3.21649046436E-4
25380	Anxa1	mRNA	-0.127032023333381	0.0224120697185004
298101	Col27a1	mRNA	0.203356984486463	0.0129103410195184
365903	Fam102b	mRNA	-0.186284593456136	0.005817339106082
64316	Srpx	mRNA	0.246701285892963	3.2390265159301E-8
65984	Aacs	mRNA	-0.218896957141132	0.0039401412341417
100911597	Myh9	mRNA	-0.196199407062547	0.0095365026451835
58812	Apln	mRNA	0.434631532961114	0.0181516895560355
108350443	Inafm2	mRNA	0.418676903008931	0.0385371975466818
308444	Axl	mRNA	-0.141274161520653	0.017082194534689
29210	Epha3	mRNA	0.471907856359563	3.78689177245551E-16
58813	Nt5e	mRNA	0.408642365810215	8.02413490833741E-7
294715	Rgs7bp	mRNA	0.690491818199748	6.87660909625E-4
406864	Clic1	mRNA	-0.153680420457014	0.0284604655028138
114488	Rbm3	mRNA	-0.127613416391778	0.0217075707322127
287537	Abr	mRNA	-0.196686091593792	0.0259993028205285
686117	Meis1	mRNA	0.231426902899789	0.0042044032128521
192227	Ptgr1	mRNA	0.250838352685828	6.41684490865835E-5
361673	Ifitm3	mRNA	0.249122646248481	1.77459375031356E-7
83765	Rtn4	mRNA	-0.127426482268623	0.0189082185431099
64347	Sncg	mRNA	-0.476137390551147	7.49857678090854E-5
114709	Ifitm2	mRNA	0.191541248322817	5.08661059667732E-5
81681	Lss	mRNA	-0.173904396749263	0.0254545818630592
304302	Tnrc18	mRNA	-0.190423387040189	0.0041623786124875
369016	Myadm	mRNA	-0.267407304966415	7.63920475954652E-10
360899	Sertad4	mRNA	-0.184524687515413	0.0286294327312215
103690031	LOC103690031	mRNA	-0.285395855987907	0.0347999644658031
29454	Gdf11	mRNA	0.322154737638016	2.527700098952E-4
24924	Ptn	mRNA	0.667872774034746	2.98438354300918E-54
64474	Hdlbp	mRNA	-0.118326804323776	0.0096787087664577
500066	Strip2	mRNA	0.746642076498594	0.0024614125434672
64558	Fzd4	mRNA	0.404521470563083	6.011573283387021E-10
25243	Arnt2	mRNA	-0.245168301338088	7.456692723263781E-9
25652	Ptgfr	mRNA	0.420481004420169	0.0030604172220575
25479	Vps35	mRNA	-0.157799410195382	0.0169236685608383
65042	Sfxn3	mRNA	-0.153056129594051	0.0119473362853088
25375	Aldh3a1	mRNA	-0.514572064814266	8.57599344066213E-17
680835	LOC680835	mRNA	-0.178054243284243	0.017542036792555
83626	Ugcg	mRNA	0.138214585399546	0.0374899085011779
361986	Slc39a1	mRNA	0.195532323976626	4.174739100478E-4
50671	Fasn	mRNA	-0.144648279648196	0.0432177180587563
364786	Itga8	mRNA	0.265717062010226	0.0042946099056273
171553	A3galt2	mRNA	-0.239575507308634	4.49709088736039E-5
114509	Mapk7	mRNA	0.293111288138874	0.0135536610449017
25585	Id3	mRNA	0.356871793723351	7.26875829249723E-6
305974	Scara5	mRNA	0.173147183393396	1.31576619597996E-5
81718	Cdo1	mRNA	0.323149269657795	1.49730784339289E-6
312705	C1r	mRNA	0.116623105461863	0.0148922592474415
29237	Penk	mRNA	0.253459208001184	7.41022843007955E-8
25625	Tnfrsf1a	mRNA	0.175998644670826	0.0055868263993378
79114	Fgfr1	mRNA	0.197306810536793	1.081225675418E-4
432360	Sgce	mRNA	0.188738686020051	0.0098425479769246
64387	Ccdc80	mRNA	0.219100692120159	4.53815811019543E-7
85264	Abcg1	mRNA	-0.617261763589077	0.0041875323994136
24482	Igf1	mRNA	0.55641992544744	2.97026095483455E-27
338401	Crip2	mRNA	-0.223798587075907	0.0045921189403041
361945	Postn	mRNA	0.207622227956115	1.491268663211E-4
54264	Mafb	mRNA	0.545880685080686	7.84331700563229E-6
24539	Lpl	mRNA	0.720519168409034	8.21835401873112E-6
24333	Eno1	mRNA	-0.172989594616119	9.07112639275592E-5
690899	Vsir	mRNA	-0.183530365854753	0.0362732331878956
305604	Efemp1	mRNA	-0.533983219934331	9.07112639275592E-5
691938	Fam124a	mRNA	-0.478805074157193	0.0210518362253741
315675	Gldn	mRNA	0.478605402315135	0.0197068744840827
24180	Agtr1a	mRNA	0.546238234758072	3.829852567865E-4
171341	Mgst1	mRNA	0.243365975669087	0.0366577955581959
295691	Frzb	mRNA	0.783080213041197	3.8359271186092597E-16
315191	Fbln1	mRNA	0.162692433241947	7.372208744575E-4
289560	Igfbp7	mRNA	0.189621556782909	0.0041623786124875
308099	Fndc1	mRNA	0.271428637929578	0.0197630780796222
303501	Arhgap23	mRNA	-0.161698204788955	0.0474771385722852
79451	Fabp4	mRNA	1.66128630465043	6.11271591303141E-32
24399	Glud1	mRNA	-0.279190548692924	2.11605866384845E-12
360820	Pxn	mRNA	-0.15969094217823	0.0186539480709299
498276	LOC498276	mRNA	-1.00409807636902	1.22603685354895E-7
24944	Lamp2	mRNA	0.137188902348557	0.0251020377675986
294324	Agpat3	mRNA	0.253070616314576	0.0148922592474415
100910540	LOC100910540	mRNA	-1.22505444252411	7.97817764788801E-8
311146	Itprid2	mRNA	0.218771356428642	0.0121952820861259
362366	Fkbp14	mRNA	-0.200750038516582	0.0220913391551964
287788	Abca9	mRNA	-0.388822353782513	9.32587772631727E-5
24655	Plcd1	mRNA	-0.204443525055797	0.0062013254981345
29618	Btg1	mRNA	0.223199585173108	0.0085786080060526
115769	Tjp2	mRNA	-0.479120570285038	0.0063518361209259
313262	Pappa1	mRNA	0.286747131293739	0.0148922592474415
114505	Klf4	mRNA	-0.217187284516543	3.859493870266E-4
245986	Gng8	mRNA	0.226264015814696	0.0412414078063639
29492	Notch2	mRNA	-0.162720623690638	0.0058931479496637
29436	Tfpi	mRNA	0.188905369418086	0.0047254169094151
25423	Ctsc	mRNA	0.275952794705299	0.0061069288631453
246074	Scd	mRNA	-0.389718946305435	7.27038906826383E-7
81822	Actb	mRNA	-0.109547143311389	0.0194356147684456
311716	Col20a1	mRNA	0.303155833950438	0.0442081415874742
25679	Itpr3	mRNA	-0.377678874573373	1.04048839608996E-10
680451	Nrbp2	mRNA	0.264162121164647	4.147148738352E-4
307582	Lama3	mRNA	-0.355133500639754	0.0305012059850474
24242	Calm1	mRNA	-0.133188874252111	0.0273142254745873
363104	Cd109	mRNA	-0.16175518310546	0.0486496787752026
29154	Capn2	mRNA	-0.141286238983377	0.0030748375134826
360602	Luc7l3	mRNA	0.170362838193819	0.0040604824642276
24617	Serpine1	mRNA	0.420709958016432	3.3650468385968297E-12
59087	Nxf1	mRNA	0.161820650285134	0.0131019290010498
498545	Tsc22d1	mRNA	0.186815670457922	4.594330106353E-4
60333	Msln	mRNA	-0.34893193833451	0.0213458033440503
310486	Rarres1	mRNA	0.422329438248471	1.01472690640735E-5
365018	Zcchc14	mRNA	0.17606600330035	0.0301078908297019
108348108	LOC108348108	mRNA	-0.252085014210533	0.0305893205913061
286894	Parm1	mRNA	0.482015904381059	6.20146603639953E-7
305242	Cdkl2	mRNA	-0.347410822478428	0.006099752816527
24268	Cp	mRNA	0.412041744188362	0.0024686061172669
311642	Sulf2	mRNA	0.33225435408246	9.23906149548599E-6
498015	Pitpnc1	mRNA	-0.180210604796034	0.0125438522362283
299569	Akap8l	mRNA	0.206127138258649	0.0228777197663779
81679	Jup	mRNA	-0.257815771867614	0.0129824426888682
50871	Hpcal1	mRNA	-0.315175314419374	3.347517887796E-4
116640	Tnc	mRNA	0.196760993629942	3.038065609578E-4
24627	Pde4d	mRNA	-0.245270859477357	0.0037813035752291
313729	Errfi1	mRNA	-0.218392058249045	9.86274099705207E-5
290396	Diaph3	mRNA	-0.267283964977217	0.0067304486754324
24189	Aldoa	mRNA	-0.143507840238627	0.008126383478581
25690	Ahr	mRNA	0.130756664389449	0.0326537325521466
316578	Slc16a14	mRNA	0.435728172822459	1.36690745525E-4
300079	Rpl3	mRNA	-0.15619280878136	9.054336262133E-4
300191	Slc48a1	mRNA	0.175757399169995	0.0252156868019886
360161	Nek6	mRNA	0.236492108705104	0.0047254169094151
83792	Scd2	mRNA	-0.182789888654264	4.41783681443716E-5
689415	Mt2A	mRNA	0.539695086229086	7.44093949624121E-16
117275	Chrd	mRNA	-0.293141857554328	0.0107565042625315
84402	Sfrp1	mRNA	0.403680781525296	5.09453209020572E-22
361598	Iqgap1	mRNA	-0.269247505121357	4.5803558209728E-8
287382	Mfap4	mRNA	0.455521995826996	1.41359814760358E-13
688581	Elmod2	mRNA	1.08364971884243	3.83461711039735E-7
316842	Metrnl	mRNA	-0.256999957896224	0.0417791787053328
338475	Nrep	mRNA	0.319625136725208	6.313347366304E-4
100360501	Rnh1	mRNA	-0.172741538610223	0.0080393841866549
103691556	LOC103691556	mRNA	-6.77834096370967	0.0145132396269073
25584	F3	mRNA	0.516416785937126	2.54708973810601E-24
103692173	LOC103692173	mRNA	0.504005416015785	2.046304717203E-4
292534	Tsen34	mRNA	-0.321020266215096	0.0201998189746122
116660	Ptprn	mRNA	-0.358876794315381	1.21453336649234E-8
291085	Serpinb6a	mRNA	-0.282340425777162	1.5916555916332301E-9
293618	Ifitm1	mRNA	0.645359971321	4.07537678154012E-19
301509	Tns1	mRNA	-0.167569358763852	0.0075234586673443
140581	Patj	mRNA	-0.291777255185326	0.0207073640683172
312401	Ndnf	mRNA	-0.359020658122769	6.245523000327E-4
24329	Egfr	mRNA	0.158902701273385	0.0269395486706503
25757	Cpt1a	mRNA	0.501664621208066	5.39494677534383E-10
29517	Sgk1	mRNA	0.233062334100985	0.0047254169094151
64443	Gpr88	mRNA	0.348552669570504	2.33246111739259E-5
81801	Stc1	mRNA	0.390281798475376	5.772304281487E-4
306792	S1pr3	mRNA	0.237568885393138	1.007234137522E-4
302489	Hs6st2	mRNA	0.19506306360137	0.0196969645447779
498967	RGD1559896	mRNA	-0.144406473629947	0.0198122595705095
65164	Htra1	mRNA	-0.139719127606705	0.0013270043240334
29598	Atp2b1	mRNA	-0.132307088375864	0.0327135817496867
24609	Odc1	mRNA	0.262073941605451	0.005470134425817
502776	Scrn1	mRNA	-0.142245885614192	0.0108525244272301
64475	P4ha1	mRNA	0.18493451610242	3.038065609578E-4
29464	Slc6a6	mRNA	0.331596627692017	2.497840315494E-4
367085	Arhgap20	mRNA	0.180962048745302	0.0017821845173601
363109	Pgm3	mRNA	-0.219359360413151	0.0330159952636104
300455	Bmper	mRNA	0.475749261311419	7.544410997878E-5
85252	Xpo1	mRNA	0.18334540917137	0.0028212013783548
294410	Man1a1	mRNA	0.31198065697061	0.0042764053378979
288088	Ndufb4	mRNA	0.272630123958588	0.0047254169094151
29344	Zfp36l1	mRNA	0.145733108462541	0.0026680593421553
305064	Ptpn14	mRNA	-0.172768272717024	0.0494252558157116
306618	Arhgef10	mRNA	-0.239516440556245	3.112715381881E-4
360709	Tfg	mRNA	-0.172843460425155	0.0153432233177353
309131	Slc22a18	mRNA	-0.381531256908488	0.0256846314367255
309036	Rexo5	mRNA	-0.317430038923226	0.044721492354676
81680	Lifr	mRNA	0.338774690036121	0.0361802128240092
25426	Cyp1b1	mRNA	0.790305616871228	1.56817754373042E-40
282581	Fzd6	mRNA	-0.273493511071707	0.0038908080702316
299138	Six4	mRNA	0.329388658708101	3.098460347417E-4
309400	Cemip2	mRNA	0.245384533771578	0.0163951068451577
310506	Ppm1l	mRNA	0.325742408246364	9.054336262133E-4
306009	Slc39a14	mRNA	0.321403739675944	5.30789080173209E-5
81641	Anpep	mRNA	0.152766054203513	0.0166956794110104
305987	Dock5	mRNA	-0.203204876495578	0.008365982624793
25404	Cav1	mRNA	-0.101576262051793	0.047577414258861
83514	Tsc22d3	mRNA	0.265725752629412	0.0065614307072575
299356	Syne3	mRNA	-0.261016013579012	0.0198122595705095
297428	Copg1	mRNA	-0.127025800860938	0.0213936912300097
29366	Serpine2	mRNA	-0.140897030773801	0.0016532934979377
364052	Pea15	mRNA	-0.128373833355011	0.0326895240502875
317181	Srpx2	mRNA	0.193661168954	1.338331506596E-4
306279	Arhgap22	mRNA	-0.291661837381906	0.0079161652350021
246766	Ggta1	mRNA	-0.296661668175217	0.0036070417163348
308807	Prss23	mRNA	-0.162977692285751	3.038065609578E-4
360868	Sft2d2	mRNA	-0.197849492723672	0.0306555537965531
291582	Slc27a6	mRNA	0.371694468720005	0.0061870322950023
83717	Omd	mRNA	-0.46464369692749	1.05231882410354E-7
683626	Lbh	mRNA	-0.238335057877489	3.369687763954E-4
58935	Gas6	mRNA	0.252109738041933	7.511693682147561E-9
