# Supplementary material for: Characterization of transcriptional landscape in bone marrow-derived mesenchymal stromal cells treated with aspirin by RNA-seq
Source: PeerJ. 2022 Jan 24;10:e12819. doi: 10.7717/peerj.12819 (PMC8793730; doi:10.7717/peerj.12819)
Supplement: Supplemental Information 10 [file peerj-10-12819-s010.xls]

KEGG Pathway Term ID	KEGG Pathway Term Desc	KEGG Pathway Term Level1	KEGG Pathway Term Level2	Term Candidate Gene Num	Total Candidate Gene Num	Term Gene Num	Total Gene Num	Rich Ratio	P value	Q value
4510	Focal adhesion	Cellular Processes	Cellular community - eukaryotes	153	3760	217	8888	0.705069124	1.79E-17	5.24E-15
4141	Protein processing in endoplasmic reticulum	Genetic Information Processing	Folding, sorting and degradation	131	3760	184	8888	0.711956522	1.12E-15	3.26E-13
4110	Cell cycle	Cellular Processes	Cell growth and death	101	3760	133	8888	0.759398496	2.04E-15	5.95E-13
4218	Cellular senescence	Cellular Processes	Cell growth and death	139	3760	203	8888	0.684729064	2.47E-14	7.22E-12
4144	Endocytosis	Cellular Processes	Transport and catabolism	194	3760	311	8888	0.623794212	3.32E-13	9.69E-11
4360	Axon guidance	Organismal Systems	Development	127	3760	187	8888	0.679144385	8.37E-13	2.44E-10
4151	PI3K-Akt signaling pathway	Environmental Information Processing	Signal transduction	235	3760	396	8888	0.593434343	2.29E-12	6.67E-10
1100	Metabolic pathways	Metabolism	Global and overview maps	741	3760	1470	8888	0.504081633	4.47E-12	1.30E-09
4114	Oocyte meiosis	Cellular Processes	Cell growth and death	88	3760	122	8888	0.721311475	1.83E-11	5.35E-09
4120	Ubiquitin mediated proteolysis	Genetic Information Processing	Folding, sorting and degradation	111	3760	164	8888	0.676829268	3.27E-11	9.54E-09
4010	MAPK signaling pathway	Environmental Information Processing	Signal transduction	200	3760	335	8888	0.597014925	5.03E-11	1.47E-08
4140	Autophagy - animal	Cellular Processes	Transport and catabolism	101	3760	149	8888	0.677852349	2.22E-10	6.48E-08
4115	p53 signaling pathway	Cellular Processes	Cell growth and death	59	3760	79	8888	0.746835443	4.53E-09	1.32E-06
4012	ErbB signaling pathway	Environmental Information Processing	Signal transduction	68	3760	96	8888	0.708333333	1.25E-08	3.66E-06
4390	Hippo signaling pathway	Environmental Information Processing	Signal transduction	107	3760	169	8888	0.633136095	2.29E-08	6.70E-06
4810	Regulation of actin cytoskeleton	Cellular Processes	Cell motility	140	3760	235	8888	0.595744681	5.06E-08	1.48E-05
3030	DNA replication	Genetic Information Processing	Replication and repair	31	3760	36	8888	0.861111111	6.71E-08	1.96E-05
4068	FoxO signaling pathway	Environmental Information Processing	Signal transduction	92	3760	143	8888	0.643356643	7.29E-08	2.13E-05
4150	mTOR signaling pathway	Environmental Information Processing	Signal transduction	102	3760	162	8888	0.62962963	7.38E-08	2.15E-05
4910	Insulin signaling pathway	Organismal Systems	Endocrine system	94	3760	147	8888	0.639455782	8.14E-08	2.38E-05
4013	MAPK signaling pathway - fly	Environmental Information Processing	Signal transduction	63	3760	90	8888	0.7	8.81E-08	2.57E-05
4550	Signaling pathways regulating pluripotency of stem cells	Cellular Processes	Cellular community - eukaryotes	94	3760	148	8888	0.635135135	1.31E-07	3.83E-05
4919	Thyroid hormone signaling pathway	Organismal Systems	Endocrine system	82	3760	127	8888	0.645669291	2.96E-07	8.66E-05
4350	TGF-beta signaling pathway	Environmental Information Processing	Signal transduction	64	3760	94	8888	0.680851064	3.53E-07	1.03E-04
4310	Wnt signaling pathway	Environmental Information Processing	Signal transduction	97	3760	156	8888	0.621794872	3.65E-07	1.07E-04
1130	Biosynthesis of antibiotics	Metabolism	Global and overview maps	156	3760	273	8888	0.571428571	3.87E-07	1.13E-04
4211	Longevity regulating pathway	Organismal Systems	Aging	65	3760	96	8888	0.677083333	3.92E-07	1.15E-04
4152	AMPK signaling pathway	Environmental Information Processing	Signal transduction	86	3760	137	8888	0.627737226	9.32E-07	2.72E-04
3050	Proteasome	Genetic Information Processing	Folding, sorting and degradation	38	3760	50	8888	0.76	1.26E-06	3.68E-04
4914	Progesterone-mediated oocyte maturation	Organismal Systems	Endocrine system	65	3760	99	8888	0.656565657	2.10E-06	6.14E-04
4611	Platelet activation	Organismal Systems	Immune system	87	3760	142	8888	0.612676056	3.51E-06	0.001024599
4728	Dopaminergic synapse	Organismal Systems	Nervous system	87	3760	142	8888	0.612676056	3.51E-06	0.001024599
4214	Apoptosis - fly	Cellular Processes	Cell growth and death	43	3760	60	8888	0.716666667	3.72E-06	0.001086812
1110	Biosynthesis of secondary metabolites	Metabolism	Global and overview maps	246	3760	470	8888	0.523404255	4.30E-06	0.001256893
4137	Mitophagy - animal	Cellular Processes	Transport and catabolism	50	3760	73	8888	0.684931507	5.15E-06	0.001504659
4520	Adherens junction	Cellular Processes	Cellular community - eukaryotes	56	3760	84	8888	0.666666667	5.24E-06	0.001529511
4070	Phosphatidylinositol signaling system	Environmental Information Processing	Signal transduction	65	3760	101	8888	0.643564356	5.86E-06	0.001710648
4512	ECM-receptor interaction	Environmental Information Processing	Signaling molecules and interaction	59	3760	90	8888	0.655555556	6.65E-06	0.001940712
4926	Relaxin signaling pathway	Organismal Systems	Endocrine system	87	3760	144	8888	0.604166667	7.84E-06	0.00228868
4921	Oxytocin signaling pathway	Organismal Systems	Endocrine system	98	3760	166	8888	0.590361446	8.79E-06	0.002565252
3060	Protein export	Genetic Information Processing	Folding, sorting and degradation	24	3760	29	8888	0.827586207	9.26E-06	0.002702863
4341	Hedgehog signaling pathway - fly	Environmental Information Processing	Signal transduction	24	3760	29	8888	0.827586207	9.26E-06	0.002702863
4138	Autophagy - yeast	Cellular Processes	Transport and catabolism	51	3760	76	8888	0.671052632	1.03E-05	0.003020322
4015	Rap1 signaling pathway	Environmental Information Processing	Signal transduction	141	3760	254	8888	0.55511811	1.18E-05	0.003440563
4261	Adrenergic signaling in cardiomyocytes	Organismal Systems	Circulatory system	90	3760	151	8888	0.59602649	1.19E-05	0.003481913
4713	Circadian entrainment	Organismal Systems	Environmental adaptation	64	3760	101	8888	0.633663366	1.46E-05	0.00425409
513	Various types of N-glycan biosynthesis	Metabolism	Glycan biosynthesis and metabolism	31	3760	41	8888	0.756097561	1.48E-05	0.004311894
4111	Cell cycle - yeast	Cellular Processes	Cell growth and death	49	3760	73	8888	0.671232877	1.52E-05	0.004442879
4212	Longevity regulating pathway - worm	Organismal Systems	Aging	56	3760	86	8888	0.651162791	1.53E-05	0.004479368
4071	Sphingolipid signaling pathway	Environmental Information Processing	Signal transduction	83	3760	138	8888	0.601449275	1.60E-05	0.004681443
3420	Nucleotide excision repair	Genetic Information Processing	Replication and repair	35	3760	48	8888	0.729166667	1.62E-05	0.004744232
4213	Longevity regulating pathway - multiple species	Organismal Systems	Aging	52	3760	79	8888	0.658227848	1.96E-05	0.005715006
4714	Thermogenesis	Organismal Systems	Environmental adaptation	138	3760	250	8888	0.552	2.13E-05	0.006230413
4722	Neurotrophin signaling pathway	Organismal Systems	Nervous system	80	3760	133	8888	0.601503759	2.26E-05	0.006596978
240	Pyrimidine metabolism	Metabolism	Nucleotide metabolism	66	3760	106	8888	0.622641509	2.48E-05	0.007236867
4668	TNF signaling pathway	Environmental Information Processing	Signal transduction	72	3760	118	8888	0.610169492	2.92E-05	0.008515751
4066	HIF-1 signaling pathway	Environmental Information Processing	Signal transduction	78	3760	130	8888	0.6	3.23E-05	0.009423515
4011	MAPK signaling pathway - yeast	Environmental Information Processing	Signal transduction	35	3760	49	8888	0.714285714	3.38E-05	0.009862058
4210	Apoptosis	Cellular Processes	Cell growth and death	93	3760	160	8888	0.58125	3.48E-05	0.01016765
520	Amino sugar and nucleotide sugar metabolism	Metabolism	Carbohydrate metabolism	36	3760	51	8888	0.705882353	3.95E-05	0.01154062
4113	Meiosis - yeast	Cellular Processes	Cell growth and death	42	3760	62	8888	0.677419355	4.41E-05	0.01286391
4380	Osteoclast differentiation	Organismal Systems	Development	84	3760	143	8888	0.587412587	4.87E-05	0.01422101
4340	Hedgehog signaling pathway	Environmental Information Processing	Signal transduction	33	3760	46	8888	0.717391304	4.92E-05	0.0143629
4371	Apelin signaling pathway	Environmental Information Processing	Signal transduction	87	3760	151	8888	0.57615894	9.54E-05	0.02786201
4142	Lysosome	Cellular Processes	Transport and catabolism	85	3760	147	8888	0.578231293	9.61E-05	0.02807483
4139	Mitophagy - yeast	Cellular Processes	Transport and catabolism	22	3760	28	8888	0.785714286	1.00E-04	0.02928345
4912	GnRH signaling pathway	Organismal Systems	Endocrine system	61	3760	100	8888	0.61	1.18E-04	0.03434577
230	Purine metabolism	Metabolism	Nucleotide metabolism	107	3760	193	8888	0.554404145	1.39E-04	0.0405294
