# Supplementary material for: Characterization of transcriptional landscape in bone marrow-derived mesenchymal stromal cells treated with aspirin by RNA-seq
Source: PeerJ. 2022 Jan 24;10:e12819. doi: 10.7717/peerj.12819 (PMC8793730; doi:10.7717/peerj.12819)
Supplement: Supplemental Information 11 [file peerj-10-12819-s011.xls]

KEGG Pathway Term ID	KEGG Pathway Term Desc	KEGG Pathway Term Level1	KEGG Pathway Term Level2	Term Candidate Gene Num	Total Candidate Gene Num	Term Gene Num	Total Gene Num	Rich Ratio	P value	Q value
4510	Focal adhesion	Cellular Processes	Cellular community - eukaryotes	57	622	217	8888	0.262672811	4.01E-19	9.83E-17
4512	ECM-receptor interaction	Environmental Information Processing	Signaling molecules and interaction	32	622	90	8888	0.355555556	2.56E-15	6.27E-13
4151	PI3K-Akt signaling pathway	Environmental Information Processing	Signal transduction	66	622	396	8888	0.166666667	1.61E-11	3.94E-09
4810	Regulation of actin cytoskeleton	Cellular Processes	Cell motility	39	622	235	8888	0.165957447	3.10E-07	7.59E-05
4141	Protein processing in endoplasmic reticulum	Genetic Information Processing	Folding, sorting and degradation	33	622	184	8888	0.179347826	4.17E-07	1.02E-04
4142	Lysosome	Cellular Processes	Transport and catabolism	28	622	147	8888	0.19047619	9.06E-07	2.22E-04
4110	Cell cycle	Cellular Processes	Cell growth and death	26	622	133	8888	0.195488722	1.33E-06	3.25E-04
4520	Adherens junction	Cellular Processes	Cellular community - eukaryotes	18	622	84	8888	0.214285714	1.53E-05	0.003739119
4360	Axon guidance	Organismal Systems	Development	29	622	187	8888	0.155080214	3.85E-05	0.009431748
4540	Gap junction	Cellular Processes	Cellular community - eukaryotes	18	622	95	8888	0.189473684	8.63E-05	0.02114268
4926	Relaxin signaling pathway	Organismal Systems	Endocrine system	23	622	144	8888	0.159722222	1.53E-04	0.03742809
4974	Protein digestion and absorption	Organismal Systems	Digestive system	18	622	100	8888	0.18	1.71E-04	0.04196676
511	Other glycan degradation	Metabolism	Glycan biosynthesis and metabolism	7	622	19	8888	0.368421053	1.90E-04	0.04663798
