# Supplementary material for: Characterization of transcriptional landscape in bone marrow-derived mesenchymal stromal cells treated with aspirin by RNA-seq
Source: PeerJ. 2022 Jan 24;10:e12819. doi: 10.7717/peerj.12819 (PMC8793730; doi:10.7717/peerj.12819)
Supplement: Supplemental Information 12 [file peerj-10-12819-s012.xls]

KEGG Pathway Term ID	KEGG Pathway Term Desc	KEGG Pathway Term Level1	KEGG Pathway Term Level2	Term Candidate Gene Num	Total Candidate Gene Num	Term Gene Num	Total Gene Num	Rich Ratio	P value	Q value
4510	Focal adhesion	Cellular Processes	Cellular community - eukaryotes	28	225	217	8888	0.129032258	8.00E-13	1.74E-10
4810	Regulation of actin cytoskeleton	Cellular Processes	Cell motility	23	225	235	8888	0.09787234	2.38E-08	5.17E-06
4151	PI3K-Akt signaling pathway	Environmental Information Processing	Signal transduction	26	225	396	8888	0.065656566	7.28E-06	0.001578838
4520	Adherens junction	Cellular Processes	Cellular community - eukaryotes	11	225	84	8888	0.130952381	7.84E-06	0.00170086
4015	Rap1 signaling pathway	Environmental Information Processing	Signal transduction	19	225	254	8888	0.07480315	2.25E-05	0.004884334
4512	ECM-receptor interaction	Environmental Information Processing	Signaling molecules and interaction	10	225	90	8888	0.111111111	8.61E-05	0.01868673
4610	Complement and coagulation cascades	Organismal Systems	Immune system	10	225	96	8888	0.104166667	1.49E-04	0.03228077
4210	Apoptosis	Cellular Processes	Cell growth and death	13	225	160	8888	0.08125	2.03E-04	0.04404163
4010	MAPK signaling pathway	Environmental Information Processing	Signal transduction	19	225	335	8888	0.056716418	8.31E-04	0.1802816
4530	Tight junction	Cellular Processes	Cellular community - eukaryotes	14	225	210	8888	0.066666667	8.79E-04	0.1907392
