# Supplementary material for: Characterization of transcriptional landscape in bone marrow-derived mesenchymal stromal cells treated with aspirin by RNA-seq
Source: PeerJ. 2022 Jan 24;10:e12819. doi: 10.7717/peerj.12819 (PMC8793730; doi:10.7717/peerj.12819)
Supplement: Supplemental Information 19 [file peerj-10-12819-s019.xls]

st_gene_id	gene_id	average_exp_p5_ASA	average_exp_p20_ASA	diffexp_volcano_y_p5_ASA-vs-p20_ASA	diffexp_scatter_x_p5_ASA-vs-p20_ASA	diffexp_scatter_y_p5_ASA-vs-p20_ASA	diffexp_log2fc_p5_ASA-vs-p20_ASA	diffexp_deseq2_qvalue_p5_ASA-vs-p20_ASA
G10116_2190	361612	82.83	78.7133333333333	8.46088477773369	1.91818766135893	1.89604830418406	-0.28892572888173	3.46031170857914e-09
G10116_7437	60568	6.30666666666667	8	1.28577276728292	0.799799877346112	0.903089986991943	0.193131416534298	0.0517877726440522
G10116_8366	252895	0.54	0.436666666666667	0.815336871454559	-0.267606240177031	-0.359849959063898	-0.510740026565943	0.152990029561217
G10116_996	311872	3.32666666666667	4.41	1.04467797531851	0.522009286567709	0.644438589467838	0.180443920146175	0.0902239890801631
G10116_1503	25423	0.376666666666667	16.4	177.074704587932	-0.424042811236242	1.2148438480477	5.10935901162835	8.41967662927862e-178
G10116_24975	102553691	0.01	0.01	0.0435300026306523	-2	-2	0.294698484685161	0.904627940615454
G10116_21615	317589	0.566666666666667	0.506666666666667	0.0160068566467107	-0.246672333341388	-0.29527766677489	0.024086708628415	0.963813806799416
G10116_10021	404641	9.14666666666667	14.7433333333333	6.19861206357182	0.961262852315052	1.16859568464994	0.484782230838	6.32977009837698e-07
G10116_7536	60421	68.3233333333333	64.1666666666667	5.7808088897726	1.83456904639522	1.80730947912486	-0.304405705836817	1.65649874133978e-06
G10116_11811	257642	0	0.0333333333333333	0.0563529555967068	0	-1.47712125471966	0.847785464569942	0.878308416399201
G10116_12458	498704	6.41333333333333	2.82	16.3986482495166	0.807083812982131	0.450249108319361	-1.4020084055334	3.99348217678389e-17
G10116_181	679641	0.02	0.02	0.00984664396173998	-1.69897000433602	-1.69897000433602	-0.0983822334729128	0.977582359330488
G10116_15823	25682	14.6866666666667	17.65	0.20493219359153	1.16692323809509	1.24674470972384	0.0428426270931152	0.623832226820755
G10116_20764	25019	11.4266666666667	15.81	2.3884283376594	1.0579195585315	1.19893186993221	0.254107022557978	0.00408857211516556
G10116_29779	303393	189.32	223.813333333333	0.119819698706252	2.27719649579596	2.34988595538539	0.0270346792402011	0.758892570772836
G10116_15088	140931	105.936666666667	109.98	4.78051694037243	2.02504630359063	2.04131371534586	-0.161016891070734	1.65761267767186e-05
G10116_13060	116691	8.67666666666667	8.37	0.102776027378433	0.938352913389573	0.92272545799326	-0.037063059473353	0.789267050340323
G10116_10998	688324	3.13333333333333	3.90666666666667	0.244376679630201	0.496006598880036	0.59180635696241	0.101425835014567	0.569669962165265
G10116_6880	499864	1.85333333333333	5.34	10.2851613332372	0.267953536862394	0.727541257028556	1.31010291683489	5.18607349063838e-11
G10116_8284	116692	39.4066666666667	33.24	9.42379548046739	1.59556970029321	1.52166101511207	-0.421517055843381	3.76881239480413e-10
G10116_28935	291006	3.05333333333333	2.66333333333333	2.92818885505296	0.484774218948187	0.425425524594328	-0.434946316275399	0.00117980747910512
G10116_10143	500925	0.0833333333333333	0.16	0.30852868984955	-1.07918124604762	-0.795880017344075	0.884263871625572	0.491440914137195
G10116_8412	315345	121.996666666667	138.216666666667	0.290680249409586	2.08634796454319	2.14056041499868	-0.0343820183070376	0.512058701514903
G10116_29676	100912578	25.7433333333333	23.4866666666667	4.49403332213538	1.41066478011871	1.37082138412556	-0.346839552722675	3.20602332634912e-05
G10116_19203	81710	3.32666666666667	2.89666666666667	1.47000270672516	0.522009286567709	0.461898521729004	-0.414504293324864	0.0338842044311442
G10116_18241	140725	0.03	0	0.139451518048256	-1.52287874528034	0	-1.97125038955139	0.725351447324157
G10116_7491	24942	7.31	8.75	0.140730506462769	0.86391737695786	0.942008053022313	0.0448252480153606	0.723218444434015
G10116_30186	304733	0.67	0.916666666666667	0.243057512787471	-0.173925197299174	-0.0377885608893996	0.238549664746877	0.571402961860047
G10116_19580	310417	4.34666666666667	4.78333333333333	0.256073730160972	0.638156336676239	0.679730646350348	-0.0775888298779482	0.554531562159721
G10116_16169	297961	38.1766666666667	27.4433333333333	49.1986555210781	1.58179800599922	1.43843686069186	-0.704672580841085	6.32913674411421e-50
G10116_1351	25690	49.18	52.9533333333333	2.50523228822857	1.6917885244027	1.72389330349371	-0.110470924146722	0.00312440778871922
G10116_12523	27100	12.5166666666667	22.5166666666667	9.96350884510514	1.09748868662053	1.35250409863839	0.632493876220905	1.0876549855635e-10
G10116_6904	314598	14.11	18.86	4.80700181276582	1.14952701375435	1.27554168840131	0.252653897132591	1.55954599319422e-05
G10116_359	365661	27.59	36.0766666666667	3.92640109442742	1.44075170047919	1.55722640372719	0.162485356841169	0.000118467413218437
G10116_8934	140638	0.146666666666667	0.0566666666666667	0.756978979919358	-0.833668578233474	-1.24667233334139	-1.62103834980508	0.174993138417154
G10116_24494	681825	20.6866666666667	27.9733333333333	1.8305980383701	1.31569051652849	1.44674422046584	0.220507093679887	0.0147707300699532
G10116_15908	362826	0.216666666666667	3.13	35.677103406535	-0.664207898076806	0.495544337546448	3.62743539625748	2.10327758481403e-36
G10116_12552	497959	2.67	2.57666666666667	0.522189146277626	0.426511261364575	0.411058239198663	-0.272713250171005	0.300476736510479
G10116_30190	691921	11.46	7.40666666666667	2.45090310653107	1.05918461763137	0.869622799885187	-0.84931104222575	0.00354076328633004
G10116_7139	302808	19.1266666666667	18.5266666666667	4.2769762538056	1.28163928919032	1.26779728772169	-0.26932707262061	5.2847414670079e-05
G10116_11085	366276	29.4733333333333	37.4533333333333	2.00873306618796	1.46942925585019	1.57349047580988	0.130713061578153	0.00980092202048132
G10116_12789	83582	2.85666666666667	3.58333333333333	0.330717742392559	0.455859567203536	0.554287209531961	0.112104033728339	0.466962771165929
G10116_18205	64196	17.9566666666667	25.4566666666667	4.56459070322991	1.25422572082629	1.40580153588294	0.287751423048337	2.72526850196903e-05
G10116_23938	24207	0.06	0.486666666666667	1.04132136571829	-1.22184874961636	-0.312768398935225	2.88476642454676	0.090924021142176
G10116_26396	59117	6.90666666666667	7.50333333333333	0.318747519725684	0.839268496353533	0.875254240280857	-0.0969658684728698	0.48001242627173
G10116_16490	314639	2.30666666666667	5.28	13.9263486229957	0.362984839737096	0.722633922533812	0.988591132441017	1.18481727308469e-14
G10116_18944	296349	10.3933333333333	7.78	18.3192300495526	1.01675485613316	0.890979596989689	-0.622094162024176	4.79479396962035e-19
G10116_28188	287646	0.00333333333333333	0.0133333333333333	0.249079533219826	-2.47712125471966	-1.8750612633917	1.77915288828982	0.563534445182052
G10116_21214	313609	1.94	2.32666666666667	0.129815553094588	0.287801729930226	0.366734167903499	0.0701508800669236	0.74162514610678
G10116_1138	311944	4.48666666666667	7.14	5.07486778128989	0.651923805168296	0.853698211776174	0.441494627690087	8.41651339043838e-06
G10116_22738	315606	9.41	13.2766666666667	6.39508381900446	0.973589623427257	1.12308905168967	0.281795652533844	4.02639317280654e-07
G10116_21064	29476	70.6433333333333	80.2566666666667	0.316011485652631	1.84907118340811	1.90448111804004	-0.0309271073118809	0.483046026901091
G10116_6444	685067	0.113333333333333	1.17333333333333	16.3502711307831	-0.945642337677408	0.0694214087584673	3.12021168331662	4.46404813855219e-17
G10116_11055	116711	0.116666666666667	0.17	0.0630869554661645	-0.933053210369385	-0.769551078621726	0.339122519917209	0.864794750194236
G10116_25086	500085	0.00333333333333333	0	0.0609746488263001	-2.47712125471966	0	-1.07576788707255	0.869011154797835
G10116_28250	293874	0.00333333333333333	0.02	0.802565923889487	-2.47712125471966	-1.69897000433602	2.19874966170113	0.157555684236486
G10116_2625	362184	7.16666666666667	7.08	0.559561221287202	0.855317205195943	0.850033257689769	-0.234207379106582	0.275701277651606
G10116_27184	361632	7.39333333333333	8.70666666666667	0.0760511322395918	0.868840287093479	0.939851917883374	0.0211146015097126	0.839361157397177
G10116_19733	293130	104.78	115.883333333333	0.416526055543806	2.02027839411193	2.06402097900197	-0.0697402413864228	0.383242747020775
G10116_23157	246301	0.276666666666667	0.253333333333333	0.078918926487942	-0.558043162343588	-0.596307662438872	-0.36712489008444	0.833836829633647
G10116_2087	287148	8.31666666666667	10.25	0.241366993678467	0.919949295239746	1.01072386539177	0.0818773520124325	0.573631519102936
G10116_8419	689746	0.09	0.213333333333333	1.00298130825231	-1.04575749056068	-0.670941280735776	1.08006324052296	0.0993158792399636
G10116_8387	680266	0.883333333333333	1.02333333333333	0.0109846987487484	-0.0538753807828548	0.0100171207575227	-0.0129977040030863	0.975023989579655
G10116_12347	297952	1.24666666666667	0.68	8.37024399382232	0.0957503474808188	-0.167491087293764	-1.10128547863632	4.26339926682839e-09
G10116_4732	500906	0.0433333333333333	0.0466666666666667	0.0145298252713703	-1.36317790241283	-1.33099321904142	-0.0896704790595437	0.967097308743894
G10116_7930	306066	6.97	8.27666666666667	0.0752574866679255	0.843232778098009	0.917855464834902	0.0326775530796118	0.840896438968863
G10116_27294	362686	14.6666666666667	14.3266666666667	3.89888209317158	1.16633142176653	1.15614515643576	-0.248817959733048	0.000126217015529291
G10116_13733	363707	47.18	42.8233333333333	14.022445969249	1.67375793654958	1.63168046940236	-0.351827751994983	9.49629135595761e-15
G10116_3309	85257	0.0133333333333333	0.0133333333333333	0.00940966442987451	-1.8750612633917	-1.8750612633917	-0.0924999421973247	0.97856648066735
G10116_25290	288564	15.0166666666667	16.2866666666667	0.255900171719793	1.17657354059542	1.21183220791776	-0.0975730778827023	0.554753215602618
G10116_10967	308519	15.5966666666667	14.4866666666667	8.75857344242252	1.19303179047252	1.16096846726484	-0.305752832026437	1.74351849060806e-09
G10116_1694	294297	0.246666666666667	0.84	9.80664988782305	-0.607889534988686	-0.0757207139381184	1.57386922886684	1.56081026338725e-10
G10116_16382	294864	127.983333333333	129.023333333333	6.86818173961624	2.10715341720532	2.11066825775314	-0.203250179212176	1.35462242361818e-07
G10116_25356	314214	1.06333333333333	3.26	9.21709566624372	0.0266694283375173	0.513217600067939	1.4049273202869	6.06602692631349e-10
G10116_29583	405202	0.0166666666666667	0	0.0609746488263001	-1.77815125038364	0	-1.07576788707255	0.869011154797835
G10116_15137	288909	0.0866666666666667	0.173333333333333	0.0563529555967068	-1.06214790674884	-0.761117911084864	0.289931995994566	0.878308416399201
G10116_10925	311726	20.8833333333333	32.6766666666667	15.7331635952906	1.31979982061051	1.51423774791829	0.432704421747728	1.8485721453265e-16
G10116_14636	502663	321.996666666667	331.306666666667	8.63538489836684	2.50785137587047	2.52023017499278	-0.225531744600861	2.31534174274866e-09
G10116_19616	365834	3.23	1.41666666666667	16.3805807556229	0.509202522331103	0.15126767533065	-1.40416375248901	4.16312301931491e-17
G10116_12130	294333	8.51666666666667	9.29	0.252450395739232	0.930269649751069	0.968015713993642	-0.0887043713265441	0.559177392064174
G10116_14495	303604	13.82	15.64	0.194453874405568	1.14050804303818	1.19423674872383	-0.0360048143759701	0.639066607798131
G10116_3933	361728	4.77	7.34333333333333	1.84142356751546	0.678518379040114	0.865893242431105	0.422537001552042	0.0144070954172112
G10116_13659	367215	0.00666666666666667	0.00666666666666667	0.00940966442987451	-2.17609125905568	-2.17609125905568	-0.113984487127692	0.97856648066735
G10116_20110	64316	23.7166666666667	153.95	300	1.37505364970064	2.18737969323922	2.47962296981422	0
G10116_30040	296390	109.65	105.286666666667	9.8889033983441	2.04000863601354	2.02237337631624	-0.273458559387931	1.29150651602322e-10
G10116_17064	361945	54.9666666666667	165.223333333333	300	1.74009940092486	2.21807137968129	1.36101494683618	0
G10116_8578	313618	20.1033333333333	23.6166666666667	0.0688258705176258	1.30326807375129	1.37321859986382	0.0173711188645219	0.853442231340798
G10116_26062	296145	0.14	0.06	0.860484880605314	-0.853871964321762	-1.22184874961636	-1.52368134205254	0.137884395478318
G10116_9296	362739	14.5233333333333	19.9333333333333	2.53153507265245	1.16206630521609	1.29957992926875	0.25755021977132	0.00294079619202461
G10116_20984	246214	0.0533333333333333	0.0766666666666667	0.0609746488263001	-1.27300127206374	-1.11539341870207	0.294056568430094	0.869011154797835
G10116_6187	192179	13.0633333333333	86.6633333333333	300	1.11605400875844	1.937835389296	2.50410569085967	0
G10116_4975	498166	2.41666666666667	2.53333333333333	0.159689194248804	0.383216751851332	0.403692337561128	-0.102610466824992	0.692326261589194
G10116_26557	100912195	0.16	0.0366666666666667	0.578493957373918	-0.795880017344075	-1.43572856956144	-2.30204239438841	0.263940504589661
G10116_13603	290396	9.63666666666667	10.77	0.237225840099624	0.983926836950995	1.03221570329798	-0.054716957483784	0.579127462536782
G10116_3461	361778	3.20666666666667	5.59	5.93534433727636	0.506053817318151	0.747411807886423	0.875216353447167	1.16052810583153e-06
G10116_3606	287130	0.00666666666666667	0.00666666666666667	0.00940966442987451	-2.17609125905568	-2.17609125905568	-0.113984657800243	0.97856648066735
G10116_4407	312952	0.133333333333333	0.36	0.0712833591669794	-0.875061263391701	-0.443697499232713	1.23247931569382	0.848626600647348
G10116_968	81635	9.52	14.2566666666667	10.0695395388106	0.978636948384474	1.15401799553715	0.383932593178516	8.52040936783692e-11
G10116_10224	246766	13.3966666666667	10.9033333333333	11.2874291248191	1.12699675147237	1.03755928940532	-0.501805213049651	5.15906352125251e-12
G10116_29136	291905	20.87	24.52	0.0563529555967068	1.31952244906545	1.38952046584638	0.0173308032602082	0.878308416399201
G10116_17300	314830	8.64666666666667	10.67	0.271099145320862	0.936848717028399	1.02816441942447	0.0889520653822993	0.535674354167095
G10116_16474	691171	1.79333333333333	2.05333333333333	0.0493598818341563	0.253661020946726	0.312459457444762	0.0342661651926529	0.892565545130069
G10116_7701	108350547	0	0.0533333333333333	0.509711369215403	0	-1.27300127206374	3.08900577255011	0.3092349916034
G10116_12715	117019	10.65	15.1833333333333	2.35806556982603	1.02734960777476	1.18136712658935	0.296822395716045	0.00438464493362547
G10116_2840	89818	1.06333333333333	1.58333333333333	0.116131269095652	0.0266694283375173	0.199572354905203	0.358144012894705	0.765365233979782
G10116_12065	29238	0.0166666666666667	0.00666666666666667	0.0642878746542313	-1.77815125038364	-2.17609125905568	-0.724143186249276	0.862406706900791
G10116_19114	108349769	1	1.18333333333333	0.00723209685918376	0	0.0731070983354304	0.0148555026785629	0.983485368317707
G10116_6897	108350576	0.12	0.373333333333333	0.704232667248493	-0.920818753952375	-0.427903232049481	1.4097642781595	0.197591078968945
G10116_15490	362428	0.0233333333333333	0.0733333333333333	0.5930613768986	-1.63202321470541	-1.13469857389746	1.55686678493036	0.255234056628343
G10116_25648	103693914	1.18333333333333	1.63	0.183778627804744	0.0731070983354304	0.212187604403958	0.25070255486177	0.654969945721603
G10116_16410	373544	12.7966666666667	18.5966666666667	14.6889379037473	1.10709685739774	1.26943510669071	0.399043004479206	2.04673726219871e-15
G10116_27004	367307	7.29333333333333	7.86333333333333	0.533507705945381	0.86292606294173	0.895606686165933	-0.111311095321443	0.29274689270857
G10116_18475	108348189	3.99	3.76	0.67644941967442	0.600972895686748	0.575187844927661	-0.303620489995744	0.21064472131413
G10116_17647	295090	0.00333333333333333	0.03	0.77276873318242	-2.47712125471966	-1.52287874528034	2.96281278431098	0.168745137348422
G10116_17773	297099	7.07333333333333	10.33	3.16689110074566	0.849624124845659	1.01410032151962	0.341380993006236	0.000680940082877701
G10116_13788	316552	36.1866666666667	25.1566666666667	31.5391972933071	1.55854857993202	1.40065309527174	-0.738852211086184	2.88936698916696e-32
G10116_10185	689499	0.0133333333333333	0.0333333333333333	0.183760745252756	-1.8750612633917	-1.47712125471966	1.21448282702749	0.654996915383284
G10116_11077	300075	79.9366666666667	77.52	5.17710493922977	1.90274603436122	1.88941376404271	-0.258852776083774	6.65112424666697e-06
G10116_24073	296925	18.5733333333333	10.8966666666667	51.408202341799	1.26888985303226	1.03729366586071	-0.984827612781145	3.90658841833003e-52
G10116_25577	302703	0.8	1.26666666666667	1.33738101662463	-0.0969100130080564	0.102662341897149	0.448916444074277	0.0459852956888404
G10116_2686	289362	4.55333333333333	4.62333333333333	1.21441699473673	0.658329444625851	0.664955206353622	-0.189079695970099	0.0610355700757242
G10116_13730	309696	7.16666666666667	4.98333333333333	16.5963329866321	0.855317205195943	0.697519937940786	-0.738923243633508	2.53318561616219e-17
G10116_30203	293820	12.6	20.2133333333333	7.90643236768439	1.10037054511756	1.30563793790433	0.467263924729543	1.24041677914385e-08
G10116_17929	291793	1.25333333333333	1.56	0.0987254214221619	0.0980665902079975	0.193124598354462	0.104033122811899	0.796662873792273
G10116_5660	364535	9.54333333333333	11.8366666666667	0.437383098302463	0.979700093301936	1.07322941758195	0.0976845998371815	0.365272436635133
G10116_2436	100361997	0.0233333333333333	0.04	0.137783004605795	-1.63202321470541	-1.39794000867204	0.876875677045096	0.728143530838544
G10116_2473	499095	1.78	3.29	3.98214950472576	0.250420002308894	0.517195897949974	0.658609413277219	0.000104195867613086
G10116_615	85497	2.44	4.12666666666667	3.52011732570118	0.387389826338729	0.615599389964437	0.552522163529195	0.00030191359833566
G10116_24835	288044	1.56	1.59666666666667	0.104843661870261	0.193124598354462	0.203214258694902	-0.176267744902349	0.785518356068395
G10116_18037	81707	185.276666666667	272.996666666667	29.4626747359061	2.26782072867679	2.43615734426746	0.344161460990277	3.44607927643793e-30
G10116_25297	311166	4.52	4.39666666666667	0.173754307436862	0.655138434811382	0.643123540826703	-0.0837725381138909	0.670263689137079
G10116_6602	288744	0.493333333333333	0.173333333333333	5.47660575493935	-0.306859539324705	-0.761117911084864	-1.39466457994316	3.33729228950556e-06
G10116_28439	680110	0	0.01	0.0563529555967068	0	-2	0.847785464569942	0.878308416399201
G10116_17049	303039	0.0166666666666667	0.0133333333333333	0.0609746488263001	-1.77815125038364	-1.8750612633917	-0.524510420792545	0.869011154797835
G10116_28157	363333	3.03	5.92	9.99018525479191	0.481442628502305	0.77232170672292	0.750653125897731	1.0228565844698e-10
G10116_20180	679140	15.69	18.0533333333333	0.0217922313865707	1.19562294358694	1.25655740095742	-0.0111776935152478	0.951059676459416
G10116_7459	81746	9.76	12.5966666666667	2.38599960401574	0.989449817666692	1.10025563719735	0.225108945427884	0.0041115009598585
G10116_27843	102548459	0.686666666666667	2.42666666666667	11.7817023046155	-0.163254034350509	0.385010124593375	1.60399770301939	1.65309455494618e-12
G10116_10006	304282	9.88	16.1566666666667	8.56580719702764	0.994756944587628	1.2083517650031	0.492131495393861	2.71764548687709e-09
G10116_27824	89828	0.02	0.386666666666667	6.74734327528952	-1.69897000433602	-0.412663265492744	3.94048629123227	1.78919108155174e-07
G10116_3833	296086	10.46	11.9066666666667	0.0217922313865707	1.01953168453126	1.07579019549685	-0.00867527656953065	0.951059676459416
G10116_6921	25314	734.22	463.436666666667	270.673450885569	2.8658262104204	2.66599039177816	-0.880374190048171	2.12104124841244e-271
G10116_17982	294207	36.1566666666667	31.3333333333333	11.1356868861124	1.55818838543714	1.49600659888004	-0.420694584034834	7.31666403898668e-12
G10116_2103	289590	102.663333333333	118.626666666667	0.0365434021185671	2.01141536108168	2.07418232717657	-0.00611196315294578	0.91929859820364
G10116_5569	171090	4.76	4.69666666666667	2.6237416818005	0.677606952720493	0.671789738389694	-0.32290168612421	0.00237825445089131
G10116_6109	192262	78.36	207.876666666667	300	1.8940944273227	2.31780574422991	1.1925704177152	0
G10116_17208	362556	9.78	12.07	0.567485881154977	0.990338854787601	1.08170727009735	0.0933975355745419	0.270716121187427
G10116_10412	171145	14.2866666666667	8.41	20.9098024974528	1.15493091198615	0.924795995797912	-0.978440875235999	1.2308283829749e-21
G10116_11897	689679	0.0166666666666667	0.04	0.0609746488263001	-1.77815125038364	-1.39794000867204	0.796938357872496	0.869011154797835
G10116_13711	362319	0.01	0.0133333333333333	0.00940966442987451	-2	-1.8750612633917	-0.113984487127692	0.97856648066735
G10116_29796	689765	7.59	10.2666666666667	2.69849084453358	0.88024177589548	1.01142946178078	0.220665329459357	0.00200220783016894
G10116_15727	500625	1.1	1.53333333333333	0.441911359706835	0.0413926851582251	0.185636576961911	0.26650450942988	0.361483634577743
G10116_4470	498399	0.0133333333333333	0.03	0.236242923884841	-1.8750612633917	-1.52287874528034	1.44911662710375	0.580439656087477
G10116_1819	500790	5.93333333333333	8.54666666666667	3.35996132587605	0.773298747589231	0.931796766127118	0.354149900214848	0.000436554705907219
G10116_29440	108351267	1.47333333333333	1.29	0.913156310032796	0.168301014629428	0.110589710299249	-0.397428703569943	0.122135999263829
G10116_4639	690930	0.0366666666666667	0.0333333333333333	0.0609746488263001	-1.43572856956144	-1.47712125471966	-0.380485417474711	0.869011154797835
G10116_4360	361574	158.676666666667	173.303333333333	1.75533718294906	2.20051306863928	2.23880691605697	-0.089904668059916	0.0175655930505666
G10116_2046	306274	4.07	5.64666666666667	2.00671966407555	0.60959440922522	0.751792151275026	0.223717245056357	0.00984646487339902
G10116_13996	100362547	6.71	6.11333333333333	2.92786759995954	0.826722520168992	0.786278076614339	-0.346290038918837	0.00118068052584136
G10116_15774	306505	1.67333333333333	1.57333333333333	0.692841694395506	0.223582462425356	0.196820743914424	-0.301450823143034	0.202842196918284
G10116_11301	65196	7.18666666666667	3.83333333333333	46.5283464219304	0.856527501795039	0.583576585633949	-1.12114472312104	2.96246738737735e-47
G10116_22610	307757	2.34666666666667	0.27	18.2446343670789	0.37045140442245	-0.568636235841013	-3.341829490018	5.69332050303241e-19
G10116_686	501003	0.84	0.693333333333333	0.956186788872934	-0.0757207139381184	-0.159057919756901	-0.881971539831436	0.110614793044343
G10116_18104	680835	29.9166666666667	47.0633333333333	19.7441844610598	1.47591320253069	1.67268268350736	0.438833662902563	1.8022520946077e-20
G10116_23531	300886	4.92333333333333	5.45	0.141786773948454	0.692259240592287	0.736396502276642	-0.0585698844423387	0.721461609061826
G10116_491	298369	74.59	66.2033333333333	20.1286849306869	1.87268060715193	1.82087985668786	-0.386909015976	7.43558374468555e-21
G10116_13033	362045	32.7933333333333	38.76	0.0810038485054214	1.51578556350365	1.58838376837873	0.0242856008880176	0.829843413815123
G10116_20230	81728	72.84	73.6733333333333	2.67348557991181	1.86236993712288	1.8673103198552	-0.198250452597988	0.00212087181224601
G10116_21476	266766	30.0866666666667	11.4633333333333	109.22342682099	1.47837407446446	1.05931092110235	-1.56556070399694	5.97823770043994e-110
G10116_12592	362703	11.9066666666667	10.0133333333333	10.3644044846026	1.07579019549685	1.00057867361247	-0.463447081779536	4.32111192389678e-11
G10116_17355	100363193	0.0433333333333333	0.0266666666666667	0.126385673307301	-1.36317790241283	-1.57403126772772	-0.845964666495442	0.747505386797346
G10116_19120	691952	0.01	0	0.0609746488263001	-2	0	-1.07576788707255	0.869011154797835
G10116_29246	297453	0.81	2.51666666666667	9.69993851028955	-0.0915149811213502	0.400825696909526	1.4256900918023	1.99554483476353e-10
G10116_16660	308341	61.4966666666667	68.76	0.857712404012203	1.78885157614117	1.83733586801501	-0.0663296109400323	0.138767446245382
G10116_13532	289786	7.19666666666667	5.23	14.6918815022721	0.857131387614568	0.718501688867274	-0.67519287938601	2.03291161744515e-15
G10116_13850	83513	2.48666666666667	2.24	1.93548119539871	0.395617572753007	0.350248018334163	-0.365628449488832	0.0116016244916018
G10116_16102	25342	0.06	0.0533333333333333	0.195372620367494	-1.22184874961636	-1.27300127206374	-0.497849489837912	0.637716097296655
G10116_23391	294091	3.83	10.07	34.8430728006481	0.583198773968623	1.00302947055362	1.1802935451384	1.43524882287648e-35
G10116_9970	29412	0	0.13	4.47000379760434	0	-0.886056647693163	6.03303848973111	3.38841193194782e-05
G10116_20235	362960	0.03	0.0533333333333333	0.14449928129994	-1.52287874528034	-1.27300127206374	0.730827448920056	0.716969562069456
G10116_20383	361917	9.51666666666667	16.3233333333333	7.60666257496909	0.978484857862204	1.21280884929855	0.563567280398172	2.47364529693307e-08
G10116_14754	29642	117.616666666667	87.7433333333333	106.674736989468	2.07046886705049	1.943214129052	-0.637404209933055	2.11476936517677e-107
G10116_11022	315611	0.01	0.0166666666666667	0.07556006611881	-2	-1.77815125038364	0.627860088450023	0.840310777905777
G10116_11157	113882	0.0166666666666667	0.0266666666666667	0.0793607978459899	-1.77815125038364	-1.57403126772772	0.615509902400008	0.83298887679786
G10116_2173	259237	5.80666666666667	13.61	65.0822470492288	0.763926895951982	1.13385812520333	1.01719407152656	8.27471321195602e-66
G10116_16048	25122	0.913333333333333	3.1	17.7084885267871	-0.0393706918992746	0.491361693834273	1.46859482743293	1.95664245792853e-18
G10116_10948	501582	1.55	1.67	0.13989485938632	0.190331698170291	0.222716471147583	-0.108770770059023	0.72461136378202
G10116_8050	84683	15.6466666666667	2.29333333333333	43.4009989955201	1.19442183054291	0.360467183515848	-2.94003205522449	3.9719246813502e-44
G10116_20144	103693780	2.53	2.21666666666667	0.0563529555967068	0.403120521175818	0.345700390583443	-0.40721245150722	0.878308416399201
G10116_2817	58967	10.4633333333333	12.4133333333333	0.371053903228208	1.01967006098038	1.09388841758964	0.0734499654194819	0.42554559251153
G10116_4132	364410	26.01	20.6766666666667	22.3370382704634	1.41514035219587	1.3154805264453	-0.539482726328823	4.60216017099451e-23
G10116_27596	687679	0	0.396666666666667	0.849419992174582	0	-0.401574293327131	3.8993830962798	0.141442527331974
G10116_6170	363237	13.67	10.5333333333333	8.41891861160897	1.13576851456782	1.02256582789874	-0.587982199222364	3.81137243229429e-09
G10116_3977	681355	0.463333333333333	9.77	217.484575679103	-0.334106454465568	0.989894563718773	4.18928855810035	3.27660674475429e-218
G10116_22158	288616	47.8933333333333	37.4566666666667	16.3943730955909	1.68027506460357	1.57352912614425	-0.476083898169684	4.03298776436955e-17
G10116_10525	100912609	0.04	0.0266666666666667	0.0563529555967068	-1.39794000867204	-1.57403126772772	-0.93487185464831	0.878308416399201
G10116_19809	300117	0.0666666666666667	0.0966666666666667	0.0439644491368223	-1.17609125905568	-1.01472325682071	0.142136563823487	0.903723448490702
G10116_18070	362605	0.286666666666667	0.16	0.462989578322843	-0.542622803476094	-0.795880017344075	-1.04469615846353	0.344358194158376
G10116_23991	360481	22.1733333333333	18.4533333333333	10.9381563679677	1.34583098582782	1.26607482672904	-0.470871199674758	1.15303803109536e-11
G10116_28611	100359478	0.743333333333333	3.64666666666667	7.51602313126338	-0.128816391671502	0.56189606727775	2.07623127513096	3.04773265787568e-08
G10116_12358	140908	21.5333333333333	18.9133333333333	4.52479347955324	1.33311126327542	1.27676807674017	-0.402019339774582	2.98680259820309e-05
G10116_26058	365179	8.95666666666667	14.6233333333333	3.52885676539335	0.952146411713506	1.16504637968528	0.4906596784689	0.000295898820915471
G10116_1211	290361	0.986666666666667	1.83	5.21846236922442	-0.0058295436607237	0.262451089730429	0.956639453462405	6.04696744876403e-06
G10116_1522	360463	10.76	18.7466666666667	11.1855818512833	1.03181227133037	1.27292405729211	0.603402853652174	6.52256099003046e-12
G10116_13225	108348213	1.18	0.24	7.22193444935653	0.0718820073061253	-0.619788758288394	-2.50587464393674	5.99881613114564e-08
G10116_24469	315088	2.37666666666667	3.63	1.16745986597749	0.375968275132204	0.559906625036112	0.401079114868063	0.0680048886778668
G10116_15712	155918	0.0833333333333333	0	3.06658230770932	-1.07918124604762	0	-5.36391646775819	0.000857862516778279
G10116_29148	368153	2.36	3.2	0.312590469886356	0.372912002970107	0.505149978319906	0.225313470546303	0.486866093280192
G10116_578	499429	0.18	0.0933333333333333	0.422782466174115	-0.744727494896694	-1.02996322337744	-1.10360986015037	0.377761360487395
G10116_16852	292746	0.00333333333333333	0.00333333333333333	0.00940966442987451	-2.47712125471966	-2.47712125471966	-0.113984652721355	0.97856648066735
G10116_14316	303351	16.2933333333333	14.58	7.71006718235677	1.21200994251483	1.16375752398196	-0.365362967706786	1.94954299559427e-08
G10116_21440	308537	12.0633333333333	17.2366666666667	4.84528191336326	1.08146732838854	1.23645328305241	0.299470757935995	1.42796672225993e-05
G10116_24441	500227	0.566666666666667	1.05	1.04508101843598	-0.246672333341388	0.0211892990699381	0.688338895824533	0.0901402963535775
G10116_23911	294708	3.69666666666667	4.47	0.655091116958799	0.567810291429498	0.650307523131936	0.162400786905739	0.22126304409682
G10116_5052	100909408	3.69333333333333	6.10333333333333	5.94750373923034	0.567418505672748	0.785567089582034	0.521974749502212	1.12848622133688e-06
G10116_28878	108349728	0	0.00666666666666667	0.0563529555967068	0	-2.17609125905568	0.847785464569942	0.878308416399201
G10116_18724	301665	11.12	15.5566666666667	3.97958323119721	1.04610478724604	1.19191654616549	0.270030474605006	0.000104813390270367
G10116_5756	319105	0.0133333333333333	0	0.0609746488263001	-1.8750612633917	0	-1.07576788707255	0.869011154797835
G10116_28342	84469	119.093333333333	149.276666666667	2.73514734774054	2.0758874510077	2.17399192875749	0.110842857665875	0.00184014756897072
G10116_4152	290501	19.24	6.09	141.086164307206	1.28420506770179	0.784617292632875	-1.88103365627706	8.20041238346606e-142
G10116_6889	683758	0	0.103333333333333	0.998522140802211	0	-0.985759560885391	3.73586699255435	0.100340869298388
G10116_9216	499770	5.68333333333333	6.59666666666667	0.0787515457303354	0.754603128608854	0.819324539486734	-0.0433533223780496	0.834158259320013
G10116_8422	294924	1.21	3.37333333333333	22.3842148216336	0.0827853703164501	0.528059257784117	1.31849460485513	4.12843240593521e-23
G10116_16918	303090	7.82333333333333	12.75	6.88961685947595	0.89339183487893	1.10551018476997	0.489597809736945	1.28938656451448e-07
G10116_16963	57341	99.4733333333333	134.763333333333	9.73774454719876	1.99770667131478	2.1295717445944	0.221147168361702	1.8291758243089e-10
G10116_1667	81653	44.6933333333333	44.14	6.55164352655981	1.65024274656654	1.64483232882564	-0.233451760967354	2.80773731245148e-07
G10116_27748	290670	0.266666666666667	0.406666666666667	0.168579538739869	-0.574031267727718	-0.390761424044914	0.340114456752267	0.678297882448292
G10116_807	361465	12.77	15.85	0.553951564310354	1.10619089726342	1.20002926655377	0.104035292166011	0.279285530347151
G10116_20951	362279	0.456666666666667	0.806666666666667	1.116069108263	-0.340400687563255	-0.093305888739231	0.610593723216683	0.0765474789010177
G10116_17569	498888	0.0266666666666667	0.24	1.12126549005792	-1.57403126772772	-0.619788758288394	2.88899441880367	0.0756370374280041
G10116_15495	303469	0.406666666666667	0.426666666666667	0.0609746488263001	-0.390761424044914	-0.369911285071794	-0.147104438559864	0.869011154797835
G10116_22183	287541	25.6666666666667	30.5	0.129686466644438	1.40936947045282	1.48429983934679	0.0403910866058724	0.741845613993079
G10116_5325	292850	0.01	0	0.0609746488263001	-2	0	-1.07576788707255	0.869011154797835
G10116_4900	308998	3.18	4.77	4.371829106943	0.502427119984433	0.678518379040114	0.387196691650713	4.24786682841808e-05
G10116_5327	290706	17.87	15.7166666666667	4.08365644045114	1.25212455250564	1.19636044235369	-0.399749543650962	8.24790328092006e-05
G10116_24619	286985	0.04	0.03	0.131872196315435	-1.39794000867204	-1.52287874528034	-0.528712186735572	0.738121411698333
G10116_2685	116777	11.1166666666667	14.3066666666667	1.2703473519314	1.04597458353291	1.15553845857425	0.146637302771543	0.053660244609826
G10116_2706	363653	0.00666666666666667	0.0266666666666667	0.600716257340641	-2.17609125905568	-1.57403126772772	2.20558417084908	0.250774713349506
G10116_24110	288666	75.5966666666667	67.04	9.16352541326575	1.87850264629236	1.82633400562222	-0.384781509408766	6.86237721208097e-10
G10116_5557	680663	0	0.06	2.11937467907051	0	-1.22184874961636	4.74457094290426	0.00759670603190415
G10116_676	313429	3.53666666666667	3.83666666666667	0.308623246170069	0.548594129181678	0.58395406891013	-0.130365703398696	0.491333927315566
G10116_11997	25205	52.3566666666667	142.706666666667	300	1.71897198901785	2.15444426203488	1.22794172148324	0
G10116_4817	102546754	0.0366666666666667	0.11	0.255048036554286	-1.43572856956144	-0.958607314841775	1.31540699757189	0.55584277307161
G10116_138	287918	6.81666666666667	7.03	0.209718370273964	0.833572057623698	0.846955325019824	-0.115749094633347	0.616994978847847
G10116_1551	304378	11.5833333333333	21.14	35.1371218339954	1.06383355420647	1.32510498297141	0.656872723959251	7.29252901948503e-36
G10116_3483	100911854	0.0366666666666667	0.0166666666666667	0.194676448469128	-1.43572856956144	-1.77815125038364	-1.10918872034269	0.638739172807986
G10116_1925	685045	64.41	61.4166666666667	3.22184935158777	1.80895329915591	1.78828624181143	-0.282791596861443	0.000599999168346337
G10116_28800	108352163	0	0.00666666666666667	0.0563529555967068	0	-2.17609125905568	0.847785464569942	0.878308416399201
G10116_8820	307415	1.18666666666667	17.9233333333333	225.402353906303	0.074328743253214	1.25341878175746	3.70994162087842	3.9595523907299e-226
G10116_29502	117284	0.02	0.00666666666666667	0.527134673714243	-1.69897000433602	-2.17609125905568	-2.12565806814922	0.297074466783933
G10116_27620	108353166	1.77	4.91666666666667	35.1025849175502	0.247973266361807	0.69167076559452	1.25774047351048	7.89614441083555e-36
G10116_5247	499420	15.44	20.6333333333333	2.08856384604525	1.18864729599972	1.31456939430045	0.199001521943064	0.00815522887523628
G10116_28898	313743	5.08333333333333	4.42	4.40416569159858	0.706148588963142	0.645422269349092	-0.416386355119341	3.94306837822218e-05
G10116_8754	309375	52.7	65.13	1.28200129280393	1.72181061521255	1.81378107817408	0.0904754810088054	0.0522394633937128
G10116_23567	311693	0	0.26	5.43241737653689	0	-0.585026652029182	6.44431269229133	3.6947292899352e-06
G10116_22762	360932	1.7	5.26666666666667	45.8491164726968	0.230448921378274	0.72153583223476	1.41575792535839	1.41541413154735e-46
G10116_27789	300046	24.4166666666667	24.1166666666667	3.15004774378657	1.38768637430649	1.38231728073539	-0.232943865770337	0.000707867961257153
G10116_23283	691657	37.7866666666667	12.3566666666667	30.550323553215	1.57733858251974	1.0919013313099	-1.80180872701031	2.81628399311251e-31
G10116_21387	684961	0	0.0433333333333333	1.69075924125968	0	-1.36317790241283	4.43897831781988	0.0203817166067528
G10116_21709	306328	2.41666666666667	2.55	0.348682471688485	0.383216751851332	0.406540180433955	-0.136063408169702	0.448040763165271
G10116_25883	619374	0.336666666666667	0.24	0.945319419845617	-0.472799880937019	-0.619788758288394	-0.717643888295391	0.113417633192236
G10116_8080	58949	2.91666666666667	2.22666666666667	4.07391807845812	0.464886798302651	0.347655207755884	-0.582762731953473	8.43493852118398e-05
G10116_8505	362424	0.0433333333333333	0.03	0.192350018733353	-1.36317790241283	-1.52287874528034	-0.763447550873607	0.642169953163022
G10116_395	171158	0.03	0	0.290680249409586	-1.52287874528034	0	-2.55763853642895	0.512058701514903
G10116_11330	315914	8.83	12.7	4.98528664577882	0.945960703577569	1.10380372095596	0.312698426846393	1.03445917105025e-05
G10116_28357	315162	0.116666666666667	0.04	1.35551373127184	-0.933053210369385	-1.39794000867204	-1.65924163979904	0.04410484180871
G10116_29844	315714	200.643333333333	201.566666666667	9.75747356152132	2.30242473424356	2.30441871388628	-0.208460593853927	1.7479396682349e-10
G10116_28398	108353015	0.0133333333333333	0.07	0.347127426647823	-1.8750612633917	-1.15490195998574	2.09913949724272	0.449647904030185
G10116_4159	291703	16.3566666666667	19.6133333333333	0.21951165964704	1.21369480326125	1.29255140933583	0.0472802255431774	0.60323751239297
G10116_28965	682431	2.57333333333333	6.32333333333333	12.0453637328227	0.410496045616073	0.800946076169	1.08170114697007	9.00816364654808e-13
G10116_2238	305577	6.86666666666667	8.98	0.89358755133171	0.836745965649491	0.953276336667304	0.19293497239251	0.127765161620265
G10116_1380	100912498	4.87666666666667	2.35666666666667	1.60103705712654	0.688123071405649	0.372298159077238	-1.29487836921641	0.025058954229017
G10116_17078	297076	0.06	0	0.810753789379076	-1.22184874961636	0	-3.55679221519428	0.154613072495326
G10116_16493	361988	17.4633333333333	19.86	0.197615720373667	1.24212714372828	1.29797924415936	-0.0373778655925025	0.634430830551316
G10116_13296	303175	0	0.0233333333333333	0.0563529555967068	0	-1.63202321470541	0.847785464569942	0.878308416399201
G10116_29991	83534	66.0633333333333	95.45	16.4496762136163	1.81996048294532	1.97977593272969	0.31607053825939	3.55078017464373e-17
G10116_1871	307008	8.77333333333333	9.63333333333333	0.266273223292713	0.943164630222255	0.983776588036885	-0.0816545099998779	0.541660014103299
G10116_22970	102555814	0.00666666666666667	0.0233333333333333	0.709085791959517	-2.17609125905568	-1.63202321470541	1.6215475323333	0.195395342726515
G10116_23852	366797	0	0.03	0.0563529555967068	0	-1.52287874528034	0.847785464569942	0.878308416399201
G10116_896	94198	180.406666666667	172.553333333333	6.83277288555048	2.25625258222505	2.23692335327856	-0.277929386363409	1.46969465404266e-07
G10116_26483	361601	11.3566666666667	15.2333333333333	1.72213894525434	1.05525087884822	1.18279494535019	0.209090514457279	0.0189609919894142
G10116_21796	108351411	0.0333333333333333	0.0366666666666667	0.00940966442987451	-1.47712125471966	-1.43572856956144	-0.113984485220879	0.97856648066735
G10116_19675	291940	4.64	5.7	0.384303912974444	0.666517980554881	0.755874855672491	0.0801512759144013	0.412758558454888
G10116_18799	84590	7.94666666666667	5.33666666666667	10.6184082302215	0.900184996348537	0.727270077199637	-0.706949818804053	2.40764121848809e-11
G10116_229	297705	11.11	10.7266666666667	5.33537107670744	1.04571405894087	1.03046478504335	-0.267952082703949	4.61986115284893e-06
G10116_8323	64042	0.00333333333333333	0	0.0609746488263001	-2.47712125471966	0	-1.07576788707255	0.869011154797835
G10116_13185	366214	0	0.00666666666666667	0.0563529555967068	0	-2.17609125905568	0.847785464569942	0.878308416399201
G10116_1254	246150	8.02666666666667	8.46	1.87029849777377	0.904535227866125	0.927370363039024	-0.139016578108466	0.0134803603666669
G10116_27678	24165	3.97666666666667	4.01333333333333	0.418625912004925	0.59951918895068	0.603505232202143	-0.203121466133134	0.381394203256912
G10116_3531	685488	0.09	0.0266666666666667	0.192966575487878	-1.04575749056068	-1.57403126772772	-1.59486671685445	0.641258927757966
G10116_19633	102555217	1.17333333333333	3.09666666666667	2.18163405524368	0.0694214087584673	0.49089445927398	1.18611137248532	0.0065821222584204
G10116_23866	338458	0.03	0.0166666666666667	1.59092695738329	-1.52287874528034	-1.77815125038364	-1.43289076136634	0.0256491538525762
G10116_26532	311257	6.42666666666667	5.55	5.09871909000176	0.80798577484715	0.744292983122676	-0.427553481038556	7.96674488133572e-06
G10116_29206	108349753	0.0933333333333333	0.166666666666667	0.150011889913151	-1.02996322337744	-0.778151250383643	0.661584972046812	0.707926402837699
G10116_9190	299196	8.46	11.4366666666667	1.52031540828769	0.927370363039024	1.05829946333651	0.21913827472161	0.0301775926334971
G10116_9146	501116	0.0233333333333333	0	0.380020449668355	-1.63202321470541	0	-2.97344869792677	0.416849754761492
G10116_27386	100910501	0	0.04	0.210644851312597	0	-1.39794000867204	2.31478511621474	0.615680145544625
G10116_16345	365548	136.973333333333	165.066666666667	0.906125925450986	2.13663602472244	2.2176593812924	0.056028183588796	0.124129233764683
G10116_9736	690945	39.46	50.8966666666667	2.19204904611583	1.59615708091617	1.70668934037847	0.151950437818655	0.00642615140856323
G10116_18778	302022	2.36	3.28333333333333	0.479062527879548	0.372912002970107	0.516314975777949	0.269626003142388	0.331846676234493
G10116_6764	314013	20.5833333333333	25.13	0.574832925643812	1.31351570721204	1.40019248859258	0.073567957218765	0.266174884541793
G10116_4180	363796	0.0533333333333333	0.08	0.0884644929906527	-1.27300127206374	-1.09691001300806	0.476341864613083	0.81570947510881
G10116_11142	303439	21.1766666666667	10.6466666666667	63.5345956622495	1.3258576006156	1.0272136570828	-1.22183587953843	2.92014446776744e-64
G10116_10691	361631	0.503333333333333	1.12666666666667	1.98527169942817	-0.298144307426493	0.0517954455579936	0.93109994289595	0.0103449477282784
G10116_9574	286908	31.6366666666667	27.1933333333333	9.225905937305	1.50019071867726	1.43446244626141	-0.400579477070101	5.9442088872502e-10
G10116_3896	295985	1.80666666666667	3.03	2.44289487341937	0.256878031818725	0.481442628502305	0.534779603650598	0.0036066593629753
G10116_15540	108348118	11.9233333333333	13.1	0.613590113502443	1.07639768542931	1.11727129565576	-0.0786385296535662	0.2434500603255
G10116_8954	100359586	0.00333333333333333	0.01	0.0609746488263001	-2.47712125471966	-2	0.788208447835282	0.869011154797835
G10116_19224	85256	6.47	9.36666666666667	2.22288335548285	0.8109042806687	0.971585065185418	0.318739524296864	0.00598572340381947
G10116_11111	500558	5.68	5.85	0.404415200124596	0.754348335711019	0.76715586608218	-0.117740282539758	0.394080367843433
G10116_8403	362325	10.5566666666667	19.2466666666667	22.2985116843233	1.02352680865225	1.28435552482504	0.652800230251392	5.02907735364006e-23
G10116_2594	140940	81.01	66.3866666666667	44.2563939083502	1.90853863217196	1.82208086288376	-0.507150555320786	5.54122891345246e-45
G10116_4004	25267	118.053333333333	277.34	285.559480585736	2.07207825425113	2.44301251121678	1.01404255426156	2.75752471920397e-286
G10116_24890	364845	6.98333333333333	25.6366666666667	197.385448896777	0.844062772582651	1.40886155663531	1.662253364062	4.11671785673705e-198
G10116_19449	83511	0.00666666666666667	0.0266666666666667	0.252765927280926	-2.17609125905568	-1.57403126772772	1.792879888761	0.558771275862026
G10116_16547	171305	19.0666666666667	23.0166666666667	0.194984497021527	1.28027477407336	1.36204242819499	0.0482690607501027	0.63828627064237
G10116_18194	24417	0.103333333333333	0.01	1.86417543523108	-0.985759560885391	-2	-3.6414509379998	0.0136717643689397
G10116_2330	60324	15.4866666666667	33.2233333333333	78.4771534245006	1.18995795074456	1.52144320354128	0.875695763958328	3.33308643028419e-79
G10116_17337	687575	31.1333333333333	39.4533333333333	0.7897312611692	1.49322562151043	1.59608370176893	0.131879746613501	0.162281397432251
G10116_2286	361771	19.5133333333333	19.87	1.58497019742351	1.29033146337811	1.29819786710981	-0.189402628983314	0.0260033799995504
G10116_26170	294557	9.10333333333333	8.77333333333333	4.48383459059538	0.959200445420071	0.943164630222255	-0.267969129214269	3.28220278314545e-05
G10116_4170	192246	36.2133333333333	52.1266666666667	4.18179450118547	1.55886850221676	1.71705995407418	0.310598244348177	6.57969100544711e-05
G10116_15194	498198	0	0.00333333333333333	0.0563529555967068	0	-2.47712125471966	0.847785464569942	0.878308416399201
G10116_24221	24172	0.0166666666666667	6.59	15.179508313282	-1.77815125038364	0.81888541459401	8.54454889902741	6.61441876016517e-16
G10116_9842	364458	28.0266666666667	278.366666666667	300	1.44757144830052	2.44461722896494	3.09723750691789	0
G10116_10317	103690085	0.04	0.0466666666666667	0.0343949206226735	-1.39794000867204	-1.33099321904142	-0.133201408958723	0.923857692635801
G10116_7731	498604	0.00333333333333333	0.0266666666666667	0.230814701049354	-2.47712125471966	-1.57403126772772	1.78374544027906	0.587740068097417
G10116_6664	102556485	0.46	0.486666666666667	0.0609746488263001	-0.337242168318426	-0.312768398935225	-0.146771893732084	0.869011154797835
G10116_1483	297561	4.54666666666667	8.21333333333333	6.47348797440033	0.657693115600798	0.914519448772725	0.63973378271036	3.36133676448443e-07
G10116_8304	246185	8.28666666666667	10.5	0.479298268050598	0.918379869585964	1.02118929906994	0.126691150164114	0.331666594821201
G10116_27137	317381	8.96666666666667	12.14	1.85731177197384	0.952631025282746	1.08421868673924	0.223134594897146	0.0138895516800743
G10116_29073	362464	5.93	7.46	0.298547214772221	0.773054693364262	0.872738827472669	0.116411384162978	0.502866593218625
G10116_22958	309643	5.52	10.8333333333333	10.7533530754723	0.741939077729199	1.03476210625921	0.759175702344083	1.76460263956899e-11
G10116_13632	25259	0	0.0133333333333333	0.112289700551958	0	-1.8750612633917	1.72990816753423	0.772165332522762
G10116_5727	366153	0.0633333333333333	0.04	0.359234335975441	-1.19836765376683	-1.39794000867204	-0.89908699566147	0.437286091306349
G10116_23763	100909954	0.25	0.00666666666666667	3.6849604294603	-0.602059991327962	-2.17609125905568	-5.33198341514289	0.000206556835053617
G10116_18171	289657	12.44	12.4933333333333	1.44629405860637	1.0948203803548	1.09667832749608	-0.208982758356303	0.0357854053876121
G10116_28829	103689966	0.426666666666667	0.783333333333333	0.182077316588853	-0.369911285071794	-0.106053392447926	0.682738029900423	0.657540766250832
G10116_16542	304645	0.496666666666667	0.0233333333333333	16.4091523720918	-0.303934986307388	-1.63202321470541	-4.60050223418172	3.89805199641972e-17
G10116_29164	690755	0.163333333333333	0.0466666666666667	1.20144659607665	-0.78692517469115	-1.33099321904142	-2.04574399776557	0.0628859178339292
G10116_3554	688429	40.77	26.7666666666667	69.3695994545684	1.61034071145216	1.42759429055902	-0.80257786474067	4.26973130284409e-70
G10116_10686	83514	19.7033333333333	24.1766666666667	0.4259174316982	1.29453970462922	1.38339642274208	0.0751227016180005	0.375044299092768
G10116_10834	66020	0.0733333333333333	0.09	0.0403208585356672	-1.13469857389746	-1.04575749056068	0.169382639900479	0.91133729086653
G10116_10552	314297	1.94333333333333	1.95	1.17676024086687	0.288547300039351	0.290034611362518	-0.207329439064392	0.0665640532161352
G10116_18329	296269	7.21666666666667	3.03333333333333	29.3263609585869	0.858336645969722	0.481920137601431	-1.45285307712086	4.71670854800109e-30
G10116_18424	498972	12.3133333333333	18.4266666666667	5.89542354952282	1.09037563638456	1.26544677964648	0.388429087970315	1.27226169134442e-06
G10116_12258	362535	12.6066666666667	5.02	37.3643222368888	1.10060026978936	0.700703717145019	-1.61996491267008	4.32193034376439e-38
G10116_7992	295144	0.526666666666667	0.646666666666667	0.13656092862064	-0.27846416776524	-0.189319524789436	0.173521625709893	0.730195364145265
G10116_10270	25295	0.0866666666666667	0.396666666666667	1.60346841697922	-1.06214790674884	-0.401574293327131	1.37773914195652	0.0249190558249981
G10116_13572	311661	8.87666666666667	10.23	0.0275316440468631	0.948249911719279	1.00987563371216	-0.0105394676974999	0.938573646785194
G10116_5653	305002	5.82333333333333	7.82333333333333	1.06439543985626	0.765171650263268	0.89339183487893	0.200074071896862	0.0862193134155687
G10116_19555	360703	27.0166666666667	26.4466666666667	4.07768340387533	1.43163176446487	1.42237094141847	-0.247717921684905	8.36212386156472e-05
G10116_21941	58827	0.85	20.9133333333333	116.679771996024	-0.0705810742857073	1.32042325964206	4.4067719390787	2.09039329628453e-117
G10116_7591	29409	0	0.00666666666666667	0.0563529555967068	0	-2.17609125905568	0.847785464569942	0.878308416399201
G10116_4693	314964	13.69	15.8	0.0404769719062925	1.13640344813399	1.19865708695442	-0.00885656558069352	0.911009756498947
G10116_1336	313742	7.74333333333333	10.77	2.77844678739862	0.888927955080573	1.03221570329798	0.261404999494196	0.00166553288726985
G10116_10053	81828	0	0.663333333333333	7.71339854376913	0	-0.178268178309956	7.34367672686489	1.9346457615334e-08
G10116_24915	103690962	1.29333333333333	1.03333333333333	0.529056215079387	0.111710470874544	0.0142404391146089	-0.543270034595837	0.29576296061859
G10116_29263	24565	15.23	10.2833333333333	35.7512346804645	1.18269990333604	1.0121339136496	-0.781620909757314	1.7732310180213e-36
G10116_10205	310846	0.916666666666667	5.13	31.8317806241471	-0.0377885608893996	0.710117365111816	2.26855965262079	1.47305640182426e-32
G10116_16017	497984	3.8	5.72666666666667	2.41825647926201	0.57978359661681	0.757901904775561	0.374864266155169	0.00381718774389209
G10116_5824	306506	6.93333333333333	2.72666666666667	60.7427619600069	0.840942080243099	0.435632048951661	-1.56162218786035	1.80816492291991e-61
G10116_15876	298201	40.8033333333333	22.4333333333333	84.5447275266043	1.61069564321587	1.35089380950431	-1.07821781768997	2.85280753814824e-85
G10116_3593	361128	21.3466666666667	12.7033333333333	27.4266536929548	1.3293300685276	1.1039176940525	-0.97845030317542	3.74409023564329e-28
G10116_24757	64529	815	499.26	282.356397502092	2.91115760873998	2.69832677239367	-0.922493024785962	4.40151815876868e-283
G10116_12835	497970	0.0133333333333333	0.0133333333333333	0.00940966442987451	-1.8750612633917	-1.8750612633917	-0.100961233319816	0.97856648066735
G10116_14969	24923	0.133333333333333	0.806666666666667	10.1488882470946	-0.875061263391701	-0.093305888739231	2.35270116181611	7.09760380415957e-11
G10116_20476	288907	8.7	2.66333333333333	47.5154116316864	0.939519252618618	0.425425524594328	-1.9250729422714	3.05202697886811e-48
G10116_5634	25139	0.0633333333333333	0.456666666666667	4.19256669913145	-1.19836765376683	-0.340400687563255	2.60460674272079	6.41849638397245e-05
G10116_21776	100912059	3.36333333333333	2.99666666666667	2.58864629260878	0.526769911517248	0.476638437013567	-0.378778867562925	0.00257842027421361
G10116_2588	103694552	0.186666666666667	0	5.07565324091698	-0.728933227713461	0	-6.32929959438028	8.40130514531296e-06
G10116_9263	100910997	0.0133333333333333	0	0.0609746488263001	-1.8750612633917	0	-1.07576788707255	0.869011154797835
G10116_21810	554172	40.9566666666667	60.4766666666667	25.9131097604614	1.61232460355417	1.78158784585016	0.346685438558159	1.22149091033025e-26
G10116_13052	363487	13.1633333333333	13.9066666666667	0.494383885621327	1.11936587901688	1.14322304503483	-0.135711557258603	0.320343646128659
G10116_16520	117255	26.7066666666667	16.2033333333333	62.7448501633927	1.42661968590188	1.20960436635488	-0.941599559205693	1.7994916534253e-63
G10116_26275	102551929	0.2	0.243333333333333	0.0210744100843642	-0.698970004336019	-0.613798394599207	0.0830197309489824	0.952632930152156
G10116_6346	292268	12.0466666666667	16.93	3.1823314613491	1.08086689350525	1.22865695810894	0.277578861365164	0.00065715609257621
G10116_13779	681178	0.67	2.05	11.4106394826997	-0.173925197299174	0.311753861055754	1.59243719800297	3.88472711830842e-12
G10116_16574	298845	47.41	81.5766666666667	59.4308320309416	1.67586995531896	1.91156595548158	0.576760310420206	3.7082411511692e-60
G10116_13281	503018	11.49	12.65	0.55133937468041	1.06032002868829	1.10209052551184	-0.078236021299332	0.28097043595167
G10116_3037	64030	0.0266666666666667	0.14	2.61873491795267	-1.57403126772772	-0.853871964321762	2.38623965497247	0.00240583080844746
G10116_29349	103690913	0.00666666666666667	0.01	0.00940966442987451	-2.17609125905568	-2	-0.113984616782603	0.97856648066735
G10116_12854	289397	5.59666666666667	2.67	61.8842020288053	0.747929441418387	0.426511261364575	-1.28261119038249	1.30556341374134e-62
G10116_1869	25311	0	0	0.156282391854936	0	0	-1.97084920098446	0.697778539105023
G10116_23857	100910447	0	0.19	0.247850361480201	0	-0.721246399047171	2.34934184309202	0.565131660449842
G10116_7583	300235	66.3666666666667	93.82	12.1627612200467	1.82195000530775	1.97229542861114	0.286835888578618	6.8744630177776e-13
G10116_27520	85251	65.4	81.0533333333333	2.24891374942289	1.81557774832427	1.90877087999274	0.0945554220428298	0.00563749604982115
G10116_23188	683667	73.87	91.3933333333333	0.989860535754918	1.86846809902099	1.96091451737342	0.0728991828523359	0.102362165337967
G10116_15997	207118	5.44666666666667	8.3	11.4370797212744	0.736130797476734	0.919078092376074	0.392237274907502	3.65527687357801e-12
G10116_6594	29153	32.24	54.8366666666667	34.6893000022848	1.50839503313305	1.73907104764426	0.550633515677795	2.04503148023089e-35
G10116_26804	361824	0.163333333333333	0.146666666666667	0.0563529555967068	-0.78692517469115	-0.833668578233474	-0.391202936929642	0.878308416399201
G10116_5692	308384	37.09	28.7433333333333	21.1023513670398	1.56925683332861	1.45853713138097	-0.582821978951126	7.90039186178727e-22
G10116_6034	64473	11.9666666666667	13.58	0.0989297930488122	1.07797319385866	1.13289976994448	-0.034709506340648	0.796288065934605
G10116_13529	498726	0.0133333333333333	0.00666666666666667	0.0109394452266941	-1.8750612633917	-2.17609125905568	-0.131536548851596	0.975125592455949
G10116_24388	405977	0.0166666666666667	0	0.0609746488263001	-1.77815125038364	0	-1.07576788707255	0.869011154797835
G10116_6165	29516	1.91666666666667	6.43666666666667	46.5911524851651	0.282546589969969	0.808661019059732	1.53293824255712	2.56358377840736e-47
G10116_24305	63868	98.5	83.9633333333333	27.1357083627894	1.99343623049761	1.92408967168665	-0.445096671434232	7.31630222516763e-28
G10116_11908	24538	0.0366666666666667	0.13	0.575000181170918	-1.43572856956144	-0.886056647693163	1.68303400868855	0.26607239498471
G10116_17795	25558	33.47	21.22	72.4472821610179	1.52465571235778	1.32674537956532	-0.872955043006214	3.57040793464836e-73
G10116_17713	108348144	8.75	7.73	0.87500494098911	0.942008053022313	0.888179493918325	-0.392062858010697	0.133350626071246
G10116_555	305120	6.35666666666667	8.53	1.07981624550603	0.803229438326343	0.930949031167523	0.206986910622338	0.0832115773432778
G10116_8948	361714	0.00666666666666667	0.323333333333333	3.91544505950084	-2.17609125905568	-0.490349520453418	5.41973962982497	0.000121494030698534
G10116_25066	500882	0.0266666666666667	0.08	0.178396273218043	-1.57403126772772	-1.09691001300806	1.20307491851652	0.663137712398079
G10116_16865	140607	17.5866666666667	17.4566666666667	3.39182414729027	1.24518353215467	1.24196131918182	-0.225429958887808	0.000405672765520209
G10116_3394	102555079	0.196666666666667	0.33	0.546349093879715	-0.706269243077517	-0.481486060122112	0.605048409982128	0.284217559606659
G10116_12403	100910708	0.05	0.37	0.808514290866501	-1.30102999566398	-0.431798275933005	2.66247258969819	0.155412415002009
G10116_7155	83579	13.1133333333333	10.8766666666667	6.75837515079092	1.11771310086365	1.03649581906821	-0.507576224063949	1.74431473389187e-07
G10116_9270	291212	5.90333333333333	7.96666666666667	1.48938670553341	0.771097306470412	0.901276646228475	0.197660108550534	0.0324050946628461
G10116_16367	286993	23.67	21.7566666666667	6.7847156872272	1.37419825792908	1.33759235797631	-0.336754414066087	1.64166414406749e-07
G10116_6508	140942	11.97	13.1233333333333	0.304635583967717	1.07809415040641	1.11804416007057	-0.0827608008802457	0.495866096995399
G10116_11534	361822	1.55666666666667	1.64	0.326598780226512	0.192195625846451	0.214843848047698	-0.167326005383134	0.471412636395435
G10116_22407	60325	4.40333333333333	0.386666666666667	46.2369521504909	0.643781562894864	-0.412663265492744	-3.74454755797126	5.79492539987556e-47
G10116_14836	499463	0.113333333333333	0.393333333333333	2.91193998812909	-0.945642337677408	-0.405239247413537	1.67545595604481	0.00122478543141092
G10116_23545	313648	191.546666666667	207.643333333333	2.16025158669259	2.28227459870558	2.31731799206509	-0.0986768850677515	0.00691430309460769
G10116_14991	307128	5.36	7.04333333333333	1.02423509109917	0.72916478969277	0.847778242332651	0.179223419815854	0.0945725085468133
G10116_22368	619579	34.6133333333333	55.99	23.1276300372863	1.53924342473663	1.74811046749498	0.47885615629641	7.45366659498052e-24
G10116_9300	300993	3.91666666666667	8.33666666666667	7.6312947620855	0.592916611888093	0.92099243701084	0.873059438906842	2.33725037382319e-08
G10116_6242	313997	0.07	0.14	0.217769123524806	-1.15490195998574	-0.853871964321762	0.527067085726237	0.605662767222472
G10116_14227	64677	0.00666666666666667	0.00666666666666667	0.00940966442987451	-2.17609125905568	-2.17609125905568	-0.113984659829379	0.97856648066735
G10116_12768	361096	0.00333333333333333	1.38	9.4945243652593	-2.47712125471966	0.139879086401236	7.85513309764953	3.20240042505271e-10
G10116_8306	100361584	0.01	0.15	3.58919907093224	-2	-0.823908740944319	4.01087730518622	0.000257514049929326
G10116_27076	289344	0.526666666666667	1.15666666666667	3.45944937051875	-0.27846416776524	0.0632082200712125	0.92033110096443	0.00034717674693856
G10116_12389	362240	5.59	10.2766666666667	19.3842715095269	0.747411807886423	1.01185227000685	0.666609663869408	4.12789356219608e-20
G10116_9653	81659	24.9333333333333	22.1866666666667	16.8435697126523	1.3967803431448	1.34609205856301	-0.39291663963701	1.43360757588065e-17
G10116_13195	494192	4.63333333333333	4.19666666666667	2.36649226289281	0.665893545534432	0.6229044753882	-0.349115136552996	0.00430038894854726
G10116_4252	290994	103.303333333333	103.153333333333	5.44653221283934	2.01411433531359	2.01348326648157	-0.216987282029887	3.57657871105549e-06
G10116_1809	294079	51.7933333333333	46.04	10.7606913354893	1.71427386239244	1.66313531495775	-0.33239636588846	1.73503669585972e-11
G10116_30028	108351576	0.14	0.2	0.14449928129994	-0.853871964321762	-0.698970004336019	0.319254240342759	0.716969562069456
G10116_13513	100359945	2.60333333333333	4.73666666666667	12.9566895703819	0.415529779157637	0.675472823207808	0.648510672473428	1.10486808705175e-13
G10116_16317	100909715	0.246666666666667	0.303333333333333	0.034111461090975	-0.607889534988686	-0.518079862398569	0.0882177252015943	0.924460881855083
G10116_18676	364382	28.4633333333333	23.54	17.5404556804357	1.45428575883691	1.37180645850742	-0.489030194480637	2.88100704029839e-18
G10116_21964	498848	0.356666666666667	0.756666666666667	2.15625748030524	-0.447737477034452	-0.121095397526539	0.873596471838217	0.00697818565501931
G10116_24429	680615	0.0866666666666667	0.0866666666666667	0.0110382634613205	-1.06214790674884	-1.06214790674884	-0.142047665207457	0.974903740160655
G10116_17382	29237	482.723333333333	246.196666666667	247.92911417257	2.68369829176047	2.39128216858688	-1.18543560793345	1.17729643095305e-248
G10116_1749	64350	0.01	0.0766666666666667	1.15179059980546	-2	-1.11539341870207	2.55489450655811	0.070503292694874
G10116_17026	498840	0.593333333333333	2.68666666666667	12.7348428390585	-0.226701252410769	0.429213787085429	1.95807386502402	1.84143825403287e-13
G10116_11799	24390	27.97	28.92	2.2262385781776	1.44669246637153	1.46119828862249	-0.166612451553784	0.00593965775922234
G10116_9867	246773	0.03	0.0966666666666667	0.423461093963828	-1.52287874528034	-1.01472325682071	1.61130957962026	0.377171532205603
G10116_5680	100361923	0.41	1.56	5.8444718620479	-0.387216143280264	0.193124598354462	1.77604497204892	1.43063266854958e-06
G10116_14666	363029	4.22666666666667	5.03333333333333	0.0609746488263001	0.625997998826052	0.701855692573507	0.0373348480397679	0.869011154797835
G10116_26437	500961	0.0533333333333333	0.00666666666666667	0.883444355219473	-1.27300127206374	-2.17609125905568	-3.18045185493246	0.130784309799175
G10116_27840	100125363	0.0333333333333333	0.163333333333333	1.21706498063035	-1.47712125471966	-0.78692517469115	2.14855991876157	0.0606645554408513
G10116_25315	680122	3.12	1.63666666666667	4.51852116239168	0.494154594018443	0.213960237403307	-1.14498749213376	3.03025263541122e-05
G10116_6063	294054	0.0233333333333333	0.0433333333333333	0.0747431873935349	-1.63202321470541	-1.36317790241283	0.334873909610007	0.841892833393211
G10116_8059	297755	638.38	822.233333333333	3.64868663539442	2.80507927241269	2.91499507909635	0.150287186069502	0.000224550157805876
G10116_23771	64345	0	0.00666666666666667	0.0563529555967068	0	-2.17609125905568	0.847785464569942	0.878308416399201
G10116_2130	300891	187.86	223.213333333333	0.333284786976345	2.27383431800056	2.34872013300811	0.0333084752103526	0.464210770924308
G10116_11844	315120	0.08	0.0233333333333333	1.21003674071225	-1.09691001300806	-1.63202321470541	-2.05958260017507	0.0616542840983886
G10116_28824	81667	186.35	193.626666666667	4.1228658343957	2.27032939708986	2.28696516902948	-0.159651326174046	7.53588332103166e-05
G10116_1822	64057	0	0.01	0.125291089666215	0	-2	1.72034399026059	0.749391754601105
G10116_24821	295230	86.6366666666667	72.5666666666667	23.0730061758132	1.93770173452075	1.86073717432143	-0.470624447755204	8.45266825097046e-24
G10116_985	295378	2.04666666666667	6.28333333333333	43.9613616538191	0.311047116421506	0.798190099822149	1.40665273896193	1.09304576567658e-44
G10116_23840	309809	0.05	0.0266666666666667	0.447178977572019	-1.30102999566398	-1.57403126772772	-1.21445964784185	0.357125632388064
G10116_5346	100912924	3.68	3.98666666666667	0.223231428112786	0.565847818673518	0.60060992493273	-0.0988884875287489	0.598092796689274
G10116_14574	300054	0.00666666666666667	0.05	0.350523944001701	-2.17609125905568	-1.30102999566398	2.09550740944499	0.446145026543907
G10116_16554	366014	17.4333333333333	17.4733333333333	1.32479190501857	1.24138043414761	1.24237576189092	-0.211986480027877	0.0473378026740682
G10116_12491	685215	0	0.00333333333333333	0.0563529555967068	0	-2.47712125471966	0.847785464569942	0.878308416399201
G10116_15479	362479	41.1633333333333	43.7766666666667	1.90085780021036	1.61451053590714	1.64124268954378	-0.131768885314162	0.012564412892992
G10116_12476	363131	10.2166666666667	11.4366666666667	0.310418669208793	1.00930922413477	1.05829946333651	-0.0589500525656104	0.489306889578361
G10116_12656	304944	33.5766666666667	22.33	33.6591994857595	1.5260375792312	1.34888872307144	-0.804153460888379	2.19179793911231e-34
G10116_25753	364069	6.31	14.9633333333333	27.3177100856856	0.800029359244134	1.17502835068199	1.02974855824239	4.81160441061603e-28
G10116_9864	171549	1.16	0.0933333333333333	10.4094191775574	0.0644579892269184	-1.02996322337744	-3.910560505531	3.89565799368216e-11
G10116_23377	500011	2.44333333333333	4.40333333333333	8.25938283263152	0.387982719921465	0.643781562894864	0.625665681378472	5.50322370766316e-09
G10116_23515	361452	17.6366666666667	21.66	0.405307940217536	1.2464165068124	1.3356584522893	0.0813063326159946	0.393271124316211
G10116_11668	100125368	1.82333333333333	2.29666666666667	0.214387557911731	0.260866071613768	0.361097967187964	0.153063324576179	0.61039707255361
G10116_18716	361137	23.9433333333333	23.0633333333333	2.35478276437372	1.37918461171364	1.36292207588383	-0.26879649885736	0.00441791377693547
G10116_20572	300029	3.06	3.95666666666667	0.301971103834064	0.48572142648158	0.597329464234929	0.152032751765287	0.498917682283178
G10116_13590	103689999	17.8366666666667	20.2033333333333	0.125130245632155	1.25131369625459	1.30542302929035	-0.0349346062650037	0.749669348540727
G10116_5363	303796	15.78	13.6033333333333	11.2154814521708	1.1981069988734	1.13364534005361	-0.427517001506105	6.08861548437803e-12
G10116_3507	257648	0.403333333333333	0.943333333333333	8.5589310514771	-0.394335884403213	-0.0253348191953723	1.09753245081168	2.76101615991349e-09
G10116_21908	300756	24.6033333333333	22.3333333333333	14.8257853252767	1.39099395060755	1.34895354798116	-0.354794716755181	1.4935324904371e-15
G10116_5798	499083	0.143333333333333	0.213333333333333	0.221146768822833	-0.843652799140077	-0.670941280735776	0.360299557902856	0.600970606525002
G10116_14216	81766	512.64	632.246666666667	1.32000345450461	2.70981249006812	2.80088654833342	0.0853398770354004	0.0478626285174836
G10116_28035	499934	37.92	43.98	0.00502686223727004	1.57886832866603	1.64325522502477	-0.00115881970620056	0.988491951981482
G10116_12171	287097	115.426666666667	118.856666666667	2.10033345168544	2.06230615412559	2.07502354631112	-0.178469543692003	0.00793718582882102
G10116_21982	296060	7.06333333333333	11.6133333333333	11.3121938788696	0.849009701991132	1.06495689161596	0.502568795126091	4.87310894943024e-12
G10116_24291	291084	7.11	9.72333333333333	1.1755561760039	0.851869600729766	0.98781517440207	0.272488941235603	0.0667488555715905
G10116_5574	316328	11.2333333333333	14.1266666666667	1.14469815105763	1.05050864615167	1.15003969765511	0.120095642232458	0.0716641326440275
G10116_8630	360488	10.3666666666667	12.7933333333333	0.597522258267765	1.01563913430718	1.10698371567979	0.0980925006214472	0.252625823214983
G10116_4515	100359464	12.9033333333333	17.76	2.04535797532764	1.11070191659929	1.24944296144258	0.277730679488818	0.00900828306966763
G10116_3993	296757	1.09	1.66666666666667	1.33585737766499	0.0374264979406237	0.221848749616357	0.392385817318514	0.0461469096159195
G10116_13269	303350	3.77666666666667	4.62	0.150011889913151	0.577108655143735	0.664641975556125	0.0755531090291921	0.707926402837699
G10116_17232	65157	53.0766666666667	37.5466666666667	67.0196410106758	1.72490364038438	1.57457138707837	-0.713034163578377	9.5578231255381e-68
G10116_13385	306471	5.20666666666667	5.44	0.675882877199929	0.716559774821619	0.73559889969818	-0.151587322815784	0.210919689245336
G10116_23413	116643	193.836666666667	156.563333333333	79.1290772597904	2.28743593280134	2.1946900591552	-0.523054854888033	7.42886968598131e-80
G10116_1191	292683	19.5066666666667	19.71	3.73406376847505	1.29018306273361	1.29468662427944	-0.200117093206464	0.000184474453113609
G10116_14237	360417	0.0733333333333333	0.59	15.1207720987977	-1.13469857389746	-0.229147988357856	2.75573297020855	7.57230156321993e-16
G10116_8585	361990	22.0633333333333	22.35	2.2877578785822	1.34367112636854	1.34927752746796	-0.15359453318475	0.00515515967297975
G10116_13589	102556346	0.823333333333333	0.426666666666667	2.43949650822971	-0.0844243014599969	-0.369911285071794	-1.1565455881767	0.0036349922710382
G10116_3315	155423	108.476666666667	105.596666666667	11.3605774111445	2.03533633147768	2.02365020919096	-0.253826313281665	4.35935853362795e-12
G10116_9277	287822	7.91	4.56333333333333	25.6063955678293	0.898176483497676	0.659282193414327	-1.00789611823018	2.47516657813457e-26
G10116_16012	502617	0.0133333333333333	0.09	0.697719871388833	-1.8750612633917	-1.04575749056068	2.94568652464116	0.20057653689112
G10116_27049	362722	8.92333333333333	9.13333333333333	0.734555376469945	0.95052711646727	0.960629308100725	-0.181378519623628	0.18426575185099
G10116_18985	497009	1.95333333333333	3.02	1.13737255464892	0.290776361298427	0.480006942957151	0.41251506487759	0.0728832021635786
G10116_11239	100301568	0.676666666666667	0.453333333333333	0.88293333214628	-0.169625216806449	-0.343582346349445	-0.793951696262216	0.130938290885589
G10116_10453	295238	23.53	23.8166666666667	2.57684520604214	1.37162192717602	1.37688097840733	-0.215234135199346	0.0026494443018576
G10116_19298	103689937	0.00666666666666667	0.00666666666666667	0.00940966442987451	-2.17609125905568	-2.17609125905568	-0.113984485220879	0.97856648066735
G10116_10195	304923	9.32333333333333	14.0166666666667	7.62706207373195	0.969571211651865	1.14664474541427	0.437560060332852	2.36014087401899e-08
G10116_26656	64510	10.88	14.6266666666667	2.33943947950497	1.03662889536216	1.16514536418301	0.212076925998913	0.00457678509585841
G10116_27909	103694538	0.313333333333333	0.513333333333333	1.11506963570313	-0.503993401119964	-0.2896005338832	0.512811881197147	0.0767238458848383
G10116_5005	362958	7.39333333333333	6.00333333333333	15.5888440037844	0.868840287093479	0.778392458099871	-0.519107762276905	2.57724672376761e-16
G10116_26748	684762	0.33	0.21	0.308078367577432	-0.481486060122112	-0.677780705266081	-0.882292808246394	0.491950756133943
G10116_718	314627	0.226666666666667	0.163333333333333	0.348985084188619	-0.644612342013425	-0.78692517469115	-0.666404253771045	0.447728681120246
G10116_14920	117262	70.7266666666667	52.1033333333333	33.7110641353013	1.84958319035466	1.71686550836603	-0.655960743165559	1.94507281791541e-34
G10116_1085	313834	16.72	23.2533333333333	6.41863082405053	1.223236273103	1.36648521720485	0.255262304686972	3.81389889559172e-07
G10116_18389	108348052	1.89333333333333	2.05	0.152660670542848	0.277227080991356	0.311753861055754	-0.0920354575800298	0.703621869522704
G10116_116	313491	29.88	23.3933333333333	5.22511036107767	1.47538059314336	1.36909210915972	-0.566519041931118	5.95510795614143e-06
G10116_7307	362736	29.3433333333333	26.5066666666667	19.9830908152496	1.46750944713662	1.42335511666959	-0.357798388105411	1.03970273102422e-20
G10116_12196	362170	40.87	38.32	11.7364844706481	1.61140463771159	1.58342550040651	-0.306816676793404	1.83449076303122e-12
G10116_12967	171554	16.1533333333333	0.62	210.293019001407	1.20826215508182	-0.207608310501746	-4.8951278130496	5.09308587118776e-211
G10116_14377	300262	0	0.28	1.9977074273039	0	-0.552841968657781	4.64831359947064	0.0100529280135939
G10116_11454	311419	3.91666666666667	5.8	3.96153230027637	0.592916611888093	0.763427993562937	0.323321617773362	0.000109261636177027
G10116_10487	365813	12.66	24.0833333333333	25.265556796144	1.10243370568134	1.38171659670892	0.710171498114134	5.42554292548545e-26
G10116_18897	192351	29.67	38.4833333333333	1.52226342369615	1.47231754631684	1.58527268253353	0.169398613172334	0.0300425350345617
G10116_29051	290350	53.2133333333333	57.4466666666667	1.43884361678884	1.72602046439232	1.75926483388989	-0.104795118889681	0.0364046100305576
G10116_25123	501793	0.00666666666666667	0	0.0609746488263001	-2.17609125905568	0	-1.07576788707255	0.869011154797835
G10116_12255	102555942	0.236666666666667	0.273333333333333	0.010327274649731	-0.625862906000587	-0.563307402335946	-0.0308682996320466	0.976501074156135
G10116_18674	81652	78.96	53.5633333333333	61.8617218978746	1.89740713966158	1.72886759603279	-0.774732964326315	1.37492212979912e-62
G10116_3743	303772	0.72	0.376666666666667	3.89824614716351	-0.142667503568732	-0.424042811236242	-1.35828997244	0.000126401972989375
G10116_243	314417	43.9133333333333	34.7366666666667	40.3113047867388	1.64259640438583	1.54078814117703	-0.547368947438316	4.8830954469419e-41
G10116_4808	102546764	6.53	7.67	0.0237875300859633	0.814913181275074	0.884795363948981	-0.0145795476959592	0.946700202283498
G10116_27395	405224	0.166666666666667	0.0666666666666667	0.447864584039995	-0.778151250383643	-1.17609125905568	-1.55343103741011	0.356562294632635
G10116_12017	25501	0.00666666666666667	0.0433333333333333	0.568459992332738	-2.17609125905568	-1.36317790241283	2.60672370265122	0.270109592467887
G10116_778	310635	35.3866666666667	26.2433333333333	56.3345740264228	1.54883965513672	1.41901899672236	-0.64972316847642	4.62834765878429e-57
G10116_25039	311112	4.79666666666667	5.41	0.10736576735687	0.680939539216943	0.733197265106569	-0.0430930407997993	0.780969786606505
G10116_27580	691275	0.0233333333333333	0.00666666666666667	0.177642155232176	-1.63202321470541	-2.17609125905568	-1.59577461390248	0.664290198847943
G10116_10334	100912471	0.556666666666667	0.67	0.00940966442987451	-0.254404783572079	-0.173925197299174	0.0563136925073771	0.97856648066735
G10116_9717	297554	52.2033333333333	18.6433333333333	300	1.71769823484237	1.27052356460858	-1.70432088555971	0
G10116_21456	65023	0.116666666666667	0.02	1.00772238911055	-0.933053210369385	-1.69897000433602	-2.82407787479706	0.0982375699203243
G10116_29634	171443	3.33	3.56333333333333	0.290791988046353	0.52244423350632	0.551856450489115	-0.118263103497314	0.51192697204634
G10116_524	361604	37.3966666666667	9.10666666666667	300	1.57283289330238	0.959359440289833	-2.24348914868357	0
G10116_13464	498267	2.02	0.32	37.7511124386	0.305351369446624	-0.494850021680094	-2.85546286888328	1.77373020367526e-38
G10116_3915	288152	1.45333333333333	1.77666666666667	0.0825017846149679	0.162365234548923	0.249605954306911	0.0798126511636661	0.826986110286617
G10116_3002	102553196	0.0166666666666667	0.0133333333333333	0.0626991768650021	-1.77815125038364	-1.8750612633917	-0.709864326486761	0.865567264403955
G10116_27319	689844	6.20333333333333	16.2766666666667	127.825201877992	0.792625118411104	1.21156546956446	1.17649917533034	1.49554030565919e-128
G10116_26362	689092	1.82	0.466666666666667	18.9362356876956	0.260071387985075	-0.330993219041424	-2.18769144295094	1.15814866874941e-19
G10116_21220	308266	0.47	0.06	8.95782398489983	-0.327902142064283	-1.22184874961636	-3.10417936494124	1.10198584260969e-09
G10116_12675	303673	19.2033333333333	26.9966666666667	1.83465358451738	1.28337662050686	1.43131014424634	0.277069946583874	0.0146334394700358
G10116_7238	108348147	3.38	5.65666666666667	2.27262987201988	0.528916700277655	0.752560587598014	0.52607979338169	0.005337896245202
G10116_7699	360575	10.7333333333333	12.9866666666667	0.134040223751215	1.03073461697617	1.11349769348692	0.0416765379734623	0.734445841653979
G10116_14073	367797	0.0133333333333333	0	0.0609746488263001	-1.8750612633917	0	-1.07576788707255	0.869011154797835
G10116_20786	306587	36.2366666666667	33.5066666666667	6.84845726971005	1.55914824102315	1.52513122520088	-0.332350017118086	1.41756417890354e-07
G10116_5468	308653	0.0133333333333333	0.0766666666666667	0.653572694344867	-1.8750612633917	-1.11539341870207	2.33008005398009	0.22203799942278
G10116_22077	103690486	0.0166666666666667	0.05	0.290680249409586	-1.77815125038364	-1.30102999566398	1.20735582580857	0.512058701514903
G10116_17416	680424	3.72	4.42	0.0563529555967068	0.570542939881897	0.645422269349092	0.0339751600647922	0.878308416399201
G10116_28011	100361818	8.55333333333333	5.09666666666667	25.2195207500968	0.932135397319247	0.707286230692658	-0.962706561477682	6.03224885838579e-26
G10116_24128	315829	0.0133333333333333	0.106666666666667	1.51479856167991	-1.8750612633917	-0.971971276399755	2.58191767394483	0.0305633840249696
G10116_22674	25485	122.413333333333	52.0233333333333	300	2.08782872400009	1.71619817565481	-1.44942573467123	0
G10116_25145	499362	0.0633333333333333	0	0.641337466958851	-1.19836765376683	0	-3.29312376317387	0.228382347692379
G10116_1287	309174	0.113333333333333	0.383333333333333	1.62892867013838	-0.945642337677408	-0.416423414366051	1.42139460021249	0.0235001876346373
G10116_3517	100360514	0.243333333333333	0.08	1.31944387399652	-0.613798394599207	-1.09691001300806	-1.79708648490719	0.0479243383876595
G10116_15235	79216	6.68333333333333	0.59	71.6911328806812	0.824993122236538	-0.229147988357856	-3.71909732236735	2.0364189011655e-72
G10116_744	89811	25.7566666666667	42.9633333333333	14.7047612687726	1.41088965752537	1.63309796896974	0.506934142794709	1.97350727290946e-15
G10116_10676	405091	0	0.0166666666666667	0.0563529555967068	0	-1.77815125038364	0.847785464569942	0.878308416399201
G10116_15783	100910823	14.5866666666667	12.72	10.9740176775441	1.16395605860571	1.10448711131239	-0.430369059129675	1.0616523427698e-11
G10116_6595	301014	2.50333333333333	3.47333333333333	0.654846905496278	0.398518682284505	0.540746464243843	0.228749868174675	0.221387499205302
G10116_22403	292879	0.00666666666666667	0	0.156282391854936	-2.17609125905568	0	-1.9723205512567	0.697778539105023
G10116_5125	498097	5.99333333333333	6.91	0.112289700551958	0.777668432677547	0.839478047374198	-0.0667716053999322	0.772165332522762
G10116_8032	301556	0.16	0.0466666666666667	3.64068725053498	-0.795880017344075	-1.33099321904142	-1.66888842611237	0.000228724532958515
G10116_2513	501515	18.2233333333333	19.05	2.77120681907245	1.26062781917189	1.27989498001164	-0.153613570281649	0.0016935311175131
G10116_11548	362765	2.26	2.11	1.25713745548497	0.354108439147401	0.324282455297693	-0.31586855882904	0.0553174999986192
G10116_13916	26759	38.5666666666667	23.4533333333333	35.5335767328234	1.58621210423209	1.37020457606576	-0.923084981630781	2.92700367138702e-36
G10116_16164	297516	0.0366666666666667	0.0333333333333333	0.022711584274623	-1.43572856956144	-1.47712125471966	0.152051377642054	0.949048518849294
G10116_4583	497778	29.65	43.38	3.22660523808887	1.47202469770028	1.63728954767817	0.319165560356738	0.000593464522648018
G10116_20523	498834	0.01	0.173333333333333	5.50345231637622	-2	-0.761117911084864	4.24919419692387	3.13723956635384e-06
G10116_4143	361006	0.65	0.326666666666667	3.70086323574442	-0.187086643357144	-0.485895179027167	-1.20369648605351	0.000199130032330524
G10116_11816	287525	1	1.27666666666667	0.225200776710684	0	0.106077519248961	0.159487733867066	0.595386829311658
G10116_2821	108348165	1.32666666666667	1.59	0.0563529555967068	0.122761817354026	0.201397124320451	0.0468758018728191	0.878308416399201
G10116_4223	89809	12.3866666666667	19.1666666666667	13.5907689226289	1.09295445060194	1.28254658996997	0.421564115549838	2.56584889822891e-14
G10116_25894	363465	21.84	32.72	5.8887171481656	1.3392526340327	1.51481329499929	0.368161784568751	1.29206050626686e-06
G10116_2370	100359592	0.03	0.243333333333333	2.74206552274606	-1.52287874528034	-0.613798394599207	2.82891410606218	0.00181106683327763
G10116_13767	289822	9.48666666666667	10.2033333333333	0.935993179490544	0.977113641028603	1.00874207487767	-0.109662249246289	0.115879555466859
G10116_3401	296117	32.19	24.8933333333333	19.5542966541287	1.50772097668561	1.39608305455738	-0.585508384893402	2.79063698581058e-20
G10116_11213	302540	0	0.0366666666666667	0.249079533219826	0	-1.43572856956144	2.35587785225995	0.563534445182052
G10116_15251	310158	2.99333333333333	3.87	0.592882700727516	0.476155081947641	0.587710965018911	0.160568116229126	0.255339085884616
G10116_28275	288305	88.9133333333333	67.1233333333333	56.583730549015	1.94896689211639	1.82687351534638	-0.620563884635352	2.60777099751275e-57
G10116_19690	108348080	2.1	4.07333333333333	0.399311014016868	0.322219294733919	0.609949951186873	0.750626231263862	0.398739248465078
G10116_9692	292755	0.02	0	0.322509676718953	-1.69897000433602	0	-2.5566537114642	0.47587218773938
G10116_9119	311437	0.11	4.12	74.1937890732353	-0.958607314841775	0.614897216033135	4.96446202949782	6.40045615328955e-75
G10116_4493	311137	3.58333333333333	0.343333333333333	46.1868046049164	0.554287209531961	-0.464284030014491	-3.55547240750457	6.5042225847717e-47
G10116_9015	309475	83.5033333333333	68.0433333333333	69.3578901140888	1.92170381224263	1.83278558084902	-0.510366605152207	4.3864166957911e-70
G10116_4291	100359832	14.2933333333333	17.7233333333333	0.202116847596176	1.15513352196505	1.24854540559452	0.110062732261198	0.627889401479132
G10116_14269	108351325	0.0966666666666667	0.106666666666667	0.0122963238174247	-1.01472325682071	-0.971971276399755	-0.111547828538039	0.972083734214728
G10116_4827	365222	0.803333333333333	1.13333333333333	0.537065488481363	-0.0951042121447942	0.0543576623225914	0.32370394642769	0.290358478176922
G10116_22138	307404	18.7433333333333	17.55	3.90649713820303	1.27284682878974	1.24427712080184	-0.309927421552742	0.000124023179763789
G10116_22446	288238	38.51	45	0.160942310882757	1.58557351862273	1.65321251377534	0.0605680485644772	0.690331497314205
G10116_27106	64351	75.4866666666667	46.0366666666667	92.2922837121029	1.87787024825882	1.66310387054679	-0.90097162352706	5.10171610640163e-93
G10116_10952	360610	82.6766666666667	60.23	82.5040255205487	1.91738295855206	1.77981286317058	-0.696034068353945	3.1331016077198e-83
G10116_3893	25097	11.83	18.3266666666667	13.1995920773462	1.07298474462793	1.26308348078779	0.41464723278866	6.31550266378472e-14
G10116_1426	691414	0.0366666666666667	0.333333333333333	3.14441903145487	-1.43572856956144	-0.477121254719663	3.15126013815711	0.000717102057449605
G10116_22789	362699	45.9033333333333	47.8233333333333	2.45740841182237	1.66184422357016	1.67963984358696	-0.15556599494269	0.00348812137221659
G10116_25437	100912139	0.02	0.0766666666666667	0.333566216642579	-1.69897000433602	-1.11539341870207	1.68667353658676	0.463910052477151
G10116_29566	298851	15	16.2	0.757821186156492	1.17609125905568	1.20951501454263	-0.104539513658751	0.174654111541731
G10116_28006	361285	10.31	12.3533333333333	0.236853083147927	1.01325866528352	1.09178416026322	0.0456996724315359	0.579624743680849
G10116_13908	305351	21.1133333333333	25.3466666666667	0.31513121154646	1.32455680431623	1.40392085347374	0.0489966260994179	0.484026108739369
G10116_12235	207119	1.50666666666667	0.326666666666667	1.76343034602331	0.178017180091721	-0.485895179027167	-1.70738250829318	0.0172412859185256
G10116_21763	290666	13.4833333333333	16.62	0.440674520926459	1.12979727122863	1.22063101944809	0.0865258597683548	0.362514580746427
G10116_28734	108351807	0	0.08	0.336217992713702	0	-1.09691001300806	2.79269573355273	0.461086075797412
G10116_10421	100910528	8.27333333333333	12.0766666666667	1.39614930499353	0.917680522443048	1.08194707931488	0.344267176334571	0.0401652703950745
G10116_12712	303244	19.1	23.1633333333333	0.21044953581699	1.28103336724773	1.36480105695979	0.0638462837620747	0.615957097986571
G10116_18030	297416	20.89	23.5	0.113132437885834	1.31993843998031	1.37106786227174	-0.0448196778661579	0.770668418276836
G10116_6587	408217	9.46	23.1966666666667	67.3574869373797	0.975891136401793	1.36542558177535	1.07914452523078	4.39049071070215e-68
G10116_3218	309196	20.8433333333333	29.79	6.47248673310097	1.31896717396101	1.47407050321504	0.31359837477079	3.36909507551161e-07
G10116_3828	292764	8.94	14.2533333333333	4.07303055462739	0.951337518795918	1.15391644181708	0.459500799189489	8.45219377972188e-05
G10116_3889	103690092	0.0333333333333333	0.02	0.241213720745736	-1.47712125471966	-1.69897000433602	-1.2481758640998	0.573834003144646
G10116_25503	363041	0.0133333333333333	0.03	0.0609746488263001	-1.8750612633917	-1.52287874528034	0.7613105131162	0.869011154797835
G10116_29033	100360880	0.69	1.76333333333333	6.28921579567382	-0.161150909262745	0.246334417315522	1.13786663924729	5.13788292958577e-07
G10116_26886	307251	0.02	0	0.156282391854936	-1.69897000433602	0	-1.9723205512567	0.697778539105023
G10116_6391	500870	2.29666666666667	5.33666666666667	16.1738878735832	0.361097967187964	0.727270077199637	1.0240491642173	6.70057582965805e-17
G10116_25933	297123	98.2766666666667	191.926666666667	139.067077758614	1.99245041772234	2.28313532065309	0.75071015672757	8.56884409919049e-140
G10116_4262	499766	4.93	7.91666666666667	6.77470004147307	0.69284691927723	0.898542359241223	0.467673262481998	1.6799639350562e-07
G10116_23475	307271	25.3033333333333	28.0033333333333	0.618511011280524	1.40317773670609	1.44720972998902	-0.068830696520123	0.240707148839812
G10116_23921	108348050	0	0.0333333333333333	0.417219418412785	0	-1.47712125471966	3.03047195505348	0.382631377788851
G10116_18605	100911956	18.0033333333333	25.3833333333333	1.80872767108622	1.25535292256153	1.4045486529524	0.281243890390196	0.0155336075579536
G10116_29078	24468	591.863333333333	811.036666666667	14.0821605118773	2.77222143572409	2.90904048894733	0.239569669637779	8.27636219241164e-15
G10116_1146	25211	0.0266666666666667	0.216666666666667	1.19854346342288	-1.57403126772772	-0.664207898076806	2.97703138204213	0.0633077001314863
G10116_9044	498798	20.2766666666667	15.74	21.5369823726405	1.30699656174326	1.19700472802305	-0.576005312546743	2.90414052676628e-22
G10116_9412	303493	9.17333333333333	7.36	7.59785985547355	0.962527174843811	0.866877814337499	-0.529885979408695	2.52429521774651e-08
G10116_7954	102551694	0.01	0.02	0.0982492361140089	-2	-1.69897000433602	0.891266009560517	0.797536859586331
G10116_1935	360958	0.523333333333333	0.0466666666666667	9.14952279712707	-0.281221602310429	-1.33099321904142	-3.66947736030994	7.08724102898833e-10
G10116_9407	362814	18.9133333333333	21.2666666666667	0.0300536339063688	1.27676807674017	1.3276994240015	-0.00676997020229743	0.933139054149278
G10116_15358	287929	11.72	23.8966666666667	23.3563065632861	1.06892761168207	1.37833732566637	0.838591664996103	4.40243990825451e-24
G10116_1972	353256	44.38	65.13	19.3596662415079	1.64718729789599	1.81378107817408	0.339168886899082	4.36851426793215e-20
G10116_21070	294696	21.9533333333333	22.5	0.717799291640113	1.34150047165623	1.35218251811136	-0.177299445035995	0.19151407991724
G10116_20006	303375	7.10333333333333	10.12	1.87223839660155	0.851462194994539	1.00518051250378	0.270959546217234	0.0134202808149992
G10116_5122	296469	0.246666666666667	4.01666666666667	16.6987353193681	-0.607889534988686	0.603865792191225	3.70010121663739	2.00108105628299e-17
G10116_7090	688146	1.29666666666667	1.47	0.0249999142204435	0.112828346606046	0.167317334748176	-0.0333921140488761	0.944061062751869
G10116_2293	304893	5.2	2.2	48.2519762784964	0.716003343634799	0.342422680822206	-1.45810007275978	5.59788176727262e-49
G10116_16440	305830	6.13333333333333	7.17333333333333	0.0746969637111285	0.787696568289874	0.855721012274689	0.0306630421482595	0.841982444151822
G10116_3101	25148	0.246666666666667	0.166666666666667	0.361909357940289	-0.607889534988686	-0.778151250383643	-0.546901962353981	0.434600920723436
G10116_6854	307171	6.68333333333333	2.86333333333333	29.5473499041487	0.824993122236538	0.456871909111579	-1.43730245438471	2.83563348310666e-30
G10116_15339	366174	1.03	1.41333333333333	0.199282468389091	0.0128372247051722	0.150244601873069	0.166459634865195	0.632000659699326
G10116_21275	24511	702.06	357.153333333333	300	2.84637422973009	2.55285470777574	-1.19013172232495	0
G10116_17368	102551692	0.0266666666666667	0.0133333333333333	0.0726305738049174	-1.57403126772772	-1.8750612633917	-1.00872893052426	0.845998175042161
G10116_15320	295458	10.4766666666667	22.0933333333333	14.6635228395719	1.02022312629792	1.34426124502764	0.862850704391395	2.17008707556266e-15
G10116_13898	309280	10.67	10.7433333333333	3.79174237847279	1.02816441942447	1.03113905079267	-0.200335611126165	0.000161531647112585
G10116_13401	305392	6.33	11.1333333333333	15.8417262423907	0.801403710017355	1.0466252120919	0.599461405302965	1.43970581112056e-16
G10116_11678	302811	8.94666666666667	11.94	2.39602356560251	0.951661256777292	1.07700432679335	0.223244175100159	0.00401769009545786
G10116_163	311252	2.28333333333333	7.71666666666667	35.7506679137937	0.358569316772762	0.88742974063431	1.54118606491035	1.77554664566562e-36
G10116_19016	363441	51.7533333333333	68.5066666666667	1.04539753879149	1.71393832710774	1.83573283653863	0.190536778848868	0.0900746246829409
G10116_5130	499935	6.24	12.41	22.6961001969176	0.795184589682424	1.09377178149873	0.779705806895929	2.01325971324587e-23
G10116_4213	363288	0.01	0.0133333333333333	0.0141122507740501	-2	-1.8750612633917	-0.0977130363377789	0.968027620768466
G10116_6177	311764	8.12	9.89	1.08979293945326	0.909556029241175	0.995196291597179	0.122413796003259	0.0813218145448551
G10116_4221	84478	36.4966666666667	31.1933333333333	13.3600962471038	1.56225320104881	1.4940617861365	-0.441014632303267	4.36419103565799e-14
G10116_14458	316342	1.10333333333333	1.51	0.317273842509778	0.042706739056055	0.178976947293169	0.239870991924417	0.481644003311105
G10116_22491	100911278	0	0.0133333333333333	0.112289700551958	0	-1.8750612633917	1.72990816753423	0.772165332522762
G10116_26430	100361092	0	0.0133333333333333	0.747561279414901	0	-1.8750612633917	3.54078835066333	0.178829318122847
G10116_6879	362377	6.08	3.4	31.548579847753	0.783903579272735	0.531478917042255	-1.05551889191487	2.82761418872435e-32
G10116_10416	681361	25.58	27.4433333333333	0.939399543604034	1.40790054014263	1.43843686069186	-0.109235906896115	0.114974215883302
G10116_7148	361976	4.00333333333333	4.42666666666667	0.172687587460715	0.602421752683243	0.646076820312337	-0.094623632913677	0.671912023370983
G10116_9827	501047	0	0	0.129819251177186	0	0	1.76073907152516	0.741618831084406
G10116_15104	114513	0.08	0.00333333333333333	2.19235108258764	-1.09691001300806	-2.47712125471966	-4.40198937798742	0.00642168380095789
G10116_2379	305478	10.5633333333333	12.42	0.144349470912946	1.02380098447064	1.09412159584056	0.0458109251377452	0.717216924215827
G10116_9955	108348119	0.00666666666666667	0.02	0.141072767311258	-2.17609125905568	-1.69897000433602	1.37330720146316	0.722648711551584
G10116_17608	114593	0.0133333333333333	0.176666666666667	1.0766969088781	-1.8750612633917	-0.752845385118873	3.35436035533198	0.0838113992041953
G10116_6451	680866	2.04666666666667	1.62666666666667	1.19217449072568	0.311047116421506	0.211298567283049	-0.556163196680017	0.0642429550277223
G10116_1654	25165	25.5733333333333	50.0566666666667	39.0927766798588	1.40778733944294	1.69946192604583	0.752413905537432	8.0765022824352e-40
G10116_20690	308503	13.5633333333333	16.21	0.0867932635107437	1.13236643513362	1.20978301484851	0.0428071354507419	0.818854493332248
G10116_18962	64828	0.503333333333333	0.476666666666667	0.153448712133365	-0.298144307426493	-0.3217852172546	-0.239940356932976	0.702346282195826
G10116_22802	308282	4.80333333333333	5.49333333333333	0.0609746488263001	0.681542726094326	0.739835952641434	-0.0207742291787812	0.869011154797835
G10116_24782	689173	0.106666666666667	0.106666666666667	0.0563529555967068	-0.971971276399755	-0.971971276399755	-0.193025646363702	0.878308416399201
G10116_9431	290595	261.326666666667	568.913333333333	124.535684756125	2.4171837288826	2.75504611222661	0.90747844075774	2.91283070433036e-125
G10116_4426	64020	0.18	0.94	8.59831968329836	-0.744727494896694	-0.0268721464003014	2.25900570505538	2.52162392683178e-09
G10116_28777	316736	6.11	21.2166666666667	132.797658264624	0.786041210242554	1.32667715327001	1.59830170410782	1.59346208900241e-133
G10116_6494	113894	218.706666666667	228.333333333333	6.96645715105065	2.3398620215032	2.35856931677276	-0.158044363224419	1.08029620126842e-07
G10116_16340	85435	1.96	0.763333333333333	22.8278570329419	0.292256071356476	-0.117285772379775	-1.58754356781905	1.48642488363569e-23
G10116_2348	360663	5.05	9.66	14.9100037943969	0.703291378118661	0.984977126415493	0.736653124037932	1.2302580220975e-15
G10116_7797	690020	0	0.0133333333333333	0.0563529555967068	0	-1.8750612633917	0.847785464569942	0.878308416399201
G10116_25737	311021	10.1366666666667	23.7266666666667	13.1911564419843	1.00589516542447	1.37523672894817	1.01207380252542	6.43937264018891e-14
G10116_27222	690147	0.03	0.09	0.253133857293741	-1.52287874528034	-1.04575749056068	1.30883738391851	0.558298090801041
G10116_8256	360776	67.89	74.4733333333333	0.36919157694536	1.83180580867439	1.87200079275669	-0.0735906631287709	0.427374320256039
G10116_7565	311185	10.5666666666667	13.28	0.565368450676658	1.02393800749809	1.123198075032	0.109510542989611	0.272039237771508
G10116_20348	500046	3.15333333333333	6.86666666666667	25.7170931824668	0.49876988168213	0.836745965649491	0.910292610138483	1.91825711419364e-26
G10116_9595	108351992	0.0533333333333333	0	0.482069937753088	-1.27300127206374	0	-2.97138345841167	0.329556636885017
G10116_25108	305853	28.5533333333333	32.8266666666667	0.352819388903476	1.45565681534089	1.5162267852036	-0.055109361232899	0.443793166897392
G10116_411	65138	44.9166666666667	31.8333333333333	28.8855316314276	1.65240751913911	1.50288211686408	-0.71164838035397	1.30157251332473e-29
G10116_3452	59105	1.00666666666667	0.06	9.06922567918359	0.0028856882374896	-1.22184874961636	-4.44702599797064	8.52656919523852e-10
G10116_2324	301024	22.7233333333333	21.5566666666667	7.81467217750835	1.35647203927879	1.33358160622746	-0.296999283698162	1.53224362279278e-08
G10116_10620	500972	76.32	72.1766666666667	21.2183451130233	1.88263836169604	1.85839682117457	-0.295455304116393	6.04860030432189e-22
G10116_12031	100911832	16.9133333333333	11.9333333333333	34.3990061284773	1.22822920816605	1.07676177192421	-0.718664227237592	3.99019271625657e-35
G10116_13247	360161	24.54	28.82	0.0588036081191885	1.38987455839099	1.45969397647797	0.0156447983481146	0.873366223184324
G10116_24806	100911831	3.31333333333333	6.25666666666667	8.41569581331213	0.52026512967765	0.796343017901684	0.703183436810671	3.83976094225832e-09
G10116_6628	305623	15.5833333333333	14.9066666666667	1.11109801560815	1.19266036048887	1.17338054015871	-0.153956760361061	0.0774287029800742
G10116_3920	311731	9.57666666666667	11.3533333333333	0.0530749562593016	0.981214371272285	1.05512338890692	0.015245148083117	0.884962858108414
G10116_22660	690971	0	0.01	0.129819251177186	0	-2	1.76073907152516	0.741618831084406
G10116_14809	288480	20.9066666666667	15.1733333333333	11.0117077393837	1.32028479495672	1.18108099866735	-0.6802494846924	9.73402059137514e-12
G10116_24761	261730	11.73	13.5333333333333	0.0191142693491834	1.06929801211553	1.13140477885753	-0.00814771789831376	0.956942252402584
G10116_18779	299206	0.0133333333333333	0.0333333333333333	0.0609746488263001	-1.8750612633917	-1.47712125471966	0.761314957828528	0.869011154797835
G10116_28686	290833	38.3866666666667	34.72	6.19819890374599	1.58418040148638	1.54057971650445	-0.35906000001263	6.33579469962027e-07
G10116_7113	301081	37.8966666666667	45.6233333333333	0.101078822953373	1.57860101176391	1.65918701253615	-0.0176177717928426	0.79235750726934
G10116_11648	297821	4.98	5.51666666666667	0.0861979407896217	0.697229342759717	0.741676743392075	-0.0678456509347949	0.819977733378519
G10116_20314	25380	821.416666666667	348.536666666667	300	2.91456351050684	2.54224847337621	-1.44768107814614	0
G10116_24184	102548568	0.02	0.166666666666667	1.27876626030779	-1.69897000433602	-0.778151250383643	3.05818469778536	0.0526300447990958
G10116_10906	114106	0.0433333333333333	0.03	0.112289700551958	-1.36317790241283	-1.52287874528034	-0.715623487034895	0.772165332522762
G10116_12682	289993	49.3266666666667	51.07	1.18700699238866	1.693081768266	1.70816585785554	-0.165113974538394	0.0650119222968833
G10116_26185	364906	0.633333333333333	0.603333333333333	0.101671521799795	-0.198367653766834	-0.219442679850478	-0.394569194651945	0.791276883211448
G10116_851	295338	0.22	0.0866666666666667	1.49084808473569	-0.657577319177794	-1.06214790674884	-1.51735451931116	0.0322962363946787
G10116_8013	291057	16.9966666666667	14.46	4.02881510720607	1.23036375724781	1.16016829295851	-0.44802851221593	9.35803990488312e-05
G10116_2386	305244	5.44666666666667	7.12666666666667	0.35751937332941	0.736130797476734	0.852886446153097	0.12441763386988	0.439016281241204
G10116_12661	246758	0.01	0	0.0609746488263001	-2	0	-1.07576788707255	0.869011154797835
G10116_3859	100910207	10.4	10.0333333333333	0.369538628067514	1.01703333929878	1.00144524087418	-0.266257396615583	0.427032935558003
G10116_7143	102549812	0.0366666666666667	0.0233333333333333	0.237349457223292	-1.43572856956144	-1.63202321470541	1.8122243492285	0.578962643764166
G10116_92	288092	19.17	18.06	4.06771604861407	1.28262211287806	1.25671774597749	-0.301031856028977	8.55625957311616e-05
G10116_16237	79451	5.17666666666667	47.0966666666667	72.8279168015145	0.714050201008896	1.67299017040912	2.9713698444319	1.48622033261259e-73
G10116_4113	363858	17.43	17.25	1.30445562556087	1.24129738710999	1.23678909940929	-0.173762189063304	0.0496071611380883
G10116_5919	64086	4.01666666666667	5.27	1.28143485477261	0.603865792191225	0.721810615212547	0.241367119458933	0.0523076423031907
G10116_29827	686779	2.88	6.98	23.6309645717562	0.459392487759231	0.843855422623161	1.06236176732432	2.33902804070541e-24
G10116_22905	300446	2.54	3.76333333333333	1.22667120043294	0.404833716619938	0.575572687205305	0.324407309041326	0.0593374391780673
G10116_7161	500112	0.01	0.0366666666666667	0.400644666567709	-2	-1.43572856956144	1.87762735081332	0.397516658803463
G10116_3555	108348056	1.89333333333333	2.74	1.58771134521891	0.277227080991356	0.437750562820388	0.317964523567472	0.0258397706604012
G10116_8987	689800	7.40666666666667	2.81666666666667	27.1344709646585	0.869622799885187	0.44973545423003	-1.6280735761783	7.33717766466402e-28
G10116_25650	498982	0.0133333333333333	0.0133333333333333	0.109001344877386	-1.8750612633917	-1.8750612633917	-0.690397625011546	0.778034141701932
G10116_3131	302946	20.2366666666667	27.7966666666667	4.78659636211107	1.30613897815329	1.44399271911702	0.241612558373319	1.6345704291992e-05
G10116_2930	29254	0.523333333333333	0.163333333333333	4.08068546865335	-0.281221602310429	-0.78692517469115	-1.65733185133065	8.30451992330579e-05
G10116_4559	299626	11.8366666666667	13.4333333333333	0.0865795432020987	1.07322941758195	1.12818379142145	-0.0400489317063491	0.819257558327083
G10116_19896	171352	0.623333333333333	1.92666666666667	4.98812528958648	-0.205279648183164	0.284806583700867	1.42137953232381	1.02771976854728e-05
G10116_2562	314903	2.88666666666667	1.47333333333333	24.5058978125173	0.460396637297685	0.168301014629428	-1.13803933544952	3.11962353073011e-25
G10116_20881	684189	1.53333333333333	2.31	0.79044714621939	0.185636576961911	0.363611979892144	0.376405008342737	0.162014115361492
G10116_28115	501675	0	0.133333333333333	1.73885398107697	0	-0.875061263391701	4.45416524577732	0.0182450903745061
G10116_10619	296259	0.14	0.166666666666667	0.0135916336292591	-0.853871964321762	-0.778151250383643	0.0381161266084096	0.969188754491526
G10116_18255	316001	1.93	3.60333333333333	1.86849004305565	0.285557309007774	0.556704439233647	0.683944108420076	0.0135366112531395
G10116_30169	685756	0.00333333333333333	0	0.0609746488263001	-2.47712125471966	0	-1.07576788707255	0.869011154797835
G10116_9960	60444	0.523333333333333	0.0633333333333333	17.9762706824233	-0.281221602310429	-1.19836765376683	-3.50475588947525	1.05615903251628e-18
G10116_12114	287612	4.44333333333333	6.91333333333333	3.25873574741789	0.647708894694196	0.839687497333359	0.408639086799597	0.000551142945073668
G10116_28498	100196907	160.21	208.296666666667	4.96160405205264	2.20468962042036	2.31868232006846	0.163804443216895	1.09243586053855e-05
G10116_6011	108348324	0.0166666666666667	0.0166666666666667	0.00940966442987451	-1.77815125038364	-1.77815125038364	-0.113984480447969	0.97856648066735
G10116_27497	100909795	0	0.15	0.891902705191555	0	-0.823908740944319	6.92939293443313	0.128261789481418
G10116_9933	29603	48.4566666666667	50.3733333333333	2.48078888998882	1.68535353571846	1.70220069019411	-0.159189208161293	0.00330530172300779
G10116_15864	360763	10.56	12.8733333333333	0.15858486881408	1.02366391819779	1.10969101472371	0.0691090456750743	0.694088951217344
G10116_22709	311559	0.0133333333333333	0	0.0609746488263001	-1.8750612633917	0	-1.07576788707255	0.869011154797835
G10116_27357	25405	192.98	177.393333333333	31.475850922707	2.28551230206624	2.24893729446442	-0.336455462383219	3.34309776560392e-32
G10116_4947	317676	0.246666666666667	0.02	1.31944387399652	-0.607889534988686	-1.69897000433602	-3.18456741719685	0.0479243383876595
G10116_4545	29322	19.06	21.3433333333333	0.450482997105631	1.28012289630231	1.3292622471045	-0.0619152026113913	0.354419005730039
G10116_10773	362134	31.7233333333333	34.68	0.511087232928586	1.5013788145918	1.54007908880417	-0.0833631003841716	0.30825687194833
G10116_429	286998	4.54333333333333	2.72	11.687049992206	0.657374601115011	0.434568904034199	-0.965925552359201	2.05565395334839e-12
G10116_28427	690026	0.366666666666667	0	2.88949464888029	-0.435728569561437	0	-5.29408049031607	0.00128974944933063
G10116_5835	289199	0.01	0	0.0609746488263001	-2	0	-1.07576788707255	0.869011154797835
G10116_23884	84575	60.6266666666667	80.6866666666667	7.54918284225232	1.78266369081341	1.9068017742325	0.196115196352573	2.82369092295544e-08
G10116_5117	65031	0.02	0.103333333333333	0.76737105848075	-1.69897000433602	-0.985759560885391	2.47894712589824	0.170855491270118
G10116_26136	314612	11.8833333333333	13.1566666666667	0.380296034812228	1.07493827946822	1.11914587167585	-0.0686539203093972	0.416585323220524
G10116_15299	313262	6.43	9.63333333333333	5.60749059169057	0.808210972924222	0.983776588036885	0.367576957442636	2.46893358990441e-06
G10116_789	24311	0.05	0.0666666666666667	0.0497736793850518	-1.30102999566398	-1.17609125905568	0.234878420885513	0.891715510066698
G10116_25803	80773	17.3766666666667	22.1033333333333	1.27513010690929	1.23996647020736	1.34445777319235	0.131804323070958	0.0530725424506342
G10116_1659	307305	0.00666666666666667	0.123333333333333	1.87979093693819	-2.17609125905568	-0.908919530652669	4.16417584641615	0.0131889148098757
G10116_2029	302983	14.39	18.4133333333333	1.68547490760952	1.1580607939366	1.26513241518693	0.125047862212845	0.0206312286566853
G10116_504	29613	0.0166666666666667	0.01	0.149124996626942	-1.77815125038364	-2	-1.10360887382471	0.709373569962721
G10116_25265	64322	379.97	356.806666666667	20.7462276677384	2.57974930885686	2.55243296024864	-0.305847250840913	1.79379303034377e-21
G10116_14423	294429	28.5666666666667	30.3533333333333	3.71852856817872	1.45585956720354	1.48220639125251	-0.168147770810394	0.00019119275526069
G10116_26527	681091	2.20666666666667	2.73666666666667	0.187628689917373	0.343736734720038	0.437221902399779	0.0963632457041992	0.649189235652078
G10116_21465	24559	0.15	0.27	0.220770728186965	-0.823908740944319	-0.568636235841013	0.642277731623028	0.601491191623102
G10116_18243	367323	3.19	6.51	14.463445789369	0.503790683057181	0.813580988568192	0.809139257714117	3.43996647941675e-15
G10116_28850	171290	0.05	0.123333333333333	0.184783153028107	-1.30102999566398	-0.908919530652669	1.09983818058879	0.653456747781802
G10116_3111	300754	9.86	14.9933333333333	8.07268443321543	0.993876914941211	1.17589819637995	0.443295080172	8.4589326434302e-09
G10116_6605	313131	6.71666666666667	6.56	1.46284679465822	0.827153795757466	0.81690383937566	-0.196712706025019	0.0344471427944386
G10116_8608	362894	28.7833333333333	38.7233333333333	5.21148012133213	1.45914108718381	1.58797273463749	0.215948857348786	6.14497158025254e-06
G10116_10901	295707	41.5333333333333	56.0733333333333	7.00521994654055	1.61839678760349	1.74875637391986	0.220784150235978	9.88052573020732e-08
G10116_15224	103694867	0.933333333333333	1.68333333333333	2.29000713736753	-0.0299632233774434	0.226170123398998	0.638455874598953	0.00512852955493507
G10116_16715	56780	0.15	3.2	21.0596467698173	-0.823908740944319	0.505149978319906	4.30956464383232	8.71672269866603e-22
G10116_3502	170641	0.02	0.0166666666666667	0.0802063193833832	-1.69897000433602	-1.77815125038364	-0.372122751944419	0.831368720649548
G10116_18130	361881	11.1133333333333	27.1033333333333	41.8078229828099	1.04584434077232	1.43302270634485	1.07109700108467	1.55659996801927e-42
G10116_12270	364899	0.186666666666667	0.256666666666667	0.0887801813957593	-0.728933227713461	-0.59063052954718	0.207300117622005	0.815116751819235
G10116_5204	298992	1.97666666666667	3.38	5.71393673553842	0.295933438644601	0.528916700277655	0.592218021869887	1.93224977083054e-06
G10116_2600	360254	0.97	2.82666666666667	29.7715271605576	-0.0132282657337552	0.451274597537052	1.2398769205452	1.69228240663993e-30
G10116_26758	305055	8.93	12.06	2.47510215857756	0.950851458888546	1.08134730780413	0.219460529231927	0.00334886654900093
G10116_2724	246153	0.0166666666666667	0.02	0.0803530663868236	-1.77815125038364	-1.69897000433602	0.62528972526892	0.831087850723676
G10116_16273	299851	28.1966666666667	25.7766666666667	9.50902095000222	1.45019777023999	1.41122675545839	-0.345368886708227	3.09726988590653e-10
G10116_11654	102553140	0.14	0.43	1.80346822408734	-0.853871964321762	-0.366531544420413	1.37620814996669	0.0157228682736045
G10116_1717	367832	9.00333333333333	12.88	7.63009687271755	0.954403329467788	1.10991586302379	0.292776213807642	2.34370597540377e-08
G10116_13565	312668	0	0.00333333333333333	0.0563529555967068	0	-2.47712125471966	0.847785464569942	0.878308416399201
G10116_29100	304271	12.0433333333333	12.71	1.17590515205391	1.08074670684836	1.10414555055401	-0.137026562767771	0.0666952412692591
G10116_6261	361807	11.3666666666667	8.34	8.05976965074986	1.05563312427284	0.921166050637739	-0.661274608183346	8.71425670487728e-09
G10116_18491	363273	11.89	16.32	2.39943383457785	1.07518185461869	1.21272015441784	0.227764976276968	0.00398626499038317
G10116_15944	363278	11.6333333333333	10.2366666666667	6.5695000134772	1.06570417223952	1.01015856172341	-0.401704827919077	2.69463524872944e-07
G10116_13024	367295	0.00666666666666667	0.00666666666666667	0.0800646503548809	-2.17609125905568	-2.17609125905568	-1.01046848726505	0.831639961515045
G10116_19755	363930	0.456666666666667	0	5.06223310085614	-0.340400687563255	0	-6.32910947954503	8.66496672216889e-06
G10116_25776	294436	11.4766666666667	7.31333333333333	10.4542701115726	1.05981576798501	0.86411536851903	-0.865336306983617	3.51341853779107e-11
G10116_8333	362749	4.85	4.93	0.62005016400768	0.685741738602264	0.69284691927723	-0.188491611678169	0.239855585327611
G10116_18816	102553382	1.44333333333333	2.46	0.499801713244574	0.159366641633702	0.390935107103379	0.555242247660701	0.31637217976578
G10116_13254	679082	1.76333333333333	2.54	1.55585892329899	0.246334417315522	0.404833716619938	0.318180974894269	0.0278061637957509
G10116_3617	312371	6.52	9.73333333333333	7.73409396812072	0.81424759573192	0.988261596728756	0.355528804416458	1.84461625712716e-08
G10116_5928	303611	14.07	7.93666666666667	63.1711731535734	1.14829409743475	0.899638140685218	-1.04141961766682	6.74259146413953e-64
G10116_2397	314586	1.18	3.40666666666667	14.7036003102765	0.0718820073061253	0.532329641079032	1.31778627168783	1.97878992151032e-15
G10116_21972	363142	12.6366666666667	1.36	173.774331421551	1.10163252970677	0.133538908370217	-3.39796339203882	1.68139045804074e-174
G10116_6746	307401	0	0.00666666666666667	0.125291089666215	0	-2.17609125905568	1.72034399026059	0.749391754601105
G10116_12036	306792	32.6033333333333	44.4466666666667	6.05691147501193	1.51326200418657	1.64783919606988	0.23226527890884	8.77179603982394e-07
G10116_4021	688133	5.23	11.9433333333333	51.2222370903064	0.718501688867274	1.07712555344645	1.000363107559	5.99463727309582e-52
G10116_14427	297797	26.7466666666667	17.7033333333333	33.0439745733842	1.4272696652927	1.24805504669947	-0.809220626559484	9.03702381188497e-34
G10116_3821	361585	11.8566666666667	12.01	0.912925912581711	1.07396261046612	1.07954300740291	-0.114917132430399	0.122200810790648
G10116_27897	502308	0.0733333333333333	0.01	0.711864657285212	-1.13469857389746	-2	-3.01078165921949	0.194149082587156
G10116_6159	259226	0.06	0.15	0.197432927042328	-1.22184874961636	-0.823908740944319	1.0947224413598	0.634697916915395
G10116_8463	363294	23.1866666666667	26.5	0.122364422240674	1.36523831861101	1.42324587393681	-0.0224113083478156	0.754458885555718
G10116_23395	100192313	21.8033333333333	35.9433333333333	24.9803843355387	1.3385228944123	1.55561835048983	0.50650306337422	1.04620228555537e-25
G10116_27036	29248	0.513333333333333	0.96	0.484333600642801	-0.2896005338832	-0.0177287669604316	0.691129406279624	0.327843365496595
G10116_14253	102548478	0.25	0.943333333333333	0.931224511060142	-0.602059991327962	-0.0253348191953723	1.81394930009955	0.117158954893509
G10116_11773	102556098	1.53	2.86	3.54600461357081	0.184691430817599	0.456366033129043	0.688973634355939	0.000284443089050161
G10116_9156	25012	0.31	11.1166666666667	90.0297111967341	-0.508638306165727	1.04597458353291	4.95416404336054	9.33875115792377e-91
G10116_10566	292847	4.04	4.80333333333333	0.0559948696606248	0.606381365110605	0.681542726094326	0.0266979304173117	0.879032900822978
G10116_1913	287968	0	0.0166666666666667	0.0563529555967068	0	-1.77815125038364	0.847785464569942	0.878308416399201
G10116_10120	288106	1.17	2.22666666666667	3.45489432517853	0.0681858617461616	0.347655207755884	0.724819153549017	0.000350837231130875
G10116_19320	288176	6.50666666666667	8.9	1.11497968424904	0.813358558611011	0.949390006644913	0.275554894713981	0.0767397386409104
G10116_8679	170914	0.796666666666667	1.80333333333333	4.41716549936698	-0.0987233537715246	0.256076010386906	0.965743894808605	3.82678885644483e-05
G10116_2927	63886	0.593333333333333	0.293333333333333	3.22128417215528	-0.226701252410769	-0.532638582569494	-1.2399462572187	0.000600780499797557
G10116_15692	64019	0.206666666666667	1.16666666666667	4.4714588531416	-0.684729565221408	0.0669467896306145	2.26772824554339	3.37707842966462e-05
G10116_7360	311742	1.19666666666667	2.6	4.28451548145313	0.0779731938586579	0.414973347970818	0.908600336497859	5.193791586795e-05
G10116_22280	24235	0	0.02	0.206062945577637	0	-1.69897000433602	2.29385447946925	0.622210097027231
G10116_5104	300675	32.0133333333333	51.6733333333333	14.5810976482686	1.50533089666533	1.71326647783325	0.480497104862023	2.6236285713681e-15
G10116_16705	361921	5.49666666666667	11.88	30.2184069813734	0.740099400924856	1.07481644064517	0.896558088125599	6.04773869938977e-31
G10116_29652	298018	7.25333333333333	6.65666666666667	3.75430387741516	0.86053763630648	0.82325681015104	-0.338698520840377	0.000176074361663588
G10116_21077	25425	74.46	176.956666666667	112.085083666186	1.87192303188237	2.24786692889502	1.02156903073589	8.22084261380751e-113
G10116_1841	297332	8.60666666666667	12.52	6.48648342220493	0.934834983210739	1.09760432887441	0.442435088602703	3.26224502727789e-07
G10116_25818	116589	0.05	0.0366666666666667	0.0865677136902702	-1.30102999566398	-1.43572856956144	-0.49116226788381	0.819279873943264
G10116_5344	316008	4.88333333333333	4.99333333333333	0.496968421638132	0.688716369970465	0.698390558643785	-0.176654527368687	0.318442905908506
G10116_2158	114597	82.6133333333333	77.5566666666667	8.80198056801938	1.91705014569547	1.88961913512325	-0.310289269854834	1.57768185958419e-09
G10116_10248	102553138	0.00333333333333333	0.01	0.0609746488263001	-2.47712125471966	-2	0.7613105131162	0.869011154797835
G10116_4154	684558	16.9633333333333	26.62	19.1211532499569	1.22951119615363	1.42520805113866	0.435267333006299	7.56565877704463e-20
G10116_20586	102546793	0	0.0133333333333333	0.129376124607331	0	-1.8750612633917	1.75092106362207	0.742375918122405
G10116_13123	171522	0.22	0.03	1.96776329355043	-0.657577319177794	-1.52287874528034	-2.93286677953938	0.0107705208664211
G10116_12612	108350563	0.00333333333333333	0.00666666666666667	0.00940966442987451	-2.47712125471966	-2.17609125905568	-0.113984480447969	0.97856648066735
G10116_3138	292569	10.7633333333333	16.2566666666667	7.17566796418785	1.0319467902975	1.2110315008719	0.39833234908684	6.67316765066781e-08
G10116_8849	102557607	0.566666666666667	0.713333333333333	0.0563529555967068	-0.246672333341388	-0.146707481370472	0.115000234329099	0.878308416399201
G10116_25853	310200	0.02	0	0.322509676718953	-1.69897000433602	0	-2.5566537114642	0.47587218773938
G10116_2748	54304	25.5166666666667	29.69	0.168476505439162	1.40682394031462	1.47261019759604	0.0634316025617229	0.678458822923914
G10116_12351	103694158	0.0533333333333333	0.0566666666666667	0.0171630837968193	-1.27300127206374	-1.24667233334139	-0.100363704679114	0.961251246993829
G10116_8468	102547504	0.186666666666667	0.793333333333333	1.73925667070418	-0.728933227713461	-0.100544297663151	2.34013902766633	0.018228180872358
G10116_28789	293427	137.363333333333	178.55	4.00151200182628	2.13787082110676	2.2517598545288	0.163457184111671	9.96524540573069e-05
G10116_25522	103690149	4.41333333333333	4.92333333333333	0.212534139398015	0.644766730384018	0.692259240592287	0.0752338152260228	0.613007602421489
G10116_268	29752	402.9	504.056666666667	1.32828654546471	2.60519726738838	2.70247936310673	0.107665448816743	0.0469584176930552
G10116_1092	117257	19.6966666666667	9.63666666666667	97.4415551974583	1.29439273526	0.983926836950995	-1.24674606374506	3.61780206687565e-98
G10116_5893	25248	0.1	0.0366666666666667	1.52707524240799	-1	-1.43572856956144	-1.63417511768834	0.0297115122911159
G10116_10226	307067	11.3433333333333	8.96	25.740949830787	1.05474069437615	0.952308009662125	-0.54315389956905	1.81572540122665e-26
G10116_4830	686008	37.6633333333333	23.91	19.6600704787078	1.57591875392308	1.37857957611577	-0.870548189264659	2.18740661575108e-20
G10116_21171	365881	0.00333333333333333	0.0233333333333333	0.32939827577193	-2.47712125471966	-1.63202321470541	2.11838578047913	0.468383647414809
G10116_8587	100360801	0.01	0.0366666666666667	0.641702704790105	-2	-1.43572856956144	1.80218879303916	0.228190360891932
G10116_18411	353231	17.8533333333333	13.29	22.3190179895891	1.25171931362031	1.12352498094273	-0.674490420917166	4.79713577260878e-23
G10116_17472	363091	5.56666666666667	5.24666666666667	1.48407283220377	0.745595216427921	0.719883473303384	-0.280834006896252	0.0328040275375959
G10116_20888	303215	0.0366666666666667	0.09	0.46109377021542	-1.43572856956144	-1.04575749056068	1.22060569524768	0.345864692768886
G10116_20637	85265	9.94	11.98	0.191077438875045	0.997386384397313	1.07845681805329	0.0543997214575054	0.644054414191415
G10116_1944	314690	30.8666666666667	30.27	9.26054874305645	1.48948973196227	1.48101242095657	-0.245267618626357	5.48846952293088e-10
G10116_15750	298894	0.386666666666667	0.45	0.0294554803799207	-0.412663265492744	-0.346787486224656	0.0492858240755085	0.934425151469666
G10116_13324	100911495	0	0.0133333333333333	0.0563529555967068	0	-1.8750612633917	0.847785464569942	0.878308416399201
G10116_1316	317391	1.43333333333333	1.07666666666667	3.13979285897318	0.156347200859923	0.0320812676114418	-0.622587132887278	0.000724781569349284
G10116_2151	292554	2.46	5.71	5.63361596979272	0.390935107103379	0.756636108245848	0.972507082221854	2.32479161314216e-06
G10116_1423	362934	25.3033333333333	28.4433333333333	0.184504268412611	1.40317773670609	1.45398049091298	-0.0484795954750541	0.653876503424287
G10116_11031	367289	5.38	12.09	46.609673870264	0.730782275666389	1.08242630086077	0.971312468905071	2.45655295069745e-47
G10116_1863	363735	16.0066666666667	18.2	0.175087598612986	1.20430090100135	1.26007138798507	-0.030726458302222	0.66820912401596
G10116_5684	296732	21.7833333333333	16.82	13.0240526083648	1.3381243371969	1.22582599146189	-0.579136614123473	9.46122545645456e-14
G10116_23325	363991	0.01	0	0.0609746488263001	-2	0	-1.07576788707255	0.869011154797835
G10116_25797	313845	11.7366666666667	12.7933333333333	0.881422046684981	1.06954477035052	1.10698371567979	-0.0908178145891448	0.131394731964046
G10116_3566	64161	11.5833333333333	9.08666666666667	20.3863046575616	1.06383355420647	0.958404596778992	-0.556128554436282	4.10861400731891e-21
G10116_23620	294235	40.69	14.34	86.9001998596421	1.60948768985329	1.15654915133178	-1.71973343975053	1.25834619537004e-87
G10116_27019	313786	17.27	15.7433333333333	2.08078868514112	1.23729233756746	1.19709669085704	-0.348432249493127	0.00830254646620672
G10116_16106	25721	99.8966666666667	72.3933333333333	78.837953162033	1.99955099701051	1.85969857407208	-0.679651447909504	1.45226823395434e-79
G10116_22323	100909445	11.2433333333333	11.3266666666667	2.01762552686591	1.05089508646954	1.05410211981337	-0.204164792370885	0.00960228237465667
G10116_26124	691083	1.79	0.853333333333333	4.12465227677648	0.252853030979893	-0.068881289407813	-1.27909744752019	7.5049486179088e-05
G10116_22582	290635	60.31	80.6733333333333	3.7444140804922	1.78038932847095	1.90673000188365	0.211509793051041	0.000180129946283524
G10116_15271	310902	0	0.02	0.109657737967846	0	-1.69897000433602	1.70910702049979	0.776859108361668
G10116_7288	300036	19.68	35.6466666666667	16.4210231611465	1.29402509409532	1.55201892504466	0.644314856634922	3.79294756451203e-17
G10116_18447	100361920	0.426666666666667	0.376666666666667	0.505246689676345	-0.369911285071794	-0.424042811236242	-0.404101191933694	0.31243041833283
G10116_9608	362375	9.53333333333333	15.07	7.16116102733089	0.97924477840938	1.17811325231463	0.455942665907632	6.89983924765371e-08
G10116_1602	302915	47.83	39.8	19.4114496261553	1.67970038087196	1.59988307207369	-0.475527303088369	3.87748720901033e-20
G10116_10843	108348192	0.49	1.26666666666667	1.9546437625099	-0.309803919971486	0.102662341897149	1.07393853166897	0.0111008500815915
G10116_4599	103694000	5.41	3.30333333333333	8.49360493099807	0.733197265106569	0.518952399765612	-0.940410389818214	3.20918733059179e-09
G10116_28334	315430	30.84	26.7733333333333	26.5527064467148	1.48911436937892	1.42770244508128	-0.419085046917133	2.80087387859602e-27
G10116_8134	367171	135.833333333333	111.426666666667	53.9157757274405	2.13300635835633	2.04698913877548	-0.500172237621956	1.21401561435781e-54
G10116_16024	25462	56.5733333333333	49.2933333333333	5.28201700498986	1.75261176837492	1.69278818718141	-0.413086743974201	5.22375734748944e-06
G10116_21714	306544	8.98	12.2066666666667	0.959958779735213	0.953276336667304	1.08659708524602	0.227989728652298	0.109658227130055
G10116_12618	313699	26.4666666666667	19.91	24.3867670738849	1.42269924770743	1.29907126002741	-0.625733064386412	4.10424167664367e-25
G10116_20432	367012	0.00666666666666667	0	0.0609746488263001	-2.17609125905568	0	-1.07576788707255	0.869011154797835
G10116_1038	296954	25.9233333333333	27.5166666666667	2.47493766935457	1.41369084423546	1.43959582287915	-0.138174529548901	0.00335013517388675
G10116_17557	361321	24.3466666666667	30.0166666666667	0.477356145095376	1.38643950980658	1.47736246243589	0.0761621246196803	0.333153097052712
G10116_19839	362681	12.8133333333333	17.8866666666667	2.44249638670799	1.10766212427684	1.25252941361626	0.24733818838842	0.00360997017037455
G10116_7771	361052	12.9133333333333	17.1033333333333	1.95319478999738	1.11103836166343	1.23308075993572	0.221048206377539	0.0111379486166604
G10116_8712	317344	14.2033333333333	20.3366666666667	3.17696958268764	1.15239027948079	1.30827977027273	0.303773365931727	0.000665319752534182
G10116_23554	500531	0	0.0866666666666667	1.43931648911745	0	-1.06214790674884	4.20298792660392	0.0363649932155013
G10116_6070	103690935	0	0.0233333333333333	0.112289700551958	0	-1.63202321470541	1.72990816753423	0.772165332522762
G10116_27216	100124593	0.0266666666666667	0.0133333333333333	0.0800646503548809	-1.57403126772772	-1.8750612633917	-1.01009483670868	0.831639961515045
G10116_9491	114711	13.7566666666667	10.8133333333333	11.7232366766457	1.13851321415775	1.03395959081945	-0.556680188723356	1.89131263266052e-12
G10116_27661	680448	1.78333333333333	1.24333333333333	5.09949788684287	0.251232527301565	0.094587577089024	-0.734971921027912	7.95247134977138e-06
G10116_18334	103690088	0.0333333333333333	0.163333333333333	0.199122250887821	-1.47712125471966	-0.78692517469115	1.74897848610101	0.632233856874753
G10116_29101	89815	46.0233333333333	28.8766666666667	25.3792837880775	1.66297807013113	1.46054705967934	-0.887020775667366	4.17557426168288e-26
G10116_5842	313438	7.42	6.14	12.652361087922	0.870403905279027	0.788168371141168	-0.482345490041291	2.22658311883561e-13
G10116_4517	367073	28.0666666666667	24.5466666666667	4.34561570073685	1.44819083677999	1.38999252511232	-0.39544932424726	4.5121580056832e-05
G10116_14648	362728	6.56666666666667	6.96666666666667	0.700016238242783	0.817344971441931	0.843025031391392	-0.129803538672531	0.199518771363376
G10116_9441	361916	7.13	6.78666666666667	1.33741245056182	0.853089529851865	0.831656518945059	-0.286370724415378	0.0459819674250806
G10116_27557	363227	4.43666666666667	4.17	1.33123255919323	0.647056800755013	0.620136054973757	-0.303705999881837	0.0466409557022542
G10116_5991	361241	72.54	68.38	13.6486766677258	1.86057755124442	1.83492909646058	-0.310735041242954	2.24555311606696e-14
G10116_10603	29722	16.7466666666667	22.42	2.83154518506426	1.22392837600948	1.35063560825895	0.205463039042586	0.0014738551894836
G10116_738	298534	0.553333333333333	1.94333333333333	18.6085130864882	-0.257013166679608	0.288547300039351	1.57445384410485	2.4631276163018e-19
G10116_26562	114858	0.143333333333333	0.02	1.52984427527219	-0.843652799140077	-1.69897000433602	-2.92212368322767	0.0295226762984102
G10116_20094	83521	20.0833333333333	3.47333333333333	121.762316688896	1.30283579652724	0.540746464243843	-2.74503257924535	1.72855543150115e-122
G10116_8022	299284	8.07333333333333	9.72	0.252590896372002	0.907052884087371	0.987666264926275	0.0402374649106456	0.558996519237945
G10116_22508	310467	15.9533333333333	10.7	34.5969188176337	1.20285143955775	1.02938377768521	-0.790875720931401	2.52977084055914e-35
G10116_13416	103693237	0.0266666666666667	0.04	0.0418766672926249	-1.57403126772772	-1.39794000867204	0.311661059850617	0.908078373342119
G10116_8391	293991	110.506666666667	96.7933333333333	8.9791769742619	2.04338847900946	1.9858454461901	-0.405256974029448	1.04911482902868e-09
G10116_11961	500475	0.41	1.01333333333333	2.16157372503424	-0.387216143280264	0.00575232888908991	1.07190434416566	0.0068932856408588
G10116_19717	295678	19.8666666666667	15.95	6.49527952001385	1.29812500502057	1.2027606873932	-0.281811483431912	3.19683690366561e-07
G10116_2289	293148	3.02333333333333	3.85666666666667	0.701619361981756	0.480486032340432	0.586212104232087	0.123377038311931	0.198783639613042
G10116_4309	102552901	0.0166666666666667	0	0.139451518048256	-1.77815125038364	0	-1.97342801537387	0.725351447324157
G10116_907	362326	1.56	1.65333333333333	0.212510787218247	0.193124598354462	0.218360421770534	-0.146479173690473	0.613040564960038
G10116_20423	103689968	44.5166666666667	13.3166666666667	276.307434357896	1.64852263763773	1.12439552893035	-1.95894387009744	4.92680804715756e-277
G10116_16877	25455	7.63666666666667	1.42666666666667	38.1455709589538	0.882903834469735	0.154322514293511	-2.63284210999808	7.15202528281513e-39
G10116_17205	297995	67.6966666666667	57.7666666666667	14.4174558779978	1.8305672848755	1.76167730799425	-0.443454759889956	3.82423103831571e-15
G10116_23425	360615	0.02	0.0666666666666667	0.358982852007755	-1.69897000433602	-1.17609125905568	1.34339729686795	0.437539380933332
G10116_28830	100359675	0	0.04	0.486743472798647	0	-1.39794000867204	3.03992476896632	0.326029221679693
G10116_20456	689788	5.39333333333333	8.33333333333333	3.28815921503021	0.731857262556591	0.920818753952375	0.412844066171724	0.000515039793208502
G10116_13104	361381	34.9166666666667	26.3033333333333	27.9055689003097	1.54303277691867	1.42001078866243	-0.618078600257519	1.24288543788668e-28
G10116_7668	360838	0.0233333333333333	0.0933333333333333	0.794310180956476	-1.63202321470541	-1.02996322337744	3.10303145324144	0.160579395632906
G10116_9485	25665	0.193333333333333	0	8.77817139653007	-0.713693261156726	0	-7.76612464598819	1.66658935476577e-09
G10116_9672	81732	191.826666666667	109.023333333333	214.591249431243	2.28290898021301	2.03751945622903	-1.03025700301823	2.56301158219934e-215
G10116_29647	361268	2.71333333333333	2.99	0.103346654825756	0.433503150169538	0.47567118832443	-0.0773537363669516	0.788230698945313
G10116_25478	499754	0.0133333333333333	0	0.156282391854936	-1.8750612633917	0	-1.97084920098446	0.697778539105023
G10116_16041	100911865	0.826666666666667	1.97666666666667	5.01424421729715	-0.082669573893446	0.295933438644601	1.0537951823091	9.67733516565529e-06
G10116_21035	290209	0	0.00333333333333333	0.0563529555967068	0	-2.47712125471966	0.847785464569942	0.878308416399201
G10116_4678	681096	0.99	1.24	0.129376124607331	-0.00436480540245009	0.0934216851622351	0.111515323861104	0.742375918122405
G10116_111	312303	4.99666666666667	6.02333333333333	0.168061053161591	0.698680378128617	0.779836897841269	0.0551035149292147	0.67910815681391
G10116_13456	502918	0	0.01	0.0563529555967068	0	-2	0.847785464569942	0.878308416399201
G10116_1348	362013	181.14	77.5666666666667	300	2.25801436340674	1.88967512856707	-1.43892989838831	0
G10116_16796	680989	0.176666666666667	0.24	0.138393696208889	-0.752845385118873	-0.619788758288394	0.219696609600246	0.727120357246278
G10116_1409	404948	0	0.0166666666666667	0.0563529555967068	0	-1.77815125038364	0.847785464569942	0.878308416399201
G10116_6659	117106	41.25	43.4533333333333	1.77287571529013	1.61542395288594	1.63802309707344	-0.140284746820182	0.0168703574565833
G10116_10366	60331	7.35666666666667	8.16	1.14739921276993	0.866681078441993	0.911690158753861	0.147389653509408	0.0712198061462159
G10116_3091	362558	5.23333333333333	1.98333333333333	80.2795182941708	0.718778397689571	0.297395711008886	-1.63974069909789	5.25389883180972e-81
G10116_22216	287285	2.01	0.71	18.891789170474	0.303196057420489	-0.148741651280925	-1.71623934216623	1.28295324491087e-19
G10116_1612	25701	19.9866666666667	23.63	0.0608266449705154	1.30074036945658	1.37346372163237	-0.0159758632755184	0.869307356857195
G10116_7747	291947	7.65333333333333	7.67666666666667	1.40976634593091	0.883850629006273	0.885172683244569	-0.211307601150394	0.0389254510856327
G10116_2115	317343	10.7833333333333	10.27	5.70999710995964	1.03275303028506	1.01157044359728	-0.289180076670684	1.9498575751666e-06
G10116_3262	296099	17.9766666666667	24.76	7.36433472423281	1.2547091655685	1.39375064034808	0.243479626259496	4.32180607634376e-08
G10116_9382	363498	0.02	0.04	0.0577561270937178	-1.69897000433602	-1.39794000867204	0.769600123819148	0.875475249948355
G10116_17413	312828	25.97	54.04	92.0738897048734	1.4144719496293	1.73271534034999	0.842320227234356	8.43548961559303e-93
G10116_30192	83526	15.7433333333333	14.92	11.7445938745752	1.19709669085704	1.17376882313665	-0.292653397938558	1.80055389509346e-12
G10116_4311	64672	0.403333333333333	2.77333333333333	20.2787561398814	-0.394335884403213	0.443002071571061	2.56259844236667	5.26312712588401e-21
G10116_24240	287596	4.27	4.22	1.29139694896554	0.630427875025024	0.625312450961674	-0.232074247692613	0.0511214367522277
G10116_27935	65207	0.02	0.0133333333333333	0.0609746488263001	-1.69897000433602	-1.8750612633917	-0.728066585401306	0.869011154797835
G10116_7900	114839	13.6266666666667	10.3566666666667	15.9724939879358	1.13438963240699	1.01521999853531	-0.676024240430467	1.06538361197924e-16
G10116_13645	691066	0.0266666666666667	0	0.290680249409586	-1.57403126772772	0	-2.55763853642895	0.512058701514903
G10116_7312	66012	0	0.0166666666666667	0.249079533219826	0	-1.77815125038364	2.35587785225995	0.563534445182052
G10116_25788	108348201	0.163333333333333	0.426666666666667	2.5964430060615	-0.78692517469115	-0.369911285071794	1.16646857873792	0.00253254396781208
G10116_23835	361239	8.91666666666667	4.95666666666667	11.2684096694288	0.950202531637585	0.695189713802292	-1.06340136050207	5.39001942791788e-12
G10116_27378	684148	18.51	30.3933333333333	5.41708265918791	1.2674064187529	1.48277833314628	0.479932649609488	3.82751887288238e-06
G10116_4448	363005	142.07	208.796666666667	17.2984538440646	2.15250238046113	2.3197235610935	0.292242413803292	5.02974718141451e-18
G10116_11706	305691	4.33666666666667	14.42	40.7325357594959	0.637156041841924	1.15896526038341	1.52991302843377	1.85124645762522e-41
G10116_3668	287044	7.74	7.28666666666667	4.79433640581299	0.888740960682893	0.862528902894022	-0.294088499072009	1.60569699344691e-05
G10116_24586	102548714	0.01	0.02	0.00940966442987451	-2	-1.69897000433602	-0.113984485220879	0.97856648066735
G10116_9619	307742	0.08	0.0433333333333333	0.238544565307062	-1.09691001300806	-1.36317790241283	-1.13401301863282	0.577371622447298
G10116_13615	362122	0.04	0.163333333333333	0.592482411967146	-1.39794000867204	-0.78692517469115	1.87880514550154	0.255574540139806
G10116_20268	291737	8.63333333333333	7.24	5.95598843967979	0.936178509361589	0.859738566197147	-0.468981532986005	1.10665324116879e-06
G10116_22239	79429	65.0033333333333	53.2066666666667	18.1575296646104	1.8129356275837	1.72596605175279	-0.504220613305359	6.95777427798714e-19
G10116_10299	680415	0.69	0.0533333333333333	33.8710898420384	-0.161150909262745	-1.27300127206374	-3.94739924769064	1.34558196614918e-34
G10116_17648	50566	396.85	394.406666666667	19.8872089536926	2.59862638464165	2.59594424722271	-0.22389667406728	1.29655530449421e-20
G10116_18313	689274	0.0966666666666667	0.47	5.2382406134346	-1.01472325682071	-0.327902142064283	2.06229946704959	5.77775851879272e-06
G10116_22534	291130	0.02	0.07	1.1950670762459	-1.69897000433602	-1.15490195998574	1.68577430055352	0.0638164914796376
G10116_2163	312915	14.84	16.4333333333333	0.659974350622973	1.17143390094301	1.21572566455757	-0.0682034816174242	0.218789083668923
G10116_17744	252857	1.51666666666667	0.09	34.0259296028941	0.180890141937451	-1.04575749056068	-4.27243894717079	9.42042284799273e-35
G10116_4948	294097	0.01	0.0166666666666667	0.0550158138038269	-2	-1.77815125038364	0.475765724739379	0.881016792286385
G10116_26736	59314	1.20666666666667	0.276666666666667	1.36520193761877	0.0815873158135045	-0.558043162343588	-2.36165985333086	0.0431318476353898
G10116_12057	59268	11.9733333333333	17.96	4.80316413006517	1.0782150732756	1.25430633233129	0.37221213805279	1.57338813183421e-05
G10116_13598	25432	0.0833333333333333	0.123333333333333	0.35522069494041	-1.07918124604762	-0.908919530652669	0.972797507739901	0.44134611199864
G10116_8526	360406	20.2	18.8866666666667	10.9414722668569	1.30535136944662	1.27615531546476	-0.301884278683231	1.1442679480571e-11
G10116_10993	287726	3.30333333333333	6.68	4.21875279055736	0.518952399765612	0.824776462475545	0.800394887945758	6.042925073467e-05
G10116_4887	25514	67.4766666666667	37.8733333333333	122.411806831871	1.82915362038968	1.57833353022158	-1.04793778394056	3.87429930033845e-123
G10116_431	102550584	0.01	0.0166666666666667	0.0996088509427196	-2	-1.77815125038364	0.869374445905155	0.795043971884392
G10116_15077	498697	1.73666666666667	1.57333333333333	0.707746745231193	0.239716468579863	0.196820743914424	-0.355995073027315	0.195998728859297
G10116_7311	684425	0.796666666666667	0.463333333333333	1.60811184792761	-0.0987233537715246	-0.334106454465568	-0.986072153867333	0.0246540431678996
G10116_6331	24252	7.81333333333333	16.0533333333333	23.6549805352208	0.89283635262639	1.2055652235301	0.823849289388882	2.21319390120747e-24
G10116_29545	100911166	0.103333333333333	0	0.545122645617534	-0.985759560885391	0	-5.14001630059557	0.285021324800169
G10116_20083	300238	0.243333333333333	0.15	2.15774996976291	-0.613798394599207	-0.823908740944319	-0.914334770875172	0.00695424569341633
G10116_25400	497101	0.0133333333333333	0.13	1.10763471298566	-1.8750612633917	-0.886056647693163	2.89887348674394	0.0780486305012261
G10116_5710	292763	0.123333333333333	0.466666666666667	3.27045810539402	-0.908919530652669	-0.330993219041424	1.79617795471852	0.00053646561958053
G10116_25462	313245	6.94	6.6	1.25988890148021	0.841359470454855	0.819543935541869	-0.287977331822409	0.0549681471977069
G10116_711	305886	18.8033333333333	22.1466666666667	0.0875815417657722	1.27423484500573	1.34530836905969	0.0244703265696705	0.817369556798728
G10116_1965	498136	0.15	0.56	3.96653243363378	-0.823908740944319	-0.2518119729938	1.5227790112015	0.000108010895403517
G10116_18783	366473	1.95	2.50333333333333	0.200867805968764	0.290034611362518	0.398518682284505	0.144189410874515	0.629697826154258
G10116_13164	361365	24.6333333333333	21.2033333333333	6.22746634789369	1.39152318367516	1.32640414085687	-0.431263757003099	5.92288979698479e-07
G10116_8201	24648	0.01	0	0.0609746488263001	-2	0	-1.07576788707255	0.869011154797835
G10116_17750	293694	3.04666666666667	2.83	2.15702725670985	0.483824941014169	0.45178643552429	-0.324238583186884	0.00696582794580068
G10116_10295	102550729	0.0733333333333333	0.0633333333333333	0.0564205037314994	-1.13469857389746	-1.19836765376683	-0.422877949736733	0.8781718190345
G10116_6777	29884	17.5166666666667	14.5333333333333	5.4954690484069	1.2434514656446	1.16236523454892	-0.462967456181126	3.19544209162314e-06
G10116_16322	103693291	0.11	0.33	0.555496617577254	-0.958607314841775	-0.481486060122112	1.3863739313028	0.278293704816188
G10116_6984	25549	1.92	1.99666666666667	1.17673727619675	0.28330122870355	0.30030556766965	-0.268944987720724	0.06656757309033
G10116_4393	291555	0.196666666666667	5.87	151.484032780837	-0.706269243077517	0.768638101247614	4.69452366448688	3.28070529196627e-152
G10116_14845	308061	44.9466666666667	42.8366666666667	6.30671196635823	1.65269748912927	1.6318156688686	-0.284385164801778	4.93500996145195e-07
G10116_14959	548104	0.483333333333333	3.56666666666667	54.2610519127907	-0.315753252484688	0.552262522965548	2.67120307545619	5.48211431308432e-55
G10116_30212	314075	11.3566666666667	17.2833333333333	13.5794726405034	1.05525087884822	1.2376275060054	0.390648005390745	2.63346384026971e-14
G10116_22145	100909664	3.95666666666667	4.09	0.797640695538959	0.597329464234929	0.611723308007342	-0.166347984472201	0.15935265527203
G10116_3386	103690114	3.08666666666667	6.69333333333333	12.5741674860058	0.489489731962272	0.825642453753319	0.895656670403293	2.66583038668723e-13
G10116_21443	103690189	0	0.0566666666666667	0.693555518114114	0	-1.24667233334139	3.3158087641093	0.202509071243773
G10116_12982	361526	29.9966666666667	17.7466666666667	31.318917561421	1.4770729970962	1.24911679208298	-0.972097726612058	4.79824521167576e-32
G10116_5018	362981	5.69333333333333	7.83	1.44060605462303	0.755366611633324	0.893761762057943	0.220466065607181	0.036257173549016
G10116_20413	81633	118.906666666667	173.14	15.6424340651735	2.07520620462189	2.23839741318127	0.327084489153244	2.27806407254164e-16
G10116_12082	361787	4.51	0.86	16.2286983672452	0.65417654187796	-0.0655015487564323	-2.62113857727628	5.90611137912398e-17
G10116_5946	85268	0.0166666666666667	0.01	0.191818486416118	-1.77815125038364	-2	-1.59486663977263	0.642956385093093
G10116_20546	299593	0.0133333333333333	0	0.0609746488263001	-1.8750612633917	0	-1.07576788707255	0.869011154797835
G10116_23928	366377	0	0.0333333333333333	0.129819251177186	0	-1.47712125471966	1.76073907152516	0.741618831084406
G10116_14902	260416	25.8466666666667	42.51	23.2602222229382	1.41240454195153	1.62849110496712	0.490712861302793	5.4925975274212e-24
G10116_14765	58815	141.28	120.39	24.1453019812102	2.15008068623349	2.0805904144535	-0.44605918737204	7.15645621977883e-25
G10116_25908	298552	163.843333333333	156.986666666667	9.09540886264899	2.21442877494971	2.19586276808445	-0.27659424159842	8.0277000569236e-10
G10116_19594	291849	4.91666666666667	5.57666666666667	0.0609746488263001	0.69167076559452	0.746374686242732	-0.0340371644771853	0.869011154797835
G10116_19094	24930	0.01	0	0.0609746488263001	-2	0	-1.07576788707255	0.869011154797835
G10116_4441	501664	14.41	24.52	26.8672942325703	1.15866398081399	1.38952046584638	0.617345738051792	1.35739350696106e-27
G10116_10751	500501	7.83333333333333	6.76333333333333	3.10829005730059	0.893946607552074	0.830160792313683	-0.407222472045513	0.000779309450217554
G10116_20141	303968	16.4	20.0833333333333	0.473761752427418	1.2148438480477	1.30283579652724	0.0774700867934527	0.335921845494489
G10116_690	161452	0.313333333333333	0.766666666666667	2.13661742495359	-0.503993401119964	-0.115393418702069	1.09196190266868	0.00730100380950742
G10116_17246	288545	3.22666666666667	3.71333333333333	0.0189524905902493	0.508754102588732	0.569763936118047	-0.0122424209328497	0.957298788749765
G10116_28911	29257	707.243333333333	931.36	5.49652951724528	2.84956886237125	2.96911758194081	0.18226240421865	3.18764891668591e-06
G10116_29328	102550664	0.33	0.44	0.100045125372593	-0.481486060122112	-0.356547323513813	0.245606262996428	0.794245704328647
G10116_1568	266715	1.98333333333333	1.08	6.30037033417131	0.297395711008886	0.0334237554869497	-1.09533611399265	5.00760040436457e-07
G10116_23611	116455	12.43	8.18	21.4989270227555	1.09447112864164	0.912753303671323	-0.819057714832354	3.17010011023216e-22
G10116_18006	108352190	0	0.0266666666666667	0.125291089666215	0	-1.57403126772772	1.72034399026059	0.749391754601105
G10116_4763	300744	38.8133333333333	45.01	0.0253753552479014	1.58898094204711	1.65330901293848	0.00657387682607381	0.943245288868965
G10116_29855	102553743	0.0766666666666667	0.0533333333333333	0.109657737967846	-1.11539341870207	-1.27300127206374	-0.686621854695372	0.776859108361668
G10116_25285	100360128	0.0133333333333333	0	0.0609746488263001	-1.8750612633917	0	-1.07576788707255	0.869011154797835
G10116_12825	295395	39.2166666666667	30.4833333333333	15.3230616074801	1.59347067679238	1.48406245509277	-0.577727838147084	4.75267801350228e-16
G10116_29223	307642	29.39	28.4633333333333	3.11524205161758	1.46819958607261	1.45428575883691	-0.261101249297892	0.00076693392385905
G10116_16599	171341	14.3666666666667	48.0166666666667	62.9634931184217	1.15735601544107	1.68139200789677	1.52635533398017	1.08769437246821e-63
G10116_3335	305142	22.9533333333333	17.8	22.9163623554353	1.36084576364899	1.25042000230889	-0.579369583688176	1.21237687658356e-23
G10116_25976	102549615	39.05	16.3633333333333	105.123820257327	1.59162103821332	1.21387177738021	-1.47000001066806	7.51934034670636e-106
G10116_15403	305831	3.46666666666667	5.94	6.6455067946957	0.539912084579118	0.773786444981193	0.561111877195701	2.2620031496278e-07
G10116_2671	81664	346.156666666667	335.453333333333	19.5810284225309	2.53927270014987	2.52563211173158	-0.257955830291062	2.62404680624491e-20
G10116_11347	497083	1.53666666666667	3.58	6.57385883944205	0.186579670669987	0.553883026643874	1.00524378885659	2.6677256256729e-07
G10116_13876	117522	0.00333333333333333	0.0666666666666667	1.19594344986361	-2.47712125471966	-1.17609125905568	3.47881416285914	0.0636878444407243
G10116_23500	314407	5.78	6.18333333333333	0.476949697822009	0.761927838420529	0.791222659231402	-0.119076326122189	0.333465034129177
G10116_3740	140933	0.00333333333333333	0.00666666666666667	0.143263856985854	-2.47712125471966	-2.17609125905568	1.38576843968103	0.719012007256913
G10116_29704	25481	15.5	15.9733333333333	0.197479790834261	1.19033169817029	1.20339555466159	-0.17245244651077	0.634629431711022
G10116_21258	25217	16.6866666666667	29.5633333333333	15.5359242766121	1.22236959055254	1.47075340017804	0.609675775472861	2.91122467362348e-16
G10116_9733	368128	0.586666666666667	0.02	15.2937971818347	-0.231608586905512	-1.69897000433602	-4.37932022134757	5.08396811533917e-16
G10116_2068	308831	0.71	0.856666666666667	0.089257192478713	-0.148741651280925	-0.0671881313883677	0.050714220550295	0.814221952812748
G10116_22977	310687	16.88	22.68	2.20381022038337	1.22737244228964	1.35564305022087	0.211342651617059	0.00625445942760801
G10116_30073	688885	15.7066666666667	14.76	5.10474444909466	1.19608402705938	1.16908635748702	-0.304146470260542	7.85697824982012e-06
G10116_9682	619581	12.9066666666667	21.68	11.6137395768583	1.11081409391669	1.33605927786635	0.533389455272275	2.43366290892704e-12
G10116_14005	103694097	0.146666666666667	0.256666666666667	0.706339783534595	-0.833668578233474	-0.59063052954718	0.587035249643652	0.19663472559779
G10116_20792	24873	0.553333333333333	0.06	6.05252733756425	-0.257013166679608	-1.22184874961636	-3.48708256941247	8.86079445800941e-07
G10116_19487	25401	0.01	7.21333333333333	13.8723561508979	-2	0.858136001714869	9.39768906133611	1.34166425428845e-14
G10116_16068	360820	40.8866666666667	40.7966666666667	6.65938504945579	1.61158170563181	1.61062468006507	-0.216224372457831	2.19086163605993e-07
G10116_26421	299306	0.03	0.05	0.172193475711177	-1.52287874528034	-1.30102999566398	1.2109355287955	0.672676915799003
G10116_11200	314246	11.6033333333333	9.81333333333333	7.55842479668025	1.06458276856462	0.991816550945799	-0.418459559822476	2.76423653857619e-08
G10116_9518	311651	6.83666666666667	10.2633333333333	7.28919477192312	0.834844405648704	1.01128843418353	0.419837986804051	5.1381316552521e-08
G10116_20021	108348124	9.09	11.93	1.41224053052948	0.958563883221967	1.07664044367034	0.177665355527566	0.0387043224751481
G10116_23198	499027	0	0.02	0.269099482655989	0	-1.69897000433602	2.32904896698127	0.538146496641848
G10116_23978	310395	0.58	0.373333333333333	1.39878307495466	-0.236572006437063	-0.427903232049481	-0.854008641366786	0.0399224260446862
G10116_18624	361217	14.7633333333333	16.1266666666667	0.0802538388686665	1.1691844255651	1.2075446093062	0.0359849346171219	0.831277759207319
G10116_3201	102553671	0.1	0.243333333333333	0.20110168607634	-1	-0.613798394599207	0.655965286612056	0.629358807002553
G10116_26568	304410	3.66666666666667	3.34	3.97036836293259	0.564271430438563	0.523746466811564	-0.351021923674241	0.000107061084182333
G10116_5255	312946	8.6	5.97666666666667	11.8584116989373	0.934498451243568	0.776459034842521	-0.728752559829905	1.38544184631056e-12
G10116_7442	679806	0.0966666666666667	0.136666666666667	0.103346654825756	-1.01472325682071	-0.864337397999926	0.197083103883855	0.788230698945313
G10116_12000	24588	0	0.943333333333333	10.6124643025047	0	-0.0253348191953723	8.38644642921159	2.44081968668223e-11
G10116_27808	246174	0.08	0.0766666666666667	0.0995132967962721	-1.09691001300806	-1.11539341870207	-0.26928349332446	0.795218917939181
G10116_6272	29639	0.17	0.0266666666666667	0.662560490136812	-0.769551078621726	-1.57403126772772	-2.81680526766726	0.217490108467948
G10116_28266	100911069	2.59666666666667	4.15666666666667	1.9062048693807	0.414416202952903	0.61874519875888	0.466323178256425	0.0124106672209475
G10116_10860	317389	0.0366666666666667	0.16	1.91887591875873	-1.43572856956144	-0.795880017344075	1.98544027172058	0.0120538027750562
G10116_22832	103691557	5.21666666666667	3.50666666666667	4.9528058742953	0.717393087162805	0.544894485098058	-0.79258331842797	1.11479272450324e-05
G10116_16185	24399	391.043333333333	186.576666666667	300	2.59222488625719	2.27085732980954	-1.28231019210343	0
G10116_27912	81634	103.016666666667	69.6233333333333	100.793583408597	2.01290749320818	1.84275481201949	-0.780437552268433	1.60848343030613e-101
G10116_29657	171084	0.1	0.266666666666667	0.0722030954239831	-1	-0.574031267727718	1.26180984545978	0.846831305529976
G10116_15862	108348082	1.64	2.50333333333333	0.894712241584168	0.214843848047698	0.398518682284505	0.397653349868732	0.12743471687905
G10116_13375	366698	2.29	2.64	0.0563529555967068	0.359835482339888	0.421603926869831	-0.0358942955357682	0.878308416399201
G10116_17385	287001	0.00666666666666667	0.0433333333333333	0.231974521853538	-2.17609125905568	-1.36317790241283	1.48741224697858	0.586172551669935
G10116_3940	362077	0	4.34666666666667	11.9752920141959	0	0.638156336676239	8.85004844713339	1.05854173557006e-12
G10116_18067	64201	58.5033333333333	54.2133333333333	5.59422908191006	1.76718061150151	1.73410611091032	-0.325018961903774	2.5454872033051e-06
G10116_18608	361578	53.1133333333333	20.1233333333333	254.001310160532	1.72520355810989	1.30369992113381	-1.61543300336041	9.96987789725992e-255
G10116_27067	54350	31.5433333333333	34.4266666666667	0.774880862173628	1.49890758537146	1.5368949745387	-0.0890010067658614	0.167926461918062
G10116_28798	303687	4.14	1.28666666666667	53.6503926443022	0.617000341120899	0.109466049952094	-1.90546304863633	2.23669803236861e-54
G10116_26228	499655	22.7566666666667	35.9566666666667	9.73911453754247	1.35710864813202	1.55577942401301	0.44535706523641	1.8234147452844e-10
G10116_12964	289632	26.6766666666667	24.57	6.37727716781764	1.4261315621743	1.39040515648008	-0.334179169267398	4.19491178230503e-07
G10116_14018	288913	68.01	77.9066666666667	0.0609746488263001	1.83257277484618	1.89157462291857	-0.0194291242914609	0.869011154797835
G10116_24141	685472	0.03	0.186666666666667	2.99538231752946	-1.52287874528034	-0.728933227713461	2.37417487884671	0.00101068933385857
G10116_22930	302678	24.9966666666667	28.7433333333333	0.0398544332778763	1.39788209888038	1.45853713138097	-0.00891387674473713	0.912316578170043
G10116_18736	29209	12.7466666666667	1.28666666666667	126.01183001973	1.1053966288844	0.109466049952094	-3.52482889982504	9.73128025755921e-127
G10116_17393	288617	18.1366666666667	44.57	61.7130928990771	1.25855747118624	1.64904263408618	1.07602975451073	1.93600779203766e-62
G10116_3842	360445	0.24	0	3.42857982206814	-0.619788758288394	0	-5.55669362228131	0.000372752167877493
G10116_14147	108349907	0.00666666666666667	0	0.0609746488263001	-2.17609125905568	0	-1.07576788707255	0.869011154797835
G10116_613	296374	31.0133333333333	34.3066666666667	0.436173772032435	1.49154844700073	1.53537852281865	-0.0489370912827581	0.366290983182452
G10116_13079	690191	0.01	0.02	0.0609746488263001	-2	-1.69897000433602	0.825328310229223	0.869011154797835
G10116_23862	365398	0	0.0266666666666667	0.546821780641139	0	-1.57403126772772	3.06064619611058	0.283908385074686
G10116_13745	56766	46.2666666666667	65.7466666666667	8.49393852689448	1.66526821139917	1.81787373913944	0.291945179722279	3.2067231946116e-09
G10116_21781	300470	17.4366666666667	31.0733333333333	10.2435106441125	1.24146346530777	1.4923878438769	0.61912157694546	5.70807086103982e-11
G10116_6751	108352515	0.933333333333333	1.68666666666667	1.87264262156836	-0.0299632233774434	0.227029262120138	0.651236182217339	0.0134077955337666
G10116_1728	207123	9.68	13.3933333333333	2.0421129253682	0.985875357308394	1.12688867769257	0.253410726527982	0.00907584509125776
G10116_24697	80977	0	0.286666666666667	3.02501667729737	0	-0.542622803476094	5.34491444287009	0.00094402462419815
G10116_4026	316219	11.2166666666667	14.88	7.19152776368522	1.04986381384033	1.17260293120986	0.300191696563155	6.43386933078336e-08
G10116_10885	252920	0	0.00333333333333333	0.0563529555967068	0	-2.47712125471966	0.847785464569942	0.878308416399201
G10116_6357	102555453	490.916666666667	302.96	104.960662396142	2.69100777668837	2.48138529211277	-0.91095916227219	1.09480709657378e-105
G10116_26020	295631	1.20666666666667	0.636666666666667	8.95395842226754	0.0815873158135045	-0.196087887471935	-1.13749998544317	1.11183816542193e-09
G10116_22041	81645	0.02	0.0866666666666667	0.575000181170918	-1.69897000433602	-1.06214790674884	1.89414178766199	0.26607239498471
G10116_15720	64826	5.09333333333333	7.39666666666667	2.02355998679533	0.707002099520008	0.869036047512346	0.322521070677616	0.00947196344256774
G10116_7047	54355	3.09333333333333	2.57	3.09036209644507	0.490426721499199	0.409933123331295	-0.499617898925401	0.000812153094760828
G10116_19319	100361891	28.2366666666667	22.7266666666667	16.0999560692252	1.45081342702152	1.35653574217321	-0.527827415210074	7.94408588542272e-17
G10116_23585	289565	0.03	0	0.290680249409586	-1.52287874528034	0	-2.55735684445547	0.512058701514903
G10116_1592	85425	12.4133333333333	9.84	13.6361070203915	1.09388841758964	0.992995098431341	-0.555631217486511	2.31149511313699e-14
G10116_788	170848	0.00333333333333333	0	0.0609746488263001	-2.47712125471966	0	-1.07576788707255	0.869011154797835
G10116_17548	192225	8.50666666666667	16.71	17.2035676619832	0.929759415329462	1.22297644989339	0.759326474634927	6.25795358990038e-18
G10116_12266	363931	1.22	0.876666666666667	0.116933589987495	0.0863598306747482	-0.0571655062299044	-0.691775389814882	0.763952594231872
G10116_6680	25340	0.02	0	0.322509676718953	-1.69897000433602	0	-2.5566537114642	0.47587218773938
G10116_8439	361323	19.4266666666667	26.5966666666667	3.33521298330575	1.28839828837829	1.42482721035342	0.290055063786839	0.000462154319705491
G10116_1120	81524	99.13	134.983333333333	16.9301828442208	1.99620510617832	2.13028014858236	0.250130856965208	1.17440301028962e-17
G10116_14874	64564	0.05	0.96	7.76431280760721	-1.30102999566398	-0.0177287669604316	3.40550897290871	1.72062881789652e-08
G10116_3761	501203	757.573333333333	458.196666666667	221.439636487344	2.87942467904958	2.66105192541746	-0.940547155652772	3.63382085158136e-222
G10116_9851	361927	32.6066666666667	27.2833333333333	7.88665360931524	1.5133064037656	1.4358974290283	-0.472743766247765	1.29821430613659e-08
G10116_27303	362036	2.88333333333333	7.78	119.142939973339	0.459894852745151	0.890979596989689	1.21755479490496	7.1954842459188e-120
G10116_19562	171100	40.1433333333333	48.27	0.289587552743993	1.60361343163348	1.68367729881869	0.0506516554590477	0.513348677187162
G10116_1609	287884	0	0.16	2.27857163930827	0	-0.795880017344075	4.83698470252744	0.00526536352608187
G10116_8243	54237	27.65	58.89	34.0715755022659	1.44169513564072	1.77004155431967	0.871280283493649	8.48055934779136e-35
G10116_23581	24162	53.8066666666667	57.8466666666667	1.55426778983199	1.73083608825327	1.76227833839613	-0.111821623884186	0.02790822464683
G10116_24519	310034	10.5033333333333	11.8866666666667	0.124284491322866	1.02132714845434	1.07506008411967	-0.0365330694678343	0.751130693036557
G10116_8238	293128	3.54	4.31666666666667	0.137488399308971	0.549003262025788	0.635148513697608	0.0666942089811437	0.728637637314538
G10116_18370	171121	17.45	16.74	1.75234927279059	1.2417954312952	1.22375545365724	-0.190819231865865	0.0176868595530944
G10116_19994	499068	1.19666666666667	1.88333333333333	1.33425788522028	0.0779731938586579	0.274927193099775	0.456236351409735	0.0463171805410654
G10116_11439	311901	0.0466666666666667	1.41666666666667	21.9453691085246	-1.33099321904142	0.15126767533065	4.77255502819958	1.13404657549621e-22
G10116_4783	304571	0.03	0.01	0.304868998526221	-1.52287874528034	-2	-2.00961589322706	0.49559966195366
G10116_3715	304490	10.0166666666667	10.7966666666667	0.451720931802677	1.0007232216191	1.03328969329052	-0.0906013454049114	0.353410190554071
G10116_29717	29758	0.0133333333333333	0.0366666666666667	0.205557695953088	-1.8750612633917	-1.43572856956144	1.10468582332817	0.622934385197369
G10116_14658	494538	0	0.0333333333333333	0.0563529555967068	0	-1.47712125471966	0.847785464569942	0.878308416399201
G10116_5541	301575	157.443333333333	292.036666666667	101.681937488332	2.19712427591036	2.46543738271994	0.67638562949623	2.07999605693401e-102
G10116_9645	690343	1.32666666666667	2.09666666666667	1.67691174642553	0.122761817354026	0.321529390725607	0.44773693105215	0.0210420599489541
G10116_2795	501621	0	0.00666666666666667	0.0563529555967068	0	-2.17609125905568	0.847785464569942	0.878308416399201
G10116_8356	58919	633.8	100.163333333333	300	2.80195223485428	2.00070876898321	-2.87747021124839	0
G10116_7888	293067	28.05	46.5833333333333	15.6016908837897	1.44793286559218	1.6682305618388	0.50013622344595	2.5021256569596e-16
G10116_15144	305123	0.0133333333333333	0	0.156282391854936	-1.8750612633917	0	-1.97084920098446	0.697778539105023
G10116_28689	25643	64.0866666666667	62.05	10.775892702495	1.80676768325639	1.79274178583475	-0.26157760901459	1.67535674127581e-11
G10116_7082	364514	6.07666666666667	4.72333333333333	6.52555209122102	0.783665413935314	0.674248595527798	-0.596607261385862	2.98158990125966e-07
G10116_10852	64312	136.716666666667	75.7766666666667	236.25171358263	2.13582146116733	1.87953549721619	-1.06663731513594	5.60126883595583e-237
G10116_336	498423	36.1233333333333	24.67	80.4736858342918	1.55778781864809	1.39216914948974	-0.77247929061526	3.35980572442275e-81
G10116_3755	100361265	0	0.0333333333333333	0.247850361480201	0	-1.47712125471966	2.34934184309202	0.565131660449842
G10116_21526	502143	0.00333333333333333	0.0633333333333333	0.0563529555967068	-2.47712125471966	-1.19836765376683	0.847785464569942	0.878308416399201
G10116_6675	292925	67.0833333333333	46.3333333333333	46.6809755583078	1.82661463432024	1.66589354553443	-0.748667811434472	2.08460819961975e-47
G10116_5556	362164	23.2166666666667	24.9733333333333	1.02349928789153	1.36579986604032	1.39747651398354	-0.110154258206969	0.0947328737828762
G10116_18375	362188	0.00666666666666667	0	0.156282391854936	-2.17609125905568	0	-1.9723205512567	0.697778539105023
G10116_15636	362899	7.78	11.06	2.45767045282127	0.890979596989689	1.04375512696868	0.293287194995114	0.0034860173733126
G10116_1293	619436	14.38	21.3933333333333	9.06970760870471	1.15775888604686	1.33027845803982	0.358702403830549	8.51711264797831e-10
G10116_26357	681429	139.883333333333	141.246666666667	3.88078223701528	2.14576597272946	2.14997820753321	-0.201117843184275	0.000131588447470171
G10116_22227	171103	7.96	15.1233333333333	19.8114531424343	0.900913067737669	1.17964752454635	0.70922682534607	1.54364296343198e-20
G10116_24286	363686	0.0666666666666667	0.0733333333333333	0.0190551222323416	-1.17609125905568	-1.13469857389746	-0.121187083778762	0.957072588457924
G10116_20539	103690296	0.04	0.00666666666666667	0.544677831689056	-1.39794000867204	-2.17609125905568	-2.59453788132519	0.285313399438035
G10116_475	313479	0.636666666666667	1.24	2.99750054353835	-0.196087887471935	0.0934216851622351	0.717002793450082	0.00100577180423399
G10116_13362	25655	3.02	0.236666666666667	23.8235495687215	0.480006942957151	-0.625862906000587	-3.90512403588582	1.50124105002783e-24
G10116_5701	192268	2.94	2.85	0.998244437847679	0.468347330412157	0.45484486000851	-0.309346573938465	0.100405051248274
G10116_8617	305450	10.5033333333333	4.58333333333333	52.5347978188599	1.02132714845434	0.661181443446619	-1.41574175898713	2.9187855070617e-53
G10116_2639	296741	44.2066666666667	48.1233333333333	1.1144455135928	1.64548776885633	1.68235570175457	-0.0974015096285652	0.0768341845484762
G10116_28434	679921	104.96	46.2666666666667	299.045757490561	2.02102382203158	1.66526821139917	-1.39701216000166	9.59629980872212e-300
G10116_13208	362772	11.5766666666667	16.0233333333333	6.83497560266223	1.0635835285911	1.20475286740898	0.252531356830249	1.46225931741251e-07
G10116_22376	301057	0.0166666666666667	0.04	0.199730930126105	-1.77815125038364	-1.39794000867204	1.09747428400889	0.631348379187256
G10116_21156	297872	9.15666666666667	3.74666666666667	36.9777643872747	0.9617374047009	0.57364505651338	-1.47105748997679	1.05253273728014e-37
G10116_27877	363485	16.6733333333333	25.2166666666667	5.6353415681338	1.22202243267482	1.40168767763954	0.382112755935779	2.31557275950429e-06
G10116_6472	108348366	0.14	0.273333333333333	0.144201717871558	-0.853871964321762	-0.563307402335946	0.698394812482274	0.717460972931046
G10116_3522	497078	0.1	0.103333333333333	0.00940966442987451	-1	-0.985759560885391	0.0231138559971398	0.97856648066735
G10116_7423	687861	4.13	12.1933333333333	49.0285572469442	0.615950051656401	1.08612244642073	1.33632161901959	9.36359784594855e-50
G10116_22816	365844	0.0533333333333333	0.0633333333333333	0.0146566735254173	-1.27300127206374	-1.19836765376683	0.0474348878317441	0.966814881274444
G10116_561	312649	3.58	2.46333333333333	4.02349892080539	0.553883026643874	0.391523183675163	-0.729920568422286	9.47329538555951e-05
G10116_7269	362483	12.6866666666667	18.4766666666667	3.95401355369095	1.10334752923134	1.2666236238728	0.33046583556516	0.000111169703231364
G10116_2820	287990	7.06	14.38	35.304648361634	0.848804701051804	1.15775888604686	0.81029463441414	4.95851508004358e-36
G10116_7284	685700	0.01	0	0.0609746488263001	-2	0	-1.07576788707255	0.869011154797835
G10116_5477	316258	34.6233333333333	23.1033333333333	31.7561420948407	1.53936887690117	1.36367464412743	-0.799198873065035	1.75330675150604e-32
G10116_18937	289561	19.3933333333333	19.4066666666667	3.89473515016708	1.28765246219138	1.28795094638313	-0.214138123078056	0.000127427995007362
G10116_9489	100912141	0.12	0.333333333333333	2.01166090818652	-0.920818753952375	-0.477121254719663	1.22653029019598	0.00973507029482769
G10116_29156	308690	22.8866666666667	43.7266666666667	28.7021980495227	1.35958254437007	1.64074637184635	0.718922680375841	1.98518941315975e-29
G10116_4810	680752	1.13	1.94333333333333	2.91350204365613	0.0530784434834197	0.288547300039351	0.566437259898518	0.00122038807796021
G10116_13275	113940	5.09	19.0566666666667	21.6222269469422	0.706717782336759	1.28004693749461	1.69329372647739	2.38656382312276e-22
G10116_14607	499442	1.85	5.18	21.3947329223149	0.267171728403014	0.714329759745233	1.25638837064149	4.02964769022921e-22
G10116_3936	362900	17.1633333333333	11.88	37.8743204050338	1.23460163710757	1.07481644064517	-0.745823014197221	1.33560979369058e-38
G10116_15736	297594	16.2966666666667	31.54	17.4236997263286	1.21209878254417	1.49886168899288	0.737845590824976	3.76964344190861e-18
G10116_9208	308572	0.02	0.01	0.15297796297232	-1.69897000433602	-2	-0.786876727549195	0.703107996177031
G10116_22125	89843	16.9566666666667	2.27	300	1.22934048291169	0.356025857193123	-3.41077544733124	0
G10116_25374	102555474	0.19	1.40333333333333	34.7214638784459	-0.721246399047171	0.147160841116005	2.68134767881247	1.89904878502654e-35
G10116_661	688405	30.4766666666667	28.54	3.19885714911349	1.48396746504823	1.45545396877863	-0.307710458602697	0.000632619902495224
G10116_15577	691688	0.56	0.56	0.111617253749602	-0.2518119729938	-0.2518119729938	-0.221477681084446	0.773361853143709
G10116_12365	301509	52.98	41.5566666666667	46.4120749559518	1.72411195396121	1.61864070475784	-0.565423802899302	3.87190812940612e-47
G10116_22179	286927	22.2933333333333	28.38	0.952204243938091	1.3481750097113	1.45301239112146	0.132878120661179	0.111633812271789
G10116_15520	295496	11.01	11.1166666666667	0.0744711040705306	1.04178731897175	1.04597458353291	-0.0296052892654879	0.842420440301189
G10116_10430	65271	2.52333333333333	1.38333333333333	7.8517369729794	0.40197462478041	0.140926841992429	-1.0862124346612	1.4068993436233e-08
G10116_24199	691799	6.38	9.34	1.50695456007204	0.804820678721162	0.970346876230093	0.335544429976159	0.0311204193084351
G10116_20496	315970	176.916666666667	82.16	300	2.24776874811837	1.91466043058922	-1.33185075413229	0
G10116_2116	361987	5.56333333333333	8.32666666666667	7.14176010176614	0.745335081959584	0.920471179318454	0.378231526576502	7.2150591896509e-08
G10116_29541	56816	0.323333333333333	0.94	2.03767225890177	-0.490349520453418	-0.0268721464003014	1.3303882233766	0.00916912178493075
G10116_288	362533	4.91	12.8033333333333	38.1438442974525	0.691081492122968	1.10732305244551	1.12509868640867	7.18051679843466e-39
G10116_28767	29480	0.01	0.253333333333333	3.56049173628517	-2	-0.596307662438872	3.96776798013185	0.000275111195239357
G10116_5047	108348154	3.58666666666667	1.22	12.9720385838629	0.554691016610708	0.0863598306747482	-1.76546976807551	1.0665013662375e-13
G10116_15830	100910478	0.856666666666667	1.59	0.889268237881984	-0.0671881313883677	0.201397124320451	0.579174374561402	0.12904220104696
G10116_5199	313672	0.57	2.58	24.8714031694532	-0.244125144327509	0.41161970596323	1.96662835780447	1.34461152861028e-25
G10116_27427	680025	0.0133333333333333	0	0.156282391854936	-1.8750612633917	0	-1.9723205512567	0.697778539105023
G10116_23273	59323	0.0133333333333333	0.34	6.44639004081262	-1.8750612633917	-0.468521082957745	4.49487967620514	3.57774974293525e-07
G10116_29915	54240	0.0466666666666667	0	0.81051520357901	-1.33099321904142	0	-3.55631069132103	0.154698034703228
G10116_25024	117512	0.0266666666666667	0.71	6.80733945737343	-1.57403126772772	-0.148741651280925	4.55675618404599	1.55833398687905e-07
G10116_9334	64134	20.0366666666667	22.7966666666667	0.129759615709039	1.30182547324895	1.35787134901337	-0.0287191633940634	0.74172067401513
G10116_29683	117184	0.203333333333333	0.22	0.0231583281107787	-0.691791419708896	-0.657577319177794	-0.105680708660048	0.94807276713987
G10116_1793	290842	6.25	11.0166666666667	4.25972062587813	0.795880017344075	1.042050209102	0.605183068644201	5.49894497716199e-05
G10116_10043	688841	0	0.03	1.11083644425322	0	-1.52287874528034	3.89617278338685	0.0774753515836151
G10116_21987	102550773	0.0533333333333333	0.126666666666667	0.27568405134764	-1.27300127206374	-0.897337658102851	1.00206037213554	0.530048913533114
G10116_1363	310707	6.41666666666667	9.97666666666667	5.70100508623718	0.807309479124857	0.998985462120529	0.398805546685627	1.99065002536504e-06
G10116_8923	25398	1.64	0.593333333333333	29.331456352553	0.214843848047698	-0.226701252410769	-1.69532495893393	4.66169276574017e-30
G10116_10605	301337	29.58	15.8866666666667	93.3981008556776	1.47099816966087	1.20103278329078	-1.11147520255682	3.99851881863555e-94
G10116_12576	302583	0.0233333333333333	0.0166666666666667	0.0982492361140089	-1.63202321470541	-1.77815125038364	-0.591674170564915	0.797536859586331
G10116_2869	81776	1237.09	1573.19	1.03154559881837	3.09240129629973	3.1967811771487	0.074482913216978	0.0929938870547996
G10116_20846	83471	27.13	20.6466666666667	22.2795873776995	1.4334497937616	1.31484994630111	-0.609222741247624	5.25306315689449e-23
G10116_16928	361712	23.4666666666667	23.0166666666667	4.41407179835016	1.37045140442245	1.36204242819499	-0.244339891580219	3.85414634953191e-05
G10116_21080	100363266	5.77	6.88333333333333	0.188715917578723	0.761175813155731	0.837798801272757	0.0393108882002292	0.647566065710865
G10116_3545	303021	12.38	20.1566666666667	23.6802702966565	1.0927206446841	1.30441871388628	0.488346763417171	2.08799619709954e-24
G10116_9565	310548	0.0433333333333333	0.00333333333333333	0.908408294646884	-1.36317790241283	-2.47712125471966	-3.17951885158887	0.123478602429426
G10116_24004	108349754	0.06	0.09	0.07417309033089	-1.22184874961636	-1.04575749056068	0.330742524351784	0.842998709269419
G10116_4288	362211	0.0533333333333333	0.0566666666666667	0.0989297930488122	-1.27300127206374	-1.24667233334139	-0.591576661509173	0.796288065934605
G10116_21650	363099	20.8433333333333	18.6366666666667	5.38648772545736	1.31896717396101	1.27036823753901	-0.376082438415548	4.10688247066196e-06
G10116_16909	363089	5.97	7.31	0.437864234347091	0.775974331129369	0.86391737695786	0.0715286660249169	0.364867991199859
G10116_2425	102549836	0.00666666666666667	0.01	0.0609746488263001	-2.17609125905568	-2	0.796939294478096	0.869011154797835
G10116_10698	29205	0.516666666666667	0.316666666666667	0.866957509203503	-0.286789556549371	-0.499397649430814	-0.995007877719418	0.135844634867584
G10116_4828	56781	0.646666666666667	0	4.70047076259736	-0.189319524789436	0	-6.18142947156328	1.99310068038993e-05
G10116_3562	29744	3.48	5.50666666666667	6.42005041087098	0.541579243946581	0.740888788264701	0.539133358496223	3.80145268275843e-07
G10116_19800	25265	0.113333333333333	0.58	5.28388190784274	-0.945642337677408	-0.236572006437063	2.12733707468733	5.20137411635908e-06
G10116_12630	686298	6.59333333333333	6.63666666666667	1.44060605462303	0.819105032541498	0.821950005307747	-0.204526504842655	0.036257173549016
G10116_27849	302554	0.17	0.0666666666666667	0.338825790751815	-0.769551078621726	-1.17609125905568	-1.54715099326423	0.458325698774744
G10116_18492	108348137	6.38666666666667	7.83	0.0603261824846692	0.805274250022863	0.893761762057943	0.0768876295515048	0.870309687084917
G10116_13106	364380	49.4066666666667	65.4166666666667	3.51112373512688	1.69378555421109	1.81568841069763	0.192152120629357	0.000308230964226536
G10116_5216	312439	10.3633333333333	11.98	0.021641314733772	1.01549946732353	1.07845681805329	-0.00519311360297101	0.95139022563793
G10116_5230	100912021	0	0.04	0.125291089666215	0	-1.39794000867204	1.72034399026059	0.749391754601105
G10116_7737	683460	0.0333333333333333	0.0833333333333333	0.542773323273305	-1.47712125471966	-1.07918124604762	1.05286954840245	0.286567329618182
G10116_1790	363678	0	0.0233333333333333	0.0563529555967068	0	-1.63202321470541	0.847785464569942	0.878308416399201
G10116_15551	289758	6.77333333333333	13.14	9.12542264661167	0.830802448892219	1.11859536522376	0.741675671733301	7.49164782434395e-10
G10116_2679	362293	36.08	31.43	13.5967207655611	1.5572665288699	1.49734438101758	-0.445799224739111	2.53092475947477e-14
G10116_8380	292477	0.123333333333333	0.09	0.433094273212086	-0.908919530652669	-1.04575749056068	-0.649020748306666	0.368897512523163
G10116_19726	684173	5.69666666666667	5.41333333333333	1.5240020692771	0.755620808001075	0.733464770185494	-0.287938295217897	0.0299225037943891
G10116_25004	304991	0	0.0166666666666667	0.0563529555967068	0	-1.77815125038364	0.847785464569942	0.878308416399201
G10116_23538	360572	1282.21333333333	1690.58333333333	0.62922607235878	3.10796028866297	3.22803658315552	0.184716283053712	0.234841003579056
G10116_7576	290631	34.4233333333333	35.7166666666667	1.58337006990988	1.53685292230125	1.55287092065819	-0.161249090030701	0.0260993643418767
G10116_30039	311328	16.2133333333333	12.5433333333333	10.5628554039432	1.20987231154502	1.0984129636002	-0.585000953523415	2.73617957122265e-11
G10116_28464	289168	29.9633333333333	47.02	22.8769538524323	1.47659012570789	1.67228262478892	0.43531256000477	1.32753551243523e-23
G10116_29768	289264	14.1033333333333	18.5466666666667	2.44767732124049	1.14932177061163	1.26826586660035	0.179661335258981	0.00356716073355957
G10116_20897	308701	2.84666666666667	2.83666666666667	0.468347763188204	0.454336615969343	0.452808305364926	-0.22081068878817	0.34013571547511
G10116_24151	293938	22.4366666666667	27.7366666666667	0.320821621074403	1.35095833583708	1.44305426729036	0.0925858165805282	0.477725450809516
G10116_17240	309186	0.0833333333333333	0.12	0.155448564466263	-1.07918124604762	-0.920818753952375	0.519375875618371	0.699119531866264
G10116_10113	102550456	2.68333333333333	4.1	0.208380584549209	0.428674625648205	0.612783856719735	0.397612514647437	0.618898479107371
G10116_14529	691408	0.01	0.0166666666666667	0.0563529555967068	-2	-1.77815125038364	0.750981276177019	0.878308416399201
G10116_3242	619393	2.62666666666667	2.22	0.922335577234719	0.419404962769893	0.346352974450639	-0.457521369231219	0.119581617288662
G10116_14853	501317	0.1	0.0733333333333333	0.102698600427897	-1	-1.13469857389746	-0.612221743943535	0.78940777510473
G10116_10732	304486	9.01666666666667	13.8633333333333	11.2752101754028	0.955046014722926	1.14186766564527	0.473739926443103	5.30627586587678e-12
G10116_23318	499185	19.8866666666667	18.26	2.76936986714134	1.29856199430638	1.26150077319828	-0.345910256248133	0.00170070948125776
G10116_11407	681647	4.59	8.28333333333333	9.16706998058878	0.661812685537261	0.918205138349688	0.638359315278846	6.80659670902578e-10
G10116_11922	641525	2.22333333333333	3.64666666666667	0.0518457886280113	0.347004579196886	0.56189606727775	0.51228740814811	0.887471083593914
G10116_17124	100911107	0.00666666666666667	0.02	0.144201717871558	-2.17609125905568	-1.69897000433602	1.39179277945848	0.717460972931046
G10116_23769	307947	89.7166666666667	109.63	0.925808865227016	1.95287312943204	2.03992941410856	0.0740717127051966	0.118629072468358
G10116_5530	170841	1.93666666666667	7.54333333333333	25.7073233840036	0.287054877670669	0.877563299235066	1.74933267946025	1.96189886526975e-26
G10116_12479	365057	5.65666666666667	3.7	15.6530540816555	0.752560587598014	0.568201724066995	-0.827693739580922	2.22303304441414e-16
G10116_15901	298732	0.92	2.77333333333333	10.4194761044187	-0.0362121726544447	0.443002071571061	1.37832642233456	3.80648300907081e-11
G10116_11134	500111	4.83	6.23333333333333	1.00606553832363	0.683947130751512	0.794720351816836	0.230743455060689	0.0986130659823397
G10116_21743	317312	7.41333333333333	7.85666666666667	0.364930384663886	0.870013528190357	0.895238327804662	-0.121603732544317	0.431588252823813
G10116_12503	25743	0	0	0.0609746488263001	0	0	-1.07576788707255	0.869011154797835
G10116_2028	292393	0	0.00333333333333333	0.0563529555967068	0	-2.47712125471966	0.847785464569942	0.878308416399201
G10116_8185	361282	5.15333333333333	15.7866666666667	95.2363175354614	0.712088234862643	1.1982904389952	1.48133658646406	5.80339945407902e-96
G10116_2310	56817	0.0266666666666667	0	0.505913170584218	-1.57403126772772	0	-3.29538665116028	0.311951321263519
G10116_4302	289457	4.27333333333333	4.73666666666667	0.193123012813331	0.630766770463136	0.675472823207808	-0.0724221298318467	0.641027981314126
G10116_9177	64531	13.3833333333333	13.58	3.41498386434924	1.12656429489504	1.13289976994448	-0.193721825472075	0.000384606071321915
G10116_9764	266808	11.83	12.21	1.55197709588752	1.07298474462793	1.08671566394488	-0.169165679403615	0.0280558159668637
G10116_9542	362485	2.89666666666667	4.96666666666667	4.1577243001805	0.461898521729004	0.696065013692612	0.551295603243629	6.95465674597643e-05
G10116_10705	306998	11.81	14.0433333333333	0.179829307893678	1.07224989761351	1.14747020440718	0.034155173004309	0.660953173438293
G10116_4332	64862	118.056666666667	138.8	0.135298756382828	2.07209051674127	2.14238946611884	0.0189816984686069	0.732320587708326
G10116_20309	245959	283.826666666667	268.146666666667	16.8905709829305	2.45305319676669	2.4283724026145	-0.296992839458437	1.28655695552353e-17
G10116_20996	290214	0	0.0166666666666667	0.0563529555967068	0	-1.77815125038364	0.847785464569942	0.878308416399201
G10116_3865	311913	9.19	20.7033333333333	50.2886490427236	0.963315511386111	1.31604027452589	0.956560974623048	5.14459222770834e-51
G10116_13873	302965	211.23	25.3233333333333	300	2.32475559903792	1.40352087168462	-3.2741607749581	0
G10116_5688	29592	145.38	38.11	300	2.16250466452115	1.58103894877217	-2.14574443950486	0
G10116_18502	499744	0	0.01	0.0563529555967068	0	-2	0.847785464569942	0.878308416399201
G10116_18267	299600	0.0166666666666667	0	0.0609746488263001	-1.77815125038364	0	-1.07576788707255	0.869011154797835
G10116_3127	25565	2.31333333333333	4.43333333333333	9.31026209075236	0.364238215735192	0.646730386247423	0.709652121991376	4.89483333750535e-10
G10116_23736	680611	6.36	16.9166666666667	33.2321052275795	0.803457115648414	1.22831479186559	1.17706771045626	5.85996163104004e-34
G10116_14442	685088	0.653333333333333	0.23	9.63402075642648	-0.184865183363187	-0.638272163982407	-1.72967024561971	2.32262578743235e-10
G10116_19670	362029	6.83	15.9566666666667	72.1719951147636	0.834420703681533	1.20294217276229	1.00541489350008	6.72984226420837e-73
G10116_22591	287380	18.2966666666667	18.8333333333333	1.07434621509765	1.26237197606195	1.27492719309978	-0.17662869443062	0.0842662727865737
G10116_20392	108352495	0.113333333333333	0.533333333333333	3.75340301539346	-0.945642337677408	-0.273001272063738	2.02871118219638	0.000176439973795778
G10116_23801	353303	0.386666666666667	0.326666666666667	0.227244957179851	-0.412663265492744	-0.485895179027167	-0.431339573171897	0.592590988389817
G10116_26010	100910536	0.0366666666666667	0.00666666666666667	1.74910523244529	-1.43572856956144	-2.17609125905568	-3.51354249837239	0.0178194693752214
G10116_635	360682	30.1666666666667	32.8266666666667	0.244958304039552	1.47952732448554	1.5162267852036	-0.0419560357852709	0.568907548180549
G10116_14401	287751	0.00666666666666667	0	0.156282391854936	-2.17609125905568	0	-1.97084920098446	0.697778539105023
G10116_5582	303920	0.0633333333333333	0.233333333333333	1.59739189231674	-1.19836765376683	-0.632023214705406	1.61560603045712	0.0252701667487886
G10116_23561	501702	3.4	4.68666666666667	0.740572691177211	0.531478917042255	0.670864065964143	0.247903680644115	0.181730285480942
G10116_28603	497943	0.323333333333333	0.776666666666667	1.28640092740337	-0.490349520453418	-0.109765333693643	1.10739228647786	0.0517129213625046
G10116_11913	361442	2.79	2.79666666666667	1.26647436807073	0.445604203273598	0.446640706109038	-0.21287587441814	0.054140920074741
G10116_5864	290212	35.5833333333333	62.9366666666667	33.2042326314295	1.5512466289774	1.79890373751892	0.581315190184756	6.24837906406303e-34
G10116_13688	292082	61.8966666666667	71.6733333333333	1.04806936951109	1.79166726150392	1.8553576028037	0.0710188768935415	0.0895221761071262
G10116_20944	282582	0.693333333333333	0.403333333333333	1.70008562166803	-0.159057919756901	-0.394335884403213	-0.967026070365733	0.0199486898543014
G10116_28491	502160	0.593333333333333	1.62	9.83305123861966	-0.226701252410769	0.209515014542631	1.23853491685121	1.46875298206176e-10
G10116_26279	296313	35.4533333333333	143.143333333333	232.30476794319	1.54965707393987	2.15577112627332	1.79872720959222	4.95714995719223e-233
G10116_20625	29434	0.11	0.106666666666667	0.103107641784295	-0.958607314841775	-0.971971276399755	-0.267440716722176	0.788664619421282
G10116_10078	498130	11.8466666666667	6.15333333333333	71.5820746599747	1.07359616874962	0.789110441970231	-1.13662278062586	2.6177329525905e-72
G10116_16659	298496	0.0166666666666667	0.00333333333333333	0.278856366194246	-1.77815125038364	-2.47712125471966	-2.0093008807222	0.526191264358258
G10116_1658	680867	0.57	0.516666666666667	0.371118121992293	-0.244125144327509	-0.286789556549371	-0.395917330704658	0.425482672090558
G10116_6051	303742	2.31	3.85333333333333	5.22166517080313	0.363611979892144	0.585836579364847	0.524567853969399	6.00253677114855e-06
G10116_3793	171529	5.27333333333333	11.3533333333333	20.6131181510282	0.722085224441995	1.05512338890692	0.894010047507743	2.43714769532541e-21
G10116_26648	287821	0.00666666666666667	0	0.0609746488263001	-2.17609125905568	0	-1.07576788707255	0.869011154797835
G10116_12976	310869	0.04	0.0533333333333333	0.0609746488263001	-1.39794000867204	-1.27300127206374	-0.453081430012055	0.869011154797835
G10116_13852	246304	4.16333333333333	4.12333333333333	1.95794247762451	0.619441183654473	0.615248444909458	-0.229374231500615	0.0110168521826658
G10116_13812	404660	1.49	1.01333333333333	2.41862728080515	0.173186268412274	0.00575232888908991	-0.793805775045283	0.00381393001188566
G10116_2011	365703	29.4766666666667	33.18	0.351262893428422	1.46947837029547	1.52087638168834	-0.0420786343614727	0.445386558934364
G10116_4941	296966	33.11	41.01	0.672440495695498	1.51995918075207	1.61288976928748	0.0940960062374863	0.212598161392192
G10116_7466	309891	28.4	33.59	0.125291089666215	1.45331834004704	1.52621000384166	0.0319525485643318	0.749391754601105
G10116_27833	367061	0	0.0166666666666667	0.0563529555967068	0	-1.77815125038364	0.847785464569942	0.878308416399201
G10116_18648	362754	7.88666666666667	9.10666666666667	0.0117337650022206	0.896893485572249	0.959359440289833	-0.00633312794905419	0.973343728597712
G10116_4852	499940	0.0666666666666667	0.0666666666666667	0.069684610797492	-1.17609125905568	-1.17609125905568	-0.26944852858023	0.851756368054033
G10116_8680	316732	8.89	11.46	1.90348052065509	0.948901760970214	1.05918461763137	0.151237063034438	0.0124887645900167
G10116_16223	408243	6.86	9.18	1.50646337600487	0.836324115706752	0.962842681201242	0.205564737561844	0.0311556361995606
G10116_24050	29149	12.63	18.5633333333333	14.6068506774152	1.10140335055533	1.2686559631701	0.365178163913819	2.4725741389987e-15
G10116_16586	294800	3.41666666666667	5.61	2.19398273738831	0.533602610672111	0.748962861256161	0.508682980371487	0.00639760264572809
G10116_20437	113938	5.11333333333333	11.9733333333333	12.216450948023	0.708704104893299	1.0782150732756	1.01806189505768	6.07503874334695e-13
G10116_26475	108351097	1.71666666666667	1.21333333333333	2.57131975254907	0.234685974321529	0.0839801289293924	-0.712042470892127	0.0026833680684472
G10116_6493	307459	0.4	0.796666666666667	3.03257334707112	-0.397940008672038	-0.0987233537715246	0.711283739490748	0.000927740792726767
G10116_15602	103689994	0.00333333333333333	0.01	0.0563529555967068	-2.47712125471966	-2	0.847785464569942	0.878308416399201
G10116_2752	29643	8.57666666666667	3.11333333333333	117.22419508245	0.933318531490684	0.49322562151043	-1.67654760986258	5.9676716217542e-118
G10116_19076	102555377	3.63	6.59	6.74014248963488	0.559906625036112	0.81888541459401	0.639886885475416	1.81910392268099e-07
G10116_8787	100361036	0.0133333333333333	0.02	0.0563529555967068	-1.8750612633917	-1.69897000433602	0.469965503189839	0.878308416399201
G10116_23269	498351	19.9033333333333	17.58	12.1382396776984	1.29892581646212	1.24501887073775	-0.394225515885679	7.27378269468282e-13
G10116_1161	25637	4.86333333333333	6.44	0.815865296227419	0.686934037173789	0.808885867359812	0.219523745182439	0.152803993215114
G10116_21621	102238592	16.47	14.1733333333333	2.9512768363158	1.21669359916975	1.1514720011316	-0.431904958338219	0.00111872453728898
G10116_5663	100910451	0.0133333333333333	0.00666666666666667	0.0800646503548809	-1.8750612633917	-2.17609125905568	-1.00915870290691	0.831639961515045
G10116_858	24661	0.0166666666666667	0.0666666666666667	0.252765927280926	-1.77815125038364	-1.17609125905568	1.79288027048916	0.558771275862026
G10116_25029	301333	0.01	0.02	0.0609746488263001	-2	-1.69897000433602	0.796938357872496	0.869011154797835
G10116_23149	362641	157.026666666667	126.766666666667	17.8103208326185	2.19597341166245	2.10300507069192	-0.523610516564041	1.5476728618256e-18
G10116_29478	108350818	0.00333333333333333	0.0566666666666667	1.90062820568902	-2.47712125471966	-1.24667233334139	3.65158834028776	0.0125710569631752
G10116_9462	85494	12.44	15.38	0.698982045860677	1.0948203803548	1.18695633546541	0.144027997891031	0.199994454749841
G10116_1375	296658	51.2733333333333	58.0466666666667	0.129376124607331	1.70989155229929	1.76377728540383	-0.0356274382117469	0.742375918122405
G10116_1812	103694863	1.44333333333333	1.13666666666667	1.81213946115449	0.159366641633702	0.0556331242728366	-0.560672814416989	0.0154120545976866
G10116_14416	288657	5.92333333333333	6.32	0.185097532171421	0.772566173085639	0.800717078282385	-0.0910677356071718	0.652983891588395
G10116_17050	365410	18.0466666666667	20.5766666666667	0.112534268416712	1.25639699671483	1.31337502224745	-0.023705196939306	0.771730619048342
G10116_5318	361044	9.54333333333333	17.26	9.19091176375996	0.979700093301936	1.23704079137919	0.66792944436737	6.44300155615645e-10
G10116_17181	306349	0.0466666666666667	0.18	0.682415681853048	-1.33099321904142	-0.744727494896694	1.74102412845054	0.20777070726384
G10116_19590	500554	0.123333333333333	0.196666666666667	0.07417309033089	-0.908919530652669	-0.706269243077517	0.407803347389547	0.842998709269419
G10116_19417	116569	0.01	0.0366666666666667	0.577649076162589	-2	-1.43572856956144	1.56874145718414	0.264454477101397
G10116_21893	299628	44.8866666666667	41.2333333333333	3.45502512618257	1.65211735541226	1.61524844490946	-0.337420950837435	0.000350731581729079
G10116_24813	499636	10.51	7.97333333333333	0.569019182145284	1.02160271602824	0.90163992059671	-0.614494405561734	0.269762027991345
G10116_7693	25284	9.02666666666667	9.57333333333333	0.437652545833544	0.955527405293444	0.9810631808506	-0.129620769358548	0.365045882453732
G10116_26864	288588	36.7166666666667	43.8266666666667	0.128353217719124	1.56486324676712	1.64173844068992	0.0403813198877808	0.744126519319298
G10116_24899	29498	5.01333333333333	8.59666666666667	2.9865356326351	0.700126581535961	0.934330087418275	0.560537971233164	0.00103148844525519
G10116_13969	288702	20.53	18.74	9.70897153552213	1.31238894937059	1.27276958655176	-0.346794316594509	1.95446755105997e-10
G10116_1067	501552	0.86	2.71666666666667	11.6203739118108	-0.0655015487564323	0.434036354020315	1.40146904460188	2.39676849962873e-12
G10116_23992	499273	0.06	0.12	0.35108548063384	-1.22184874961636	-0.920818753952375	0.829868554700774	0.445568540099628
G10116_17766	681944	27.8333333333333	31	0.29694574178889	1.44456522076394	1.49136169383427	-0.0593640821331856	0.504724350931483
G10116_29455	288917	20.8466666666667	17.41	9.09103208944499	1.31903662218725	1.24079877111733	-0.474639033163964	8.10901139227299e-10
G10116_19955	114630	144.886666666667	138.09	7.71105463580593	2.16102842094718	2.14016222961364	-0.283789517572777	1.94511536372962e-08
G10116_16058	308113	2.51333333333333	13.1466666666667	121.321075641021	0.400250091150111	1.11881565154951	2.16852425424717	4.77446109680946e-122
G10116_28534	307126	0.856666666666667	2.60333333333333	14.4725111871139	-0.0671881313883677	0.415529779157637	1.38695740764785	3.36890537571459e-15
G10116_11272	317204	0.0166666666666667	0	0.650725447952451	-1.77815125038364	0	-3.29370235185505	0.223498468771282
G10116_7262	287433	31.0133333333333	27.49	13.0851054297053	1.49154844700073	1.43917473984347	-0.389159495917123	8.22043065834344e-14
G10116_25097	81768	487.343333333333	653	1.11404894951307	2.68783502946222	2.81491318127507	0.207793303135521	0.0769043756157536
G10116_15957	680531	2.47333333333333	5.02666666666667	7.58470211403845	0.393282650559364	0.701280086814093	0.912957682846957	2.60194364461225e-08
G10116_18062	103690884	0.00666666666666667	0	0.290680249409586	-2.17609125905568	0	-2.55693278860375	0.512058701514903
G10116_13371	287659	2.75666666666667	3.54	0.760650117670047	0.440384254832885	0.549003262025788	0.143856989576949	0.173520137173219
G10116_27920	291324	4.79333333333333	6.43333333333333	3.76705242327356	0.680637631327201	0.808436054288111	0.382635481254385	0.000170980891322667
G10116_2097	360560	6.31333333333333	8.42666666666667	1.95713141625806	0.800258719947592	0.925655814890685	0.206701466808845	0.0110374457943738
G10116_23947	414065	0	0.00666666666666667	0.0563529555967068	0	-2.17609125905568	0.847785464569942	0.878308416399201
G10116_7777	24907	0.28	1.02	4.69495107409943	-0.552841968657781	0.00860017176191757	1.10042805808242	2.01859375767055e-05
G10116_24411	686323	21.24	31.36	6.04894018690682	1.32715451240943	1.4963760540124	0.347340132765231	8.93428522468399e-07
G10116_2261	25150	26.8133333333333	19.5	25.246540403413	1.42835080720504	1.29003461136252	-0.674819392093143	5.66838834751522e-26
G10116_820	287418	0.04	0.05	0.026296861579856	-1.39794000867204	-1.30102999566398	0.107041753138434	0.941245988779175
G10116_11519	308021	1.00333333333333	2.51333333333333	14.48389268526	0.00144524087417951	0.400250091150111	1.10167392380206	3.28176375910719e-15
G10116_23243	306352	3.67	3.30333333333333	0.984762446264921	0.564666064252089	0.518952399765612	-0.364934343845218	0.103570853158426
G10116_5067	689616	0.0366666666666667	0.103333333333333	0.64774004776168	-1.43572856956144	-0.985759560885391	1.34413358067482	0.225040120776579
G10116_26303	309209	0	0.0466666666666667	0.87735590167097	0	-1.33099321904142	3.74570858175108	0.132630711169
G10116_20444	25202	0.693333333333333	5.62666666666667	63.3982680135462	-0.159057919756901	0.750251187569974	2.80252931632589	3.99698010401076e-64
G10116_11787	295224	17.1533333333333	16.95	1.43173371846484	1.23434852715466	1.2291697025391	-0.208996938936498	0.0370055004241686
G10116_27262	680837	0.106666666666667	0.0566666666666667	0.0800646503548809	-0.971971276399755	-1.24667233334139	-1.00915771298544	0.831639961515045
G10116_17729	103694906	0.216666666666667	0.18	0.170923969344719	-0.664207898076806	-0.744727494896694	-0.552542670187106	0.674646125669438
G10116_1977	306804	21.3233333333333	20.79	6.40801515724594	1.3288550959979	1.31785448933147	-0.255255696694438	3.90827255351526e-07
G10116_24080	315732	8.6	6.65666666666667	15.4636757267289	0.934498451243568	0.82325681015104	-0.590868571617111	3.43814567006077e-16
G10116_11010	312965	5.17333333333333	11.6533333333333	38.8757503142385	0.713770462202507	1.0664501692427	0.968069847915846	1.33121954636453e-39
G10116_1596	29328	292.583333333333	298.233333333333	5.45716964739743	2.46624958341773	2.47455618262364	-0.186528523158075	3.49003958280295e-06
G10116_6548	102555503	0.243333333333333	0.316666666666667	0.035339392202638	-0.613798394599207	-0.499397649430814	0.0514565425357002	0.921850738203462
G10116_13146	689415	90.87	260.903333333333	79.9242707161022	1.95842052805252	2.41647962773581	1.30669713690649	1.19049968244783e-80
G10116_25257	252880	0.0233333333333333	0	0.482069937753088	-1.63202321470541	0	-2.97138345841167	0.329556636885017
G10116_15806	24424	81.9833333333333	227.743333333333	183.52877342539	1.91372557217569	2.35744567285065	1.26720163083846	2.95955608593103e-184
G10116_26995	363866	0.00666666666666667	0	0.0609746488263001	-2.17609125905568	0	-1.07576788707255	0.869011154797835
G10116_29930	316201	4.28	6.98	9.93106603223709	0.631443769013172	0.843855422623161	0.49036161282203	1.17201715283422e-10
G10116_12647	25584	17.0966666666667	89.1766666666667	300	1.23291144434609	1.95025123482982	2.16785396913639	0
G10116_28477	246306	0.0233333333333333	0.0466666666666667	0.246885334901605	-1.63202321470541	-1.33099321904142	0.880140726799751	0.566388810753546
G10116_25706	498489	6.30333333333333	6.74333333333333	0.737538011671341	0.799570274125377	0.828874628051142	-0.120255666085921	0.18300459243344
G10116_1412	362726	4.19666666666667	8.23	21.5437328760971	0.6229044753882	0.91539983521227	0.927565630216561	2.85934871800466e-22
G10116_17191	103690152	0	0.0966666666666667	3.04389992281185	0	-1.01472325682071	5.32080558574366	0.000903857731304862
G10116_2769	361729	11.8666666666667	14.9533333333333	0.620026179251149	1.07432874325321	1.17473801452729	0.106542880927196	0.239868832184102
G10116_979	102552996	0.0333333333333333	0.00333333333333333	0.71083002142086	-1.47712125471966	-2.47712125471966	-3.00917330316142	0.194612162540278
G10116_14522	691534	62.68	64.4366666666667	1.89079826387082	1.79712898779655	1.80913306610913	-0.174740663800234	0.0128588383305426
G10116_11482	140670	56.6566666666667	59.5033333333333	3.81969260276977	1.75325101969276	1.77454129527013	-0.13383668054637	0.000151463293885101
G10116_19435	361034	17.1333333333333	20.7433333333333	0.939353257760048	1.23384186427561	1.31687854626481	0.0885034709485161	0.11498647015416
G10116_24795	289491	0	2.93	1.25169533165722	0	0.46686762035411	8.43795313602491	0.0560150423096749
G10116_10385	297417	33.3733333333333	27.6233333333333	27.7206667698219	1.52339958621652	1.44127608412404	-0.439757184954123	1.90253751963396e-28
G10116_5550	89814	0.00666666666666667	0	0.0609746488263001	-2.17609125905568	0	-1.07576788707255	0.869011154797835
G10116_9249	296098	2.55666666666667	2.29333333333333	1.08369851749954	0.407674109229319	0.360467183515848	-0.372793909833066	0.0824710421340125
G10116_18291	362631	709.896666666667	861.383333333333	0.786639831876296	2.85119513694093	2.93519646446467	0.0663647145562901	0.163440682860132
G10116_14155	100361180	0.11	0.193333333333333	0.0445729712047641	-0.958607314841775	-0.713693261156726	0.327615107546792	0.902458061554477
G10116_10720	171159	14.23	22.3633333333333	18.1591427528981	1.15320490008428	1.34953653715621	0.443034348229191	6.93197913928361e-19
G10116_3371	108348076	3.02	4.81333333333333	5.63887692787941	0.480006942957151	0.682445938513958	0.453792904833189	2.29679943217682e-06
G10116_21980	499801	3.71	4.06333333333333	0.243272796960519	0.569373909615046	0.608882450898719	-0.0844744232248747	0.571119781818308
G10116_28055	366669	1.01666666666667	3.43	75.618601583208	0.0071785846271248	0.53529412004277	1.53893191650223	2.40656954701567e-76
G10116_8893	500943	6.10333333333333	5.54333333333333	5.42759870745665	0.785567089582034	0.743770994499857	-0.354500425186752	3.73595204147844e-06
G10116_15859	108351182	0.0166666666666667	0	0.322509676718953	-1.77815125038364	0	-2.5566537114642	0.47587218773938
G10116_22016	499210	9.61	11.8766666666667	0.616441123936492	0.982723387668545	1.07469456763135	0.0903354191426911	0.241857119450126
G10116_17894	25456	0.596666666666667	0.636666666666667	0.0461073615564639	-0.224268223739769	-0.196087887471935	0.0543780372536626	0.899275245007876
G10116_24394	140669	6.52666666666667	9.22666666666667	2.44249638670799	0.814691432747457	0.965044831065058	0.28548129259015	0.00360997017037455
G10116_277	306866	12.7733333333333	17.6	2.81132484072373	1.10630424568684	1.24551266781415	0.237724080340512	0.0015440990624585
G10116_16592	25060	0.25	0.00333333333333333	4.64395799595706	-0.602059991327962	-2.47712125471966	-5.84311787280889	2.27008439902414e-05
G10116_6693	266713	30.1333333333333	45.8033333333333	6.71037905964385	1.4790471757557	1.6608970848946	0.381101426210203	1.9481434845669e-07
G10116_4565	298079	0.00666666666666667	0	0.0609746488263001	-2.17609125905568	0	-1.07576788707255	0.869011154797835
G10116_9351	116489	0.0833333333333333	0.246666666666667	1.37556915211994	-1.07918124604762	-0.607889534988686	1.44280597007142	0.0421144223192862
G10116_13728	294312	3.50333333333333	6.48666666666667	5.27387499782752	0.544481461308579	0.812021581212671	0.674080237411296	5.3226143704015e-06
G10116_6951	313713	0.0433333333333333	0.01	1.66099022595048	-1.36317790241283	-2	-2.70246811201519	0.02182779036
G10116_25166	171054	0.0133333333333333	0	0.0609746488263001	-1.8750612633917	0	-1.07576788707255	0.869011154797835
G10116_13983	304763	31	19.1133333333333	88.6856149369158	1.49136169383427	1.2813364338908	-0.906349134434232	2.06245776144528e-89
G10116_16873	307563	0.5	0.00333333333333333	8.60270346739267	-0.301029995663981	-2.47712125471966	-7.52554606515802	2.49629859679899e-09
G10116_23523	266631	15.3533333333333	15.4433333333333	1.58185050427404	1.18620267890855	1.18874104548349	-0.206167694725256	0.0261908441166743
G10116_16260	690115	1.11666666666667	1.51	1.59356045311217	0.0479235523171841	0.178976947293169	0.210586441854626	0.0254940918933009
G10116_6866	309051	9.20333333333333	7.03333333333333	15.2193335252366	0.9639451519196	0.84716120057803	-0.542704327978038	6.0348499285604e-16
G10116_14982	680799	0	0.01	0.0563529555967068	0	-2	0.847785464569942	0.878308416399201
G10116_6846	306617	0.386666666666667	0.0533333333333333	9.74952291102767	-0.412663265492744	-1.27300127206374	-3.25479488130829	1.78023399086077e-10
G10116_12070	81801	3.35333333333333	11.89	51.2672571511363	0.525476726000246	1.07518185461869	1.61107033959491	5.40434230394941e-52
G10116_609	317576	8.71333333333333	9.27	1.12516301983825	0.940184328524863	0.967079734144497	-0.130575747690633	0.0749612776579319
G10116_8027	292583	0.01	0	0.0609746488263001	-2	0	-1.07576788707255	0.869011154797835
G10116_24764	102551435	2.32333333333333	1.39	2.21891638168317	0.366111523378346	0.143014800254095	-0.957456517247378	0.00604064923807833
G10116_12371	29431	58.5433333333333	28.1533333333333	181.962053825538	1.7674774466092	1.44952982236923	-1.23879439622142	1.09130507402903e-182
G10116_21052	303468	22.05	0.326666666666667	111.192217608925	1.34340859380386	-0.485895179027167	-6.31090678695348	6.42365770902788e-112
G10116_13825	363334	2.32666666666667	3.06333333333333	0.279273970499103	0.366734167903499	0.486194256666448	0.182763671822535	0.525685538099529
G10116_20535	689711	0.0333333333333333	0.21	1.28212817692185	-1.47712125471966	-0.677780705266081	2.40790154988263	0.0522242032641734
G10116_5470	361506	36.8433333333333	59.4133333333333	36.0672484550665	1.56635891530289	1.77388391877397	0.47999791428323	8.56547683585762e-37
G10116_18108	260321	21.46	20.0133333333333	6.63819297008753	1.33162971762993	1.30131942885157	-0.315456910224947	2.30041944481e-07
G10116_27784	310669	8.44666666666667	14.7466666666667	9.01950310072669	0.92668535582776	1.16869386357698	0.588157239906049	9.56085868841538e-10
G10116_10785	363252	20.3033333333333	30.5233333333333	9.79568168412305	1.30756734478176	1.48463195946712	0.373603590461429	1.60073085345915e-10
G10116_8689	689035	0.83	1.25666666666667	0.778941128711876	-0.0809219076239261	0.0992200954861315	0.384691183978479	0.166363815146933
G10116_3726	363235	2.78	3.92	2.02071941720673	0.444044795918076	0.593286067020457	0.27082771232377	0.00953411931890608
G10116_12091	363830	0.05	0.206666666666667	0.405307940217536	-1.30102999566398	-0.684729565221408	1.8811145280982	0.393271124316211
G10116_11120	81675	78.68	79.7166666666667	4.36190289921091	1.8958643512473	1.90154913048832	-0.190830772264911	4.34607384058168e-05
G10116_7340	100366237	52.8766666666667	43.9033333333333	8.48257593936193	1.72326406951272	1.64249749503291	-0.48463892378886	3.29172890168604e-09
G10116_14596	298442	1.89	3.29333333333333	1.58238066723787	0.276461804173244	0.517635689867965	0.540552067134976	0.0261588912729474
G10116_30217	81925	0.196666666666667	0.0366666666666667	1.83699730042906	-0.706269243077517	-1.43572856956144	-2.59670330583833	0.014554681277318
G10116_5042	24888	43.9366666666667	17.26	166.607702889988	1.64282710531126	1.23704079137919	-1.54897501365448	2.46772698395072e-167
G10116_2255	678739	1.19	1.72333333333333	0.990823452434387	0.0755469613925307	0.236369288374279	0.309354957473255	0.102135459610044
G10116_20939	305455	12.32	16.6066666666667	2.04307333724603	1.09061070782841	1.22028246848083	0.215921651181596	0.00905579667049558
G10116_19911	108350443	4.61	2.60333333333333	25.7470335629294	0.663700925389648	0.415529779157637	-1.03994905784635	1.79046747867452e-26
G10116_16859	108353003	0.0266666666666667	0.09	0.330547213222516	-1.57403126772772	-1.04575749056068	1.67859773977956	0.467146163801572
G10116_12549	117517	0.00333333333333333	0.563333333333333	8.03609048065071	-2.47712125471966	-0.249234550105989	7.29993130554749	9.20257825818746e-09
G10116_9858	680576	3.68	5.56666666666667	6.72341834383419	0.565847818673518	0.745595216427921	0.385865174724028	1.89052165416461e-07
G10116_15765	360634	3.05333333333333	5.01333333333333	3.98977044882143	0.484774218948187	0.700126581535961	0.511854262842493	0.000102383400814012
G10116_5703	684297	2.33333333333333	2.8	0.134251146041226	0.367976785294594	0.447158031342219	0.0460633221044422	0.734089232500949
G10116_13744	316051	12.0866666666667	12.05	2.63232785979422	1.08230654503983	1.08098704691089	-0.256447588849469	0.00233169714104428
G10116_1820	114846	54.6966666666667	58.0266666666667	1.13228676326687	1.73796086029351	1.76362762329842	-0.129959600854772	0.0737417155134626
G10116_4849	313430	0.376666666666667	0.15	1.72822420125909	-0.424042811236242	-0.823908740944319	-1.56667344963933	0.0186971666401535
G10116_24709	315037	5.60666666666667	6.93666666666667	0.433266835971892	0.748704736742231	0.841150825491965	0.091012987634525	0.368750963740643
G10116_10064	65275	0.0133333333333333	1.41666666666667	6.17339428581359	-1.8750612633917	0.15126767533065	6.50490166347915	6.70819554982677e-07
G10116_26216	315708	6.65333333333333	9.45	2.73285638777107	0.82303928223169	0.975431808509263	0.291111101950257	0.0018498802350927
G10116_22685	64566	20.6366666666667	12.33	56.3491392922142	1.31463954929324	1.09096307659573	-0.852979723688624	4.47569731139575e-57
G10116_17997	293410	15.67	11.7333333333333	24.199785866082	1.19506899646859	1.06942140875847	-0.632377554929448	6.31268522005958e-25
G10116_10284	501795	1.20333333333333	2.92333333333333	10.6538075124735	0.0803859471859943	0.465878338646378	1.05871941346378	2.21917978430422e-11
G10116_11462	100910772	0.413333333333333	0.846666666666667	0.683470520236425	-0.383699569557428	-0.0722875380997242	0.678243316320073	0.207266674673029
G10116_11446	294709	31.2866666666667	27.95	6.71194660550729	1.49535929515681	1.44638181222244	-0.375531680704228	1.94112451518085e-07
G10116_4660	301606	0.0766666666666667	0.0233333333333333	0.899464639185753	-1.11539341870207	-1.63202321470541	-1.64859195483507	0.126047826347478
G10116_6152	113990	29.05	27.2833333333333	2.18773533260194	1.46314613672635	1.4358974290283	-0.25504476802432	0.00649029844302531
G10116_7496	296554	149.696666666667	147.24	7.4068790191789	2.17521212990624	2.16802580877463	-0.238130603153202	3.91851019308935e-08
G10116_1278	298510	134.966666666667	140.97	5.89319940657119	2.13022652204875	2.14912669974261	-0.157563201774196	1.27879401030478e-06
G10116_3026	362096	8.27333333333333	11.21	4.82613525309891	0.917680522443048	1.04960561259497	0.225061331359872	1.49232957836013e-05
G10116_26989	293566	0.32	0.45	0.270211223202622	-0.494850021680094	-0.346787486224656	0.290948311361248	0.536770669415172
G10116_626	85245	36.0566666666667	41.5433333333333	0.0563529555967068	1.55698557498798	1.61850134030196	-0.0114597913270037	0.878308416399201
G10116_9544	362724	3.93333333333333	3.50666666666667	1.2025289800593	0.594760752586463	0.544894485098058	-0.360166248450728	0.0627293835864073
G10116_21469	192363	0.0166666666666667	0.0466666666666667	0.309997107458527	-1.77815125038364	-1.33099321904142	1.2119761384439	0.489782081464385
G10116_4397	500590	0.793333333333333	0.08	5.82157033262307	-0.100544297663151	-1.09691001300806	-2.99039665376883	1.50809835898525e-06
G10116_22268	690430	0.07	0	2.23266018221318	-1.15490195998574	0	-4.87831063348353	0.0058524783768888
G10116_18021	302302	0.02	0.0266666666666667	0.0382980694009907	-1.69897000433602	-1.57403126772772	0.290424059187411	0.915591876110023
G10116_18619	84382	20.8066666666667	18.4766666666667	4.69299201575454	1.31820250960965	1.2666236238728	-0.38729600628663	2.02771999760342e-05
G10116_27504	266670	3.85666666666667	2.25333333333333	7.6801787660375	0.586212104232087	0.352825441221973	-0.998776503758754	2.0884363033711e-08
G10116_19527	64018	16.1766666666667	14.2566666666667	6.58308535405561	1.20888903659562	1.15401799553715	-0.370431332143838	2.61164802377525e-07
G10116_4147	304469	24.06	24.72	2.20689508611797	1.38129562300383	1.39304846641678	-0.181036301134839	0.00621019037630356
G10116_23106	690845	3.72333333333333	0.313333333333333	17.0111771325235	0.570931918395946	-0.503993401119964	-3.78197091300935	9.74592056887974e-18
G10116_9036	296115	22.9466666666667	18.4566666666667	22.0459499054542	1.36071960693586	1.26615326879227	-0.529634395323672	8.9960134182062e-23
G10116_9121	361818	0.296666666666667	0.286666666666667	0.0688299896442172	-0.527731248074749	-0.542622803476094	-0.26194926097947	0.853434136787299
G10116_6787	690038	33.4733333333333	15.8833333333333	70.1595681023547	1.52469896231867	1.20094165025468	-1.29041725118166	6.92519325951183e-71
G10116_3226	366964	8.07333333333333	11.0433333333333	4.59055878410622	0.907052884087371	1.0431001811623	0.238426294230528	2.56709071498139e-05
G10116_17488	100361631	13.0933333333333	12.6433333333333	1.23894136590298	1.11705022439525	1.10186158798313	-0.263855987688384	0.0576844337887969
G10116_23614	259218	37.91	37.51	2.42785863134046	1.57875378442643	1.57414706415072	-0.225677024907533	0.00373371675488464
G10116_1339	360596	18.3066666666667	5.79333333333333	273.880228454052	1.26260927384506	0.762928517392985	-1.87525405184522	1.31756347187055e-274
G10116_2274	295235	137.783333333333	186.336666666667	6.29850255540129	2.13919668724413	2.27029832222933	0.220766072689266	5.02918306655881e-07
G10116_19566	366061	0.0933333333333333	0.0533333333333333	0.441846021043142	-1.02996322337744	-1.27300127206374	-1.09599104211875	0.361538023098451
G10116_26533	102550396	0.32	0.273333333333333	0.0867932635107437	-0.494850021680094	-0.563307402335946	-0.418996025765512	0.818854493332248
G10116_6708	246232	98.5466666666667	44.4566666666667	238.127252447004	1.99364193888684	1.64793689645241	-1.35998254228059	7.46014988230119e-239
G10116_7876	81678	2.35666666666667	2.82666666666667	0.160993899860866	0.372298159077238	0.451274597537052	0.048716769785927	0.690249499078349
G10116_2611	306262	27.6533333333333	38.4733333333333	6.16396790975222	1.44174748866132	1.58515981525298	0.274473749961706	6.85538879409762e-07
G10116_25697	499724	5.57333333333333	7.99	1.38010170323714	0.746115018383335	0.902546779313991	0.305735181787184	0.041677177227874
G10116_15317	25081	0.34	0.3	0.135439147320231	-0.468521082957745	-0.522878745280338	-0.415211177085491	0.732083894491201
G10116_7810	108348169	4.72	6.32	0.125291089666215	0.673941998634088	0.800717078282385	0.209624321027992	0.749391754601105
G10116_20862	84407	67.1533333333334	111.436666666667	65.6304020895092	1.82706757489518	2.0470281128387	0.516433370790059	2.34205942647977e-66
G10116_6754	288108	16.8433333333333	13.1966666666667	12.8227979590361	1.22642804351857	1.12046424703254	-0.566951189859728	1.50384141523711e-13
G10116_11751	297801	0.02	0.00333333333333333	0.551287512963339	-1.69897000433602	-2.47712125471966	-2.59486446086793	0.281003990325346
G10116_16983	291450	56.5366666666667	73.0066666666667	2.96114088857039	1.7523301994321	1.86336251990606	0.153780290121924	0.00109360153571863
G10116_15302	100188936	13.5033333333333	17.75	0.817704572039239	1.13044098846392	1.24919835739111	0.179710694230307	0.15215822310635
G10116_10239	171496	0.0233333333333333	0.13	1.45800700086053	-1.63202321470541	-0.886056647693163	2.36911977164025	0.0348331699856896
G10116_21956	100362155	4.13	6.62666666666667	2.03960077862964	0.615950051656401	0.821295125341632	0.460678428592505	0.00912849582717244
G10116_6039	266792	13.63	22.9133333333333	22.1842550340636	1.13449585583467	1.36008827308154	0.5221693150867	6.54251859922745e-23
G10116_8745	29422	0.393333333333333	0.893333333333333	1.70254200969234	-0.405239247413537	-0.0489864606908738	0.954073346170039	0.0198361777044096
G10116_18869	353118	0.0233333333333333	0.05	0.260615236384471	-1.63202321470541	-1.30102999566398	0.885801034044664	0.548762926664608
G10116_20500	308796	112.296666666667	131.46	0.108249374729396	2.05036686516833	2.11879362794435	0.0149626795265003	0.779382455513531
G10116_25459	315341	1.54	1.98	0.236971686928558	0.187520720836463	0.296665190261531	0.147790363739554	0.579466472501719
G10116_5896	29628	15.1166666666667	20.3433333333333	4.38934407594204	1.17945603667645	1.30842211523693	0.232969625568384	4.079960176409e-05
G10116_27851	361805	74.6733333333333	35.3933333333333	45.2998054394105	1.87316553817655	1.54892146628548	-1.29123177319484	5.01411811956275e-46
G10116_16206	103690842	0.00666666666666667	0	0.0609746488263001	-2.17609125905568	0	-1.07576788707255	0.869011154797835
G10116_12378	292095	33.0233333333333	24.86	32.4038269437982	1.51882090827289	1.39550112430563	-0.62846301563274	3.94614515412741e-33
G10116_15116	300920	0.00666666666666667	0.0266666666666667	0.230836439579846	-2.17609125905568	-1.57403126772772	1.45500980278271	0.587710649612578
G10116_15779	78956	0.00333333333333333	0.0233333333333333	1.12837957263552	-2.47712125471966	-1.63202321470541	2.96471762444412	0.0744081363790079
G10116_3354	245918	7.55	7.49333333333333	0.786614669047984	0.877946951629188	0.874675052177361	-0.224818176525503	0.163450152814639
G10116_28695	315882	0	0.0366666666666667	0.560633137308199	0	-1.43572856956144	3.07256193429069	0.275021636946737
G10116_27143	292654	12.7566666666667	10.2133333333333	3.34718499534334	1.10573720750484	1.0091675062409	-0.535972013062438	0.000449588304084128
G10116_2558	688736	1.15666666666667	3.75666666666667	19.660971239703	0.0632082200712125	0.574802661326444	1.4790651380688	2.18287446362011e-20
G10116_29909	100909599	0.0666666666666667	0.296666666666667	1.86438189511708	-1.17609125905568	-0.527731248074749	2.32653616273347	0.0136652664736174
G10116_9421	690795	19.1833333333333	10.7966666666667	6.28049168383144	1.28292407324615	1.03328969329052	-1.0466215011933	5.242136389146e-07
G10116_23707	81811	0.5	0.763333333333333	1.32163126978627	-0.301029995663981	-0.117285772379775	0.657676991413398	0.0476835664057193
G10116_11944	81656	0.00666666666666667	0.256666666666667	4.67077853065036	-2.17609125905568	-0.59063052954718	5.11275129512112	2.13413294111271e-05
G10116_14825	24613	0.04	0.0333333333333333	0.056949264170318	-1.39794000867204	-1.47712125471966	-0.511796023162016	0.877103281490937
G10116_27501	25126	11.8133333333333	15.6733333333333	1.73878876074248	1.07237245849535	1.19516137006926	0.192381524929793	0.0182478305434506
G10116_7441	500727	12.0966666666667	16.7766666666667	2.88122641009369	1.0826657134809	1.22470567567748	0.265598885927993	0.00131453934669167
G10116_20674	29290	0.0166666666666667	0	0.290680249409586	-1.77815125038364	0	-2.55636907454523	0.512058701514903
G10116_2783	310772	0.126666666666667	0.0433333333333333	0.674861017341299	-0.897337658102851	-1.36317790241283	-1.62676449043981	0.211416550556239
G10116_18752	497902	157.89	134.05	12.3591465420518	2.19835462473694	2.1272668183189	-0.471870808321841	4.37374498928403e-13
G10116_26027	102555303	0.02	0.02	0.00940966442987451	-1.69897000433602	-1.69897000433602	-0.113984657800243	0.97856648066735
G10116_9526	499867	0.676666666666667	0.37	1.17410395497281	-0.169625216806449	-0.431798275933005	-1.20355092446088	0.0669724281561842
G10116_6224	64827	0.47	60.9766666666667	223.978733572021	-0.327902142064283	1.78516367965808	6.79565520304639	1.05018649222856e-224
G10116_6002	100911235	12.77	15.5566666666667	0.196420022087133	1.10619089726342	1.19191654616549	0.0728436676280006	0.636179950373497
G10116_10393	311799	10.2066666666667	12.69	0.566350819224472	1.00888393164258	1.1034616220947	0.110095071804663	0.271424583936461
G10116_20202	171581	0.0333333333333333	0.0866666666666667	0.287958453949511	-1.47712125471966	-1.06214790674884	1.19861691888835	0.515277935420293
G10116_6023	314310	15.4466666666667	17.4533333333333	0.0976838989882	1.1888347747343	1.24187838315905	-0.028867793715208	0.798575718710338
G10116_22772	500553	0	0.0866666666666667	2.31151900638936	0	-1.06214790674884	4.91858695418674	0.00488068741023341
G10116_4985	25054	0.00333333333333333	0.00333333333333333	0.00940966442987451	-2.47712125471966	-2.47712125471966	-0.113984487127692	0.97856648066735
G10116_18128	296083	6.31666666666667	8.58333333333333	2.09644219817997	0.800487959584429	0.933655978657547	0.227989409649159	0.00800862211055917
G10116_8635	498081	8.63	11.51	2.34749863578346	0.93601079571521	1.06107532362979	0.263624311303441	0.00449263735906403
G10116_100	365864	3.79333333333333	4.06333333333333	0.308461622935569	0.579021007339389	0.608882450898719	-0.118230887505886	0.49151681187925
G10116_19769	311598	3.42	8.86	17.9964911294787	0.534026106056135	0.947433721887051	1.15826239165476	1.00811219997697e-18
G10116_7321	301038	22.1366666666667	30.9666666666667	6.58456861189456	1.34511222551918	1.49089445927398	0.272171656169064	2.60274360515701e-07
G10116_974	311730	0.366666666666667	0.603333333333333	0.92383884895793	-0.435728569561437	-0.219442679850478	0.54254890461184	0.119168411705688
G10116_4081	295543	63.1366666666667	59.1866666666667	9.29844482129507	1.80028164935716	1.77222388163367	-0.308438699261015	5.02985167899088e-10
G10116_26189	25532	11.2766666666667	7.87666666666667	9.10652140538955	1.05218074306832	0.896342466912707	-0.726521740830363	7.82489636977499e-10
G10116_10175	297520	11.6833333333333	17.1666666666667	4.18389923852775	1.06756676758301	1.23468597432153	0.317178535558217	6.5478807504697e-05
G10116_8002	681021	4.08333333333333	12.9933333333333	34.3041641376428	0.611014833980889	1.11372058006194	1.43125456341545	4.9640467436867e-35
G10116_26289	305096	2.81	11.83	75.3093801252905	0.44870631990508	1.07298474462793	1.85658492707127	4.90478386796869e-76
G10116_23262	83791	75.5833333333333	295.853333333333	300	1.87842604101247	2.47107646676874	1.75394361817976	1.42413864805977e-300
G10116_8131	85247	4050.91333333333	2881.51666666667	61.3304257622204	3.60755295183387	3.45962113588004	-0.704774709996875	4.67276820086396e-62
G10116_13425	498366	70.6533333333333	67.7033333333333	14.4515575816946	1.84913265612263	1.83061005144194	-0.275486831669275	3.53543142855835e-15
G10116_17660	288489	1.56666666666667	2.86333333333333	3.96601384907038	0.194976603216056	0.456871909111579	0.655308896503001	0.000108139946636494
G10116_13218	361363	10.9166666666667	17.49	8.98265588595828	1.03809004960814	1.24278980947868	0.469359224086105	1.04074447503791e-09
G10116_14530	500915	0.206666666666667	0.06	1.53648054257312	-0.684729565221408	-1.22184874961636	-2.16170079861315	0.0290749821936947
G10116_16404	81510	0.433333333333333	0.516666666666667	0.0113639461902931	-0.363177902412826	-0.286789556549371	0.04799511311406	0.974172922014194
G10116_24552	29515	42.6033333333333	56.3266666666667	1.09327812877324	1.6294435801271	1.75071405105592	0.188393237818837	0.0806718230192943
G10116_5023	116641	38.1333333333333	36.8	6.1583172473668	1.58130476973734	1.56584781867352	-0.259628690910364	6.94516795322344e-07
G10116_3875	64313	76.4766666666667	74.4666666666667	9.73575297737207	1.88352895040009	1.87196191405993	-0.253315239448045	1.83758324626992e-10
G10116_23059	24849	415.24	275.03	125.397139403445	2.6182991823706	2.43938006882606	-0.809340369659168	4.00738064752323e-126
G10116_3398	314196	2.27333333333333	2.00666666666667	1.6399403509258	0.356663119936816	0.302475236538163	-0.394286381434721	0.0229118231833421
G10116_15508	292793	0.456666666666667	1.42333333333333	1.11904718166582	-0.340400687563255	0.15330662030536	0.867403519196538	0.0760243679731977
G10116_14515	317170	0.00666666666666667	0	0.0609746488263001	-2.17609125905568	0	-1.07576788707255	0.869011154797835
G10116_14046	360581	10.94	12.82	0.0317688457228249	1.03901732199741	1.1078880251828	0.0109199135880114	0.92946096297014
G10116_21851	364952	0.183333333333333	0.16	0.379925358141997	-0.736758565225419	-0.795880017344075	-0.591348070656286	0.416941036647408
G10116_6517	287678	0.09	0	1.16146082785949	-1.04575749056068	0	-3.97184776125824	0.0689507782028461
G10116_5265	81739	0.313333333333333	0.236666666666667	0.718248148353988	-0.503993401119964	-0.625862906000587	-0.644777892558466	0.191316246472263
G10116_20926	291076	40.9333333333333	57.61	4.92928133158802	1.61207711208549	1.76049787522653	0.278475483191059	1.17684337926762e-05
G10116_2339	291427	0.00333333333333333	0	0.0609746488263001	-2.47712125471966	0	-1.07576788707255	0.869011154797835
G10116_4801	309444	14.8666666666667	15.96	0.606185378480732	1.17221360399248	1.20303288701471	-0.113324446318204	0.247636479636796
G10116_11059	292907	16.05	16.82	0.93004425448617	1.20547503674089	1.22582599146189	-0.145514222139276	0.117477783930707
G10116_17541	313604	6.47666666666667	8.13	0.712199618161069	0.81135154588012	0.910090545594068	0.126625462390065	0.19399939780652
G10116_28950	366376	0.0366666666666667	0.0133333333333333	0.367704444662704	-1.43572856956144	-1.8750612633917	-1.72121986051212	0.428840264631286
G10116_5428	361262	1.78333333333333	1.07333333333333	11.8732962657581	0.251232527301565	0.0307346169761671	-0.952263410292554	1.338763102293e-12
G10116_24047	316580	16.11	19.9933333333333	0.712767351394598	1.20709554041922	1.30088520670384	0.0963261643737172	0.193745956994018
G10116_8870	683504	7.81333333333333	10.1366666666667	0.661340781691955	0.89283635262639	1.00589516542447	0.143187702655786	0.218101784165979
G10116_3736	300445	117.886666666667	146.293333333333	2.2404382752738	2.07146468787247	2.16522453554079	0.101180734161396	0.0057485951577301
G10116_4845	315283	11.26	9.01	9.72572171037891	1.05153839051533	0.954724790979063	-0.583110562844403	1.88052144174342e-10
G10116_6652	307035	0.283333333333333	0.193333333333333	0.648725651784073	-0.54770232900537	-0.713693261156726	-0.853242426689007	0.224529985449822
G10116_2806	690300	3.60666666666667	4.26333333333333	0.0544732288650821	0.557106006050889	0.629749289758991	0.0302967759083683	0.882118176709375
G10116_2971	366352	2.12	3.91666666666667	5.33201689529342	0.326335860928751	0.592916611888093	0.67240487344629	4.65567981248954e-06
G10116_23473	316384	27.21	18.7866666666667	28.1756978926803	1.43472854177976	1.27384972971766	-0.749340140168177	6.67270779917395e-29
G10116_3639	691155	14.38	16.97	0.12200415734206	1.15775888604686	1.22968184231768	0.0237184721386055	0.755084999478609
G10116_11720	317456	0.05	0.02	0.0727473101184198	-1.30102999566398	-1.69897000433602	-1.01147825902195	0.845770805272224
G10116_29029	84578	29.6266666666667	35.4966666666667	0.235987852022751	1.47168279121315	1.55018757231588	0.046148133794263	0.580780662746379
G10116_6976	362944	5.41666666666667	6.76333333333333	0.349904539802796	0.733732110595231	0.830160792313683	0.105063347737813	0.44678178633076
G10116_29252	311287	0.0333333333333333	0.25	2.8608085026398	-1.47712125471966	-0.602059991327962	2.52095191925299	0.00137781686811759
G10116_11800	308820	23.5966666666667	35.6633333333333	5.54849196027848	1.37285065760919	1.55222193279944	0.38083279747717	2.82818646635494e-06
G10116_17671	108352018	0.103333333333333	0	0.728909504103474	-0.985759560885391	0	-3.55693750512435	0.186676863729574
G10116_22984	365408	0	0.0233333333333333	0.129819251177186	0	-1.63202321470541	1.76073907152516	0.741618831084406
G10116_30108	103691564	1.07	0.973333333333333	0.64776017573436	0.0293837776852097	-0.0117384032712443	-0.351241654416214	0.225029691225599
G10116_6579	94338	0.346666666666667	0.586666666666667	1.10314825352791	-0.460087915420882	-0.231608586905512	0.535880501490716	0.07885908732671
G10116_13110	315664	62.08	130.353333333333	162.328781620805	1.79295170825013	2.11512214121791	0.855247822280143	4.69049177988303e-163
G10116_12995	689755	3.41	5.45666666666667	1.19156913408021	0.532754378992498	0.736927424692279	0.495521135475661	0.0643325647694935
G10116_24340	25482	10.9166666666667	12.7533333333333	0.0330915009529833	1.03809004960814	1.10562371097161	0.00908220885394394	0.926634571350049
G10116_20697	306819	2.85666666666667	3.53	0.221547822564803	0.455859567203536	0.547774705387822	0.0902466479819078	0.600415890156405
G10116_24133	25525	0.51	0.503333333333333	0.0563529555967068	-0.292429823902064	-0.298144307426493	-0.225981199549337	0.878308416399201
G10116_7575	102550657	2.03666666666667	2.99333333333333	1.29117192570576	0.308919955522893	0.476155081947641	0.360148565692624	0.0511479314315856
G10116_16701	688813	33.4233333333333	21.1433333333333	35.3610344949109	1.52404976022174	1.3251734566778	-0.844786796033205	4.35477283454092e-36
G10116_5816	307309	0.14	2.50666666666667	41.3923905900941	-0.853871964321762	0.39909658587198	3.95480260421269	4.05143998433353e-42
G10116_8232	25356	0.193333333333333	0.0466666666666667	3.81367784118736	-0.713693261156726	-1.33099321904142	-1.85057269264084	0.000153575578105695
G10116_29526	685590	0.913333333333333	1.75666666666667	2.92677770776879	-0.0393706918992746	0.244689360492885	0.737444295686514	0.00118364724673083
G10116_1397	29546	6.10666666666667	3.54	27.1614778462006	0.785804214612169	0.549003262025788	-1.02236393784444	6.89480763382766e-28
G10116_6194	65201	17.9733333333333	10.65	81.347625368391	1.2546286288076	1.02734960777476	-0.98092959391753	4.49132654208341e-82
G10116_26770	313575	0.0166666666666667	0.0366666666666667	0.258459336261763	-1.77815125038364	-1.43572856956144	1.03949901465966	0.551493837279543
G10116_14878	108348115	25.3	26.6433333333333	0.792327391650261	1.40312052117582	1.42558855825021	-0.229177866235132	0.161314203584908
G10116_25269	685849	0.01	0.00333333333333333	0.178308191417519	-2	-2.47712125471966	-1.59395870432495	0.663272220870582
G10116_7571	499421	0.116666666666667	0.1	0.183551174528424	-0.933053210369385	-1	-0.53094404797829	0.655313063316828
G10116_19107	364529	2.97666666666667	3.88666666666667	0.295805462338423	0.473730204168884	0.589577295703333	0.169563953923622	0.50605129161359
G10116_307	116544	0.0233333333333333	0.15	1.38609430592048	-1.63202321470541	-0.823908740944319	2.52148596571472	0.0411060450701596
G10116_24092	296370	216.406666666667	239.56	1.34420292211167	2.3352706356025	2.37941430441217	-0.0683020512508745	0.0452686015009653
G10116_10635	192181	0	0.01	0.226201096481148	0	-2	2.37737020762715	0.594017040229211
G10116_23442	315158	28.5466666666667	34.3633333333333	0.574244746298019	1.45555540390274	1.53609528490478	0.0505678487814908	0.266535618191607
G10116_28063	24387	0.00666666666666667	0.113333333333333	1.93955191889502	-2.17609125905568	-0.945642337677408	4.17929264242207	0.0114933883442257
G10116_18573	298084	2.35666666666667	3.59	2.67807822855125	0.372298159077238	0.555094448578319	0.38710084055138	0.00209856184004767
G10116_12143	690206	0.0266666666666667	0	0.156282391854936	-1.57403126772772	0	-1.97190091835479	0.697778539105023
G10116_8747	307248	0.293333333333333	1.91333333333333	9.81612845494301	-0.532638582569494	0.28179063767831	2.49479316994873	1.52711430395001e-10
G10116_17873	287571	10.13	12.35	0.143263856985854	1.00560944536028	1.09166695759568	0.0709686072615776	0.719012007256913
G10116_4100	171379	35.28	29.4666666666667	29.5439069304363	1.54752857645978	1.46933101029341	-0.474624090864007	2.85820299233616e-30
G10116_12021	311254	4.05333333333333	3.60666666666667	1.43527659172425	0.607812320217053	0.557106006050889	-0.384572083940647	0.0367048461693673
G10116_2462	500947	0.12	0.0733333333333333	0.32939827577193	-0.920818753952375	-1.13469857389746	-0.95351230263359	0.468383647414809
G10116_6364	84607	1.71	9.82	65.2676093986744	0.232996110392154	0.99211148778695	2.32089940878219	5.3999607275141e-66
G10116_12291	24329	23.3133333333333	22.01	7.60514213297791	1.36760437325356	1.34262004255335	-0.218789598218339	2.48232057515603e-08
G10116_26779	85492	119.043333333333	102.393333333333	14.089233659524	2.07570507905534	2.01027168133905	-0.432027787465861	8.14266073952356e-15
G10116_21390	103691555	0.0166666666666667	0.0366666666666667	0.0563529555967068	-1.77815125038364	-1.43572856956144	0.750985572507134	0.878308416399201
G10116_26580	29218	61.8933333333333	64.86	2.62909336747516	1.7916438727282	1.81197694433695	-0.147383691480245	0.00234912773567437
G10116_6321	305605	8.78	7.7	14.7501395792091	0.943494515906102	0.886490725172482	-0.404013374370609	1.77770797530616e-15
G10116_29022	100910944	60.8933333333333	70.07	0.0283052349333756	1.7845697482153	1.84553211749358	-0.0111940582156258	0.936903292285229
G10116_10462	311633	1.45333333333333	2.54333333333333	1.51485928140232	0.162365234548923	0.405403283235217	0.595726908467686	0.0305591111858124
G10116_24135	499356	0.166666666666667	0.0933333333333333	0.460957841327819	-0.778151250383643	-1.02996322337744	-1.04356450342919	0.345972961151112
G10116_18099	299756	0.00666666666666667	0	0.0609746488263001	-2.17609125905568	0	-1.07576788707255	0.869011154797835
G10116_11539	679203	12.6133333333333	17.53	2.44249638670799	1.10082987301009	1.24378191609379	0.259589526529198	0.00360997017037455
G10116_7067	303689	8.62333333333333	8.14	4.65987962277332	0.935675173996881	0.910624404889201	-0.302007321445784	2.18836810915652e-05
G10116_24526	311412	14.25	21.4966666666667	19.2176543194895	1.15381486434453	1.33237112221768	0.377198838566046	6.0582289295228e-20
G10116_15245	309069	3.18666666666667	4.02666666666667	0.547319574122065	0.503336637556438	0.604945679565451	0.121406032597663	0.283583152348215
G10116_21347	689226	133.78	172.663333333333	3.5608706775594	2.12639119161661	2.23720012088128	0.152950070902399	0.000274871253166331
G10116_21194	686103	22.16	33.77	5.41406546599125	1.34556975605639	1.52853106063541	0.392856427592006	3.85420254646031e-06
G10116_8726	363185	9.98666666666667	7.64333333333333	15.1376819210045	0.999420554307767	0.883282800010276	-0.60621038380771	7.28313028586708e-16
G10116_18610	25725	115.02	116.493333333333	5.31039669155256	2.06077336326171	2.06630107232006	-0.176767586193126	4.89331651787334e-06
G10116_10778	84018	13.0766666666667	4.67666666666667	135.942737148639	1.11649705340987	0.669936416308698	-1.6990046327366	1.14094011852174e-136
G10116_10636	299738	16.4833333333333	13.25	14.8185059188455	1.21704504121353	1.12221587827283	-0.540518504146422	1.5187772430141e-15
G10116_14163	266716	5.63333333333333	7.38	0.818027848356975	0.750765449894011	0.868056361823041	0.174154750514273	0.152045003046746
G10116_4073	103689951	2.13333333333333	2.79333333333333	0.0761184965985627	0.329058719264224	0.446122763910614	0.166119390024244	0.839230972364578
G10116_28283	690035	3.39666666666667	5.91	10.7310244023856	0.531052929286764	0.771587480881255	0.583752094368471	1.85770007065004e-11
G10116_14573	24470	0	0.00666666666666667	0.0563529555967068	0	-2.17609125905568	0.847785464569942	0.878308416399201
G10116_27473	100912380	150.323333333333	167.336666666667	0.611826661045244	2.17702639742923	2.22359111362369	-0.060166448154214	0.24444059881428
G10116_22902	302378	0.173333333333333	16.7633333333333	207.511078691999	-0.761117911084864	1.22436038090126	6.35835343910905	3.08262934254593e-208
G10116_9582	83803	27.7433333333333	33.3433333333333	0.271060498914985	1.44315863991329	1.52300901408556	0.0509720798205302	0.535722024147937
G10116_17234	687008	5.63333333333333	9.46666666666667	6.67153577989268	0.750765449894011	0.976197085327375	0.535646380782346	2.13041504341134e-07
G10116_8535	291967	10.1633333333333	22.93	32.3362530447609	1.00703616964572	1.36040405472994	0.955101523333481	4.61048862893796e-33
G10116_2306	24629	80.7366666666667	78.04	12.6351809131218	1.90707081495098	1.89231726072248	-0.264526520429408	2.31642949888362e-13
G10116_19133	117250	0	0.00333333333333333	0.0563529555967068	0	-2.47712125471966	0.494346966635777	0.878308416399201
G10116_5443	294643	10.6633333333333	15.7033333333333	7.61873020492416	1.02789298536444	1.19599184951857	0.343755604423412	2.40585691702395e-08
G10116_9184	366995	151.956666666667	158.336666666667	1.61639265498626	2.18171975826943	2.19958149785069	-0.153335690027258	0.0241884113149886
G10116_6718	56227	0.01	0.00666666666666667	0.0800646503548809	-2	-2.17609125905568	-1.00915771298544	0.831639961515045
G10116_19308	83765	293.413333333333	165.276666666667	264.143939297061	2.4674798452316	2.21821154532468	-1.03255679484936	7.17894627034958e-265
G10116_12127	108353009	0.00666666666666667	0.0233333333333333	0.0563529555967068	-2.17609125905568	-1.63202321470541	0.847785464569942	0.878308416399201
G10116_8490	619385	36.5233333333333	35.5033333333333	7.71058772708443	1.56257040692936	1.55026912996531	-0.255156999442893	1.94720767606015e-08
G10116_21229	362447	21.8066666666667	15.7733333333333	6.189072766282	1.3385892850693	1.19792348123623	-0.683382747011409	6.47034195726534e-07
G10116_28443	170933	31.77	39.1233333333333	0.51681531498151	1.50201721482715	1.59243584986303	0.0855855530158906	0.304217844606226
G10116_153	299330	0.0966666666666667	0.193333333333333	0.389895296035554	-1.01472325682071	-0.713693261156726	0.753809692984104	0.407478504869101
G10116_19515	362391	5.02	7.93666666666667	4.39621894485812	0.700703717145019	0.899638140685218	0.445200773262711	4.01588303414707e-05
G10116_2228	266770	0.0133333333333333	0.0666666666666667	0.570700930891915	-1.8750612633917	-1.17609125905568	2.19553576590639	0.268719429682324
G10116_12298	100362202	2.50666666666667	4.90333333333333	9.63085829700461	0.39909658587198	0.690491418007867	0.75416784006729	2.33960048647984e-10
G10116_15939	691041	0.123333333333333	3.03	38.3839084933105	-0.908919530652669	0.481442628502305	4.39217231894549	4.13134541069164e-39
G10116_11185	170699	19.7066666666667	19.6933333333333	5.12976090225178	1.29461317066711	1.29431923192025	-0.216000975537212	7.41718476764242e-06
G10116_5765	311204	9.19333333333333	10.6066666666667	0.0367625489906775	0.963473007120168	1.0255789205909	-0.0110982703344072	0.91883483317755
G10116_28372	100909522	0.18	0.0966666666666667	0.278175539274278	-0.744727494896694	-1.01472325682071	-1.11513032558146	0.527016801276687
G10116_18792	288589	0.706666666666667	2.66666666666667	15.003291492561	-0.150785393790911	0.425968732272282	1.70212640492457	9.92449706055087e-16
G10116_12079	108351645	0.17	0.57	1.16683921569611	-0.769551078621726	-0.244125144327509	1.54015301675885	0.0681021439473201
G10116_28048	406163	2.15666666666667	1.63	1.35819817592601	0.333783025949039	0.212187604403958	-0.615811195809784	0.0438330634441554
G10116_3620	292766	89.8766666666667	64.28	43.0084693011866	1.95364695699233	1.80807586809131	-0.698784658289178	9.80687633375952e-44
G10116_2078	304988	123.32	198.68	26.9779885828615	2.09103351605447	2.29815415132319	0.473114767064368	1.05198952914185e-27
G10116_4329	315055	1.15333333333333	1.65	1.0201289921967	0.0619548440731129	0.217483944213906	0.285048289092604	0.0954708980531875
G10116_4524	363675	20.7133333333333	23.67	0.0901978782947097	1.31624999419929	1.37419825792908	-0.0252661926268515	0.812460249245103
G10116_23494	498749	10.8833333333333	14.02	0.829436407322875	1.03676193089143	1.14674801363064	0.150783270260004	0.148102910285445
G10116_4453	500566	0.173333333333333	0.12	0.262412183069545	-0.761117911084864	-0.920818753952375	-0.560264018164291	0.546497043666835
G10116_9160	25551	1.19333333333333	0.24	0.769163037244923	0.0767617719242107	-0.619788758288394	-2.5684164376735	0.170151962588294
G10116_2997	691992	0.11	0.133333333333333	0.0222042911554176	-0.958607314841775	-0.875061263391701	0.0699080956460214	0.950157736437657
G10116_16691	684709	0.00666666666666667	0	0.139451518048256	-2.17609125905568	0	-1.97125038955139	0.725351447324157
G10116_25639	252923	0.35	0.486666666666667	0.188705976616001	-0.455931955649724	-0.312768398935225	0.253093153103711	0.647580888611142
G10116_2209	641520	0.283333333333333	0.0866666666666667	1.26054152257327	-0.54770232900537	-1.06214790674884	-2.02135405666952	0.0548856077375951
G10116_9347	307075	3.31	4.95666666666667	3.3404753285578	0.519827993775719	0.695189713802292	0.366289150128732	0.00045658818737065
G10116_20397	364853	0.0266666666666667	0.13	0.496620545268448	-1.57403126772772	-0.886056647693163	2.05207564982272	0.318698085622382
G10116_8566	301073	0.0233333333333333	0.01	0.178320280493716	-1.63202321470541	-2	-1.59421756513241	0.663253758198011
G10116_13395	294706	0.503333333333333	0.05	7.14966231878612	-0.298144307426493	-1.30102999566398	-3.59692137560723	7.0849645441383e-08
G10116_4374	363113	57.4233333333333	45.98	32.729163245009	1.7590883989974	1.66256896693326	-0.475730413891087	1.86567827756011e-33
G10116_19251	361432	7.81333333333333	0.12	82.1417800098277	0.89283635262639	-0.920818753952375	-6.21236535087461	7.21472845887637e-83
G10116_7130	498662	2.64666666666667	3.06666666666667	0.0541623259008211	0.422699247707434	0.486666572625893	0.0303471293436677	0.882749894028098
G10116_7252	102554315	2.2	4.40333333333333	10.0920298162933	0.342422680822206	0.643781562894864	0.776017279491146	8.09040352968302e-11
G10116_11177	502251	0	0.02	0.0563529555967068	0	-1.69897000433602	0.847785464569942	0.878308416399201
G10116_6986	94201	97.3933333333333	155.716666666667	25.9655571272537	1.98852923002403	2.19233509846401	0.461006830082007	1.08253730841112e-26
G10116_29640	691221	14.8166666666667	41.3033333333333	129.740338238151	1.17075051058657	1.61598510225824	1.2641600784172	1.81828418706206e-130
G10116_5374	100365008	0	0.0366666666666667	0.0563529555967068	0	-1.43572856956144	0.847785464569942	0.878308416399201
G10116_24980	406164	18.67	24.52	1.89745391735544	1.27114431794908	1.38952046584638	0.178633090344926	0.0126632762940718
G10116_6695	309167	15.67	16.23	2.90066309740657	1.19506899646859	1.21031851982623	-0.164619878623932	0.00125700470305887
G10116_12560	102549491	0.123333333333333	0.413333333333333	2.35724012882245	-0.908919530652669	-0.383699569557428	1.54346525144694	0.00439298652561139
G10116_21100	299638	16.0266666666667	19.81	0.4839517806666	1.20484320427502	1.29688447553855	0.0977613960438756	0.328131723266592
G10116_5851	100303643	0.486666666666667	1.84666666666667	29.8849700783691	-0.312768398935225	0.266388510008768	1.72195252299486	1.30325656595869e-30
G10116_26113	103693393	1.21666666666667	0.733333333333333	6.19968326314601	0.0851716097368134	-0.134698573897456	-0.954250628671282	6.31417678069648e-07
G10116_9742	689232	0.163333333333333	0.103333333333333	0.188356659123798	-0.78692517469115	-0.985759560885391	-0.853138016303499	0.648101968985133
G10116_19088	498909	20.05	17.4866666666667	6.55268091031238	1.3021143769562	1.24270703153467	-0.412189256661093	2.80103857409262e-07
G10116_5361	100909489	0.00333333333333333	0.0133333333333333	0.249079533219826	-2.47712125471966	-1.8750612633917	1.77915261216702	0.563534445182052
G10116_105	116595	0.00666666666666667	4.42333333333333	16.9777729751355	-2.17609125905568	0.645749668144773	9.01964840596729	1.05251192440866e-17
G10116_22890	689048	0.01	0.02	0.0609746488263001	-2	-1.69897000433602	0.78820995719296	0.869011154797835
G10116_30100	362196	4.53333333333333	3.95	1.60701704350548	0.656417653650555	0.59659709562646	-0.413356790391912	0.0247162714627641
G10116_26824	287523	12.6466666666667	12.4733333333333	2.04846028662841	1.10197607183298	1.09598252844433	-0.235238607728843	0.00894416316677745
G10116_25250	108350921	0.05	0.116666666666667	0.662957893467433	-1.30102999566398	-0.933053210369385	0.965227395966843	0.217291184087261
G10116_15371	292139	0.0433333333333333	0.00333333333333333	0.870813902161819	-1.36317790241283	-2.47712125471966	-3.18059152210981	0.134643718701762
G10116_4587	690955	0.676666666666667	0.0133333333333333	7.40097847447847	-0.169625216806449	-1.8750612633917	-7.04332537630791	3.97211236496308e-08
G10116_7259	303554	50.6766666666667	54.91	2.08856384604525	1.70480804078357	1.73965144370938	-0.100287082454919	0.00815522887523628
G10116_28527	308942	43.9566666666667	36.8733333333333	33.2180634272828	1.64302475146845	1.56671239941348	-0.468936282267472	6.05252473162664e-34
G10116_4483	314401	0.00333333333333333	0	0.482069937753088	-2.47712125471966	0	-2.97158847995519	0.329556636885017
G10116_4571	312192	4.63666666666667	4.96666666666667	0.570699228612448	0.666205875272384	0.696065013692612	-0.116247286941237	0.268720482968707
G10116_22261	307992	16.3166666666667	10.3533333333333	68.9865032617041	1.21263144141949	1.01508019667288	-0.871357167844096	1.03156533199239e-69
G10116_23506	287069	34.4033333333333	38.55	0.366525111862978	1.5366005233314	1.58602438238698	-0.0506773478684759	0.430006368996837
G10116_27228	85272	0.04	0	0.967781145728958	-1.39794000867204	0	-3.77845501035182	0.107700781407648
G10116_5270	298787	34.1833333333333	24.1266666666667	23.2941584598793	1.53381440998472	1.38249732405252	-0.717541915048672	5.07974065589462e-24
G10116_22837	299737	9.14	1.12666666666667	92.5540495236586	0.960946195733831	0.0517954455579936	-3.23262698323125	2.79222541881017e-93
G10116_25670	689004	0	0.01	0.0563529555967068	0	-2	0.847785464569942	0.878308416399201
G10116_23576	50690	17.8866666666667	24.1333333333333	4.4843015351243	1.25252941361626	1.38261731147748	0.21892599846717	3.27867572241177e-05
G10116_24228	103690081	0.0933333333333333	0.28	1.34020502433825	-1.02996322337744	-0.552841968657781	1.42908580720144	0.045687245561318
G10116_1476	287606	0.47	11.5966666666667	71.5426524818072	-0.327902142064283	1.06433317402793	4.33920212300853	2.86647077429583e-72
G10116_8453	291942	9.53666666666667	11.5466666666667	0.0689786475597558	0.9793966030856	1.06245662862565	0.0385042198240378	0.853142058407329
G10116_15883	116656	49.4833333333333	51.6266666666667	1.84355873678575	1.6944589472124	1.71287408524466	-0.153461078896808	0.0143364380771174
G10116_26908	316325	17.1466666666667	15	9.97933340387858	1.2341797051965	1.17609125905568	-0.407264910356014	1.04873701377917e-10
G10116_8774	362031	13.03	14.3133333333333	0.292613661918741	1.11494441571258	1.15574078538057	-0.0849101028523041	0.509784161320638
G10116_16213	302899	20.4333333333333	14.34	27.3659361128586	1.31033921979875	1.15654915133178	-0.746842959023143	4.30589948016725e-28
G10116_17855	309031	7.56	8.36333333333334	0.196669936325353	0.878521795501206	0.922379406594948	-0.0490231444276386	0.635813966697351
G10116_11611	365265	0.01	0.403333333333333	3.14605523529727	-2	-0.394335884403213	4.98931846132455	0.000714405459373227
G10116_17107	299285	0.383333333333333	2.51333333333333	33.9613738991864	-0.416423414366051	0.400250091150111	2.55863874625343	1.09301494659236e-34
G10116_18717	360899	13.9133333333333	21.6133333333333	13.2550950406235	1.14343119000977	1.33472175145681	0.456284511481588	5.55782616980584e-14
G10116_18417	689174	2.09333333333333	3.07	1.24475555324042	0.320838389017533	0.487138375477186	0.335825442070174	0.0569173205226238
G10116_11565	24583	0.523333333333333	0.01	13.4582756061555	-0.281221602310429	-2	-6.00703056188027	3.48116327995446e-14
G10116_18284	287885	0	0.09	1.23981890736266	0	-1.04575749056068	4.04653726083485	0.0575679935010672
G10116_27237	292381	0.01	0.02	0.0577561270937178	-2	-1.69897000433602	0.769600123819148	0.875475249948355
G10116_19621	170895	26.1233333333333	29.5233333333333	0.156282391854936	1.41702859204826	1.47016538995814	-0.0498222406072568	0.697778539105023
G10116_2497	688905	10.22	12.0166666666667	0.202129135366779	1.00945089579869	1.07978401433579	-0.0424188452768282	0.627871636455389
G10116_9086	317398	0.0133333333333333	0.0166666666666667	0.0100726070503661	-1.8750612633917	-1.77815125038364	-0.107729792965758	0.97707385627079
G10116_2356	298104	3.49666666666667	3.53666666666667	0.717543137014428	0.543654233473896	0.548594129181678	-0.162693771720844	0.191627071653849
G10116_5678	100909512	0.386666666666667	0.843333333333333	3.70397490930692	-0.412663265492744	-0.0740007335438446	0.929663810106203	0.00019770838597795
G10116_7589	307482	7.07	10.4733333333333	4.89442737948628	0.849419413796899	1.02008492598429	0.366435997914827	1.2751833117828e-05
G10116_27179	102557303	0.02	0.0133333333333333	0.0642855523637104	-1.69897000433602	-1.8750612633917	-0.723894271721369	0.862411318435956
G10116_1229	301348	0.00666666666666667	0	0.0609746488263001	-2.17609125905568	0	-1.07576788707255	0.869011154797835
G10116_96	361600	5.66666666666667	5.93666666666667	0.821360496659135	0.753327666658612	0.773542664743581	-0.172515604419509	0.150882719563405
G10116_24032	286926	1.92	0.34	10.4777290663132	0.28330122870355	-0.468521082957745	-2.62144657627219	3.32867146993947e-11
G10116_21318	298700	62.5266666666667	69.88	0.343222637330811	1.79606527680381	1.84435289631089	-0.0549467863419747	0.453708967022758
G10116_21051	83571	15.96	40.65	87.8126570988428	1.20303288701471	1.60906054993009	1.14249293128009	1.53936958385734e-88
G10116_23657	289084	47.85	38.0833333333333	23.1229683541863	1.67988194211286	1.58073495402222	-0.544276144025384	7.53410460628409e-24
G10116_6563	304020	11.6033333333333	26.0566666666667	50.9499942080675	1.06458276856462	1.41591885723746	0.926286671621595	1.12203341810823e-51
G10116_1906	81763	608.966666666667	854.306666666667	15.884414900465	2.7845935210747	2.93161379543618	0.273682837336154	1.30492364196896e-16
G10116_20582	102550650	0.01	0.00333333333333333	0.0609746488263001	-2	-2.47712125471966	-1.07576788707255	0.869011154797835
G10116_26982	405207	0	0.0333333333333333	0.12164406282926	0	-1.47712125471966	1.79207310905537	0.755711336517246
G10116_3645	364785	0.716666666666667	1.3	2.26870453104882	-0.144682794804057	0.113943352306837	0.648441223235223	0.00538636114874865
G10116_29843	681309	11.3766666666667	12.3333333333333	0.562785975094636	1.05601503355898	1.09108046934733	-0.0987480321147674	0.273661702781155
G10116_28323	60587	0.203333333333333	0.0266666666666667	1.28731259574149	-0.691791419708896	-1.57403126772772	-3.20683193987569	0.0516044797719158
G10116_20872	688517	11.6733333333333	14.4266666666667	0.658009940209538	1.06719488702776	1.15916599737885	0.0908242106692954	0.219780956835186
G10116_1222	117049	93.94	72.38	38.3509383879889	1.97285055584723	1.85961857877218	-0.586260712196413	4.45719476752021e-39
G10116_18308	309692	2.20666666666667	4.10666666666667	15.6196768485677	0.343736734720038	0.613489453108744	0.679703072391308	2.40061851565787e-16
G10116_13129	362264	41.6966666666667	48.5533333333333	0.0210744100843642	1.62010133780024	1.68621905089859	0.00482271622063059	0.952632930152156
G10116_7087	100360518	0.02	0.0466666666666667	0.192350018733353	-1.69897000433602	-1.33099321904142	1.12568166879941	0.642169953163022
G10116_9007	78968	31.41	26.8133333333333	20.372970518458	1.4970679363985	1.42835080720504	-0.448210586862156	4.23671725502716e-21
G10116_23163	103694635	0.24	0.666666666666667	2.05812854886169	-0.619788758288394	-0.176091259055681	1.23252490411488	0.00874724822999942
G10116_29996	500129	0.253333333333333	4.69	28.7456620485869	-0.596307662438872	0.671172842715083	4.0874833380999	1.79613076366524e-29
G10116_9378	29388	0.416666666666667	0.0533333333333333	2.11917542219184	-0.380211241711606	-1.27300127206374	-2.97339761495708	0.00760019224527933
G10116_7663	364788	2.82	4.92333333333333	9.3675594852775	0.450249108319361	0.692259240592287	0.579317035649425	4.28983427391852e-10
G10116_6745	313819	21.4233333333333	13.5566666666667	64.8380368085853	1.33088704519074	1.13215291768493	-0.876246641857732	1.45198854922831e-65
G10116_15796	116456	12.6433333333333	12.3566666666667	2.09679665345412	1.10186158798313	1.0919013313099	-0.246458534553876	0.00800208843270187
G10116_2183	501145	1.26333333333333	1.42	0.105590415049974	0.101517955248409	0.152288344383056	-0.0727170792626123	0.784168847071454
G10116_8129	298317	28.2966666666667	24.1766666666667	9.95307645979091	1.45173527886225	1.38339642274208	-0.441773596192937	1.11409837354089e-10
G10116_8266	306808	2.91666666666667	3.64	0.353880290701047	0.464886798302651	0.561101383649056	0.147295400409036	0.44271038461158
G10116_20322	288611	3.86	4.36666666666667	0.0265204426824731	0.586587304671755	0.640150040936102	0.0157551801858161	0.940761546392629
G10116_9187	501105	0.116666666666667	0.02	1.36450620026258	-0.933053210369385	-1.69897000433602	-2.77734155336089	0.0432009999926248
G10116_28857	685433	3.28666666666667	0.11	21.8590796806325	0.516755660221549	-0.958607314841775	-5.12679376324193	1.38331255734577e-22
G10116_6861	24316	0.02	0.0766666666666667	0.73849036562753	-1.69897000433602	-1.11539341870207	1.73055709579719	0.182603725736756
G10116_20930	309945	20.6666666666667	25.5333333333333	0.931423024964484	1.31527043477859	1.40710751491294	0.0998509659035803	0.117105414340137
G10116_6514	309775	0.08	0.0366666666666667	0.128327745293047	-1.09691001300806	-1.43572856956144	-0.618385043088467	0.744170165426779
G10116_26970	312890	0.00333333333333333	0	0.0609746488263001	-2.47712125471966	0	-1.07576788707255	0.869011154797835
G10116_18175	362403	1.60333333333333	1.8	0.0563529555967068	0.205023821654168	0.255272505103306	-0.0506827772187365	0.878308416399201
G10116_10715	291159	0.923333333333333	0.7	0.223193104400378	-0.034641485655214	-0.154901959985743	-0.570394615818059	0.598145576884833
G10116_9126	54248	0.01	0.0666666666666667	1.81436725708224	-2	-1.17609125905568	2.79032226477678	0.0153331979679997
G10116_5454	116545	4.70666666666667	7.84	10.0843431148193	0.672713441996123	0.894316062684438	0.583991366414606	8.23487260952708e-11
G10116_5914	100270678	0.683333333333333	0.596666666666667	0.762311437663119	-0.165367393663908	-0.224268223739769	-0.412694437827936	0.172857633230166
G10116_1804	299800	17.2666666666667	14.5066666666667	7.3036553911566	1.23720850502557	1.16156763197046	-0.464009156051912	4.96986519455942e-08
G10116_22500	298182	0.08	0.00666666666666667	1.69837590507868	-1.09691001300806	-2.17609125905568	-4.00970181519898	0.0200273780036679
G10116_4564	311919	9.79333333333333	13.02	2.00930534218401	0.990930536734575	1.11461098423217	0.19957972292299	0.00978801571186207
G10116_29666	299507	20.9066666666667	19.8766666666667	4.91812700936264	1.32028479495672	1.29834355462608	-0.28797697064266	1.20746066175893e-05
G10116_14776	445271	0.07	0.01	2.07512377967518	-1.15490195998574	-2	-3.76464907236986	0.00841155367065145
G10116_25865	408245	0	0.02	0.0563529555967068	0	-1.69897000433602	0.847785464569942	0.878308416399201
G10116_19685	108348058	1.78333333333333	1.82666666666667	0.0186033775245096	0.251232527301565	0.261659303764707	-0.186003265546052	0.958068634770263
G10116_458	171093	0.0166666666666667	0.02	0.00923783061619509	-1.77815125038364	-1.69897000433602	0.0393638023337762	0.978953738823161
G10116_3947	289014	24.9366666666667	28.9766666666667	0.0226798536675522	1.39683840002369	1.46204842490552	0.00512032677755941	0.949117861166595
G10116_15384	313974	27.1666666666667	31.8166666666667	0.010823469090512	1.43403635402031	1.50265467801002	0.00241770667021976	0.975386029566691
G10116_23295	84358	0.433333333333333	1.06333333333333	1.33934997629444	-0.363177902412826	0.0266694283375173	1.07251233467125	0.0457772841701659
G10116_24400	289501	0.0133333333333333	0.0133333333333333	0.013240676688059	-1.8750612633917	-1.8750612633917	-0.112867621733579	0.969972280436058
G10116_8219	690961	12.5233333333333	16.7433333333333	2.4342110273011	1.09771994034372	1.22384192343989	0.213843373934897	0.00367950140164098
G10116_2586	100910795	3.09666666666667	6.16333333333333	7.83292011549803	0.49089445927398	0.78981565643951	0.804342391335217	1.46919649806318e-08
G10116_24450	100912656	0.41	1.14666666666667	3.94437071818544	-0.387216143280264	0.0594371878518689	1.30645320469223	0.000113665660995376
G10116_10935	500286	0.02	0	0.255895561539109	-1.69897000433602	0	-2.55620761806058	0.554759104524167
G10116_10279	114212	1.98666666666667	4.68	11.2583982633976	0.298125005020575	0.670245853074124	1.1443166829785	5.51571396811051e-12
G10116_24937	302366	0.0133333333333333	0.04	0.144201717871558	-1.8750612633917	-1.39794000867204	1.39179277945848	0.717460972931046
G10116_1987	102548693	4.06666666666667	6.60333333333333	4.82993990650695	0.609238575955086	0.819763220818884	0.509707055019404	1.47931306712025e-05
G10116_24964	303206	11.29	11.9766666666667	1.59046004549851	1.05269394192497	1.07833596248499	-0.130317955553665	0.0256767441979377
G10116_28622	316098	9.12666666666667	9.70333333333333	0.289503026416101	0.960312189078309	0.986920950719148	-0.126351486775652	0.513448599482551
G10116_15242	288621	42.55	46.4866666666667	0.453832658993308	1.62889956442061	1.66732840614924	-0.0836979808145519	0.351695928811313
G10116_19871	116663	43.9566666666667	7.12666666666667	300	1.64302475146845	0.852886446153097	-2.83956226623675	0
G10116_9199	297998	31.8033333333333	55.0533333333333	12.3496653843154	1.50247264112927	1.740783619483	0.576537573448369	4.470278860296e-13
G10116_2206	114507	0.42	0.243333333333333	1.33798307206167	-0.376750709602099	-0.613798394599207	-1.03575308089828	0.0459215911814321
G10116_16293	24567	21.4433333333333	69.4366666666667	34.6116320069075	1.3312922966807	1.84158886419868	1.47969974788479	2.44550183533258e-35
G10116_1716	363471	1.43333333333333	2.47333333333333	0.877422168508593	0.156347200859923	0.393282650559364	0.542988556375055	0.132610475251518
G10116_13166	83792	214.65	269.58	3.6289689143072	2.33173089281546	2.43068766897667	0.113791979572325	0.000234980100759987
G10116_7026	298693	1.87333333333333	3.06	1.25975973685042	0.272615060849398	0.48572142648158	0.676862112884978	0.0549844978459169
G10116_14546	298545	1.82666666666667	1.17666666666667	3.76018077512524	0.261659303764707	0.0706534506681614	-0.852348270532075	0.000173707761949414
G10116_25730	102551014	2.41	4.24666666666667	1.43249371647994	0.382017042574868	0.628048173279669	0.601112217548698	0.0369407989039861
G10116_8802	366064	0.11	0.346666666666667	3.86960523736684	-0.958607314841775	-0.460087915420882	1.62883568609154	0.000135018961297564
G10116_22961	307449	0.153333333333333	0.353333333333333	0.280645287417109	-0.814363423038089	-0.451815389454893	0.993027414705371	0.524028265026458
G10116_21534	360550	29.7966666666667	28.2333333333333	4.83053295354238	1.47416768255801	1.45076215561104	-0.278810059035254	1.47729438269802e-05
G10116_10128	500393	4.10666666666667	0.5	65.4730935154102	0.613489453108744	-0.301029995663981	-3.25254822795904	3.36439117085803e-66
G10116_5615	299186	0.01	0.0233333333333333	0.0609746488263001	-2	-1.63202321470541	0.78820952662566	0.869011154797835
G10116_9374	116563	199.176666666667	230.946666666667	0.00940966442987451	2.29923845993379	2.36351169830493	-0.00144295391831649	0.97856648066735
G10116_86	295518	0.0533333333333333	0.0366666666666667	0.144201717871558	-1.27300127206374	-1.43572856956144	-0.704172819338124	0.717460972931046
G10116_13241	170844	8.82	7.85666666666667	7.96880867694853	0.94546858513182	0.895238327804662	-0.398399179082261	1.07446264929778e-08
G10116_4641	60466	28.24	35.32	1.06996158055033	1.45086469237977	1.54802069490553	0.10573759173038	0.0851213336652675
G10116_27169	50663	199.17	163.576666666667	25.1640553753954	2.29922392336658	2.21372135397697	-0.498732009377984	6.85400827779033e-26
G10116_4839	300361	55.78	62.99	0.393859905147253	1.74647850993003	1.79927160834987	-0.0666549519918112	0.403775622030987
G10116_15039	501046	0.34	0.173333333333333	0.885842368437297	-0.468521082957745	-0.761117911084864	-1.19188958176798	0.13006415733483
G10116_5788	499758	6.26333333333333	8.53333333333333	1.41002392163265	0.796805525380863	0.931118710592187	0.231861963648683	0.0389023716357437
G10116_22543	64015	0.61	11.7866666666667	79.0294763145519	-0.214670164989233	1.07139100162137	4.05414663054858	9.34380325877497e-80
G10116_13891	29156	26.7733333333333	29.13	0.242694131696843	1.42770244508128	1.46434048462767	-0.0942326777328107	0.571881263866999
G10116_24005	294930	11.83	5.67	34.5360871589303	1.07298474462793	0.753583058892907	-1.27677315628688	2.9101330223768e-35
G10116_22326	312046	3.59333333333333	9.07666666666667	16.7558617643065	0.555497506131057	0.957926386620302	1.12361146744594	1.75443884989221e-17
G10116_22551	100364335	70.4	69.0566666666667	9.40461755509663	1.84757265914211	1.83920561132576	-0.24856187520694	3.93896792988e-10
G10116_12279	296957	10.37	13.7266666666667	1.15546263229344	1.01577875638904	1.13756508756235	0.18945974205582	0.0699096886095079
G10116_8883	29201	0.686666666666667	3.20666666666667	11.3272702905799	-0.163254034350509	0.506053817318151	2.00191149755262	4.70684296818435e-12
G10116_2695	306451	0.11	0.246666666666667	2.25390599693455	-0.958607314841775	-0.607889534988686	0.958369520678384	0.00557306364872353
G10116_28585	361844	6.72333333333333	14.8233333333333	20.9412981191757	0.827584643493103	1.17094587472927	0.925728195635369	1.1447268799027e-21
G10116_35	680068	0	0.13	1.62826685887319	0	-0.886056647693163	4.42475783196391	0.0235360263242164
G10116_873	361836	6.28666666666667	7.60333333333333	0.183778627804744	0.798420433681647	0.881004030556986	0.0597664132180281	0.654969945721603
G10116_121	362740	8.43333333333333	11.53	1.24092929820443	0.925999266456155	1.0618293072947	0.232613159324636	0.0574209934196182
G10116_22250	291676	9.20666666666667	10.86	0.0226535620930761	0.96410241952295	1.03582982525283	0.016882774255163	0.949175321160499
G10116_8859	287835	41.0733333333333	48.5366666666667	0.102689668175104	1.61355994973773	1.68606994715081	0.0254118024448555	0.789424011236226
G10116_15008	315039	27.7233333333333	102.706666666667	256.067300315716	1.44284544676372	2.0115986344695	1.67885054621681	8.56445406286492e-257
G10116_7168	114592	7.38	17.67	24.4984546061896	0.868056361823041	1.24723654950676	1.05572951797981	3.17355035585768e-25
G10116_8840	140473	0.1	0.113333333333333	0.0656953499114791	-1	-0.945642337677408	-0.24018803932628	0.859616316075095
G10116_27704	296883	22.12	33.3733333333333	2.7636535216951	1.34478512263266	1.52339958621652	0.378409889431855	0.00172324282258026
G10116_7628	301130	30.9666666666667	30.8633333333333	3.53917051784944	1.49089445927398	1.48944282937765	-0.17055894857544	0.000288954513213589
G10116_14198	361288	19.39	16.1933333333333	6.21666884674782	1.28757780907871	1.20933625574945	-0.482084633004906	6.07199147651472e-07
G10116_13422	314548	7.06	9.46	0.992862440122541	0.848804701051804	0.975891136401793	0.198149045344747	0.101657063384254
G10116_30124	108348233	0.0266666666666667	0.146666666666667	2.65102373246331	-1.57403126772772	-0.833668578233474	2.2528629360016	0.00223345017034142
G10116_15265	362018	0.01	0	0.290680249409586	-2	0	-2.55636907454523	0.512058701514903
G10116_6266	360677	39.15	42.38	0.749083160970296	1.59273176639396	1.62716095237478	-0.100977613090941	0.178203750094936
G10116_21056	100910438	6.8	8.87333333333333	0.537994748348989	0.832508912706236	0.948086796418994	0.170582255361094	0.289737862367349
G10116_8692	64459	2.58333333333333	3.95	1.41702508185848	0.412180447786647	0.59659709562646	0.391937617510688	0.0382802634634425
G10116_27993	65133	0.16	0.276666666666667	0.290680249409586	-0.795880017344075	-0.558043162343588	0.580789682075838	0.512058701514903
G10116_15367	84588	0.0133333333333333	0.0233333333333333	0.0541641408313127	-1.8750612633917	-1.63202321470541	0.44830264537865	0.882746204995844
G10116_5619	500573	4.81	6.74	1.75962122914965	0.682145076373832	0.82865989653532	0.273698220741866	0.01739317116536
G10116_26597	100362347	7.17333333333333	9.84	3.81678889425873	0.855721012274689	0.992995098431341	0.241001470816519	0.000152479375905668
G10116_26553	29484	0.0133333333333333	0.0133333333333333	0.00940966442987451	-1.8750612633917	-1.8750612633917	-0.107836927906239	0.97856648066735
G10116_10308	64192	16.81	27.23	7.7366294399145	1.22556771343947	1.43504764133996	0.480958909467376	1.83387850473782e-08
G10116_1579	317241	1.58666666666667	1.27333333333333	0.3288734736722	0.200485698000832	0.104942108192045	-0.391218674200393	0.468949985025682
G10116_19518	304104	3.04666666666667	3.54	0.00525853470290759	0.483824941014169	0.549003262025788	0.00154081367925428	0.987964785952526
G10116_9169	311857	27.6	31.0133333333333	0.376376558847942	1.44090908206522	1.49154844700073	-0.0467206257630546	0.420361991766692
G10116_10519	297428	121.043333333333	120.093333333333	10.0335876229894	2.08294087493202	2.07951889935206	-0.218204539229035	9.25576622506908e-11
G10116_443	312492	21.7966666666667	9.83	173.468593978356	1.3383900826431	0.992553517832136	-1.37097251738571	3.39942936517944e-174
G10116_15293	289508	11.4166666666667	17.3933333333333	4.73956943124844	1.05753932110878	1.24038282004454	0.392487156967042	1.82150584320073e-05
G10116_485	314330	6.12	5.99333333333333	1.9490074134575	0.786751422145561	0.777668432677547	-0.250327177135961	0.0112458577699259
G10116_3804	499807	4.12333333333333	6.27666666666667	7.09979881686921	0.615248444909458	0.797729065297002	0.394668571265378	7.94696285592418e-08
G10116_18310	294691	2.31	0.873333333333333	29.03678154566	0.363611979892144	-0.0588199633999172	-1.62305432892248	9.18794642890859e-30
G10116_6946	360673	7.69333333333333	9.4	0.219160635636571	0.886114549764031	0.973127853599699	0.0647917840152637	0.603725283842771
G10116_8078	360564	74.1366666666667	70.0166666666667	7.98751138460527	1.87003305538093	1.84520143115435	-0.296813939302043	1.02917354806238e-08
G10116_10440	54241	129.796666666667	109.41	67.6826399768524	2.11326353940687	2.03905701803344	-0.462901922946622	2.07663430057483e-68
G10116_28975	117254	678.486666666667	387.4	144.835569379821	2.83154131750793	2.58815961638309	-1.02319568652069	1.46026144974543e-145
G10116_26837	500686	0.106666666666667	0.183333333333333	0.559299085606747	-0.971971276399755	-0.736758565225419	0.582828903277827	0.275867738337799
G10116_19748	314128	2.66	2.63666666666667	0.325320824921945	0.424881636631067	0.421055228778015	-0.22676967826422	0.472801858573102
G10116_9286	108349551	0.586666666666667	0.59	0.137617632902958	-0.231608586905512	-0.229147988357856	-0.215264981735336	0.728420847888066
G10116_7961	305171	3.58666666666667	4.20666666666667	0.0563529555967068	0.554691016610708	0.623938100188453	0.0225217343888901	0.878308416399201
G10116_2775	302377	1.12666666666667	1.22666666666667	0.103481929702571	0.0517954455579936	0.0887265639538564	-0.0940729027118379	0.787985217571382
G10116_8372	685229	0.0366666666666667	0.0266666666666667	0.0626759306255766	-1.43572856956144	-1.57403126772772	-0.709489637410325	0.865613596381963
G10116_1435	365946	1.52666666666667	0.876666666666667	3.79951743846133	0.183744223284208	-0.0571655062299044	-1.03385230084634	0.000158665520784737
G10116_5490	303700	4.93333333333333	5.11333333333333	0.926955692986802	0.693140460675295	0.708704104893299	-0.16442467759017	0.118316225657196
G10116_21500	364405	184.083333333333	295.183333333333	57.5680715867408	2.26501446982381	2.47009183267098	0.466273031249729	2.70351269504751e-58
G10116_9579	295449	0.0133333333333333	0.0133333333333333	0.0657023213433111	-1.8750612633917	-1.8750612633917	-0.694147802428653	0.85960251735395
G10116_6382	306840	24.9233333333333	26.2366666666667	0.717799291640113	1.39660612592702	1.41890865767657	-0.122450088983098	0.19151407991724
G10116_2368	691920	3.42	9.85666666666667	74.3816485876163	0.534026106056135	0.993730069806455	1.29991037827098	4.15289941446993e-75
G10116_14563	687992	0.0133333333333333	0.226666666666667	2.21368599896658	-1.8750612633917	-0.644612342013425	3.82933107127002	0.00611383904326364
G10116_403	309454	1.67333333333333	5.94	22.160375826411	0.223582462425356	0.773786444981193	1.59958949916774	6.91232538537041e-23
G10116_25533	25110	0	0.02	0.125291089666215	0	-1.69897000433602	1.72034399026059	0.749391754601105
G10116_12104	313024	35.1466666666667	41.9566666666667	0.0840584703213955	1.54588414253027	1.62280097747726	0.0144228623870465	0.824027166385301
G10116_7788	63994	23.85	26.7766666666667	0.431479461042216	1.37748838337613	1.42775651224374	0.0537942679715936	0.370271716134523
G10116_4436	108349832	0.02	0.0233333333333333	0.00940966442987451	-1.69897000433602	-1.63202321470541	-0.113984480447969	0.97856648066735
G10116_15650	102555809	0	0.0433333333333333	0.707041758174045	0	-1.36317790241283	3.33898547448446	0.196317150538688
G10116_4235	295229	34.6933333333333	43.4566666666667	0.671593730375083	1.54024602883387	1.63805641080659	0.110319403039455	0.213013078849197
G10116_2515	287371	1.80333333333333	1.48	1.1705021200385	0.256076010386906	0.170261715394957	-0.472173826392048	0.0675301757454879
G10116_2567	60669	0.89	0.8	0.960283799165853	-0.0506099933550872	-0.0969100130080564	-0.447939931360562	0.109576191270185
G10116_26001	363782	0.00333333333333333	0.0633333333333333	2.31700900484293	-2.47712125471966	-1.19836765376683	3.8858464278204	0.00481937804822066
G10116_28488	192228	4.99333333333333	9.36666666666667	6.17288077808302	0.698390558643785	0.971585065185418	0.69205495784748	6.71613197942477e-07
G10116_15912	293113	19.0933333333333	15.6533333333333	4.29889093709214	1.28088175458014	1.19460683351989	-0.445149829065602	5.0246875696325e-05
G10116_23638	100912108	129.843333333333	122.296666666667	6.4172568355473	2.11341965615344	2.08741462001256	-0.301713347258236	3.82598413167839e-07
G10116_20726	360912	1.6	2.42	1.25644639256613	0.204119982655925	0.383815365980431	0.351929425087641	0.0554055929987295
G10116_24407	308993	8.03	10.7	1.28212817692185	0.904715545278681	1.02938377768521	0.199725543812607	0.0522242032641734
G10116_12556	29235	0.0566666666666667	0.0266666666666667	0.249079533219826	-1.24667233334139	-1.57403126772772	-1.11886907287844	0.563534445182052
G10116_4892	288978	4.13	5.14666666666667	0.0609746488263001	0.615950051656401	0.711526041280055	0.0570555707157878	0.869011154797835
G10116_19026	361171	58.36	60.4766666666667	2.82363584223584	1.76611528322141	1.78158784585016	-0.153096200292698	0.00150094285494811
G10116_3175	309159	16.1233333333333	11.9466666666667	21.4476258445083	1.20745483266879	1.07724674627043	-0.66067571697236	3.56758357259744e-22
G10116_11937	302489	45.7533333333333	23.9866666666667	165.617582135138	1.66042273983499	1.37996989995385	-1.16138059279337	2.41222528181913e-166
G10116_3433	308850	0.653333333333333	0.756666666666667	0.244303048797931	-0.184865183363187	-0.121095397526539	0.211157237954216	0.569766552914422
G10116_28015	103689950	19.88	21.1666666666667	2.14027959885332	1.29841638006129	1.32565247057231	-0.124658022123532	0.00723969718193411
G10116_16112	304663	0.0666666666666667	0.123333333333333	0.156282391854936	-1.17609125905568	-0.908919530652669	0.661256679650534	0.697778539105023
G10116_11313	306490	0.166666666666667	0.193333333333333	0.0699443014384236	-0.778151250383643	-0.713693261156726	-0.188425344647452	0.851247204232655
G10116_3089	295930	20.5166666666667	34.34	11.6014534003799	1.31210680254767	1.5358002908249	0.516342078729435	2.50349425788068e-12
G10116_16805	170943	6.97333333333333	9.56333333333333	2.18681778017704	0.843440425475574	0.980609293526336	0.294133457942867	0.00650402526813236
G10116_9747	292101	6.11666666666667	6.17666666666667	1.64620175997768	0.786514813868446	0.790754164599235	-0.211606692111689	0.0225838634902
G10116_20559	684050	159.903333333333	0.403333333333333	300	2.20385751711199	-0.394335884403213	-8.83905216415194	0
G10116_22782	293953	3.04	3.68666666666667	0.156540793823944	0.482873583608754	0.566633872249017	0.0615046262635592	0.697363489580282
G10116_19458	294210	0.28	0.0833333333333333	2.10426773947543	-0.552841968657781	-1.07918124604762	-1.99222427652684	0.00786560731067123
G10116_12010	100360638	2.94666666666667	4.94666666666667	6.52382243236508	0.469331010293411	0.694312646223346	0.534414773909203	2.99348831780238e-07
G10116_13697	362376	0.51	0.136666666666667	7.13904058087261	-0.292429823902064	-0.864337397999926	-2.0936585239621	7.26038112601826e-08
G10116_213	498944	0.04	0.116666666666667	0.588095711269318	-1.39794000867204	-0.933053210369385	1.46432564359336	0.258169116620802
G10116_6528	305556	6	19.9433333333333	142.708997974085	0.778151250383644	1.29979774812238	1.52189049335482	1.95434857247897e-143
G10116_4336	116675	16.68	24.05	6.19472708573059	1.22219604630172	1.38111508070985	0.317923237579578	6.3866470233157e-07
G10116_1859	362510	2.86666666666667	8.76	30.9922372089524	0.457377196523906	0.942504106168081	1.38909301661732	1.01803519166484e-31
G10116_11391	691631	14.9366666666667	19.4166666666667	2.83180897603627	1.17425368919338	1.28817467497839	0.163533047029962	0.00147296023995633
G10116_479	361201	17.6866666666667	18.2266666666667	1.82185306788267	1.24764599092665	1.26070725117612	-0.172059322371884	0.0150711687330345
G10116_3075	246331	7.64666666666667	44.59	300	0.883472158845587	1.64923747234961	2.3323560875292	0
G10116_3146	360595	21.9366666666667	28.4333333333333	3.15070614710485	1.34117063608033	1.45382777644786	0.159992079970578	0.000706795625480187
G10116_9687	307403	0.1	0.0133333333333333	1.92955345795562	-1	-1.8750612633917	-2.86483391736608	0.0117610620710702
G10116_20608	310803	14.9966666666667	20.0933333333333	2.72369435165943	1.17599473844591	1.30305198892293	0.234872848085632	0.00188932054980477
G10116_21045	113958	40.3533333333333	30.3033333333333	16.5131631025136	1.60587941485687	1.48149040304522	-0.628817986078965	3.06786961082739e-17
G10116_21437	501103	37.8533333333333	40.68	1.21178121268303	1.57810412913416	1.60938094425071	-0.111263008661049	0.0614071281883786
G10116_396	312793	3.75	1.79666666666667	6.46660983637501	0.574031267727719	0.254467510467077	-1.28445380761026	3.41499571926537e-07
G10116_22160	100910434	0.0766666666666667	0.133333333333333	0.359153788232644	-1.11539341870207	-0.875061263391701	0.67924551772674	0.437367201418488
G10116_15634	83581	5.20666666666667	4.84	3.55145511316271	0.716559774821619	0.684845361644412	-0.317264897723421	0.00028089556795211
G10116_23815	362085	0	0.0133333333333333	0.0563529555967068	0	-1.8750612633917	0.847785464569942	0.878308416399201
G10116_27315	171452	2.83	6.74	6.63827001416782	0.45178643552429	0.82865989653532	1.03643462645392	2.30001138532954e-07
G10116_8009	100362083	1.38	3.05	4.95743734216132	0.139879086401236	0.484299839346786	0.910321404028137	1.10296735299151e-05
G10116_20171	368084	12.67	12.6133333333333	1.22093655926493	1.10277661488344	1.10082987301009	-0.221541119948528	0.0601261561969099
G10116_28341	314638	0.00666666666666667	0.0133333333333333	0.0563529555967068	-2.17609125905568	-1.8750612633917	0.750979561481675	0.878308416399201
G10116_590	100911196	7.07	9.12333333333333	1.35976747464016	0.849419413796899	0.960153542690461	0.161280666669947	0.0436749609509608
G10116_18887	361126	5.53333333333333	6.48333333333333	0.196746296206775	0.742986833320392	0.811798350942064	0.0486293893569726	0.635702184454745
G10116_7291	304289	6.84333333333333	4.54333333333333	12.9525557499096	0.835267694650929	0.657374601115011	-0.805551187612983	1.11543495498986e-13
G10116_15680	498945	3.69	7.16	6.11746214155407	0.56702636615906	0.854913022307855	0.581674309477409	7.63023402762317e-07
G10116_6621	304714	26.7366666666667	20.38	31.7847891662821	1.42710726162042	1.30920417967041	-0.612517602922391	1.64138641149009e-32
G10116_2940	361857	9.58	22.4466666666667	66.94907232344	0.981365509078544	1.35115185733241	1.08566929385983	1.12441770810985e-67
G10116_16833	291996	28.5966666666667	45.13	11.1421495259771	1.45631541310662	1.65446533352015	0.44294329435171	7.20859247291227e-12
G10116_24201	102555083	0.3	0.776666666666667	2.97718914312986	-0.522878745280338	-0.109765333693643	1.16194392994989	0.00105392779174088
G10116_4063	29633	28.2966666666667	24.2433333333333	23.939864943071	1.45173527886225	1.38459233285177	-0.430029109149691	1.14851072991607e-24
G10116_9327	171335	366.843333333333	367.613333333333	5.57096948859968	2.56448063102193	2.56539125485792	-0.211716666403744	2.68553311141639e-06
G10116_11009	102551846	1.77666666666667	2.72666666666667	1.66701460422234	0.249605954306911	0.435632048951661	0.402819657023291	0.0215270934334986
G10116_11930	24816	0.413333333333333	4.6	35.2543228256731	-0.383699569557428	0.662757831681574	3.18365133804027	5.56771727950015e-36
G10116_3685	362287	1.82	0.746666666666667	8.2894968393671	0.260071387985075	-0.126873236385499	-1.43265087358985	5.13455914229586e-09
G10116_8073	361223	0.106666666666667	0.11	0.0563529555967068	-0.971971276399755	-0.958607314841775	-0.147412179717211	0.878308416399201
G10116_13948	309387	4.07	0.766666666666667	81.0846839201859	0.60959440922522	-0.115393418702069	-2.66100064973325	8.22841296518311e-82
G10116_179	353304	14.59	17.8133333333333	0.219122773504413	1.16405529189345	1.25074519474783	0.0595116624134236	0.603777919378953
G10116_18898	65169	56.5866666666667	57.9666666666667	3.0139916674324	1.7527141118376	1.76317832728305	-0.171715834687632	0.000968296434250208
G10116_9310	25431	0.92	0.0533333333333333	6.97205884960255	-0.0362121726544447	-1.27300127206374	-4.3152189518723	1.06645160061615e-07
G10116_23905	103690072	0	0.01	0.12164406282926	0	-2	1.79207310905537	0.755711336517246
G10116_3163	24586	99.7766666666667	32.59	300	1.9990289909596	1.51308436046514	-1.82598686747224	0
G10116_16749	313936	0.00666666666666667	0	0.0609746488263001	-2.17609125905568	0	-1.07576788707255	0.869011154797835
G10116_4048	500668	0.966666666666667	0.8	1.14315404968233	-0.0147232568207062	-0.0969100130080564	-0.485584615961331	0.0719193825712104
G10116_23950	102549509	0	0.0766666666666667	1.09370850552815	0	-1.11539341870207	3.89386125041012	0.0805919185270842
G10116_6056	170724	89.3066666666667	108.413333333333	0.603660842872687	1.95088387981215	2.03508269767281	0.0631782481649423	0.249080172103135
G10116_18015	502533	0.0133333333333333	0.00666666666666667	0.0800646503548809	-1.8750612633917	-2.17609125905568	-1.00915870290691	0.831639961515045
G10116_8289	60427	22.53	55.7733333333333	202.913184162042	1.35276119172383	1.74642660118893	1.09263984681629	1.22128166735308e-203
G10116_19628	305544	13.6333333333333	13.0066666666667	3.67436887464282	1.13460205328768	1.11416601033884	-0.244958291658493	0.000211656263680451
G10116_23687	282838	84.22	140.966666666667	39.2437825536619	1.92541523708425	2.14911643042724	0.52817021515835	5.70449818566038e-40
G10116_18692	287042	21.82	18.5033333333333	6.00479508558621	1.33885474625232	1.2672499726122	-0.452799567022791	9.89019636561464e-07
G10116_2141	171563	9.02666666666667	4.94666666666667	84.6304620603916	0.955527405293444	0.694312646223346	-1.1049403783171	2.34173603836637e-85
G10116_13974	29440	0.05	0.0666666666666667	0.0646357486312717	-1.30102999566398	-1.17609125905568	0.290248940608488	0.861716187585977
G10116_8271	79435	0.913333333333333	0.7	0.749615997418847	-0.0393706918992746	-0.154901959985743	-0.603024586842289	0.177985245757828
G10116_9919	296300	1.48333333333333	2.44333333333333	2.31920380431896	0.171238756261268	0.387982719921465	0.500639448557525	0.0047950837368079
G10116_9470	287477	34.5633333333333	18.8766666666667	22.7175988420516	1.53861561975779	1.27592530690687	-1.03862703003282	1.9160249407103e-23
G10116_2358	100911769	0.0866666666666667	0.0266666666666667	1.48765227443856	-1.06214790674884	-1.57403126772772	-2.33735688080561	0.0325347688511724
G10116_8044	685867	929.03	903.063333333333	12.2667009383865	2.96802973834681	2.95571820917582	-0.261105402739259	5.41126822622325e-13
G10116_1301	289038	0.02	0.0333333333333333	0.0541623259008211	-1.69897000433602	-1.47712125471966	0.44799063405569	0.882749894028098
G10116_17685	29192	20.91	27.8133333333333	19.6022458241946	1.32035403281767	1.44425304069881	0.436966389448746	2.49893048886493e-20
G10116_3183	363555	1.21333333333333	1.61666666666667	0.22406386354813	0.0839801289293924	0.208620483882602	0.200238827558528	0.596947498251167
G10116_3069	297383	4.5	5.30666666666667	0.0150929553046862	0.653212513775344	0.724821808681988	0.00878185340873915	0.965844130002686
G10116_8145	306575	33.8933333333333	35.2433333333333	2.51717982263194	1.53011428282629	1.54707697748721	-0.158453452119477	0.00303962618684721
G10116_23811	108351351	0.04	0	0.0609746488263001	-1.39794000867204	0	-1.07576788707255	0.869011154797835
G10116_1850	304401	1.37	1.3	0.393251708716543	0.136720567156407	0.113943352306837	-0.261583221786899	0.404341475241551
G10116_7506	29647	8.08	14.1933333333333	15.678167806112	0.907411360774586	1.15208440238264	0.598417097902239	2.09812903541142e-16
G10116_22330	368178	7.13666666666667	3.14	13.2478459050078	0.853495412574776	0.496929648073215	-1.35923074604022	5.65137459525535e-14
G10116_2406	365699	2.72	5.8	12.9401051740362	0.434568904034199	0.763427993562937	0.87052308552174	1.14787560431063e-13
G10116_19668	303333	8.07	10.34	1.22848704964339	0.90687353472207	1.01452053875792	0.181126199742671	0.0590898585493135
G10116_27390	300710	9.03	9.23666666666667	1.48023143363783	0.955687750313506	0.965515271062569	-0.182445644835011	0.0330954710158791
G10116_1027	100158232	4.68333333333333	7.90333333333333	8.57421700893168	0.670555069521436	0.897810299258526	0.533736858164635	2.66552641737806e-09
G10116_2527	293058	14.1233333333333	14.7066666666667	0.457715168730347	1.14993720928133	1.16751424904849	-0.156929606171845	0.348565846382193
G10116_14476	81745	12.9	13.2133333333333	2.0752244088571	1.11058971029925	1.12101239109357	-0.138898212515342	0.0084096048784302
G10116_19033	308022	0.45	0.00666666666666667	5.06992552353811	-0.346787486224656	-2.17609125905568	-6.03243397910563	8.51284011010967e-06
G10116_18705	29415	20.89	44.96	71.7467735316749	1.31993843998031	1.652826302561	0.890821085407449	1.79153983149632e-72
G10116_9404	102552569	0	0.0166666666666667	0.0563529555967068	0	-1.77815125038364	0.847785464569942	0.878308416399201
G10116_14552	310855	3.37333333333333	4.65333333333333	1.10709371075544	0.528059257784117	0.667764163567479	0.25213355925813	0.0781459165489382
G10116_11450	500005	36.13	36.4333333333333	3.56897531437375	1.55786796156802	1.56149890723004	-0.203010685451542	0.000269789277834918
G10116_5524	25473	63.9633333333333	105.02	46.1750332805732	1.80593108813473	2.02127201395104	0.499828073910114	6.68292703433185e-47
G10116_1888	314743	5.96333333333333	4.84666666666667	7.99799323211218	0.77548908584771	0.685443151803357	-0.522311388353773	1.00463144596879e-08
G10116_18765	301131	1.12666666666667	1.79666666666667	1.13662859835732	0.0517954455579936	0.254467510467077	0.463827395095834	0.0730081597379421
G10116_261	360792	3.97	9.24333333333333	12.9215892676875	0.598790506763115	0.965828614858199	1.03083210229475	1.19787287936977e-13
G10116_19158	25621	589.126666666667	502.403333333333	53.9806573896575	2.77020868140866	2.70105251218509	-0.444707424644026	1.04554471317271e-54
G10116_10824	295541	0.00333333333333333	0.00666666666666667	0.00940966442987451	-2.47712125471966	-2.17609125905568	-0.113984616782603	0.97856648066735
G10116_10763	363481	9.18666666666667	12.7666666666667	1.97677874692756	0.963157958515926	1.10607751924896	0.256619202932948	0.010549241948938
G10116_25965	289625	0.0533333333333333	0.0633333333333333	0.0158368971643758	-1.27300127206374	-1.19836765376683	0.0624139541388904	0.964191065456272
G10116_14334	29260	1.93666666666667	1.42666666666667	3.47601051327467	0.287054877670669	0.154322514293511	-0.655952970567836	0.000334186950027578
G10116_14787	29681	82.4833333333333	73.9233333333333	12.7882642130776	1.91636620342751	1.86878154175688	-0.373052358661237	1.62830511422612e-13
G10116_16395	680045	0.0233333333333333	0.0533333333333333	0.137617632902958	-1.63202321470541	-1.27300127206374	1.34845841110201	0.728420847888066
G10116_2329	113947	38.2566666666667	77.1633333333333	60.0049257029004	1.58270712692132	1.8874109802083	0.794617483650464	9.88722226233836e-61
G10116_9364	293677	148.543333333333	261.32	76.1370496266117	2.1718531653183	2.41717264951777	0.59643449560422	7.29374160274617e-77
G10116_12316	60391	0.00666666666666667	0	0.156282391854936	-2.17609125905568	0	-1.97084920098446	0.697778539105023
G10116_15586	363122	5.44333333333333	6.90666666666667	0.762883182449832	0.735864930017005	0.839268496353533	0.107911077185583	0.172630217436053
G10116_28313	289459	0.0533333333333333	0.76	3.76563977897014	-1.27300127206374	-0.119186407719209	3.67596909128797	0.000171537952126529
G10116_29417	116498	0	0.0266666666666667	0.244303048797931	0	-1.57403126772772	2.33570597259143	0.569766552914422
G10116_2768	103690033	0	0.0566666666666667	0.736711608147038	0	-1.24667233334139	3.52278598926508	0.183353156894262
G10116_8938	286923	0	0.01	0.237502328528915	0	-2	2.308527032044	0.578758885246346
G10116_17476	300802	14.04	27.8066666666667	17.043388932212	1.14736710779379	1.44414893079015	0.77206802843999	9.04921835602583e-18
G10116_28196	108349261	0.03	0.0733333333333333	0.231014753910851	-1.52287874528034	-1.13469857389746	1.06447023163176	0.587469394601079
G10116_5145	688481	0.02	0	0.0609746488263001	-1.69897000433602	0	-1.07576788707255	0.869011154797835
G10116_21720	685560	0.05	0	0.43033146140654	-1.30102999566398	0	-2.97062239557085	0.371251774870372
G10116_9991	361244	0.106666666666667	0.04	1.8315509119424	-0.971971276399755	-1.39794000867204	-1.74062315169457	0.014738357544372
G10116_19774	311329	4.84333333333333	6.7	0.643768606677748	0.685144359578359	0.826074802700826	0.25539873623715	0.227107456450582
G10116_30129	56820	26.3733333333333	58.24	45.7471729423506	1.42116502386946	1.76522136630498	0.927909606749063	1.78989295081265e-46
[truncated: 15,855 more rows]
