# Supplementary material for: Characterization of transcriptional landscape in bone marrow-derived mesenchymal stromal cells treated with aspirin by RNA-seq
Source: PeerJ. 2022 Jan 24;10:e12819. doi: 10.7717/peerj.12819 (PMC8793730; doi:10.7717/peerj.12819)
Supplement: Supplemental Information 20 [file peerj-10-12819-s020.xls]

st_gene_id	gene_id	average_exp_p5	average_exp_p5_ASA	diffexp_volcano_y_p5-vs-p5_ASA	diffexp_scatter_x_p5-vs-p5_ASA	diffexp_scatter_y_p5-vs-p5_ASA	diffexp_log2fc_p5-vs-p5_ASA	diffexp_deseq2_qvalue_p5-vs-p5_ASA
G10116_2190	361612	78.5366666666667	82.83	0.960427770891111	1.89507246455607	1.91818766135893	0.0901857259603897	0.109539871999867
G10116_7437	60568	5.97666666666667	6.30666666666667	0.0126094242429779	0.776459034842521	0.799799877346112	0.026765024486936	0.971383172367296
G10116_8366	252895	0.403333333333333	0.54	0.295262398192666	-0.394335884403213	-0.267606240177031	0.440891090055024	0.506684479966107
G10116_996	311872	3.50666666666667	3.32666666666667	0.0164453996185158	0.544894485098058	0.522009286567709	-0.0643394147233245	0.962841055691064
G10116_1503	25423	0.546666666666667	0.376666666666667	0.0231462636002702	-0.262277406671964	-0.424042811236242	-0.26054219571184	0.948099104551953
G10116_24975	102553691	0.01	0.01	0.0125399709511928	-2	-2	-0.38993459539097	0.971538530440304
G10116_21615	317589	0.48	0.566666666666667	0.000940461916181114	-0.318758762624413	-0.246672333341388	0.0257803716015001	0.997836849400966
G10116_10021	404641	8.12	9.14666666666667	0.579435934364436	0.909556029241175	0.961262852315052	0.17969196935404	0.263368642742869
G10116_7536	60421	69.5366666666667	68.3233333333333	0.00702090736110304	1.84221386835803	1.83456904639522	-0.00867852918059658	0.983963735644361
G10116_12458	498704	5.51333333333333	6.41333333333333	0.18744351085306	0.741414250496865	0.807083812982131	0.191182104027601	0.649466102831864
G10116_181	679641	0.0366666666666667	0.02	0.0126094242429779	-1.43572856956144	-1.69897000433602	-0.972796762160878	0.971383172367296
G10116_15823	25682	15.42	14.6866666666667	0.0770672658409199	1.18808437371494	1.16692323809509	-0.0617329363260068	0.837399571179279
G10116_20764	25019	11.6733333333333	11.4266666666667	0.0126094242429779	1.06719488702776	1.0579195585315	-0.0209639571473321	0.971383172367296
G10116_29779	303393	187.663333333333	189.32	0.0184581654468783	2.27337942612922	2.27719649579596	0.0341608451437204	0.958389031192933
G10116_15088	140931	111.243333333333	105.936666666667	0.465780886806615	2.04627399373566	2.02504630359063	-0.0613685234629993	0.342152023830479
G10116_13060	116691	7.96666666666667	8.67666666666667	0.0126094242429779	0.901276646228475	0.938352913389573	0.0524422773217656	0.971383172367296
G10116_10998	688324	3.36666666666667	3.13333333333333	0.0282583224524963	0.527200119062981	0.496006598880036	-0.093560766407019	0.937004502025564
G10116_6880	499864	2	1.85333333333333	0.0126094242429779	0.301029995663981	0.267953536862394	-0.108328092320376	0.971383172367296
G10116_8284	116692	38.07	39.4066666666667	0.0999290113851461	1.58058287681437	1.59556970029321	0.0605103512063118	0.794458084105889
G10116_28935	291006	2.53	3.05333333333333	0.74287849802582	0.403120521175818	0.484774218948187	0.277721877230404	0.180767978737929
G10116_10143	500925	0.03	0.0833333333333333	0.0126094242429779	-1.52287874528034	-1.07918124604762	0.876312193137297	0.971383172367296
G10116_8412	315345	129.323333333333	121.996666666667	0.612026682544874	2.11167689010605	2.08634796454319	-0.0744422809952412	0.244328043579101
G10116_29676	100912578	28.6266666666667	25.7433333333333	0.566835479619491	1.45677078104455	1.41066478011871	-0.142715552095683	0.271121850707054
G10116_19203	81710	3.07666666666667	3.32666666666667	0.0198370513611747	0.48808044630625	0.522009286567709	0.120466224200031	0.955350969435651
G10116_18241	140725	0.0133333333333333	0.03	0.0126094242429779	-1.8750612633917	-1.52287874528034	0.920534489011847	0.971383172367296
G10116_7491	24942	8.09666666666667	7.31	0.366083918684564	0.908306260085468	0.86391737695786	-0.140534618995131	0.430443427909549
G10116_30186	304733	0.993333333333333	0.67	0.473525897324502	-0.00290499064340737	-0.173925197299174	-0.559043583316858	0.336104326281853
G10116_19580	310417	4.14666666666667	4.34666666666667	0.0293348147886037	0.617699125635138	0.638156336676239	0.0767308616980241	0.934684810833053
G10116_16169	297961	39.25	38.1766666666667	0.18744351085306	1.59383966108127	1.58179800599922	-0.0571316235312788	0.649466102831864
G10116_1351	25690	50.8766666666667	49.18	0.202311367806312	1.70651864950169	1.6917885244027	-0.0407919576486678	0.627608233205279
G10116_12523	27100	12.0666666666667	12.5166666666667	0.0126094242429779	1.0815873158135	1.09748868662053	0.0647062241976434	0.971383172367296
G10116_6904	314598	12.7433333333333	14.11	0.783135675170673	1.10528304329936	1.14952701375435	0.131012573402068	0.164764758003769
G10116_359	365661	29.6066666666667	27.59	0.967874840003579	1.471389514118	1.44075170047919	-0.0940408157639841	0.107677548650652
G10116_8934	140638	0.12	0.146666666666667	0.0126094242429779	-0.920818753952375	-0.833668578233474	0.348654363600402	0.971383172367296
G10116_24494	681825	21.2533333333333	20.6866666666667	0.0126094242429779	1.32742705366839	1.31569051652849	-0.0278028327355756	0.971383172367296
G10116_15908	362826	0.263333333333333	0.216666666666667	0.0126094242429779	-0.579494163429222	-0.664207898076806	-0.26947841136675	0.971383172367296
G10116_12552	497959	2.45	2.67	0.0126094242429779	0.389166084364532	0.426511261364575	0.125650114187709	0.971383172367296
G10116_30190	691921	9.80333333333333	11.46	0.0845968390996224	0.991373769787407	1.05918461763137	0.252667333773766	0.823006302294656
G10116_7139	302808	18.9133333333333	19.1266666666667	0.0126094242429779	1.27676807674017	1.28163928919032	0.0158517416798433	0.971383172367296
G10116_11085	366276	31.11	29.4733333333333	0.254322338774099	1.4929000111087	1.46942925585019	-0.0698830213240544	0.556772352161786
G10116_12789	83582	3.09333333333333	2.85666666666667	0.0458512390442591	0.490426721499199	0.455859567203536	-0.106336032590178	0.899805743492522
G10116_18205	64196	18.6266666666667	17.9566666666667	0.0317651384424744	1.27013514272248	1.25422572082629	-0.0455203199735944	0.929468897188085
G10116_23938	24207	0.0866666666666667	0.06	0.0126094242429779	-1.06214790674884	-1.22184874961636	-0.558684312257721	0.971383172367296
G10116_26396	59117	7.89333333333333	6.90666666666667	0.48065238148556	0.897260443331219	0.839268496353533	-0.183912463491881	0.330634081682248
G10116_16490	314639	2.04333333333333	2.30666666666667	0.0780662073842338	0.310339219798752	0.362984839737096	0.165564809247795	0.835475641818092
G10116_18944	296349	10.39	10.3933333333333	0.00778875843036332	1.01661554755718	1.01675485613316	0.00992405358291376	0.98222558303094
G10116_28188	287646	0	0.00333333333333333	0.0126094242429779	0	-2.47712125471966	0.987588752160442	0.971383172367296
G10116_21214	313609	1.87	1.94	0.0126094242429779	0.271841606536499	0.287801729930226	0.0444091310995643	0.971383172367296
G10116_1138	311944	4.36666666666667	4.48666666666667	0.0126094242429779	0.640150040936102	0.651923805168296	0.0499732362018188	0.971383172367296
G10116_22738	315606	9.85666666666667	9.41	0.32072850599267	0.993730069806455	0.973589623427257	-0.0603028053142505	0.477827888706699
G10116_21064	29476	69.4933333333333	70.6433333333333	0.129873338470133	1.84194314364885	1.84907118340811	0.0308597194520694	0.741526475185468
G10116_6444	685067	0.21	0.113333333333333	0.269625434321053	-0.677780705266081	-0.945642337677408	-0.848555239241609	0.537495169627787
G10116_11055	116711	0.0866666666666667	0.116666666666667	0.0126094242429779	-1.06214790674884	-0.933053210369385	0.441398406994747	0.971383172367296
G10116_25086	500085	0	0.00333333333333333	0.0126094242429779	0	-2.47712125471966	0.987588752160442	0.971383172367296
G10116_28250	293874	0.0133333333333333	0.00333333333333333	0.0672339879063134	-1.8750612633917	-2.47712125471966	-1.56176462259922	0.856576217263954
G10116_2625	362184	7.61333333333333	7.16666666666667	0.0126094242429779	0.881574844854148	0.855317205195943	-0.0917143661832962	0.971383172367296
G10116_27184	361632	7.41666666666667	7.39333333333333	0.000940461916181114	0.870208760597288	0.868840287093479	-0.00291799007652216	0.997836849400966
G10116_19733	293130	113.47	104.78	0.322075457388815	2.05488105486277	2.02027839411193	-0.0972258334355989	0.476348215513655
G10116_23157	246301	0.186666666666667	0.276666666666667	0.0126094242429779	-0.728933227713461	-0.558043162343588	0.611601404420194	0.971383172367296
G10116_2087	287148	7.47	8.31666666666667	0.250381289761908	0.873320601815399	0.919949295239746	0.165020080508006	0.561847833093592
G10116_8419	689746	0.0466666666666667	0.09	0.0783196470280984	-1.33099321904142	-1.04575749056068	0.803598081083706	0.83498822858349
G10116_8387	680266	0.853333333333333	0.883333333333333	0.0126094242429779	-0.068881289407813	-0.0538753807828548	0.0620527509990268	0.971383172367296
G10116_12347	297952	0.943333333333333	1.24666666666667	0.821324830674672	-0.0253348191953723	0.0957503474808188	0.389866395080433	0.150895111159274
G10116_4732	500906	0.0766666666666667	0.0433333333333333	0.0411613143640189	-1.11539341870207	-1.36317790241283	-0.88077348058623	0.909575357162437
G10116_7930	306066	6.86333333333333	6.97	0.0126094242429779	0.836535091898369	0.843232778098009	0.0312999694759448	0.971383172367296
G10116_27294	362686	15.34	14.6666666666667	0.0712907324804563	1.18582535961296	1.16633142176653	-0.0570199768553743	0.848612193057346
G10116_13733	363707	48.83	47.18	0.0865917981553404	1.68868672428412	1.67375793654958	-0.0416247955613872	0.819234440783951
G10116_3309	85257	0.00333333333333333	0.0133333333333333	0.0126094242429779	-2.47712125471966	-1.8750612633917	0.613169292432204	0.971383172367296
G10116_25290	288564	14.99	15.0166666666667	0.00480393949682283	1.17580163284828	1.17657354059542	0.0159491254691727	0.988999473739785
G10116_10967	308519	15.54	15.5966666666667	0.0126094242429779	1.1914510144649	1.19303179047252	0.0104169522187522	0.971383172367296
G10116_1694	294297	0.216666666666667	0.246666666666667	0.0126094242429779	-0.664207898076806	-0.607889534988686	0.177904922927302	0.971383172367296
G10116_16382	294864	135.98	127.983333333333	0.814672374239208	2.13347503683809	2.10715341720532	-0.0779521650581599	0.15322429287026
G10116_25356	314214	1.09666666666667	1.06333333333333	0.00285041160929971	0.0400746432303132	0.0266694283375173	-0.0339716142982505	0.993458176229042
G10116_29583	405202	0	0.0166666666666667	0.0126094242429779	0	-1.77815125038364	0.987588752160442	0.971383172367296
G10116_15137	288909	0.1	0.0866666666666667	0.00639334418737988	-1	-1.06214790674884	-0.196421224583487	0.985386608359191
G10116_10925	311726	21.6366666666667	20.8833333333333	0.0649783850632746	1.33519035441146	1.31979982061051	-0.0485220272467418	0.861036605109005
G10116_14636	502663	330.9	321.996666666667	0.000940461916181114	2.51969676715985	2.50785137587047	-0.00047216558077866	0.997836849400966
G10116_19616	365834	3.39333333333333	3.23	0.0126094242429779	0.530626523281077	0.509202522331103	-0.0630808940469379	0.971383172367296
G10116_12130	294333	8.35	8.51666666666667	0.0126094242429779	0.921686475483602	0.930269649751069	0.0379351121285402	0.971383172367296
G10116_14495	303604	13.3733333333333	13.82	0.0745855236786143	1.12623966962872	1.14050804303818	0.0542046068053242	0.842198524701679
G10116_3933	361728	4.61666666666667	4.77	0.0126094242429779	0.664328518680805	0.678518379040114	0.0650828922088023	0.971383172367296
G10116_13659	367215	0	0.00666666666666667	0.0126094242429779	0	-2.17609125905568	0.987588752160442	0.971383172367296
G10116_20110	64316	24.9066666666667	23.7166666666667	0.159116379430678	1.39631560850238	1.37505364970064	-0.0776158948215397	0.693240011142238
G10116_30040	296390	107.516666666667	109.65	0.106290048803925	2.03147579151041	2.04000863601354	0.0378868552768227	0.782906594518752
G10116_17064	361945	53.5966666666667	54.9666666666667	0.147557870844295	1.72913778048962	1.74009940092486	0.0447253995182613	0.711937926138856
G10116_8578	313618	20.19	20.1033333333333	0.000940461916181114	1.30513631894364	1.30326807375129	0.00148870442532206	0.997836849400966
G10116_26062	296145	0.153333333333333	0.14	0.012052248275012	-0.814363423038089	-0.853871964321762	-0.144016381078214	0.972630203392261
G10116_9296	362739	15.6933333333333	14.5233333333333	0.176497587348132	1.19571519945173	1.16206630521609	-0.109027405375056	0.666043221382181
G10116_20984	246214	0.1	0.0533333333333333	0.051193406221162	-1	-1.27300127206374	-0.891845330619183	0.888805214278066
G10116_6187	192179	11.1066666666667	13.0633333333333	1.88392034589098	1.04558373801509	1.11605400875844	0.247635898748049	0.0130641047538064
G10116_4975	498166	2.15	2.41666666666667	0.0395898947141132	0.332438459915605	0.383216751851332	0.147876993081378	0.912872460056596
G10116_26557	100912195	0.23	0.16	0.0126094242429779	-0.638272163982407	-0.795880017344075	-0.503920348347795	0.971383172367296
G10116_13603	290396	12.1366666666667	9.63666666666667	5.25512956807194	1.08409942421428	0.983926836950995	-0.326746684921711	5.55738432691732e-06
G10116_3461	361778	3.09666666666667	3.20666666666667	0.0126094242429779	0.49089445927398	0.506053817318151	0.076947761061988	0.971383172367296
G10116_3606	287130	0.0133333333333333	0.00666666666666667	0.0126094242429779	-1.8750612633917	-2.17609125905568	-0.869939963906081	0.971383172367296
G10116_4407	312952	0	0.133333333333333	0.352614761843226	0	-0.875061263391701	6.86061944437594	0.444002318733919
G10116_968	81635	9.35	9.52	0.0190162935066645	0.970811610872518	0.978636948384474	0.0395417780216992	0.957158160740892
G10116_10224	246766	13.05	13.3966666666667	0.000348968087141222	1.1156105116743	1.12699675147237	-0.000156178633203263	0.999196794027366
G10116_29136	291905	21.94	20.87	0.0395898947141132	1.34123662323869	1.31952244906545	-0.0621696060320852	0.912872460056596
G10116_17300	314830	9.38	8.64666666666667	0.05864998408076	0.972202838379064	0.936848717028399	-0.107757396318165	0.873675215779833
G10116_16474	691171	1.71	1.79333333333333	0.0126094242429779	0.232996110392154	0.253661020946726	0.104717449477168	0.971383172367296
G10116_7701	108350547	0.02	0	0.0126094242429779	-1.69897000433602	0	-1.83000677602084	0.971383172367296
G10116_12715	117019	10.0766666666667	10.65	0.0511006142001379	1.00331689245816	1.02734960777476	0.0895390712823476	0.888995138043985
G10116_2840	89818	1.13	1.06333333333333	0.000940461916181114	0.0530784434834197	0.0266694283375173	-0.052397701327929	0.997836849400966
G10116_12065	29238	0.02	0.0166666666666667	0.0245126686634151	-1.69897000433602	-1.77815125038364	-1.19531899131863	0.945120822225771
G10116_19114	108349769	1.05333333333333	1	0.000940461916181114	0.02256582789874	0	-0.0543024689294181	0.997836849400966
G10116_6897	108350576	0.27	0.12	0.0789313542781662	-0.568636235841013	-0.920818753952375	-1.0630520168164	0.833812968863219
G10116_15490	362428	0.0266666666666667	0.0233333333333333	0.00812786220663568	-1.57403126772772	-1.63202321470541	-0.236062425595932	0.981458945607504
G10116_25648	103693914	1.31	1.18333333333333	0.0126094242429779	0.117271295655764	0.0731070983354304	-0.13247918271547	0.971383172367296
G10116_16410	373544	13.1833333333333	12.7966666666667	0.116137116315408	1.12002523311403	1.10709685739774	-0.0538891693561383	0.765354929385143
G10116_27004	367307	7.44	7.29333333333333	0.0126094242429779	0.871572935545879	0.86292606294173	-0.0233948836026185	0.971383172367296
G10116_18475	108348189	3.15333333333333	3.99	0.378741499290931	0.49876988168213	0.600972895686748	0.349702405144047	0.418079141617555
G10116_17647	295090	0.01	0.00333333333333333	0.0341547130070864	-2	-2.47712125471966	-1.87191762787452	0.924368818254969
G10116_17773	297099	7.39666666666667	7.07333333333333	0.0126094242429779	0.869036047512346	0.849624124845659	-0.0483357511553225	0.971383172367296
G10116_13788	316552	37.3666666666667	36.1866666666667	0.0198370513611747	1.57248435787531	1.55854857993202	-0.0371774452202218	0.955350969435651
G10116_10185	689499	0.00666666666666667	0.0133333333333333	0.0126094242429779	-2.17609125905568	-1.8750612633917	0.921139929594945	0.971383172367296
G10116_11077	300075	81.3733333333333	79.9366666666667	0.0126094242429779	1.91048210656489	1.90274603436122	-0.013833749403309	0.971383172367296
G10116_24073	296925	18.3366666666667	18.5733333333333	0.0126094242429779	1.2633203902301	1.26888985303226	0.0268117277835892	0.971383172367296
G10116_25577	302703	0.676666666666667	0.8	0.087339293039468	-0.169625216806449	-0.0969100130080564	0.251138433266024	0.817825611334273
G10116_2686	289362	4.16	4.55333333333333	0.264437150912313	0.619093330626743	0.658329444625851	0.133003481097276	0.543954844652706
G10116_13730	309696	7.17666666666667	7.16666666666667	0.000940461916181114	0.855922775103825	0.855317205195943	0.00519880514942084	0.997836849400966
G10116_30203	293820	13.4466666666667	12.6	0.0780909431695831	1.12861463915709	1.10037054511756	-0.0848122177751277	0.835428057613181
G10116_17929	291793	1.01	1.25333333333333	0.105980279095261	0.00432137378264258	0.0980665902079975	0.317145789276003	0.783465218378585
G10116_5660	364535	8.4	9.54333333333333	0.712888524217089	0.924279286061882	0.979700093301936	0.20103485289529	0.193691907332772
G10116_2436	100361997	0	0.0233333333333333	0.0412589818519062	0	-1.63202321470541	2.4689877710747	0.909370827849786
G10116_2473	499095	1.70333333333333	1.78	0.0126094242429779	0.231299645415049	0.250420002308894	0.0896719885352608	0.971383172367296
G10116_615	85497	2.33	2.44	0.0126094242429779	0.367355921026019	0.387389826338729	0.0783184289547904	0.971383172367296
G10116_24835	288044	1.31666666666667	1.56	0.0126094242429779	0.119475840906799	0.193124598354462	0.257785787911762	0.971383172367296
G10116_18037	81707	204.133333333333	185.276666666667	6.17351104075827	2.30991392730656	2.26782072867679	-0.131336538700405	6.70639237303464e-07
G10116_25297	311166	4.85	4.52	0.0126094242429779	0.685741738602264	0.655138434811382	-0.0608788112614526	0.971383172367296
G10116_6602	288744	0.48	0.493333333333333	0.0126094242429779	-0.318758762624413	-0.306859539324705	0.0592430402175468	0.971383172367296
G10116_17049	303039	0.0133333333333333	0.0166666666666667	0.0126094242429779	-1.8750612633917	-1.77815125038364	0.440863640502888	0.971383172367296
G10116_28157	363333	2.96333333333333	3.03	0.0126094242429779	0.471780506250551	0.481442628502305	0.0408448528491692	0.971383172367296
G10116_20180	679140	14.88	15.69	0.0395898947141132	1.17260293120986	1.19562294358694	0.088009885083483	0.912872460056596
G10116_7459	81746	10.2	9.76	0.0412589818519062	1.00860017176192	0.989449817666692	-0.0622827372680663	0.909370827849786
G10116_27843	102548459	0.546666666666667	0.686666666666667	0.0946001390097777	-0.262277406671964	-0.163254034350509	0.342753073472379	0.804266280584603
G10116_10006	304282	10.56	9.88	0.0780274348101524	1.02366391819779	0.994756944587628	-0.0863110317435313	0.835550234032845
G10116_27824	89828	0.04	0.02	0.0215723153964657	-1.39794000867204	-1.69897000433602	-0.850093292892397	0.951541391523888
G10116_3833	296086	10.59	10.46	0.00459524309006056	1.02489596010748	1.01953168453126	-0.0117427580899992	0.989474842976593
G10116_6921	25314	716.516666666667	734.22	0.506054258150142	2.8552262968369	2.8658262104204	0.043165683209213	0.311849995305824
G10116_17982	294207	35.58	36.1566666666667	0.0126094242429779	1.55120594374791	1.55818838543714	0.0331716948276398	0.971383172367296
G10116_2103	289590	101.266666666667	102.663333333333	0.0245126686634151	2.00546651480711	2.01141536108168	0.0297127696164645	0.945120822225771
G10116_5569	171090	5.05	4.76	0.106230819436286	0.703291378118661	0.677606952720493	-0.104011021855454	0.783013375117281
G10116_6109	192262	91.4433333333333	78.36	9.49833935024321	1.9611520487727	1.8940944273227	-0.214690628584508	3.17439268543934e-10
G10116_17208	362556	9.70333333333333	9.78	0.000940461916181114	0.986920950719148	0.990338854787601	0.00512894742484645	0.997836849400966
G10116_10412	171145	12.9466666666667	14.2866666666667	0.295704641555222	1.11215796651631	1.15493091198615	0.153454389631896	0.506168784265024
G10116_11897	689679	0.0533333333333333	0.0166666666666667	0.0126094242429779	-1.27300127206374	-1.77815125038364	-1.45160508679866	0.971383172367296
G10116_13711	362319	0.01	0.01	0.000940461916181114	-2	-2	0.0258201685125818	0.997836849400966
G10116_29796	689765	8.27333333333333	7.59	0.296230576155513	0.917680522443048	0.88024177589548	-0.116816434475294	0.505556180234864
G10116_15727	500625	1.25	1.1	0.0202696651462167	0.0969100130080564	0.0413926851582251	-0.174048135022739	0.954399789452484
G10116_4470	498399	0	0.0133333333333333	0.0126094242429779	0	-1.8750612633917	1.88356649355361	0.971383172367296
G10116_1819	500790	5.62333333333333	5.93333333333333	0.0804509185787603	0.749993827869462	0.773298747589231	0.104630653520279	0.830900616921934
G10116_29440	108351267	1.62666666666667	1.47333333333333	0.0178510116641973	0.211298567283049	0.168301014629428	-0.139447053723752	0.959729818347707
G10116_4639	690930	0.02	0.0366666666666667	0.0126094242429779	-1.69897000433602	-1.43572856956144	1.02401453087769	0.971383172367296
G10116_4360	361574	144.333333333333	158.676666666667	3.38064552912416	2.1593666416337	2.20051306863928	0.145284055942485	0.00041625021503953
G10116_2046	306274	3.80666666666667	4.07	0.137907684946667	0.580544849190167	0.60959440922522	0.10162031927411	0.727934520231614
G10116_13996	100362547	6.93333333333333	6.71	0.0126094242429779	0.840942080243099	0.826722520168992	-0.0344831094077198	0.971383172367296
G10116_15774	306505	1.50333333333333	1.67333333333333	0.0398192154627498	0.177055287158297	0.223582462425356	0.162190000503722	0.912390562760444
G10116_11301	65196	7.85666666666667	7.18666666666667	0.490539614910557	0.895238327804662	0.856527501795039	-0.120399972362548	0.323191838501225
G10116_22610	307757	2.00333333333333	2.34666666666667	0.0944501833838017	0.301753217283076	0.37045140442245	0.238984244528214	0.804544030089685
G10116_686	501003	0.536666666666667	0.84	0.200883737172872	-0.270295378687813	-0.0757207139381184	0.654214166105469	0.629674727402107
G10116_18104	680835	31.44	29.9166666666667	0.48065238148556	1.49748253736737	1.47591320253069	-0.0647504974910806	0.330634081682248
G10116_23531	300886	5.51	4.92333333333333	0.252819294503785	0.741151598851785	0.692259240592287	-0.157380454055428	0.55870261682918
G10116_491	298369	74.1066666666667	74.59	0.0126094242429779	1.86985727904965	1.87268060715193	0.0175809385743145	0.971383172367296
G10116_13033	362045	33.74	32.7933333333333	0.0126094242429779	1.52814507825311	1.51578556350365	-0.0294293105861246	0.971383172367296
G10116_20230	81728	72.22	72.84	0.0126094242429779	1.85865748409081	1.86236993712288	0.0257790653644092	0.971383172367296
G10116_21476	266766	24.13	30.0866666666667	7.24384540533375	1.38255732190879	1.47837407446446	0.323518970354757	5.70367268287317e-08
G10116_12592	362703	12.9466666666667	11.9066666666667	0.418832478182389	1.11215796651631	1.07579019549685	-0.113606722298368	0.38121284150154
G10116_17355	100363193	0.0566666666666667	0.0433333333333333	0.0126094242429779	-1.24667233334139	-1.36317790241283	-0.462170536357918	0.971383172367296
G10116_19120	691952	0	0.01	0.0126094242429779	0	-2	0.987588752160442	0.971383172367296
G10116_29246	297453	0.793333333333333	0.81	0.00358071183127191	-0.100544297663151	-0.0915149811213502	0.0354697339991629	0.9917890022309
G10116_16660	308341	59.4933333333333	61.4966666666667	0.438004464810866	1.77446830255612	1.78885157614117	0.0560120732493519	0.364750197052924
G10116_13532	289786	7.06666666666667	7.19666666666667	0.0126094242429779	0.849214606209089	0.857131387614568	0.0331830533528107	0.971383172367296
G10116_13086	117539	0.00333333333333333	0	0.0126094242429779	-2.47712125471966	0	-0.935964599482047	0.971383172367296
G10116_13850	83513	2.60333333333333	2.48666666666667	0.0126094242429779	0.415529779157637	0.395617572753007	-0.058262808078959	0.971383172367296
G10116_16102	25342	0.0466666666666667	0.06	0.0126094242429779	-1.33099321904142	-1.22184874961636	0.334449351933216	0.971383172367296
G10116_23391	294091	4.34	3.83	0.269873132704243	0.637489729512511	0.583198773968623	-0.171959935138789	0.537188698488446
G10116_20235	362960	0.00666666666666667	0.03	0.0195476568688046	-2.17609125905568	-1.52287874528034	1.3478346129806	0.955987784904349
G10116_20383	361917	9.72333333333333	9.51666666666667	0.0117773106281392	0.98781517440207	0.978484857862204	-0.0210753221360272	0.97324613873917
G10116_14754	29642	111.386666666667	117.616666666667	2.20100113134287	2.0468332075374	2.07046886705049	0.0859206752532233	0.00629504542987403
G10116_11022	315611	0.00666666666666667	0.01	0.0126094242429779	-2.17609125905568	-2	0.611951738213048	0.971383172367296
G10116_11157	113882	0.0166666666666667	0.0166666666666667	0.000940461916181114	-1.77815125038364	-1.77815125038364	0.0242019239855724	0.997836849400966
G10116_2173	259237	6.75333333333333	5.80666666666667	2.44315194538919	0.829518186304599	0.763926895951982	-0.220233846402163	0.00360452510451827
G10116_16048	25122	0.93	0.913333333333333	0.000180701811419108	-0.0315170514460649	-0.0393706918992746	-0.000212435955778271	0.999584005252568
G10116_10948	501582	1.80666666666667	1.55	0.0999040598830422	0.256878031818725	0.190331698170291	-0.212843162555238	0.794503729383084
G10116_8050	84683	14.08	15.6466666666667	0.122412741942574	1.14860265480609	1.19442183054291	0.160045792565324	0.754374948959625
G10116_20144	103693780	1.28	2.53	0.0126094242429779	0.107209969647868	0.403120521175818	0.99162997928758	0.971383172367296
G10116_2817	58967	9.75666666666667	10.4633333333333	0.284675773121907	0.98930146771413	1.01967006098038	0.106018420632371	0.519187498886752
G10116_4132	364410	27.7733333333333	26.01	0.452166257017568	1.44362800655605	1.41514035219587	-0.0854343206602588	0.35304798975887
G10116_27596	687679	0.3	0	0.0484921516445668	-0.522878745280338	0	-3.63898417029257	0.894350694050656
G10116_6170	363237	12.8366666666667	13.67	0.081328681626707	1.10845226390307	1.13576851456782	0.0939538176673328	0.829222959600496
G10116_3977	681355	0.546666666666667	0.463333333333333	0.0660006709399775	-0.262277406671964	-0.334106454465568	-0.242842840555284	0.859012194419532
G10116_22158	288616	48.4266666666667	47.8933333333333	0.012052248275012	1.68508457645735	1.68027506460357	-0.0104237621699579	0.972630203392261
G10116_10525	100912609	0.0366666666666667	0.04	0.000940461916181114	-1.43572856956144	-1.39794000867204	0.248339405292574	0.997836849400966
G10116_19809	300117	0.0733333333333333	0.0666666666666667	0.00964181358031439	-1.13469857389746	-1.17609125905568	-0.155102915217843	0.978043534416758
G10116_18070	362605	0.27	0.286666666666667	0.00362490093409143	-0.568636235841013	-0.542622803476094	0.0967962508730847	0.991688093657447
G10116_23991	360481	20.66	22.1733333333333	0.263057110481457	1.3151303171836	1.34583098582782	0.0955425575503928	0.54568609769975
G10116_28611	100359478	0.79	0.743333333333333	0.00579214870107965	-0.102372908709559	-0.128816391671502	-0.0739427944051159	0.986751627333328
G10116_12358	140908	19.3066666666667	21.5333333333333	0.466775500462694	1.28570729846943	1.33311126327542	0.168702447027017	0.341369329824738
G10116_26058	365179	9.84	8.95666666666667	0.0554566546898959	0.992995098431341	0.952146411713506	-0.125290245964265	0.880122949088087
G10116_1211	290361	0.666666666666667	0.986666666666667	0.352614761843226	-0.176091259055681	-0.0058295436607237	0.449533845019182	0.444002318733919
G10116_1522	360463	10.0866666666667	10.76	0.131131684516695	1.00374766896751	1.03181227133037	0.11464919925306	0.739381049784825
G10116_13225	108348213	1.34666666666667	1.18	0.0126094242429779	0.129260110390944	0.0718820073061253	-0.1983885994464	0.971383172367296
G10116_24469	315088	2.38666666666667	2.37666666666667	0.00088688535887852	0.377791767588194	0.375968275132204	-0.00134182519794017	0.997959954720237
G10116_15712	155918	0.173333333333333	0.0833333333333333	0.353605358105769	-0.761117911084864	-1.07918124604762	-1.04130516590427	0.442990733670922
G10116_29148	368153	2.07333333333333	2.36	0.0268494401779013	0.316669129971156	0.372912002970107	0.202278565992756	0.940049147313437
G10116_578	499429	0.156666666666667	0.18	0.00412726750176021	-0.805023396783944	-0.744727494896694	0.108463643922782	0.990541629825905
G10116_16852	292746	0	0.00333333333333333	0.0126094242429779	0	-2.47712125471966	0.987588752160442	0.971383172367296
G10116_14316	303351	16.25	16.2933333333333	0.0126094242429779	1.21085336531489	1.21200994251483	0.0145533856366226	0.971383172367296
G10116_21440	308537	12.3766666666667	12.0633333333333	0.0126094242429779	1.0926036945065	1.08146732838854	-0.029681129872993	0.971383172367296
G10116_24441	500227	0.57	0.566666666666667	0.000940461916181114	-0.244125144327509	-0.246672333341388	-0.0122098064244248	0.997836849400966
G10116_23911	294708	3.84	3.69666666666667	0.0126094242429779	0.584331224367531	0.567810291429498	-0.0542497658641812	0.971383172367296
G10116_5052	100909408	3.8	3.69333333333333	0.0126094242429779	0.57978359661681	0.567418505672748	-0.0376721698527404	0.971383172367296
G10116_18724	301665	11.9933333333333	11.12	0.249668183126589	1.07893990428987	1.04610478724604	-0.100816296453111	0.562771138712514
G10116_5756	319105	0	0.0133333333333333	0.0126094242429779	0	-1.8750612633917	0.987588752160442	0.971383172367296
G10116_28342	84469	136.173333333333	119.093333333333	10.1012280133783	2.13409206851601	2.0758874510077	-0.185065619365205	7.92085360474758e-11
G10116_4152	290501	23.5866666666667	19.24	5.85463445102537	1.37266656951802	1.28420506770179	-0.28665447869864	1.39754418972796e-06
G10116_9216	499770	5.20333333333333	5.68333333333333	0.169921204119216	0.716281648342755	0.754603128608854	0.170703449433147	0.676205651108053
G10116_8422	294924	1.2	1.21	0.0121939058476224	0.0791812460476248	0.0827853703164501	-0.036062891905916	0.972313003954258
G10116_16918	303090	8.40666666666667	7.82333333333333	0.0758002114445806	0.9246238275174	0.89339183487893	-0.0993315667141363	0.839846252262593
G10116_16963	57341	100.683333333333	99.4733333333333	0.32378009713445	2.00295758534582	1.99770667131478	-0.0462052888806913	0.474482176151387
G10116_1667	81653	45.2433333333333	44.6933333333333	0.0126094242429779	1.6555545943733	1.65024274656654	-0.0106876054300909	0.971383172367296
G10116_27748	290670	0.27	0.266666666666667	0.0126094242429779	-0.568636235841013	-0.574031267727718	0.164215719058212	0.971383172367296
G10116_807	361465	15.3333333333333	12.77	1.950666540754	1.18563657696191	1.10619089726342	-0.260311482986606	0.0112029773841137
G10116_20951	362279	0.43	0.456666666666667	0.0126094242429779	-0.366531544420413	-0.340400687563255	0.0913549435458152	0.971383172367296
G10116_17569	498888	0.04	0.0266666666666667	0.0126094242429779	-1.39794000867204	-1.57403126772772	-0.559757320153472	0.971383172367296
G10116_15495	303469	0.446666666666667	0.406666666666667	0.0126094242429779	-0.350016456354855	-0.390761424044914	-0.117401220565617	0.971383172367296
G10116_22183	287541	27.0166666666667	25.6666666666667	0.0260813310369967	1.43163176446487	1.40936947045282	-0.0600148536927512	0.941713223834947
G10116_5325	292850	0	0.01	0.0126094242429779	0	-2	0.987588752160442	0.971383172367296
G10116_4900	308998	3.02	3.18	0.0209899116519152	0.480006942957151	0.502427119984433	0.0693641818528531	0.952818297049512
G10116_9959	64440	0.00333333333333333	0	0.0126094242429779	-2.47712125471966	0	-0.935964599482047	0.971383172367296
G10116_5327	290706	20.95	17.87	0.953523718169894	1.32118402730231	1.25212455250564	-0.21817280174804	0.111295160939955
G10116_24619	286985	0.03	0.04	0.0126094242429779	-1.52287874528034	-1.39794000867204	0.441079355282939	0.971383172367296
G10116_2685	116777	12.3966666666667	11.1166666666667	0.722172797997779	1.09330492363931	1.04597458353291	-0.147764092957381	0.189595140600192
G10116_2706	363653	0.01	0.00666666666666667	0.0126094242429779	-2	-2.17609125905568	-0.558684312257721	0.971383172367296
G10116_24110	288666	77.8133333333333	75.5966666666667	0.0126094242429779	1.89105401982971	1.87850264629236	-0.0268005018413429	0.971383172367296
G10116_676	313429	3.24666666666667	3.53666666666667	0.0529505065275771	0.511437702158953	0.548594129181678	0.130543423773326	0.885216485948675
G10116_11997	25205	52.34	52.3566666666667	0.0126094242429779	1.71883371830386	1.71897198901785	0.00797860985923733	0.971383172367296
G10116_4817	102546754	0.15	0.0366666666666667	0.191627779516839	-0.823908740944319	-1.43572856956144	-1.9750978806284	0.643238781368366
G10116_138	287918	6.04666666666667	6.81666666666667	0.070183607795644	0.781516028004414	0.833572057623698	0.163038360855321	0.850778276437873
G10116_1551	304378	10.2533333333333	11.5833333333333	2.328550704974	1.01086507640973	1.06383355420647	0.183442128707136	0.00469298639321037
G10116_3483	100911854	0.0166666666666667	0.0366666666666667	0.0126094242429779	-1.77815125038364	-1.43572856956144	1.02383762423968	0.971383172367296
G10116_1925	685045	75	64.41	1.62030859275426	1.8750612633917	1.80895329915591	-0.204171620846511	0.0239712900715836
G10116_8820	307415	1.2	1.18666666666667	0.000940461916181114	0.0791812460476248	0.074328743253214	-0.0125620035840859	0.997836849400966
G10116_29502	117284	0.0266666666666667	0.02	0.0126094242429779	-1.57403126772772	-1.69897000433602	-0.432967823479333	0.971383172367296
G10116_27620	108353166	1.74333333333333	1.77	0.0126094242429779	0.241380434147611	0.247973266361807	0.0276826050069614	0.971383172367296
G10116_5247	499420	15.5766666666667	15.44	0.0126094242429779	1.19247452630465	1.18864729599972	-0.0229954935258465	0.971383172367296
G10116_28898	313743	5.22	5.08333333333333	0.0126094242429779	0.717670503002262	0.706148588963142	-0.0305111963967796	0.971383172367296
G10116_8754	309375	51.0433333333333	52.7	0.203250826645879	1.70793902780173	1.72181061521255	0.0543510290564205	0.626252068513144
G10116_22762	360932	1.76666666666667	1.7	0.0126094242429779	0.247154614881127	0.230448921378274	-0.0482524330848386	0.971383172367296
G10116_27789	300046	21.2866666666667	24.4166666666667	1.53548639184072	1.32810765948376	1.38768637430649	0.206824247190885	0.0291416144551384
G10116_23283	691657	46.3	37.7866666666667	0.824263340903069	1.66558099101795	1.57733858251974	-0.273426095687261	0.149877575499545
G10116_21709	306328	2.24	2.41666666666667	0.0200098892042582	0.350248018334163	0.383216751851332	0.0956677831713409	0.954970840386578
G10116_25883	619374	0.363333333333333	0.336666666666667	0.0126094242429779	-0.439694756779039	-0.472799880937019	-0.0915509495876979	0.971383172367296
G10116_8080	58949	3.08	2.91666666666667	0.0126094242429779	0.488550716500444	0.464886798302651	-0.0742327166297218	0.971383172367296
G10116_8505	362424	0.0433333333333333	0.0433333333333333	0.000940461916181114	-1.36317790241283	-1.36317790241283	0.0258230427136629	0.997836849400966
G10116_395	171158	0.0133333333333333	0.03	0.0126094242429779	-1.8750612633917	-1.52287874528034	0.611134504305037	0.971383172367296
G10116_11330	315914	8.29	8.83	0.155801721793246	0.918554530550273	0.945960703577569	0.0907796967619667	0.698551256568034
G10116_28357	315162	0.0933333333333333	0.116666666666667	0.0126094242429779	-1.02996322337744	-0.933053210369385	0.348111205775469	0.971383172367296
G10116_29844	315714	182.216666666667	200.643333333333	4.90645396178398	2.26058809772111	2.30242473424356	0.147461716850932	1.24035510436171e-05
G10116_28398	108353015	0	0.0133333333333333	0.0126094242429779	0	-1.8750612633917	0.987588752160442	0.971383172367296
G10116_4159	291703	17.3	16.3566666666667	0.124280838062921	1.2380461031288	1.21369480326125	-0.072422464736489	0.751137011530874
G10116_28965	682431	2.43333333333333	2.57333333333333	0.0126094242429779	0.386201605400793	0.410496045616073	0.0919204381304611	0.971383172367296
G10116_2238	305577	6.89333333333333	6.86666666666667	0.000940461916181114	0.838429279702242	0.836745965649491	0.00688022101429592	0.997836849400966
G10116_1380	100912498	5.43666666666667	4.87666666666667	0.106470576244048	0.735332706320614	0.688123071405649	-0.152361383174142	0.782581223697715
G10116_17078	297076	0.0833333333333333	0.06	0.0126094242429779	-1.07918124604762	-1.22184874961636	-0.388279071221273	0.971383172367296
G10116_2691	304280	0.00666666666666667	0	0.0126094242429779	-2.17609125905568	0	-1.83368039405563	0.971383172367296
G10116_16493	361988	17.1333333333333	17.4633333333333	0.0404258677080681	1.23384186427561	1.24212714372828	0.0428992333182873	0.911116962932407
G10116_29991	83534	63.6633333333333	66.0633333333333	0.342732365358636	1.80388937400182	1.81996048294532	0.0617176074720429	0.454221445082019
G10116_1871	307008	9.24	8.77333333333333	0.0219107437690678	0.965671971220107	0.943164630222255	-0.0676240984591785	0.95080018209441
G10116_22970	102555814	0.00666666666666667	0.00666666666666667	0.0126094242429779	-2.17609125905568	-2.17609125905568	-0.388724605727435	0.971383172367296
G10116_896	94198	190.343333333333	180.406666666667	0.187883235668623	2.27953767050027	2.25625258222505	-0.0629758775853756	0.648808848723602
G10116_26483	361601	10.6766666666667	11.3566666666667	0.100842120646959	1.02843568394416	1.05525087884822	0.097658440571429	0.792789481372816
G10116_29897	64356	0.01	0	0.0126094242429779	-2	0	-0.935964599482047	0.971383172367296
G10116_21796	108351411	0.03	0.0333333333333333	0.0126094242429779	-1.52287874528034	-1.47712125471966	0.987588752160442	0.971383172367296
G10116_19675	291940	4.98	4.64	0.202978436332051	0.697229342759717	0.666517980554881	-0.0966711003793812	0.626644978189387
G10116_18799	84590	9	7.94666666666667	0.494492201340151	0.954242509439325	0.900184996348537	-0.173810822568272	0.320263760412566
G10116_229	297705	11.3966666666667	11.11	0.0126094242429779	1.05677784607693	1.04571405894087	-0.031391973554878	0.971383172367296
G10116_8323	64042	0	0.00333333333333333	0.0126094242429779	0	-2.47712125471966	0.987588752160442	0.971383172367296
G10116_1254	246150	8.47333333333333	8.02666666666667	0.234403957350219	0.928054291498327	0.904535227866125	-0.0713138601179248	0.582902667354875
G10116_27678	24165	3.72666666666667	3.97666666666667	0.0126094242429779	0.571320548830742	0.59951918895068	0.104260613642152	0.971383172367296
G10116_3531	685488	0.0466666666666667	0.09	0.0126094242429779	-1.33099321904142	-1.04575749056068	0.610727502912336	0.971383172367296
G10116_19633	102555217	1.21333333333333	1.17333333333333	0.000940461916181114	0.0839801289293924	0.0694214087584673	-0.0337469538909472	0.997836849400966
G10116_23866	338458	0.03	0.03	0.0126094242429779	-1.52287874528034	-1.52287874528034	0.134503932488528	0.971383172367296
G10116_26532	311257	6.52666666666667	6.42666666666667	0.00850327625805771	0.814691432747457	0.80798577484715	-0.0142967722728603	0.980610916699691
G10116_29206	108349753	0.103333333333333	0.0933333333333333	0.00430881176237842	-0.985759560885391	-1.02996322337744	-0.168067941489571	0.990127649048449
G10116_9190	299196	8.64666666666667	8.46	0.0117773106281392	0.936848717028399	0.927370363039024	-0.0197812652035125	0.97324613873917
G10116_15567	103690053	0.01	0	0.0126094242429779	-2	0	-0.935964599482047	0.971383172367296
G10116_9146	501116	0.0333333333333333	0.0233333333333333	0.0111602279154732	-1.47712125471966	-1.63202321470541	-0.779686859504517	0.974629992938488
G10116_16345	365548	131.423333333333	136.973333333333	0.843899494096881	2.11867247814832	2.13663602472244	0.0675559811697387	0.143251937941309
G10116_9736	690945	42.49	39.46	0.488322782827079	1.62828673108951	1.59615708091617	-0.0973303179425633	0.32484577091862
G10116_18778	302022	2.80333333333333	2.36	0.0345202620736508	0.447674741078249	0.372912002970107	-0.18474238536964	0.92359109713441
G10116_6764	314013	21.0733333333333	20.5833333333333	0.0126094242429779	1.3237332367839	1.31351570721204	-0.0268985501405444	0.971383172367296
G10116_4180	363796	0.03	0.0533333333333333	0.0126094242429779	-1.52287874528034	-1.27300127206374	0.610410920607327	0.971383172367296
G10116_11142	303439	18.18	21.1766666666667	2.22349394008358	1.25959387888595	1.3258576006156	0.218405984447438	0.00597731385059385
G10116_10691	361631	0.4	0.503333333333333	0.0126094242429779	-0.397940008672038	-0.298144307426493	0.188294345088351	0.971383172367296
G10116_9574	286908	30.7133333333333	31.6366666666667	0.0511006142001379	1.487326953197	1.50019071867726	0.055659224075543	0.888995138043985
G10116_3896	295985	1.90666666666667	1.80666666666667	0.0126094242429779	0.280274774073362	0.256878031818725	-0.069222957483544	0.971383172367296
G10116_15540	108348118	12.5166666666667	11.9233333333333	0.161506813204689	1.09748868662053	1.07639768542931	-0.0633460578774387	0.689434777244637
G10116_8954	100359586	0	0.00333333333333333	0.0126094242429779	0	-2.47712125471966	0.987588752160442	0.971383172367296
G10116_19224	85256	5.78333333333333	6.47	0.241175846810852	0.76217822440723	0.8109042806687	0.170106039960969	0.573884048218354
G10116_11111	500558	5.40666666666667	5.68	0.0514526378387619	0.732929595155475	0.754348335711019	0.0982197161412096	0.888274842211224
G10116_8403	362325	10.08	10.5566666666667	0.0845565773372159	1.00346053210951	1.02352680865225	0.0740613964401253	0.823082603563889
G10116_2594	140940	85.9333333333333	81.01	0.866356789932878	1.93416165829772	1.90853863217196	-0.0741635835470035	0.136032666162869
G10116_4004	25267	107.996666666667	118.053333333333	8.39934472795261	2.03341035112942	2.07207825425113	0.135726650069174	3.987082958553e-09
G10116_24890	364845	7.42333333333333	6.98333333333333	0.122627570062139	0.870598962314375	0.844062772582651	-0.0812181131064374	0.754001882106248
G10116_19449	83511	0.0133333333333333	0.00666666666666667	0.0126094242429779	-1.8750612633917	-2.17609125905568	-0.868451498084106	0.971383172367296
G10116_16547	171305	17.6266666666667	19.0666666666667	0.512421338006947	1.24617019175792	1.28027477407336	0.140641484704416	0.307311393548879
G10116_18194	24417	0.0466666666666667	0.103333333333333	0.160014950272498	-1.33099321904142	-0.985759560885391	1.08973736523623	0.69180715554954
G10116_2330	60324	14.2366666666667	15.4866666666667	1.16527076090095	1.15340831670716	1.18995795074456	0.132590950319977	0.0683485395442317
G10116_17337	687575	34.7633333333333	31.1333333333333	0.444101192182388	1.54112141273825	1.49322562151043	-0.14831988521323	0.359665522026466
G10116_2286	361771	18.0766666666667	19.5133333333333	0.336316873563796	1.25711834971579	1.29033146337811	0.119459600437172	0.46098110694531
G10116_26170	294557	8.68333333333334	9.10333333333333	0.154131172379773	0.938686472915881	0.959200445420071	0.0744197320211449	0.701243465963773
G10116_4170	192246	38.5733333333333	36.2133333333333	0.0819143903695828	1.58628717025628	1.55886850221676	-0.0778590282572666	0.828105386622348
G10116_24221	24172	0.03	0.0166666666666667	0.0126094242429779	-1.52287874528034	-1.77815125038364	-0.974182324427972	0.971383172367296
G10116_9842	364458	22.1033333333333	28.0266666666667	19.4530785790071	1.34445777319235	1.44757144830052	0.349706084247502	3.52307120639189e-20
G10116_10317	103690085	0.0366666666666667	0.04	0.0126094242429779	-1.43572856956144	-1.39794000867204	0.348296438353369	0.971383172367296
G10116_7731	498604	0	0.00333333333333333	0.0126094242429779	0	-2.47712125471966	0.987588752160442	0.971383172367296
G10116_6664	102556485	0.313333333333333	0.46	0.106290048803925	-0.503993401119964	-0.337242168318426	0.572877581706346	0.782906594518752
G10116_1483	297561	4.84	4.54666666666667	0.0199514642148016	0.684845361644412	0.657693115600798	-0.0888810059208546	0.9550993198325
G10116_8304	246185	8.05666666666667	8.28666666666667	0.0126094242429779	0.906155395687988	0.918379869585964	0.0489603137212923	0.971383172367296
G10116_27137	317381	9.00333333333333	8.96666666666667	0.000940461916181114	0.954403329467788	0.952631025282746	0.00240524324465289	0.997836849400966
G10116_29073	362464	5.51333333333333	5.93	0.0412436604537316	0.741414250496865	0.773054693364262	0.113947432269438	0.909402909948206
G10116_22958	309643	5.93333333333333	5.52	0.0321987724548513	0.773298747589231	0.741939077729199	-0.0958294417622035	0.92854130498321
G10116_13632	25259	0.00666666666666667	0	0.0126094242429779	-2.17609125905568	0	-0.935964599482047	0.971383172367296
G10116_5727	366153	0.0666666666666667	0.0633333333333333	0.000940461916181114	-1.17609125905568	-1.19836765376683	0.0248213607487752	0.997836849400966
G10116_23763	100909954	0.113333333333333	0.25	0.366541066209446	-0.945642337677408	-0.602059991327962	1.17689931316961	0.42999057246967
G10116_18171	289657	13.3833333333333	12.44	0.108005241940987	1.12656429489504	1.0948203803548	-0.095634316883929	0.779820698018795
G10116_28829	103689966	0.25	0.426666666666667	0.0126094242429779	-0.602059991327962	-0.369911285071794	0.786295450150049	0.971383172367296
G10116_16542	304645	0.533333333333333	0.496666666666667	0.0126094242429779	-0.273001272063738	-0.303934986307388	-0.120838227345555	0.971383172367296
G10116_29164	690755	0.103333333333333	0.163333333333333	0.0282583224524963	-0.985759560885391	-0.78692517469115	0.640762209865129	0.937004502025564
G10116_3554	688429	42.5833333333333	40.77	0.254631665994483	1.62923965408709	1.61034071145216	-0.0575892368234742	0.556375930995854
G10116_10686	83514	16.0866666666667	19.7033333333333	3.27308017217354	1.20646606285311	1.29453970462922	0.300209709108982	0.000533236449218711
G10116_10834	66020	0.0333333333333333	0.0733333333333333	0.0416855299208938	-1.47712125471966	-1.13469857389746	1.19706169605207	0.908478115730966
G10116_10552	314297	1.91333333333333	1.94333333333333	0.0126094242429779	0.28179063767831	0.288547300039351	0.0268533620836487	0.971383172367296
G10116_18329	296269	7.07333333333333	7.21666666666667	0.0126094242429779	0.849624124845659	0.858336645969722	0.0398398413797615	0.971383172367296
G10116_18424	498972	12.1933333333333	12.3133333333333	0.0126094242429779	1.08612244642073	1.09037563638456	-0.021321511669935	0.971383172367296
G10116_12258	362535	13.18	12.6066666666667	0.000940461916181114	1.11991541025799	1.10060026978936	0.00201363608182941	0.997836849400966
G10116_7992	295144	0.423333333333333	0.526666666666667	0.0126094242429779	-0.373317533763706	-0.27846416776524	0.201271900521567	0.971383172367296
G10116_10270	25295	0.09	0.0866666666666667	0.0126094242429779	-1.04575749056068	-1.06214790674884	0.462228935431198	0.971383172367296
G10116_13572	311661	8.52333333333333	8.87666666666667	0.0262976989047645	0.930609473306673	0.948249911719279	0.0670298305759371	0.941244174047502
G10116_5653	305002	5.76	5.82333333333333	0.00639621518282536	0.760422483423212	0.765171650263268	0.0157224671797974	0.985380094274321
G10116_19555	360703	28.3833333333333	27.0166666666667	0.109313269714681	1.45306339757896	1.43163176446487	-0.0623072818467093	0.777475532162448
G10116_21941	58827	1.06	0.85	0.0408571810752837	0.0253058652647703	-0.0705810742857073	-0.306860465564796	0.910212549299612
G10116_4693	314964	15.3566666666667	13.69	1.14844130363587	1.18629695753302	1.13640344813399	-0.141484717269582	0.0710491188794869
G10116_1336	313742	7.39666666666667	7.74333333333333	0.0509922537182174	0.869036047512346	0.888927955080573	0.073828995941699	0.889216978211088
G10116_24915	103690962	1.54666666666667	1.29333333333333	0.0126094242429779	0.189396725835219	0.111710470874544	-0.240448943151185	0.971383172367296
G10116_29263	24565	15.0266666666667	15.23	0.0126094242429779	1.17686265265441	1.18269990333604	0.026758006194065	0.971383172367296
G10116_10205	310846	0.973333333333333	0.916666666666667	0.0126094242429779	-0.0117384032712443	-0.0377885608893996	-0.0781320768399169	0.971383172367296
G10116_16017	497984	4.32666666666667	3.8	0.232714042128608	0.636153437744688	0.57978359661681	-0.178365882671407	0.585175261485769
G10116_5824	306506	6.58333333333333	6.93333333333333	0.0675400827016102	0.818445845242816	0.840942080243099	0.08220995134153	0.855972707073779
G10116_15876	298201	38.7933333333333	40.8033333333333	0.313717783123294	1.58875709813773	1.61069564321587	0.0815299953988539	0.485603956884023
G10116_3593	361128	18.8866666666667	21.3466666666667	0.97932094543406	1.27615531546476	1.3293300685276	0.186085604550639	0.104876709893995
G10116_24757	64529	774.776666666667	815	4.00750649796048	2.88917653294214	2.91115760873998	0.0910429741969884	9.82864167171239e-05
G10116_12835	497970	0	0.0133333333333333	0.0126094242429779	0	-1.8750612633917	1.88418400925388	0.971383172367296
G10116_14969	24923	0.08	0.133333333333333	0.15044337496963	-1.09691001300806	-0.875061263391701	0.774528118979815	0.707223405251862
G10116_20476	288907	7.64666666666667	8.7	0.559125872169097	0.883472158845587	0.939519252618618	0.195231287318444	0.275977787006631
G10116_5634	25139	0.116666666666667	0.0633333333333333	0.0777716238401737	-0.933053210369385	-1.19836765376683	-0.848843616945428	0.836042540261057
G10116_21776	100912059	3.42	3.36333333333333	0.00812786220663568	0.534026106056135	0.526769911517248	-0.0177993612442276	0.981458945607504
G10116_2588	103694552	0.193333333333333	0.186666666666667	0.000940461916181114	-0.713693261156726	-0.728933227713461	-0.0431145183777352	0.997836849400966
G10116_9263	100910997	0.0233333333333333	0.0133333333333333	0.0126094242429779	-1.63202321470541	-1.8750612633917	-0.866790772917153	0.971383172367296
G10116_21810	554172	36.5366666666667	40.9566666666667	7.37356752331422	1.56272892303	1.61232460355417	0.173842345045712	4.23089723383782e-08
G10116_13052	363487	13.4433333333333	13.1633333333333	0.00899963249221917	1.12850696728796	1.11936587901688	-0.0187859646316932	0.979490814271045
G10116_16520	117255	28.26	26.7066666666667	0.233253296511142	1.45117215751254	1.42661968590188	-0.0706212463987313	0.584449112507552
G10116_26275	102551929	0.153333333333333	0.2	0.0126094242429779	-0.814363423038089	-0.698970004336019	0.373449372344241	0.971383172367296
G10116_6346	292268	12.2866666666667	12.0466666666667	0.0126094242429779	1.08943407616339	1.08086689350525	-0.0195237079831172	0.971383172367296
G10116_13884	366957	0.0233333333333333	0	0.0126094242429779	-1.63202321470541	0	-0.935964599482047	0.971383172367296
G10116_13779	681178	0.696666666666667	0.67	0.00850327625805771	-0.156974968608608	-0.173925197299174	-0.050703896723804	0.980610916699691
G10116_16574	298845	49.6933333333333	47.41	0.311413697049723	1.69629812936214	1.67586995531896	-0.057815623144489	0.488187104095117
G10116_13281	503018	11.9933333333333	11.49	0.0550284140164556	1.07893990428987	1.06032002868829	-0.0529060721136376	0.88099123166257
G10116_3037	64030	0.0166666666666667	0.0266666666666667	0.0126094242429779	-1.77815125038364	-1.57403126772772	0.610739597485119	0.971383172367296
G10116_29349	103690913	0	0.00666666666666667	0.0126094242429779	0	-2.17609125905568	0.987588752160442	0.971383172367296
G10116_12854	289397	5.29	5.59666666666667	0.220606791761491	0.723455672035186	0.747929441418387	0.0885906157620109	0.601718283914615
G10116_1869	25311	0	0	0.0126094242429779	0	0	0.921140118569721	0.971383172367296
G10116_7583	300235	69.84	66.3666666666667	0.458136743280541	1.84410423069751	1.82195000530775	-0.0721990654839375	0.348227653755332
G10116_27520	85251	67.8666666666667	65.4	0.36522786997225	1.83165651894506	1.81557774832427	-0.0460961856586772	0.431292722470935
G10116_23188	683667	76.55	73.87	0.299267363541329	1.88394519503428	1.86846809902099	-0.0582335886556027	0.502033428881606
G10116_15997	207118	6.19333333333333	5.44666666666667	1.80284972883549	0.79192445493796	0.736130797476734	-0.178372578195649	0.0157452757588363
G10116_6594	29153	35.7	32.24	1.65299303941536	1.55266821611219	1.50839503313305	-0.139976887533516	0.02223345524677
G10116_26804	361824	0.22	0.163333333333333	0.00567253938168027	-0.657577319177794	-0.78692517469115	-0.554907282949925	0.987023426652914
G10116_5692	308384	38.7366666666667	37.09	0.0882561395512819	1.5881222464668	1.56925683332861	-0.0534998880817351	0.816100906859765
G10116_6034	64473	11.71	11.9666666666667	0.0126094242429779	1.06855689507236	1.07797319385866	0.0394400278814322	0.971383172367296
G10116_19903	108350933	0.00666666666666667	0	0.0126094242429779	-2.17609125905568	0	-0.935964599482047	0.971383172367296
G10116_13529	498726	0.02	0.0133333333333333	0.0198066075664004	-1.69897000433602	-1.8750612633917	-1.29653620893794	0.955417941339487
G10116_24388	405977	0	0.0166666666666667	0.0126094242429779	0	-1.77815125038364	0.987588752160442	0.971383172367296
G10116_6165	29516	2.04333333333333	1.91666666666667	0.0126094242429779	0.310339219798752	0.282546589969969	-0.0862291613714078	0.971383172367296
G10116_24305	63868	107.846666666667	98.5	2.56982508572054	2.03280672643769	1.99343623049761	-0.122298787036208	0.00269261905138875
G10116_11908	24538	0.0733333333333333	0.0366666666666667	0.0412589818519062	-1.13469857389746	-1.43572856956144	-1.14410641362722	0.909370827849786
G10116_17795	25558	33.8766666666667	33.47	0.0126094242429779	1.52990067085902	1.52465571235778	-0.0103351617121491	0.971383172367296
G10116_17713	108348144	8.15666666666667	8.75	0.0126094242429779	0.911512714632127	0.942008053022313	0.115081291138948	0.971383172367296
G10116_555	305120	6.86333333333333	6.35666666666667	0.0427189678654953	0.836535091898369	0.803229438326343	-0.0942588672629837	0.906318890503423
G10116_8948	361714	0.0333333333333333	0.00666666666666667	0.0845968390996224	-1.47712125471966	-2.17609125905568	-2.19268257434889	0.823006302294656
G10116_25066	500882	0.113333333333333	0.0266666666666667	0.0997481359781758	-0.945642337677408	-1.57403126772772	-1.97153568733976	0.794789029727252
G10116_16865	140607	16.6666666666667	17.5866666666667	0.253763760443039	1.22184874961636	1.24518353215467	0.0849517720254156	0.557488919078231
G10116_3394	102555079	0.18	0.196666666666667	0.0126094242429779	-0.744727494896694	-0.706269243077517	0.242217082893287	0.971383172367296
G10116_12403	100910708	0.09	0.05	0.0126094242429779	-1.04575749056068	-1.30102999566398	-0.782603561893709	0.971383172367296
G10116_7155	83579	12.7066666666667	13.1133333333333	0.0966965314934097	1.10403163724663	1.11771310086365	0.0890943822060231	0.800393344150682
G10116_9270	291212	6.08	5.90333333333333	0.0126094242429779	0.783903579272735	0.771097306470412	-0.0315553900067719	0.971383172367296
G10116_16367	286993	26.1666666666667	23.67	1.16950994323925	1.41774840202559	1.37419825792908	-0.136779196402454	0.0676846296241836
G10116_6508	140942	10.7733333333333	11.97	0.330637333441652	1.03235009738288	1.07809415040641	0.161669960498221	0.467049236604237
G10116_11534	361822	1.48666666666667	1.55666666666667	0.0198066075664004	0.17221360399248	0.192195625846451	0.121946038605587	0.955417941339487
G10116_22407	60325	3.45666666666667	4.40333333333333	0.777730789046694	0.538657501669379	0.643781562894864	0.353822112410632	0.1668281028022
G10116_14836	499463	0.136666666666667	0.113333333333333	0.0126094242429779	-0.864337397999926	-0.945642337677408	-0.306528211386307	0.971383172367296
G10116_23545	313648	185.606666666667	191.546666666667	0.468330901197807	2.2685935712608	2.28227459870558	0.0553473921538401	0.340148921897824
G10116_14991	307128	4.69666666666667	5.36	0.52962946683157	0.671789738389694	0.72916478969277	0.197968971439648	0.295372822603453
G10116_22368	619579	36.4533333333333	34.6133333333333	0.183034812550677	1.5617372468401	1.53924342473663	-0.064695583059852	0.656092672554163
G10116_9300	300993	3.71	3.91666666666667	0.0126094242429779	0.569373909615046	0.592916611888093	0.0897359083352449	0.971383172367296
G10116_6242	313997	0.0933333333333333	0.07	0.0126094242429779	-1.02996322337744	-1.15490195998574	-0.262928190403116	0.971383172367296
G10116_14227	64677	0	0.00666666666666667	0.0126094242429779	0	-2.17609125905568	0.987588752160442	0.971383172367296
G10116_12768	361096	0	0.00333333333333333	0.0126094242429779	0	-2.47712125471966	0.987588752160442	0.971383172367296
G10116_8306	100361584	0.0133333333333333	0.01	0.0126094242429779	-1.8750612633917	-2	-0.710929816070766	0.971383172367296
G10116_27076	289344	0.6	0.526666666666667	0.0159182172600817	-0.221848749616356	-0.27846416776524	-0.181370967208307	0.964010541013464
G10116_12389	362240	6.02333333333333	5.59	0.20686785537368	0.779836897841269	0.747411807886423	-0.102271707517772	0.62105797743156
G10116_9653	81659	24.88	24.9333333333333	0.0126094242429779	1.39585037601878	1.3967803431448	0.0157798821823286	0.971383172367296
G10116_13195	494192	3.44	4.63333333333333	2.46110041268561	0.53655844257153	0.665893545534432	0.430419381094038	0.00345859402859765
G10116_4252	290994	99.5666666666667	103.303333333333	0.208340280876555	1.99811396788447	2.01411433531359	0.0641359198537884	0.618955917182714
G10116_1809	294079	51.0433333333333	51.7933333333333	0.00362490093409143	1.70793902780173	1.71427386239244	0.00583093017651228	0.991688093657447
G10116_30028	108351576	0.136666666666667	0.14	0.000940461916181114	-0.864337397999926	-0.853871964321762	0.0254720407775066	0.997836849400966
G10116_13513	100359945	2.90333333333333	2.60333333333333	0.240207627219916	0.462896900288	0.415529779157637	-0.148654693766816	0.575164897141611
G10116_16317	100909715	0.25	0.246666666666667	0.000940461916181114	-0.602059991327962	-0.607889534988686	0.0259378263647482	0.997836849400966
G10116_18676	364382	25.54	28.4633333333333	1.76864648492338	1.4072208929274	1.45428575883691	0.164626169595359	0.0170354462701785
G10116_21964	498848	0.34	0.356666666666667	0.0126094242429779	-0.468521082957745	-0.447737477034452	0.115066210657405	0.971383172367296
G10116_24429	680615	0.0866666666666667	0.0866666666666667	0.000940461916181114	-1.06214790674884	-1.06214790674884	0.0260027223896311	0.997836849400966
G10116_17382	29237	533.733333333333	482.723333333333	0.703120748113748	2.7273243267134	2.68369829176047	-0.134342135762159	0.198097617286566
G10116_1749	64350	0.00666666666666667	0.01	0.0126094242429779	-2.17609125905568	-2	0.611383798751106	0.971383172367296
G10116_17026	498840	0.753333333333333	0.593333333333333	0.0590058779177235	-0.123012815572262	-0.226701252410769	-0.331857453807081	0.872959553319378
G10116_11799	24390	29.8566666666667	27.97	0.342851921803788	1.4750413194948	1.44669246637153	-0.0856215684234808	0.454096420175098
G10116_9867	246773	0	0.03	0.050970091150392	0	-1.52287874528034	2.46849758169183	0.889262357176894
G10116_5680	100361923	0.42	0.41	0.000940461916181114	-0.376750709602099	-0.387216143280264	-0.023193161205993	0.997836849400966
G10116_14666	363029	4.40333333333333	4.22666666666667	0.0126094242429779	0.643781562894864	0.625997998826052	-0.0506963693646218	0.971383172367296
G10116_26437	500961	0.07	0.0533333333333333	0.0126094242429779	-1.15490195998574	-1.27300127206374	-0.388117435416842	0.971383172367296
G10116_27840	100125363	0.0466666666666667	0.0333333333333333	0.0126094242429779	-1.33099321904142	-1.47712125471966	-0.459395123500866	0.971383172367296
G10116_20152	306759	0.01	0	0.0126094242429779	-2	0	-0.935964599482047	0.971383172367296
G10116_25315	680122	3.25	3.12	0.0126094242429779	0.511883360978874	0.494154594018443	-0.0488406973604219	0.971383172367296
G10116_6063	294054	0.00666666666666667	0.0233333333333333	0.102265057313096	-2.17609125905568	-1.63202321470541	1.48386274144079	0.790196210606195
G10116_8059	297755	680.98	638.38	1.63774970417332	2.83313435711515	2.80507927241269	-0.0798343596188745	0.0230276858376718
G10116_2130	300891	213.813333333333	187.86	5.0812204479902	2.33003478418678	2.27383431800056	-0.177168738715841	8.29429641943145e-06
G10116_11844	315120	0.103333333333333	0.08	0.0126094242429779	-0.985759560885391	-1.09691001300806	-0.257167847420192	0.971383172367296
G10116_28824	81667	192.226666666667	186.35	0.0804509185787603	2.2838136350643	2.27032939708986	-0.0350604712368828	0.830900616921934
G10116_24821	295230	93.45	86.6366666666667	0.904623250703162	1.97057930571485	1.93770173452075	-0.0999777472393297	0.124559469327136
G10116_985	295378	1.76333333333333	2.04666666666667	0.265986171444644	0.246334417315522	0.311047116421506	0.21617692929009	0.542018148757317
G10116_23840	309809	0.0433333333333333	0.05	0.0126094242429779	-1.36317790241283	-1.30102999566398	0.233064270279336	0.971383172367296
G10116_5346	100912924	3.64	3.68	0.00872172558581368	0.561101383649056	0.565847818673518	0.0240678536489638	0.980117795237352
G10116_14574	300054	0.0333333333333333	0.00666666666666667	0.0679900462993142	-1.47712125471966	-2.17609125905568	-2.18998533157781	0.855086310590884
G10116_16554	366014	15.64	17.4333333333333	0.368229099368713	1.19423674872383	1.24138043414761	0.168498505534764	0.428322511760255
G10116_12491	685215	0.01	0	0.0126094242429779	-2	0	-1.83578477626353	0.971383172367296
G10116_15479	362479	47.2566666666667	41.1633333333333	4.02339267035299	1.67446308464023	1.61451053590714	-0.204531982777162	9.4756133175112e-05
G10116_12476	363131	10.2666666666667	10.2166666666667	0.000940461916181114	1.01142946178078	1.00930922413477	-0.00297294799579438	0.997836849400966
G10116_12656	304944	31.1266666666667	33.5766666666667	0.530097207665524	1.49313261487512	1.5260375792312	0.119164922366589	0.295054873460925
G10116_25753	364069	5.25333333333333	6.31	0.763622189899336	0.720434958433874	0.800029359244134	0.274259179633841	0.1723367148912
G10116_9864	171549	1.17	1.16	0.000940461916181114	0.0681858617461616	0.0644579892269184	-0.0253939036593997	0.997836849400966
G10116_23377	500011	2.36	2.44333333333333	0.0126094242429779	0.372912002970107	0.387982719921465	0.0643442106808262	0.971383172367296
G10116_23515	361452	18.2633333333333	17.6366666666667	0.0126094242429779	1.26158004571505	1.2464165068124	-0.0403926010664183	0.971383172367296
G10116_11668	100125368	1.92666666666667	1.82333333333333	0.0126094242429779	0.284806583700867	0.260866071613768	-0.0722849519913062	0.971383172367296
G10116_18716	361137	22.78	23.9433333333333	0.0679950563101881	1.35755371974308	1.37918461171364	0.0832405122044923	0.855076446392321
G10116_20572	300029	3.38666666666667	3.06	0.0399121291700053	0.529772453228238	0.48572142648158	-0.135475273529609	0.912195385235686
G10116_13590	103689999	17.3033333333333	17.8366666666667	0.0256162857496556	1.23812977415919	1.25131369625459	0.0525719453432349	0.942722156420631
G10116_5363	303796	14.3333333333333	15.78	0.89063195338184	1.15634720085992	1.1981069988734	0.146290818325233	0.128637634891763
G10116_3507	257648	0.333333333333333	0.403333333333333	0.0412589818519062	-0.477121254719663	-0.394335884403213	0.192289310741714	0.909370827849786
G10116_21908	300756	27.1166666666667	24.6033333333333	2.04164552474017	1.43323630255322	1.39099395060755	-0.133144201214329	0.00908561804349354
G10116_5798	499083	0.156666666666667	0.143333333333333	0.0110142436069744	-0.805023396783944	-0.843652799140077	-0.101856331737672	0.974957661392446
G10116_14216	81766	528.81	512.64	0.0417949283501588	2.72329965923052	2.70981249006812	-0.0258423917797701	0.908249299647783
G10116_28035	499934	37.24	37.92	0.0126094242429779	1.5710096723093	1.57886832866603	0.0378709771777236	0.971383172367296
G10116_12171	287097	100.996666666667	115.426666666667	2.21744942360067	2.0043070403949	2.06230615412559	0.209052275371011	0.00606108781702167
G10116_21982	296060	7.76333333333333	7.06333333333333	0.315189448931342	0.890048233815018	0.849009701991132	-0.128991381995915	0.483961206867339
G10116_24291	291084	6.70333333333333	7.11	0.0126094242429779	0.826290815877079	0.851869600729766	0.0706556004706922	0.971383172367296
G10116_5574	316328	10.7	11.2333333333333	0.161914518034251	1.02938377768521	1.05050864615167	0.0756938057983341	0.688787856772184
G10116_8630	360488	10.0566666666667	10.3666666666667	0.0853652784083664	1.00245405545533	1.01563913430718	0.0717647568804912	0.821551365057318
G10116_4515	100359464	14.3033333333333	12.9033333333333	0.0878505004031356	1.15543725981301	1.11070191659929	-0.104943703664191	0.816863516422008
G10116_3993	296757	1.06	1.09	0.0126094242429779	0.0253058652647703	0.0374264979406237	0.0578540161350778	0.971383172367296
G10116_13269	303350	3.82	3.77666666666667	0.000940461916181114	0.582063362911709	0.577108655143735	-0.00773022204609919	0.997836849400966
G10116_17232	65157	47.8833333333333	53.0766666666667	3.37266444057987	1.6801843756083	1.72490364038438	0.155975369147218	0.000423970422020892
G10116_13385	306471	5.53333333333333	5.20666666666667	0.0412589818519062	0.742986833320392	0.716559774821619	-0.0821312255358263	0.909370827849786
G10116_23413	116643	211.846666666667	193.836666666667	4.72738675497607	2.32602163491873	2.28743593280134	-0.120255623051799	1.87332550076945e-05
G10116_1191	292683	19.4166666666667	19.5066666666667	0.0126094242429779	1.28817467497839	1.29018306273361	0.0139888264852772	0.971383172367296
G10116_14237	360417	0.0633333333333333	0.0733333333333333	0.0126094242429779	-1.19836765376683	-1.13469857389746	0.17045832028225	0.971383172367296
G10116_8585	361990	23.25	22.0633333333333	0.0863593011792571	1.36642295722597	1.34367112636854	-0.0542349464027888	0.819673130499318
G10116_13589	102556346	0.61	0.823333333333333	0.184634447305412	-0.214670164989233	-0.0844243014599969	0.447662993767301	0.653680534636624
G10116_3315	155423	119.486666666667	108.476666666667	3.06842227921364	2.07731944573469	2.03533633147768	-0.129855880700959	0.000854235706672515
G10116_9277	287822	7.17	7.91	0.362875490960092	0.8555191556678	0.898176483497676	0.149243925418831	0.433635180591474
G10116_16012	502617	0.04	0.0133333333333333	0.0845968390996224	-1.39794000867204	-1.8750612633917	-2.19268260603085	0.823006302294656
G10116_27049	362722	9.08333333333333	8.92333333333333	0.00534517825856208	0.958245251892999	0.95052711646727	-0.0157011270356266	0.987767702528272
G10116_18985	497009	1.98666666666667	1.95333333333333	0.000940461916181114	0.298125005020575	0.290776361298427	-0.0126899603972091	0.997836849400966
G10116_11239	100301568	0.626666666666667	0.676666666666667	0.0126094242429779	-0.202963405455982	-0.169625216806449	0.125885008794536	0.971383172367296
G10116_10453	295238	23.4266666666667	23.53	0.0126094242429779	1.3697104981036	1.37162192717602	0.0166170913378204	0.971383172367296
G10116_19298	103689937	0.00333333333333333	0.00666666666666667	0.0126094242429779	-2.47712125471966	-2.17609125905568	0.987588752160442	0.971383172367296
G10116_10195	304923	9.82	9.32333333333333	0.0126094242429779	0.99211148778695	0.969571211651865	-0.0251065429381804	0.971383172367296
G10116_26656	64510	11.42	10.88	0.045874828844281	1.05766610390983	1.03662889536216	-0.0621248074433308	0.899756869601731
G10116_27909	103694538	0.373333333333333	0.313333333333333	0.0495593379128098	-0.427903232049481	-0.503993401119964	-0.240177518603475	0.892155715495213
G10116_5005	362958	7.76333333333333	7.39333333333333	0.0942670792724768	0.890048233815018	0.868840287093479	-0.0604510607979203	0.804883307665542
G10116_26748	684762	0.51	0.33	0.0282583224524963	-0.292429823902064	-0.481486060122112	-0.587145936540075	0.937004502025564
G10116_718	314627	0.156666666666667	0.226666666666667	0.0427189678654953	-0.805023396783944	-0.644612342013425	0.535274295363817	0.906318890503423
G10116_14920	117262	69	70.7266666666667	0.0694967181672201	1.83884909073726	1.84958319035466	0.0459887928916018	0.852124950606864
G10116_1085	313834	17.2766666666667	16.72	0.0289882615796241	1.23745995411987	1.223236273103	-0.0332337835713233	0.935430957299593
G10116_18389	108348052	1.28333333333333	1.89333333333333	1.51475174628143	0.108339474788837	0.277227080991356	0.534284261066927	0.0305666788265023
G10116_116	313491	27.47	29.88	0.160014950272498	1.43885865942056	1.47538059314336	0.138649169218393	0.69180715554954
G10116_7307	362736	31.7833333333333	29.3433333333333	1.86573810582101	1.50219944266236	1.46750944713662	-0.108259651904141	0.013622659269924
G10116_12196	362170	43.7266666666667	40.87	0.820660078134526	1.64074637184635	1.61140463771159	-0.0897496710975693	0.151126255509293
G10116_12967	171554	12.7833333333333	16.1533333333333	5.17853453723787	1.10664411356534	1.20826215508182	0.341632406250656	6.6292662638143e-06
G10116_11454	311419	3.81	3.91666666666667	0.0126094242429779	0.580924975675619	0.592916611888093	0.0396019035842182	0.971383172367296
G10116_10487	365813	16.4033333333333	12.66	5.72152695406009	1.21493211031442	1.10243370568134	-0.3614112525939	1.89877299296508e-06
G10116_18897	192351	30.1366666666667	29.67	0.00172839455629307	1.47909521452373	1.47231754631684	0.00753675660897656	0.996028133271299
G10116_29051	290350	50.3133333333333	53.2133333333333	0.551658935315519	1.70168309093572	1.72602046439232	0.0896818502549584	0.280763769577974
G10116_25123	501793	0	0.00666666666666667	0.0126094242429779	0	-2.17609125905568	0.987588752160442	0.971383172367296
G10116_12255	102555942	0.176666666666667	0.236666666666667	0.0231462636002702	-0.752845385118873	-0.625862906000587	0.485746772765543	0.948099104551953
G10116_18674	81652	71.5533333333333	78.96	2.44409521023862	1.85462987030478	1.89740713966158	0.151818673832374	0.00359670476069945
G10116_3743	303772	0.55	0.72	0.414194712396644	-0.259637310505756	-0.142667503568732	0.495981346550564	0.385305570317956
G10116_243	314417	45.6833333333333	43.9133333333333	0.141084669479949	1.65975778515585	1.64259640438583	-0.041038329344757	0.722628907088554
G10116_4808	102546764	7.37666666666667	6.53	0.232714042128608	0.867860159207596	0.814913181275074	-0.205855111821296	0.585175261485769
G10116_27395	405224	0.2	0.166666666666667	0.0125165797424583	-0.698970004336019	-0.778151250383643	-0.215890497930598	0.971590859156225
G10116_12017	25501	0	0.00666666666666667	0.0126094242429779	0	-2.17609125905568	0.987588752160442	0.971383172367296
G10116_778	310635	35.3866666666667	35.3866666666667	0.00741251423056915	1.54883965513672	1.54883965513672	0.00531244323486554	0.983076887433733
G10116_25039	311112	4.68	4.79666666666667	0.0126094242429779	0.670245853074124	0.680939539216943	0.038520723368956	0.971383172367296
G10116_27580	691275	0.00666666666666667	0.0233333333333333	0.0126094242429779	-2.17609125905568	-1.63202321470541	1.50716438558006	0.971383172367296
G10116_10334	100912471	0.823333333333333	0.556666666666667	0.0284495094161651	-0.0844243014599969	-0.254404783572079	-0.576302315531544	0.936592100700246
G10116_9717	297554	53.3266666666667	52.2033333333333	0.0589548507419599	1.72694443773282	1.71769823484237	-0.0313554612377275	0.873062127216572
G10116_21456	65023	0.116666666666667	0.116666666666667	0.000940461916181114	-0.933053210369385	-0.933053210369385	0.0258392155848972	0.997836849400966
G10116_29634	171443	2.58333333333333	3.33	1.20394309916721	0.412180447786647	0.52244423350632	0.374786997911119	0.0625254607648653
G10116_524	361604	36.9966666666667	37.3966666666667	0.0126094242429779	1.56816259667547	1.57283289330238	0.012895521398199	0.971383172367296
G10116_13464	498267	2.72333333333333	2.02	1.60667238487412	0.435100801812753	0.305351369446624	-0.393913208840581	0.0247358942251519
G10116_18975	25598	0.03	0	0.0126094242429779	-1.52287874528034	0	-0.935964599482047	0.971383172367296
G10116_3915	288152	1.02666666666667	1.45333333333333	0.470018924976608	0.0114294617807832	0.162365234548923	0.47269906344097	0.338829390862924
G10116_3002	102553196	0.0166666666666667	0.0166666666666667	0.000940461916181114	-1.77815125038364	-1.77815125038364	0.0245946753656134	0.997836849400966
G10116_27319	689844	6.32666666666667	6.20333333333333	0.0126094242429779	0.801174953371612	0.792625118411104	-0.0218553010566928	0.971383172367296
G10116_26362	689092	1.61	1.82	0.0970945960739024	0.20682587603185	0.260071387985075	0.185212421063901	0.799660057673289
G10116_21220	308266	0.346666666666667	0.47	0.167959018513815	-0.460087915420882	-0.327902142064283	0.416193977475302	0.679267727577584
G10116_12675	303673	19.9533333333333	19.2033333333333	0.0126094242429779	1.30001545778451	1.28337662050686	-0.0415648357914666	0.971383172367296
G10116_7238	108348147	3.69	3.38	0.0219107437690678	0.56702636615906	0.528916700277655	-0.118735876224693	0.95080018209441
G10116_7699	360575	9.33333333333333	10.7333333333333	0.985119249864991	0.970036776622556	1.03073461697617	0.20532261049185	0.103485797329679
G10116_14073	367797	0.01	0.0133333333333333	0.000940461916181114	-2	-1.8750612633917	0.0258201456297998	0.997836849400966
G10116_20786	306587	31.54	36.2366666666667	2.65996856197348	1.49886168899288	1.55914824102315	0.212038186041283	0.00218791999896991
G10116_5468	308653	0.04	0.0133333333333333	0.0427189678654953	-1.39794000867204	-1.8750612633917	-1.56059240497287	0.906318890503423
G10116_22077	103690486	0.0266666666666667	0.0166666666666667	0.0126094242429779	-1.57403126772772	-1.77815125038364	-0.558443469668711	0.971383172367296
G10116_28721	84395	0.00333333333333333	0	0.0126094242429779	-2.47712125471966	0	-0.935964599482047	0.971383172367296
G10116_17416	680424	3.20666666666667	3.72	0.184634447305412	0.506053817318151	0.570542939881897	0.224435154375531	0.653680534636624
G10116_28011	100361818	8.82333333333333	8.55333333333333	0.0126094242429779	0.945632686581686	0.932135397319247	-0.0368052197801117	0.971383172367296
G10116_24128	315829	0.02	0.0133333333333333	0.00857786453441832	-1.69897000433602	-1.8750612633917	-0.295328677451643	0.980442515302621
G10116_22674	25485	118.773333333333	122.413333333333	0.575549698337343	2.0747189449703	2.08782872400009	0.0506101617740943	0.265735943815508
G10116_25145	499362	0.05	0.0633333333333333	0.0124150177410746	-1.30102999566398	-1.19836765376683	0.347056952476595	0.971818097252085
G10116_1287	309174	0.153333333333333	0.113333333333333	0.000940461916181114	-0.814363423038089	-0.945642337677408	0.0256338495714935	0.997836849400966
G10116_3517	100360514	0.18	0.243333333333333	0.016591446234726	-0.744727494896694	-0.613798394599207	0.440573259862226	0.962517321352929
G10116_15235	79216	5.29333333333333	6.68333333333333	1.2970986122098	0.723729243371415	0.824993122236538	0.344968284053095	0.0504546720661739
G10116_744	89811	23.8466666666667	25.7566666666667	0.368427988749534	1.37742768109329	1.41088965752537	0.115422433280018	0.428126402209794
G10116_15783	100910823	14.2633333333333	14.5866666666667	0.0758060201758778	1.15422103176427	1.16395605860571	0.05672908867672	0.839835019311706
G10116_6595	301014	2.87666666666667	2.50333333333333	0.0863593011792571	0.458889540995548	0.398518682284505	-0.163942046388577	0.819673130499318
G10116_22403	292879	0.0133333333333333	0.00666666666666667	0.0126094242429779	-1.8750612633917	-2.17609125905568	-0.970818625979802	0.971383172367296
G10116_5125	498097	6.32333333333333	5.99333333333333	0.00594114223980164	0.800946076169	0.777668432677547	-0.020994291189125	0.986413160217643
G10116_8032	301556	0.193333333333333	0.16	0.0942670792724768	-0.713693261156726	-0.795880017344075	-0.334982816179596	0.804883307665542
G10116_2513	501515	19.3266666666667	18.2233333333333	0.374785527166976	1.28615695629932	1.26062781917189	-0.0767832452916123	0.421904806281483
G10116_11548	362765	1.95333333333333	2.26	0.248806995804703	0.290776361298427	0.354108439147401	0.215436949929165	0.563888196905072
G10116_13916	26759	38.05	38.5666666666667	0.0126094242429779	1.58035466110659	1.58621210423209	0.0286119543085798	0.971383172367296
G10116_16164	297516	0.0333333333333333	0.0366666666666667	0.00754124656056021	-1.47712125471966	-1.43572856956144	-0.238825923862808	0.98278552977424
G10116_4583	497778	29.0433333333333	29.65	0.0126094242429779	1.46304645931441	1.47202469770028	0.0452388773250039	0.971383172367296
G10116_20523	498834	0.0133333333333333	0.01	0.0126094242429779	-1.8750612633917	-2	-0.560343367886862	0.971383172367296
G10116_4143	361006	0.65	0.65	0.000940461916181114	-0.187086643357144	-0.187086643357144	0.0183017289465722	0.997836849400966
G10116_11816	287525	1.02666666666667	1	0.00615285522635392	0.0114294617807832	0	-0.0336014485581287	0.985932413649258
G10116_2821	108348165	1.70666666666667	1.32666666666667	0.4163750937042	0.232148706256169	0.122761817354026	-0.359673778644876	0.383375986306463
G10116_4223	89809	12.49	12.3866666666667	0.0126094242429779	1.09656243837414	1.09295445060194	-0.0211224706566288	0.971383172367296
G10116_25894	363465	21.8	21.84	0.00855991698039433	1.3384564936046	1.3392526340327	0.0126053997627348	0.980483033682072
G10116_2370	100359592	0.03	0.03	0.000940461916181114	-1.52287874528034	-1.52287874528034	0.0273940791893283	0.997836849400966
G10116_13767	289822	8.24333333333333	9.48666666666667	2.10001839012491	0.916102861641635	0.977113641028603	0.210275145535199	0.00794294599744354
G10116_3401	296117	30.45	32.19	0.289729565202076	1.48358729696889	1.50772097668561	0.0889838367988194	0.513180841783929
G10116_11213	302540	0.0233333333333333	0	0.0126094242429779	-1.63202321470541	0	-1.82816349238165	0.971383172367296
G10116_15251	310158	2.98	2.99333333333333	0.000940461916181114	0.474216264076255	0.476155081947641	-0.0053610334069746	0.997836849400966
G10116_28275	288305	95.3033333333333	88.9133333333333	1.31200826381038	1.97910809080576	1.94896689211639	-0.0917812822510964	0.0487519213437822
G10116_19690	108348080	2.48666666666667	2.1	0.00534517825856208	0.395617572753007	0.322219294733919	-0.242888674423067	0.987767702528272
G10116_9692	292755	0.02	0.02	0.000940461916181114	-1.69897000433602	-1.69897000433602	0.0258281555940399	0.997836849400966
G10116_9119	311437	0.133333333333333	0.11	0.0134226513339621	-0.875061263391701	-0.958607314841775	-0.349136660251822	0.969565935444821
G10116_4493	311137	3.85333333333333	3.58333333333333	0.0333143952020884	0.585836579364847	0.554287209531961	-0.10326173981706	0.92615911395262
G10116_9015	309475	91.1166666666667	83.5033333333333	4.33966966913753	1.95959782350791	1.92170381224263	-0.118888510392655	4.5743598996581e-05
G10116_4291	100359832	12.7	14.2933333333333	0.0748663761387069	1.10380372095596	1.15513352196505	0.168117412074292	0.841654062194454
G10116_14269	108351325	0.0733333333333333	0.0966666666666667	0.0126094242429779	-1.13469857389746	-1.01472325682071	0.4396606334076	0.971383172367296
G10116_4827	365222	0.58	0.803333333333333	0.29998056438072	-0.236572006437063	-0.0951042121447942	0.448442640514455	0.501209663344049
G10116_22138	307404	19.6833333333333	18.7433333333333	0.0420889210578904	1.29409864722987	1.27284682878974	-0.0612892797087514	0.907634674493259
G10116_22446	288238	37.24	38.51	0.0126094242429779	1.5710096723093	1.58557351862273	0.0586071046091174	0.971383172367296
G10116_27106	64351	80.1266666666667	75.4866666666667	2.58138260856883	1.90377707611949	1.87787024825882	-0.13465934608916	0.0026219076543561
G10116_10952	360610	85.2433333333333	82.6766666666667	0.149948791045848	1.93066042391368	1.91738295855206	-0.0354547230095359	0.708029265298974
G10116_3893	25097	12.01	11.83	0.0126094242429779	1.07954300740291	1.07298474462793	-0.014752886006907	0.971383172367296
G10116_1426	691414	0.01	0.0366666666666667	0.0929901324914415	-2	-1.43572856956144	2.24369449430424	0.807253371465207
G10116_22789	362699	49.1933333333333	45.9033333333333	0.506353579769509	1.69190625128927	1.66184422357016	-0.0907009739233908	0.311635138129208
G10116_25437	100912139	0.0333333333333333	0.02	0.0126094242429779	-1.47712125471966	-1.69897000433602	-0.559757320153472	0.971383172367296
G10116_29566	298851	14.13	15	0.236651750982063	1.15014216184856	1.17609125905568	0.0942227030523076	0.579893510988653
G10116_28006	361285	10.7133333333333	10.31	0.038923731941249	1.02992461770766	1.01325866528352	-0.0475673731383449	0.914273786370901
G10116_8116	366078	0.01	0	0.0126094242429779	-2	0	-0.935964599482047	0.971383172367296
G10116_13908	305351	21.0766666666667	21.1133333333333	0.0117773106281392	1.32380192709356	1.32455680431623	0.0105714140407245	0.97324613873917
G10116_12235	207119	1.54	1.50666666666667	0.0126094242429779	0.187520720836463	0.178017180091721	-0.224343677958526	0.971383172367296
G10116_21763	290666	13.14	13.4833333333333	0.0126094242429779	1.11859536522376	1.12979727122863	0.0463720005243297	0.971383172367296
G10116_28734	108351807	0.143333333333333	0	0.070183607795644	-0.843652799140077	0	-3.99745597293255	0.850778276437873
G10116_10421	100910528	8.77666666666667	8.27333333333333	0.0126094242429779	0.943329604386406	0.917680522443048	-0.0777878013637773	0.971383172367296
G10116_12712	303244	18.21	19.1	0.0647400860139627	1.26030994579492	1.28103336724773	0.0854521053452872	0.861509188841818
G10116_18030	297416	21.39	20.89	0.0126094242429779	1.33021078457153	1.31993843998031	-0.0227295987019776	0.971383172367296
G10116_6587	408217	9.68666666666667	9.46	0.0126094242429779	0.98617435524234	0.975891136401793	-0.026261631083233	0.971383172367296
G10116_3218	309196	22.4533333333333	20.8433333333333	0.374785527166976	1.35128082377193	1.31896717396101	-0.102077281011562	0.421904806281483
G10116_3828	292764	8.77333333333333	8.94	0.0126094242429779	0.943164630222255	0.951337518795918	0.034526044122325	0.971383172367296
G10116_3889	103690092	0.05	0.0333333333333333	0.0126094242429779	-1.30102999566398	-1.47712125471966	-0.501769710296714	0.971383172367296
G10116_1114	295645	0.00333333333333333	0	0.0126094242429779	-2.47712125471966	0	-0.935964599482047	0.971383172367296
G10116_25503	363041	0.0133333333333333	0.0133333333333333	0.000940461916181114	-1.8750612633917	-1.8750612633917	0.0258201685125818	0.997836849400966
G10116_29033	100360880	0.813333333333333	0.69	0.045872013169779	-0.0897314283809332	-0.161150909262745	-0.234140392339627	0.899762703041468
G10116_26886	307251	0.01	0.02	0.0126094242429779	-2	-1.69897000433602	0.921786802895954	0.971383172367296
G10116_6391	500870	2.33333333333333	2.29666666666667	0.000940461916181114	0.367976785294594	0.361097967187964	0.011162897814343	0.997836849400966
G10116_25933	297123	101.62	98.2766666666667	0.207603123848265	2.00697919057428	1.99245041772234	-0.0403224776233905	0.620007404525027
G10116_4262	499766	5.39666666666667	4.93	0.0346226529961364	0.732125594033711	0.69284691927723	-0.0731917114181771	0.923373373443522
G10116_23475	307271	25.5466666666667	25.3033333333333	0.0032137584808781	1.40733424135083	1.40317773670609	-0.00573567166440338	0.992627359865717
G10116_23921	108348050	0.05	0	0.070183607795644	-1.30102999566398	0	-4.00154438967407	0.850778276437873
G10116_18605	100911956	23.3633333333333	18.0033333333333	2.37199382254517	1.36853480526388	1.25535292256153	-0.365583382679998	0.00424625603826949
G10116_29078	24468	648.943333333333	591.863333333333	4.29919257254719	2.81220677523627	2.77222143572409	-0.123964037107184	5.02119892822717e-05
G10116_1146	25211	0.06	0.0266666666666667	0.014651937975145	-1.22184874961636	-1.57403126772772	-1.29595942999421	0.966825423488602
G10116_9044	498798	21.4766666666667	20.2766666666667	0.244786087481769	1.33196687662668	1.30699656174326	-0.0769413398077334	0.569133189380285
G10116_9412	303493	8.04333333333333	9.17333333333333	0.815903253446309	0.905436067189123	0.962527174843811	0.199763322174247	0.152790638771512
G10116_7954	102551694	0	0.01	0.0126094242429779	0	-2	1.88496544833498	0.971383172367296
G10116_1935	360958	0.49	0.523333333333333	0.0126094242429779	-0.309803919971486	-0.281221602310429	-0.0817135628380901	0.971383172367296
G10116_9407	362814	20.33	18.9133333333333	0.635328206807924	1.30813737863804	1.27676807674017	-0.110889093675986	0.231564400056183
G10116_15358	287929	13.37	11.72	0.4389807763127	1.12613140726198	1.06892761168207	-0.168678521828429	0.363931144882864
G10116_1972	353256	44.1433333333333	44.38	0.0126094242429779	1.64486512433118	1.64718729789599	0.0158020095691809	0.971383172367296
G10116_21070	294696	22.3	21.9533333333333	0.000940461916181114	1.34830486304816	1.34150047165623	-0.00968364416528916	0.997836849400966
G10116_20006	303375	6.82	7.10333333333333	0.0259216430978172	0.833784374656479	0.851462194994539	0.0766487652299584	0.942059550810549
G10116_5122	296469	0.23	0.246666666666667	0.0126094242429779	-0.638272163982407	-0.607889534988686	0.273666624160753	0.971383172367296
G10116_7090	688146	1.59	1.29666666666667	0.0589871447339329	0.201397124320451	0.112828346606046	-0.281908807349607	0.872997209023373
G10116_2293	304893	5.02333333333333	5.2	0.0282583224524963	0.700991997594969	0.716003343634799	0.0564514282060123	0.937004502025564
G10116_16440	305830	6.10666666666667	6.13333333333333	0.0117116207097628	0.785804214612169	0.787696568289874	0.0183371905727251	0.973393359800975
G10116_3101	25148	0.223333333333333	0.246666666666667	0.0126094242429779	-0.651046452018837	-0.607889534988686	0.134102558833276	0.971383172367296
G10116_6854	307171	6.98666666666667	6.68333333333333	0.0126094242429779	0.844270023592027	0.824993122236538	-0.0553264517657878	0.971383172367296
G10116_15339	366174	1.02333333333333	1.03	0.00123439081686133	0.0100171207575227	0.0128372247051722	0.0259115502382409	0.997161745587845
G10116_21275	24511	658.14	702.06	4.16027570830157	2.81831828686649	2.84637422973009	0.100978243587519	6.9139190706541e-05
G10116_17368	102551692	0.0133333333333333	0.0266666666666667	0.0126094242429779	-1.8750612633917	-1.57403126772772	0.921678252297815	0.971383172367296
G10116_15320	295458	9.63333333333333	10.4766666666667	0.0763801716206892	0.983776588036885	1.02022312629792	0.129179551255016	0.838725463668821
G10116_13898	309280	10.1466666666667	10.67	0.389115732247841	1.00632339337887	1.02816441942447	0.084618582928098	0.408210590512082
G10116_13401	305392	7.23333333333333	6.33	0.844633688700544	0.859338479128867	0.801403710017355	-0.184343839743496	0.143009968602851
G10116_11678	302811	9.73333333333333	8.94666666666667	0.424091544941705	0.988261596728756	0.951661256777292	-0.129626161088488	0.376624401951644
G10116_163	311252	2.19666666666667	2.28333333333333	0.0126094242429779	0.341764159874348	0.358569316772762	0.0621028529238366	0.971383172367296
G10116_19016	363441	56.3833333333333	51.7533333333333	0.0904098167899071	1.75115074740434	1.71393832710774	-0.100197152467867	0.812063860155819
G10116_5130	499935	6.65333333333333	6.24	0.0887830515350203	0.82303928223169	0.795184589682424	-0.0865339081174815	0.815111364942453
G10116_4213	363288	0.0133333333333333	0.01	0.0110142436069744	-1.8750612633917	-2	0.290488572947042	0.974957661392446
G10116_6177	311764	8.09333333333333	8.12	0.0126094242429779	0.908127427683557	0.909556029241175	-0.0292939964651203	0.971383172367296
G10116_4221	84478	36.22	36.4966666666667	0.0126094242429779	1.55894844597804	1.56225320104881	0.020684382197966	0.971383172367296
G10116_14458	316342	1.09333333333333	1.10333333333333	0.000575378189176582	0.0387525889920153	0.042706739056055	-0.00116205744181308	0.998676019994676
G10116_6879	362377	5.42333333333333	6.08	0.774862974632622	0.734266298217196	0.783903579272735	0.174790580248604	0.16793337854597
G10116_10416	681361	26.0666666666667	25.58	0.0126094242429779	1.41608549834019	1.40790054014263	-0.0181648242831462	0.971383172367296
G10116_7148	361976	3.52666666666667	4.00333333333333	0.208910959807452	0.547364412979505	0.602421752683243	0.214395069157367	0.618143120469822
G10116_15104	114513	0.146666666666667	0.08	0.167478718960381	-0.833668578233474	-1.09691001300806	-0.829756118779242	0.680019366091012
G10116_2379	305478	9.63666666666667	10.5633333333333	0.336759343261069	0.983926836950995	1.02380098447064	0.141767377207028	0.460511687439086
G10116_9955	108348119	0.02	0.00666666666666667	0.0126094242429779	-1.69897000433602	-2.17609125905568	-1.45506346938167	0.971383172367296
G10116_17608	114593	0.0133333333333333	0.0133333333333333	0.000940461916181114	-1.8750612633917	-1.8750612633917	0.0258201724894811	0.997836849400966
G10116_6451	680866	1.73666666666667	2.04666666666667	0.10603455827383	0.239716468579863	0.311047116421506	0.25527146692287	0.783367305112628
G10116_1654	25165	27.9733333333333	25.5733333333333	0.586232395832277	1.44674422046584	1.40778733944294	-0.117793249010357	0.259279155908919
G10116_20690	308503	14.23	13.5633333333333	0.0126094242429779	1.15320490008428	1.13236643513362	-0.0588329546070276	0.971383172367296
G10116_18962	64828	0.306666666666667	0.503333333333333	0.291995150345026	-0.513333427374107	-0.298144307426493	0.685647146722372	0.510510700685497
G10116_22802	308282	4.77666666666667	4.80333333333333	0.0117773106281392	0.679124935677682	0.681542726094326	0.0144294832673442	0.97324613873917
G10116_24782	689173	0.0966666666666667	0.106666666666667	0.0126094242429779	-1.01472325682071	-0.971971276399755	0.187003812542803	0.971383172367296
G10116_9431	290595	292.346666666667	261.326666666667	3.48343110283215	2.46589814638084	2.4171837288826	-0.147300589567309	0.000328525357954941
G10116_4426	64020	0.26	0.18	0.131131684516695	-0.585026652029182	-0.744727494896694	-0.608355805974312	0.739381049784825
G10116_28777	316736	5.45333333333333	6.11	0.366083918684564	0.736662044615641	0.786041210242554	0.148598068838348	0.430443427909549
G10116_6494	113894	213.87	218.706666666667	0.226060973405723	2.33014986943265	2.3398620215032	0.0423885596917187	0.594208727960038
G10116_16340	85435	1.79	1.96	0.0952835662204522	0.252853030979893	0.292256071356476	0.136681420996968	0.803001642818308
G10116_2348	360663	5.09666666666667	5.05	0.00857400609519177	0.707286230692658	0.703291378118661	-0.0163031692884974	0.980451225969744
G10116_25737	311021	11.14	10.1366666666667	0.0323659713394538	1.04688519083771	1.00589516542447	-0.122010870622891	0.928183894986595
G10116_27222	690147	0.01	0.03	0.0126094242429779	-2	-1.52287874528034	1.50805389341126	0.971383172367296
G10116_8256	360776	64.53	67.89	0.190487524501889	1.80976166510712	1.83180580867439	0.0920599608390088	0.644929845789681
G10116_7565	311185	10.99	10.5666666666667	0.0126094242429779	1.04099769242349	1.02393800749809	-0.045083129045482	0.971383172367296
G10116_20348	500046	2.98	3.15333333333333	0.0126094242429779	0.474216264076255	0.49876988168213	0.0658744487277009	0.971383172367296
G10116_9595	108351992	0.0533333333333333	0.0533333333333333	0.000940461916181114	-1.27300127206374	-1.27300127206374	0.0251176452358995	0.997836849400966
G10116_25108	305853	29.9	28.5533333333333	0.0393625662981854	1.47567118832443	1.45565681534089	-0.0437564085266877	0.913350421857513
G10116_411	65138	45.9466666666667	44.9166666666667	0.0126094242429779	1.66225400972031	1.65240751913911	-0.0223917986830141	0.971383172367296
G10116_3452	59105	1.39333333333333	1.00666666666667	0.240409128504998	0.144055027055372	0.0028856882374896	-0.421699675506551	0.57489809756568
G10116_2324	301024	20.1933333333333	22.7233333333333	2.42481859715073	1.30520801427717	1.35647203927879	0.176946000628621	0.00375994422670306
G10116_10620	500972	81.3766666666667	76.32	1.56847695467872	1.91049989640542	1.88263836169604	-0.0856545186040201	0.0270099042937374
G10116_12031	100911832	14.88	16.9133333333333	2.46486895691045	1.17260293120986	1.22822920816605	0.191798649182197	0.00342871228171737
G10116_13247	360161	23.0366666666667	24.54	0.303035226098196	1.36241963824931	1.38987455839099	0.0999533754541654	0.497696714619406
G10116_24806	100911831	3.36666666666667	3.31333333333333	0.0027173437624105	0.527200119062981	0.52026512967765	-0.0155365441625457	0.993762618492756
G10116_6628	305623	14.1366666666667	15.5833333333333	0.564779491442255	1.15034701774005	1.19266036048887	0.153508307209988	0.27240840826872
G10116_3920	311731	10.0466666666667	9.57666666666667	0.0126094242429779	1.00202199325895	0.981214371272285	-0.0443330780252233	0.971383172367296
G10116_14809	288480	20.92	20.9066666666667	0.00133969433166832	1.32056168019524	1.32028479495672	0.00888820699916327	0.996919992786941
G10116_24761	261730	11.1166666666667	11.73	0.0630515790346924	1.04597458353291	1.06929801211553	0.0849786841479454	0.864865196860154
G10116_18779	299206	0.0133333333333333	0.0133333333333333	0.000940461916181114	-1.8750612633917	-1.8750612633917	0.0258201620401648	0.997836849400966
G10116_28686	290833	35.9233333333333	38.3866666666667	0.353605358105769	1.55537662813745	1.58418040148638	0.106514793075406	0.442990733670922
G10116_7113	301081	38.9533333333333	37.8966666666667	0.00385811124772098	1.59054462725459	1.57860101176391	0.00503092623100628	0.991155713401331
G10116_11648	297821	4.30333333333333	4.98	0.124864398333379	0.633804987546758	0.697229342759717	0.222610121565525	0.750128388640596
G10116_20314	25380	847.976666666667	821.416666666667	0.288133411089278	2.92838390216552	2.91456351050684	-0.0367294224968521	0.515070395603379
G10116_24184	102548568	0.01	0.02	0.0126094242429779	-2	-1.69897000433602	0.921786799081614	0.971383172367296
G10116_10906	114106	0.04	0.0433333333333333	0.000940461916181114	-1.39794000867204	-1.36317790241283	0.0263068776676225	0.997836849400966
G10116_12682	289993	51.94	49.3266666666667	0.051957475493426	1.71550194529328	1.693081768266	-0.0599739383334722	0.887242883320667
G10116_26185	364906	0.38	0.633333333333333	0.0904098167899071	-0.42021640338319	-0.198367653766834	1.02639661127081	0.812063860155819
G10116_851	295338	0.406666666666667	0.22	0.478561844502004	-0.390761424044914	-0.657577319177794	-0.874089230963949	0.332229471625277
G10116_8013	291057	17.7933333333333	16.9966666666667	0.0126094242429779	1.25025731473183	1.23036375724781	-0.0537466770722553	0.971383172367296
G10116_21561	108350113	0.0233333333333333	0	0.0126094242429779	-1.63202321470541	0	-0.935964599482047	0.971383172367296
G10116_2386	305244	5.45333333333333	5.44666666666667	0.0233488903236257	0.736662044615641	0.736130797476734	-0.0915690145907298	0.947656857611302
G10116_12661	246758	0.01	0.01	0.000940461916181114	-2	-2	0.0258201651695657	0.997836849400966
G10116_3859	100910207	10.4233333333333	10.4	0.000940461916181114	1.01800662652327	1.01703333929878	0.0048565797748122	0.997836849400966
G10116_7143	102549812	0.00666666666666667	0.0366666666666667	0.000940461916181114	-2.17609125905568	-1.43572856956144	0.0258201456297998	0.997836849400966
G10116_92	288092	19.96	19.17	0.0265431896477076	1.30016053695135	1.28262211287806	-0.0493059711270067	0.94071227358196
G10116_16237	79451	1.34333333333333	5.17666666666667	5.78708551550435	0.128183791421446	0.714050201008896	1.96535334900639	1.63273042063913e-06
G10116_4113	363858	15.06	17.43	0.731220286274874	1.17782497186468	1.24129738710999	0.175818793652543	0.185686236380055
G10116_5919	64086	4.18666666666667	4.01666666666667	0.0266946944830019	0.621868384681515	0.603865792191225	-0.0867173231314421	0.940384160729462
G10116_29827	686779	3.09	2.88	0.0385446860770932	0.489958479424835	0.459392487759231	-0.0960338164534975	0.91507209947067
G10116_9075	102552143	0.0433333333333333	0	0.0126094242429779	-1.36317790241283	0	-1.83578477626353	0.971383172367296
G10116_22905	300446	2.55666666666667	2.54	0.000940461916181114	0.407674109229319	0.404833716619938	-0.00793380381172996	0.997836849400966
G10116_7161	500112	0.02	0.01	0.0126094242429779	-1.69897000433602	-2	-1.29728700080833	0.971383172367296
G10116_3555	108348056	1.83333333333333	1.89333333333333	0.0126094242429779	0.263241434774581	0.277227080991356	0.0538814844259711	0.971383172367296
G10116_8987	689800	6.57333333333333	7.40666666666667	0.186373298476347	0.81778565588553	0.869622799885187	0.159072462126269	0.65106852654476
G10116_25650	498982	0.02	0.0133333333333333	0.0126094242429779	-1.69897000433602	-1.8750612633917	-0.389858316258743	0.971383172367296
G10116_3131	302946	20.63	20.2366666666667	0.0126094242429779	1.31449922797315	1.30613897815329	-0.0162678506377699	0.971383172367296
G10116_2930	29254	0.473333333333333	0.523333333333333	0.0126094242429779	-0.324832910336606	-0.281221602310429	0.13432109827997	0.971383172367296
G10116_4559	299626	8.91666666666667	11.8366666666667	2.50463236877427	0.950202531637585	1.07322941758195	0.426058407809915	0.00312872672046043
G10116_19896	171352	0.616666666666667	0.623333333333333	0.000940461916181114	-0.209949526316648	-0.205279648183164	0.0258413060401712	0.997836849400966
G10116_2562	314903	2.83666666666667	2.88666666666667	0.00940175422654752	0.452808305364926	0.460396637297685	0.0162529547851504	0.978584304357606
G10116_20881	684189	1.36666666666667	1.53333333333333	0.018849385373565	0.135662602000074	0.185636576961911	0.177550769625209	0.95752608663287
G10116_10619	296259	0.08	0.14	0.161914518034251	-1.09691001300806	-0.853871964321762	0.842679350961925	0.688787856772184
G10116_18255	316001	2.28333333333333	1.93	0.0408949864304646	0.358569316772762	0.285557309007774	-0.230621752304665	0.910133318702729
G10116_30169	685756	0.0166666666666667	0.00333333333333333	0.139028997766883	-1.77815125038364	-2.47712125471966	-2.45619623747706	0.726057477085428
G10116_9960	60444	0.613333333333333	0.523333333333333	0.0412589818519062	-0.212303431710126	-0.281221602310429	-0.179127301160661	0.909370827849786
G10116_12114	287612	4.32	4.44333333333333	0.0126094242429779	0.635483746814912	0.647708894694196	0.0659873654990125	0.971383172367296
G10116_28498	100196907	154.703333333333	160.21	0.437556678334608	2.18949967137666	2.20468962042036	0.0605000024429591	0.3651264726985
G10116_6011	108348324	0	0.0166666666666667	0.0126094242429779	0	-1.77815125038364	0.987588752160442	0.971383172367296
G10116_27497	100909795	0.0466666666666667	0	0.187533045570133	-1.33099321904142	0	-5.47543913825334	0.649332221853668
G10116_9933	29603	47.2566666666667	48.4566666666667	0.0714193618948749	1.67446308464023	1.68535353571846	0.0455068825982004	0.848360888169508
G10116_15864	360763	9.95	10.56	0.0395898947141132	0.997823080745725	1.02366391819779	0.100917008071699	0.912872460056596
G10116_22709	311559	0	0.0133333333333333	0.0126094242429779	0	-1.8750612633917	0.987588752160442	0.971383172367296
G10116_27357	25405	207.236666666667	192.98	2.25122857601575	2.31646659818797	2.28551230206624	-0.0949597261659247	0.00560752765353201
G10116_4947	317676	0.25	0.246666666666667	0.0126094242429779	-0.602059991327962	-0.607889534988686	-0.345002370200946	0.971383172367296
G10116_4545	29322	18.2	19.06	0.161783240560604	1.26007138798507	1.28012289630231	0.0628364191744988	0.688996093351698
G10116_10773	362134	32.8133333333333	31.7233333333333	0.0126094242429779	1.5160503503111	1.5013788145918	-0.0399001606455714	0.971383172367296
G10116_429	286998	4.43	4.54333333333333	0.0120439753222033	0.64640372622307	0.657374601115011	0.0241378341570722	0.972648731374422
G10116_28427	690026	0.44	0.366666666666667	0.0126094242429779	-0.356547323513813	-0.435728569561437	-0.237218419869025	0.971383172367296
G10116_5835	289199	0.01	0.01	0.000940461916181114	-2	-2	0.0258201580504853	0.997836849400966
G10116_23884	84575	63.2033333333333	60.6266666666667	0.262489894288355	1.80073998350545	1.78266369081341	-0.0521717396213498	0.546399264041007
G10116_5117	65031	0.04	0.02	0.0126094242429779	-1.39794000867204	-1.69897000433602	-0.973002181301129	0.971383172367296
G10116_26136	314612	10.4266666666667	11.8833333333333	1.49584412881377	1.01814548966815	1.07493827946822	0.196950681318004	0.03192683524906
G10116_15299	313262	6.92666666666667	6.43	0.366083918684564	0.840524288501496	0.808210972924222	-0.100955565695083	0.430443427909549
G10116_789	24311	0.0433333333333333	0.05	0.00869743560762249	-1.36317790241283	-1.30102999566398	0.24692361625301	0.980172614505467
G10116_25803	80773	17.5066666666667	17.3766666666667	0.000940461916181114	1.24320346269778	1.23996647020736	-0.00221983975341765	0.997836849400966
G10116_1659	307305	0	0.00666666666666667	0.0126094242429779	0	-2.17609125905568	0.987588752160442	0.971383172367296
G10116_2029	302983	12.6633333333333	14.39	2.34885384247257	1.10254803883506	1.1580607939366	0.196929053941253	0.00447864003032861
G10116_504	29613	0.01	0.0166666666666667	0.0126094242429779	-2	-1.77815125038364	0.441134365820874	0.971383172367296
G10116_25265	64322	388.45	379.97	0.0497891532214513	2.58933512578414	2.57974930885686	-0.022072898503129	0.891683738965105
G10116_14423	294429	31.0766666666667	28.5666666666667	2.9508171572247	1.49243442950118	1.45585956720354	-0.134132550752763	0.00111990927840878
G10116_26527	681091	1.87	2.20666666666667	0.284822877716137	0.271841606536499	0.343736734720038	0.245633138108355	0.519011669038307
G10116_21465	24559	0.18	0.15	0.0126094242429779	-0.744727494896694	-0.823908740944319	-0.254075620811709	0.971383172367296
G10116_18243	367323	3.69333333333333	3.19	0.41793648407869	0.567418505672748	0.503790683057181	-0.203425872641068	0.382000134585357
G10116_28850	171290	0	0.05	0.0325608777112057	0	-1.30102999566398	2.46840671855588	0.927767430182253
G10116_3111	300754	8.76	9.86	0.512933233594326	0.942504106168081	0.993876914941211	0.165343992604789	0.306949384176994
G10116_6605	313131	6.89333333333333	6.71666666666667	0.0567079376382707	0.838429279702242	0.827153795757466	-0.0743397082630815	0.877590801186127
G10116_8608	362894	29.17	28.7833333333333	0.0126094242429779	1.46493642912173	1.45914108718381	-0.011811789318501	0.971383172367296
G10116_10901	295707	43.7866666666667	41.5333333333333	0.821800552811591	1.6413418850557	1.61839678760349	-0.0703809763121503	0.150729912552729
G10116_15224	103694867	0.87	0.933333333333333	0.0126094242429779	-0.0604807473813815	-0.0299632233774434	0.115060733420431	0.971383172367296
G10116_16715	56780	0.12	0.15	0.0126094242429779	-0.920818753952375	-0.823908740944319	0.472738114938741	0.971383172367296
G10116_3502	170641	0.0433333333333333	0.02	0.0720614526040642	-1.36317790241283	-1.69897000433602	-0.848896811985234	0.847107540069824
G10116_18130	361881	9.89333333333333	11.1133333333333	0.455478306640601	0.995342641887327	1.04584434077232	0.177301116208306	0.350365788918023
G10116_12270	364899	0.156666666666667	0.186666666666667	0.0126094242429779	-0.805023396783944	-0.728933227713461	0.288678972777823	0.971383172367296
G10116_29431	305841	0.01	0	0.0126094242429779	-2	0	-0.935964599482047	0.971383172367296
G10116_5204	298992	1.92666666666667	1.97666666666667	0.00639621518282536	0.284806583700867	0.295933438644601	-0.0196080336928227	0.985380094274321
G10116_2600	360254	0.916666666666667	0.97	0.0126094242429779	-0.0377885608893996	-0.0132282657337552	0.0791382755164091	0.971383172367296
G10116_26758	305055	9.52666666666667	8.93	0.143808347171773	0.978940969735289	0.950851458888546	-0.0854643166345955	0.718111121602444
G10116_2724	246153	0.02	0.0166666666666667	0.0126094242429779	-1.69897000433602	-1.77815125038364	-0.974435646933012	0.971383172367296
G10116_16273	299851	27.3033333333333	28.1966666666667	0.119544285469347	1.43621567121296	1.45019777023999	0.0550941497516726	0.759373984548392
G10116_11654	102553140	0.12	0.14	0.0126094242429779	-0.920818753952375	-0.853871964321762	0.202216464433312	0.971383172367296
G10116_1717	367832	9.93	9.00333333333333	0.953523718169894	0.996949248495381	0.954403329467788	-0.130075689561037	0.111295160939955
G10116_29100	304271	12.91	12.0433333333333	0.189064204303173	1.11092624226642	1.08074670684836	-0.0921705563921882	0.647046951927515
G10116_6261	361807	8.97666666666667	11.3666666666667	1.87401922341657	0.953115098691848	1.05563312427284	0.350758692616171	0.0133653635539008
G10116_18491	363273	11.0633333333333	11.89	0.167150261159076	1.04388599768894	1.07518185461869	0.0996977116394883	0.680533860654881
G10116_15944	363278	11.8033333333333	11.6333333333333	0.00480393949682283	1.07200467203845	1.06570417223952	-0.00946803856918538	0.988999473739785
G10116_13024	367295	0.0233333333333333	0.00666666666666667	0.0198066075664004	-1.63202321470541	-2.17609125905568	-1.29610318424565	0.955417941339487
G10116_19755	363930	0.606666666666667	0.456666666666667	0.0362688403016835	-0.217049866734587	-0.340400687563255	-0.39783873368889	0.919879964318019
G10116_25776	294436	12.16	11.4766666666667	0.0141961945050169	1.08493357493672	1.05981576798501	-0.0720077040104792	0.967840531130449
G10116_8333	362749	5.24666666666667	4.85	0.0231462636002702	0.719883473303384	0.685741738602264	-0.0927527100313283	0.948099104551953
G10116_18816	102553382	1.59666666666667	1.44333333333333	0.0126094242429779	0.203214258694902	0.159366641633702	-0.125928306213176	0.971383172367296
G10116_13254	679082	1.58666666666667	1.76333333333333	0.099413416409573	0.200485698000832	0.246334417315522	0.154124237322283	0.795401825874814
G10116_3617	312371	6.85333333333333	6.52	0.0428369809469175	0.835901855603575	0.81424759573192	-0.0568187176748303	0.906072645251095
G10116_5928	303611	13.49	14.07	0.175563530167433	1.1300119496719	1.14829409743475	0.0683773377378553	0.667477252835852
G10116_2397	314586	1.19	1.18	0.000940461916181114	0.0755469613925307	0.0718820073061253	-0.00772621980219125	0.997836849400966
G10116_21972	363142	13.84	12.6366666666667	0.450723804227821	1.14113609012074	1.10163252970677	-0.127032368164193	0.354222542345636
G10116_12036	306792	28.1	32.6033333333333	5.69446456117033	1.44870631990508	1.51326200418657	0.222542999153612	2.02085632900179e-06
G10116_4021	688133	5.48666666666667	5.23	0.0199514642148016	0.739308576156589	0.718501688867274	-0.0525162146986499	0.9550993198325
G10116_14427	297797	30.18	26.7466666666667	1.26146568357346	1.47971923543957	1.4272696652927	-0.166043963665115	0.054768937574544
G10116_3821	361585	13.1133333333333	11.8566666666667	1.03421564534505	1.11771310086365	1.07396261046612	-0.14796708668003	0.0924239136657362
G10116_27897	502308	0.02	0.0733333333333333	0.100654884740408	-1.69897000433602	-1.13469857389746	2.02397237462799	0.79313134770076
G10116_6159	259226	0.02	0.06	0.0126094242429779	-1.69897000433602	-1.22184874961636	1.50588351284978	0.971383172367296
G10116_8463	363294	24.7433333333333	23.1866666666667	0.521845015908592	1.39345820583302	1.36523831861101	-0.0862964518152051	0.300714925465545
G10116_23395	100192313	23.3766666666667	21.8033333333333	0.530254573171285	1.36878258417912	1.3385228944123	-0.0930982540486529	0.294947980442066
G10116_27036	29248	0.473333333333333	0.513333333333333	0.0117116207097628	-0.324832910336606	-0.2896005338832	0.13262440225666	0.973393359800975
G10116_14253	102548478	0.463333333333333	0.25	0.0412589818519062	-0.334106454465568	-0.602059991327962	-0.974014574686315	0.909370827849786
G10116_11773	102556098	1.73	1.53	0.0427189678654953	0.238046103128795	0.184691430817599	-0.172941340716057	0.906318890503423
G10116_9156	25012	0.216666666666667	0.31	0.0514526378387619	-0.664207898076806	-0.508638306165727	0.517630318043134	0.888274842211224
G10116_10566	292847	3.80333333333333	4.04	0.0363143980310447	0.580164389698552	0.606381365110605	0.108180132724203	0.91978347346627
G10116_10120	288106	1.49666666666667	1.17	0.231552624085902	0.175125086283662	0.0681858617461616	-0.301971288561732	0.586742268908045
G10116_19320	288176	6.47666666666667	6.50666666666667	0.000940461916181114	0.81135154588012	0.813358558611011	-0.00765834586016216	0.997836849400966
G10116_8679	170914	0.976666666666667	0.796666666666667	0.113999674259068	-0.0102536343655528	-0.0987233537715246	-0.287284501029932	0.769131017170201
G10116_2927	63886	0.7	0.593333333333333	0.0440062428009481	-0.154901959985743	-0.226701252410769	-0.235521886966045	0.903636484233646
G10116_15692	64019	0.293333333333333	0.206666666666667	0.0174218176946857	-0.532638582569494	-0.684729565221408	-0.481679491900256	0.960678745564023
G10116_7360	311742	1.22	1.19666666666667	0.000940461916181114	0.0863598306747482	0.0779731938586579	-0.0224988758064011	0.997836849400966
G10116_22280	24235	0.00666666666666667	0	0.0126094242429779	-2.17609125905568	0	-0.935964599482047	0.971383172367296
G10116_5104	300675	30.47	32.0133333333333	0.183034812550677	1.48387245422267	1.50533089666533	0.0806176262173701	0.656092672554163
G10116_16705	361921	6.64333333333333	5.49666666666667	1.67448995793316	0.822386043980825	0.740099400924856	-0.266123142018388	0.0211597261170358
G10116_29652	298018	7.32666666666667	7.25333333333333	0.000940461916181114	0.864906433367809	0.86053763630648	-0.00680687705777731	0.997836849400966
G10116_21077	25425	71.1333333333333	74.46	0.416532567429046	1.85207316036879	1.87192303188237	0.085482867832434	0.383237000657001
G10116_1841	297332	8.07	8.60666666666667	0.176344816504087	0.90687353472207	0.934834983210739	0.126608621198585	0.666277555199394
G10116_25818	116589	0.0133333333333333	0.05	0.17563257112361	-1.8750612633917	-1.30102999566398	2.19458983514803	0.667371150624366
G10116_5344	316008	4.50333333333333	4.88333333333333	0.1141254370281	0.653534094302368	0.688716369970465	0.169121825096277	0.768908324857448
G10116_2158	114597	80.8666666666667	82.6133333333333	0.0572158274022655	1.90776954181089	1.91705014569547	0.0451752549258984	0.876565094253008
G10116_10248	102553138	0.0133333333333333	0.00333333333333333	0.0126094242429779	-1.8750612633917	-2.47712125471966	-0.868451655062304	0.971383172367296
G10116_4154	684558	15.79	16.9633333333333	0.769240878841917	1.19838213000829	1.22951119615363	0.110438461772357	0.170121467810822
G10116_26945	287363	0.0133333333333333	0	0.0126094242429779	-1.8750612633917	0	-0.935964599482047	0.971383172367296
G10116_20586	102546793	0.00666666666666667	0	0.0126094242429779	-2.17609125905568	0	-0.935964599482047	0.971383172367296
G10116_13123	171522	0.28	0.22	0.0126094242429779	-0.552841968657781	-0.657577319177794	-0.33627215437466	0.971383172367296
G10116_12612	108350563	0	0.00333333333333333	0.0126094242429779	0	-2.47712125471966	0.987588752160442	0.971383172367296
G10116_3138	292569	11.0633333333333	10.7633333333333	0.0126094242429779	1.04388599768894	1.0319467902975	-0.0365125559131228	0.971383172367296
G10116_8849	102557607	0.56	0.566666666666667	0.000940461916181114	-0.2518119729938	-0.246672333341388	0.0253039870051607	0.997836849400966
G10116_25853	310200	0	0.02	0.050970091150392	0	-1.69897000433602	2.46849758169183	0.889262357176894
G10116_2748	54304	24.42	25.5166666666667	0.020016825776193	1.38774565960886	1.40682394031462	0.0796177328118483	0.954955587669113
G10116_12351	103694158	0.0266666666666667	0.0533333333333333	0.0256162857496556	-1.57403126772772	-1.27300127206374	1.02639462411908	0.942722156420631
G10116_8468	102547504	0.106666666666667	0.186666666666667	0.0126094242429779	-0.971971276399755	-0.728933227713461	0.610157892014518	0.971383172367296
G10116_28789	293427	137.583333333333	137.363333333333	0.01183929639845	2.13856582721517	2.13787082110676	0.00844574647573057	0.97310723965309
G10116_25522	103690149	4.09666666666667	4.41333333333333	0.160014950272498	0.612430628166792	0.644766730384018	0.136202702640763	0.69180715554954
G10116_268	29752	395.933333333333	402.9	0.0672339879063134	2.59762206622134	2.60519726738838	0.0443275893409745	0.856576217263954
G10116_1092	117257	18.7633333333333	19.6966666666667	0.313220129928047	1.27330999394054	1.29439273526	0.0788257364176658	0.486160723969134
G10116_5893	25248	0.146666666666667	0.1	0.0688316278351883	-0.833668578233474	-1	-0.478501216520625	0.853430917576559
G10116_10226	307067	12.1933333333333	11.3433333333333	0.699802099165204	1.08612244642073	1.05474069437615	-0.0964582388345121	0.199617173029516
G10116_4830	686008	40.9366666666667	37.6633333333333	0.170040494111901	1.61211247664574	1.57591875392308	-0.106013214565144	0.676019939584503
G10116_21171	365881	0.00333333333333333	0.00333333333333333	0.000940461916181114	-2.47712125471966	-2.47712125471966	0.0258201724894811	0.997836849400966
G10116_8587	100360801	0	0.01	0.099413416409573	0	-2	2.88382751277275	0.795401825874814
G10116_18411	353231	18.43	17.8533333333333	0.0459707797228265	1.26552533521907	1.25171931362031	-0.0485292572329444	0.899558103719407
G10116_17472	363091	4.85666666666667	5.56666666666667	0.301885986146011	0.686338297050328	0.745595216427921	0.187648188788363	0.49901547510171
G10116_20888	303215	0.0466666666666667	0.0366666666666667	0.0126094242429779	-1.33099321904142	-1.43572856956144	-0.434395166954195	0.971383172367296
G10116_20637	85265	9.65333333333333	9.94	0.0185423282543008	0.984677302805447	0.997386384397313	0.0507385446996244	0.958203321036271
G10116_1944	314690	34.4166666666667	30.8666666666667	3.60721096784877	1.53676880560878	1.48948973196227	-0.149247536888371	0.000247052374364321
G10116_15750	298894	0.373333333333333	0.386666666666667	0.00280428190253006	-0.427903232049481	-0.412663265492744	0.0470749051031418	0.993563704551918
G10116_13324	100911495	0.0133333333333333	0	0.0126094242429779	-1.8750612633917	0	-0.935964599482047	0.971383172367296
G10116_1316	317391	1.19	1.43333333333333	0.310851183595048	0.0755469613925307	0.156347200859923	0.264692893082322	0.488819830841922
G10116_2151	292554	2.9	2.46	0.0126094242429779	0.462397997898956	0.390935107103379	-0.11926202033438	0.971383172367296
G10116_1423	362934	24.42	25.3033333333333	0.0605023270965689	1.38774565960886	1.40317773670609	0.0685272571380908	0.869956771530465
G10116_11031	367289	6.1	5.38	0.792695304659345	0.785329835010767	0.730782275666389	-0.178337321424416	0.161177603962799
G10116_1863	363735	17.3533333333333	16.0066666666667	0.739929953120193	1.23938290905355	1.20430090100135	-0.105862470745889	0.18199943798323
G10116_5684	296732	22.7766666666667	21.7833333333333	0.0198066075664004	1.35749016600303	1.3381243371969	-0.0452566777714259	0.955417941339487
G10116_23325	363991	0	0.01	0.0126094242429779	0	-2	0.987588752160442	0.971383172367296
G10116_25797	313845	11.26	11.7366666666667	0.184634447305412	1.05153839051533	1.06954477035052	0.0673077395716704	0.653680534636624
G10116_3566	64161	12.2066666666667	11.5833333333333	0.208884646459366	1.08659708524602	1.06383355420647	-0.0671059744325917	0.618180574106776
G10116_23620	294235	34.39	40.69	2.179600290112	1.53643217582201	1.60948768985329	0.254417733980093	0.00661301807727003
G10116_27019	313786	18.5933333333333	17.27	0.0351884425298813	1.26935725521037	1.23729233756746	-0.0923054165936326	0.922171205671713
G10116_7612	25206	0.00333333333333333	0	0.0126094242429779	-2.47712125471966	0	-0.935964599482047	0.971383172367296
G10116_16106	25721	96.4266666666667	99.8966666666667	0.455478306640601	1.98419715407561	1.99955099701051	0.0595716280394966	0.350365788918023
G10116_22323	100909445	12.2566666666667	11.2433333333333	0.407435558499232	1.0883723751492	1.05089508646954	-0.116967013703659	0.39134919200994
G10116_26124	691083	1.80666666666667	1.79	0.000940461916181114	0.256878031818725	0.252853030979893	-0.00424340252158703	0.997836849400966
G10116_22582	290635	60.5566666666667	60.31	0.000940461916181114	1.7821619614703	1.78038932847095	0.00467575087896335	0.997836849400966
G10116_7288	300036	19.0533333333333	19.68	0.0198066075664004	1.27997096539927	1.29402509409532	0.0584924039517947	0.955417941339487
G10116_18447	100361920	0.46	0.426666666666667	0.0126094242429779	-0.337242168318426	-0.369911285071794	-0.101356497293904	0.971383172367296
G10116_9608	362375	11.1166666666667	9.53333333333333	0.986032910170696	1.04597458353291	0.97924477840938	-0.21622600551018	0.103268314764897
G10116_1602	302915	45.2166666666667	47.83	0.534152869381849	1.65529854337795	1.67970038087196	0.0930298409651612	0.292312327265986
G10116_10843	108348192	0.54	0.49	0.0126094242429779	-0.267606240177031	-0.309803919971486	-0.163283809784269	0.971383172367296
G10116_4599	103694000	4.67333333333333	5.41	0.447402321659859	0.669626758910977	0.733197265106569	0.220775359682127	0.356942021046172
G10116_28334	315430	31.2733333333333	30.84	0.0126094242429779	1.49517417389148	1.48911436937892	-0.0130837251515531	0.971383172367296
G10116_8134	367171	140.27	135.833333333333	0.231749513404624	2.14696479698975	2.13300635835633	-0.0384679967975066	0.586476327000274
G10116_16024	25462	58.4333333333333	56.5733333333333	0.0126094242429779	1.76666066137413	1.75261176837492	-0.0292098522593701	0.971383172367296
G10116_21714	306544	8.79333333333333	8.98	0.0126094242429779	0.944153536490684	0.953276336667304	0.0488690258815928	0.971383172367296
G10116_12618	313699	26.2833333333333	26.4666666666667	0.0126094242429779	1.41968044294526	1.42269924770743	0.0183604344874428	0.971383172367296
G10116_20432	367012	0.00666666666666667	0.00666666666666667	0.000940461916181114	-2.17609125905568	-2.17609125905568	0.0258201546967201	0.997836849400966
G10116_1038	296954	26.9033333333333	25.9233333333333	0.110029896916375	1.42980609258929	1.41369084423546	-0.045835140488321	0.776193681465878
G10116_17557	361321	24.6433333333333	24.3466666666667	0.000940461916181114	1.39169945147785	1.38643950980658	-0.00485672526286728	0.997836849400966
G10116_19839	362681	12.6066666666667	12.8133333333333	0.225260036225166	1.10060026978936	1.10766212427684	0.125683713197419	0.595305594276733
G10116_7771	361052	12.0266666666667	12.9133333333333	0.146088198780518	1.08014527415024	1.11103836166343	0.10255255522752	0.714351237181407
G10116_597	500827	0.00666666666666667	0	0.0126094242429779	-2.17609125905568	0	-0.935964599482047	0.971383172367296
G10116_8712	317344	14.1133333333333	14.2033333333333	0.0123957850080715	1.14962959896373	1.15239027948079	-0.0192850902081475	0.971861135173671
G10116_23554	500531	0.00666666666666667	0	0.0126094242429779	-2.17609125905568	0	-0.935964599482047	0.971383172367296
G10116_27216	100124593	0	0.0266666666666667	0.0126094242429779	0	-1.57403126772772	1.88418400925388	0.971383172367296
G10116_9491	114711	14.62	13.7566666666667	0.0930812122804539	1.16494737262184	1.13851321415775	-0.069692680946761	0.807084092875178
G10116_27661	680448	1.68	1.78333333333333	0.021715567227046	0.225309281725863	0.251232527301565	0.0951282644248291	0.951227577801962
G10116_18334	103690088	0.0666666666666667	0.0333333333333333	0.0126094242429779	-1.17609125905568	-1.47712125471966	-0.873575682636506	0.971383172367296
G10116_29101	89815	45.7733333333333	46.0233333333333	0.0126094242429779	1.66061254003405	1.66297807013113	0.0202193661011877	0.971383172367296
G10116_5842	313438	8.39333333333333	7.42	1.51766292565714	0.923934471052181	0.870403905279027	-0.173155527376937	0.0303624682968902
G10116_4517	367073	29.84	28.0666666666667	0.0563713530101895	1.47479881880063	1.44819083677999	-0.0784251464148157	0.878271210628629
G10116_14648	362728	7.27333333333333	6.56666666666667	0.338518295924063	0.86173349153266	0.817344971441931	-0.138917019276295	0.458650323406144
G10116_9441	361916	7.37	7.13	0.0126094242429779	0.867467487859051	0.853089529851865	-0.0376070116365766	0.971383172367296
G10116_27557	363227	3.47	4.43666666666667	1.16914412504454	0.540329474790874	0.647056800755013	0.361987800692092	0.067741666268921
G10116_5991	361241	66.8133333333333	72.54	1.35398992558459	1.82486313935078	1.86057755124442	0.116061711765334	0.0442598639292139
G10116_10603	29722	17.05	16.7466666666667	0.0126094242429779	1.23172438332852	1.22392837600948	-0.0143213845652646	0.971383172367296
G10116_738	298534	0.613333333333333	0.553333333333333	0.0126094242429779	-0.212303431710126	-0.257013166679608	-0.114053124551653	0.971383172367296
G10116_26562	114858	0.156666666666667	0.143333333333333	0.00491747018555443	-0.805023396783944	-0.843652799140077	-0.105471388641906	0.988740969150513
G10116_20094	83521	19.43	20.0833333333333	0.0221399015876953	1.28847280059978	1.30283579652724	0.0542009955203642	0.950298619603476
G10116_8022	299284	8.37666666666667	8.07333333333333	0.0412589818519062	0.923071233872914	0.907052884087371	-0.0407274604309233	0.909370827849786
G10116_22508	310467	16.7266666666667	15.9533333333333	0.111372866953352	1.22340940225893	1.20285143955775	-0.0606582452662929	0.773797162871314
G10116_13416	103693237	0.0366666666666667	0.0266666666666667	0.0108555479730325	-1.43572856956144	-1.57403126772772	-0.387841893600817	0.975313985965851
G10116_8391	293991	107.436666666667	110.506666666667	0.0720614526040642	2.0311525254357	2.04338847900946	0.056439668817005	0.847107540069824
G10116_11961	500475	0.496666666666667	0.41	0.0126094242429779	-0.303934986307388	-0.387216143280264	-0.218339166616293	0.971383172367296
G10116_19717	295678	21.1766666666667	19.8666666666667	0.656788777078851	1.3258576006156	1.29812500502057	-0.113169206738562	0.220399813620103
G10116_2289	293148	2.98	3.02333333333333	0.0126094242429779	0.474216264076255	0.480486032340432	0.0382174292092136	0.971383172367296
G10116_4309	102552901	0.00666666666666667	0.0166666666666667	0.0126094242429779	-2.17609125905568	-1.77815125038364	0.923038204496416	0.971383172367296
G10116_907	362326	1.57333333333333	1.56	0.000509764909964137	0.196820743914424	0.193124598354462	0.000773183705732659	0.998826911524255
G10116_20423	103689968	51.46	44.5166666666667	2.9890334235002	1.71146978187433	1.64852263763773	-0.195375054623535	0.00102557299465157
G10116_16877	25455	7.57666666666667	7.63666666666667	0.00869743560762249	0.879478181005308	0.882903834469735	0.0219023655080022	0.980172614505467
G10116_17205	297995	69.9066666666667	67.6966666666667	0.0241197920393302	1.84451859432202	1.8305672848755	-0.0358924456082529	0.94597619547183
G10116_23425	360615	0.0233333333333333	0.02	0.000940461916181114	-1.63202321470541	-1.69897000433602	0.0270315619135038	0.997836849400966
G10116_28830	100359675	0.00666666666666667	0	0.0126094242429779	-2.17609125905568	0	-0.935964599482047	0.971383172367296
G10116_20456	689788	5.25666666666667	5.39333333333333	0.0126094242429779	0.720710438609241	0.731857262556591	0.0453084847737514	0.971383172367296
G10116_13104	361381	33.4933333333333	34.9166666666667	0.265559358610827	1.52495837167346	1.54303277691867	0.0756152893894222	0.542551091326083
G10116_7668	360838	0.03	0.0233333333333333	0.0126094242429779	-1.52287874528034	-1.63202321470541	-0.871678047579838	0.971383172367296
G10116_9485	25665	0.166666666666667	0.193333333333333	0.0126094242429779	-0.778151250383643	-0.713693261156726	0.147970858772834	0.971383172367296
G10116_9672	81732	204.703333333333	191.826666666667	1.52965140905607	2.31112491465316	2.28290898021301	-0.0848717864907028	0.0295357899611495
G10116_29647	361268	2.51666666666667	2.71333333333333	0.0126094242429779	0.400825696909526	0.433503150169538	0.120456777072713	0.971383172367296
G10116_25478	499754	0	0.0133333333333333	0.0126094242429779	0	-1.8750612633917	1.88283104636851	0.971383172367296
G10116_16041	100911865	0.76	0.826666666666667	0.0126094242429779	-0.119186407719209	-0.082669573893446	0.118522587065793	0.971383172367296
G10116_21035	290209	0.00333333333333333	0	0.0126094242429779	-2.47712125471966	0	-0.935964599482047	0.971383172367296
G10116_4678	681096	1.16666666666667	0.99	0.0745855236786143	0.0669467896306145	-0.00436480540245009	-0.228078287276772	0.842198524701679
G10116_111	312303	5.20666666666667	4.99666666666667	0.0126094242429779	0.716559774821619	0.698680378128617	-0.056475803560647	0.971383172367296
G10116_1348	362013	183.303333333333	181.14	0.0126094242429779	2.26317036258966	2.25801436340674	-0.00953737143163325	0.971383172367296
G10116_16796	680989	0.203333333333333	0.176666666666667	0.0126094242429779	-0.691791419708896	-0.752845385118873	-0.202460453701752	0.971383172367296
G10116_6659	117106	43.81	41.25	0.305573988277798	1.64157325317818	1.61542395288594	-0.0778237959973888	0.494795808195168
G10116_10366	60331	6.88	7.35666666666667	0.119320932609728	0.837588438235511	0.866681078441993	0.0855282237576879	0.759764622650803
G10116_3091	362558	4.62	5.23333333333333	1.42507739581042	0.664641975556125	0.718778397689571	0.197766501349077	0.0375770432107257
G10116_22216	287285	1.71333333333333	2.01	0.315624709012252	0.233841864275612	0.303196057420489	0.23937123407738	0.483476412610413
G10116_1612	25701	21.17	19.9866666666667	0.0589871447339329	1.32572085801941	1.30074036945658	-0.0549194342922404	0.872997209023373
G10116_7747	291947	8.13666666666667	7.65333333333333	0.0550284140164556	0.910446524697526	0.883850629006273	-0.080294277937636	0.88099123166257
G10116_2115	317343	12.5733333333333	10.7833333333333	3.59015128540857	1.09945042934563	1.03275303028506	-0.220262663634283	0.000256950054769115
G10116_3262	296099	18.5566666666667	17.9766666666667	0.0695523016528487	1.26849996658728	1.2547091655685	-0.0388641558891875	0.852015897772701
G10116_9382	363498	0.0366666666666667	0.02	0.0126094242429779	-1.43572856956144	-1.69897000433602	-0.869939963906081	0.971383172367296
G10116_17413	312828	27.6366666666667	25.97	0.859059221973501	1.44148566042532	1.4144719496293	-0.0830221439226881	0.13833777236965
G10116_30192	83526	15.52	15.7433333333333	0.0245126686634151	1.19089171692217	1.19709669085704	0.0273218886081312	0.945120822225771
G10116_4311	64672	0.423333333333333	0.403333333333333	0.00487935823871081	-0.373317533763706	-0.394335884403213	-0.0578993598139365	0.988827740910977
G10116_24240	287596	4.33333333333333	4.27	0.00416608665851572	0.636822097587174	0.630427875025024	-0.0130306255664052	0.990453094801975
G10116_27935	65207	0.0266666666666667	0.02	0.0117116207097628	-1.57403126772772	-1.69897000433602	-0.388933060260707	0.973393359800975
G10116_7900	114839	14.8266666666667	13.6266666666667	0.293235652698971	1.17104352385434	1.13438963240699	-0.10892464183596	0.509054577800284
G10116_13645	691066	0.01	0.0266666666666667	0.0126094242429779	-2	-1.57403126772772	1.5071642326623	0.971383172367296
G10116_25788	108348201	0.196666666666667	0.163333333333333	0.0126094242429779	-0.706269243077517	-0.78692517469115	-0.229256543892929	0.971383172367296
G10116_23835	361239	8.65	8.91666666666667	0.0126094242429779	0.937016107464814	0.950202531637585	0.0548655810941653	0.971383172367296
G10116_27378	684148	20.4833333333333	18.51	0.172300840662546	1.31140063250281	1.2674064187529	-0.137036820592684	0.672510639226642
G10116_4448	363005	153.5	142.07	2.42258770155204	2.1861083798132	2.15250238046113	-0.104296801636094	0.00377930810139285
G10116_11706	305691	3.88333333333333	4.33666666666667	0.110029896916375	0.589204670642375	0.637156041841924	0.172035682441715	0.776193681465878
G10116_3668	287044	7.62333333333333	7.74	0.0126094242429779	0.882144909887086	0.888740960682893	0.0278465179911776	0.971383172367296
G10116_24586	102548714	0.04	0.01	0.0405233140710513	-1.39794000867204	-2	-1.86929044270584	0.910912550769679
G10116_9619	307742	0.06	0.08	0.0126094242429779	-1.22184874961636	-1.09691001300806	0.441020997685209	0.971383172367296
G10116_13615	362122	0.0633333333333333	0.04	0.0126094242429779	-1.19836765376683	-1.39794000867204	-0.709971805684251	0.971383172367296
G10116_20268	291737	9.06666666666667	8.63333333333333	0.0209899116519152	0.957447649314536	0.936178509361589	-0.0622205835563135	0.952818297049512
G10116_22239	79429	63.6133333333333	65.0033333333333	0.0412589818519062	1.80354815316723	1.8129356275837	0.0426045643823965	0.909370827849786
G10116_10299	680415	0.633333333333333	0.69	0.0366922798938666	-0.198367653766834	-0.161150909262745	0.130599762802217	0.918983513209651
G10116_17648	50566	373.576666666667	396.85	3.44567085939297	2.57237974268019	2.59862638464165	0.0948233011296175	0.000358367932039727
G10116_18313	689274	0.0566666666666667	0.0966666666666667	0.095824680987666	-1.24667233334139	-1.01472325682071	0.796472015462162	0.802001755686197
G10116_22534	291130	0.0166666666666667	0.02	0.0077312847548942	-1.77815125038364	-1.69897000433602	0.17825042890008	0.982355577429429
G10116_2163	312915	15.63	14.84	0.312540701175944	1.19395897801919	1.17143390094301	-0.0698308126244502	0.486921889720275
G10116_17744	252857	1.11666666666667	1.51666666666667	1.04306425506594	0.0479235523171841	0.180890141937451	0.444951478665513	0.0905598605175566
G10116_4948	294097	0.00666666666666667	0.01	0.000940461916181114	-2.17609125905568	-2	0.0271861386991687	0.997836849400966
G10116_26736	59314	0.756666666666667	1.20666666666667	0.0456059705892698	-0.121095397526539	0.0815873158135045	0.702774716945624	0.900314053646234
G10116_12057	59268	11.4566666666667	11.9733333333333	0.0371350686949667	1.05905827741756	1.0782150732756	0.0709655501905618	0.918047032876009
G10116_13598	25432	0.0533333333333333	0.0833333333333333	0.00857400609519177	-1.27300127206374	-1.07918124604762	0.196543830472522	0.980451225969744
G10116_8526	360406	19.95	20.2	0.0126094242429779	1.29994290002277	1.30535136944662	0.0182433403601269	0.971383172367296
G10116_10993	287726	3.07333333333333	3.30333333333333	0.0126094242429779	0.487609666333966	0.518952399765612	0.116348142523691	0.971383172367296
G10116_4887	25514	73.9566666666667	67.4766666666667	2.06761542960614	1.86897732865133	1.82915362038968	-0.123727570682477	0.00855824214974174
G10116_431	102550584	0.00333333333333333	0.01	0.0126094242429779	-2.47712125471966	-2	0.921786799081614	0.971383172367296
G10116_15077	498697	1.73333333333333	1.73666666666667	0.000940461916181114	0.238882088915136	0.239716468579863	0.0134640237515359	0.997836849400966
G10116_7311	684425	0.64	0.796666666666667	0.048851493540304	-0.193820026016113	-0.0987233537715246	0.316757832606572	0.893611000668627
G10116_6331	24252	5.36	7.81333333333333	6.62082558997355	0.72916478969277	0.89283635262639	0.552712706462783	2.39427709049855e-07
G10116_29545	100911166	0	0.103333333333333	0.148379414422144	0	-0.985759560885391	5.05329285751984	0.710592444684862
G10116_20083	300238	0.263333333333333	0.243333333333333	0.0126094242429779	-0.579494163429222	-0.613798394599207	-0.132045532183395	0.971383172367296
G10116_25400	497101	0.106666666666667	0.0133333333333333	0.451172707128213	-0.971971276399755	-1.8750612633917	-2.78254314854355	0.353856593936286
G10116_5710	292763	0.143333333333333	0.123333333333333	0.0126094242429779	-0.843652799140077	-0.908919530652669	-0.237542811632523	0.971383172367296
G10116_25462	313245	5.85	6.94	0.567176018506318	0.76715586608218	0.841359470454855	0.256987936773076	0.27090934203237
G10116_711	305886	17.4266666666667	18.8033333333333	0.336446462068236	1.24121432418884	1.27423484500573	0.112944835846435	0.460843575977145
G10116_1965	498136	0.18	0.15	0.0539662613336492	-0.744727494896694	-0.823908740944319	-0.419624107483786	0.883148506161166
G10116_18783	366473	1.58333333333333	1.95	0.208372120579881	0.199572354905203	0.290034611362518	0.311495451443198	0.618910540943309
G10116_13164	361365	23.67	24.6333333333333	0.0417949283501588	1.37419825792908	1.39152318367516	0.0690810282832224	0.908249299647783
G10116_8201	24648	0.08	0.01	0.276090145831177	-1.09691001300806	-2	-2.86966000352863	0.529553513882538
G10116_17750	293694	2.58	3.04666666666667	0.72388753534079	0.41161970596323	0.483824941014169	0.25182599434132	0.188848032560329
G10116_10295	102550729	0.07	0.0733333333333333	0.000940461916181114	-1.15490195998574	-1.13469857389746	0.0251198471805858	0.997836849400966
G10116_6777	29884	18.2933333333333	17.5166666666667	0.0126094242429779	1.26229284797903	1.2434514656446	-0.0521117959201096	0.971383172367296
G10116_16322	103693291	0.07	0.11	0.0126094242429779	-1.15490195998574	-0.958607314841775	0.608805752160979	0.971383172367296
G10116_6984	25549	2.05	1.92	0.0110364979943999	0.311753861055754	0.28330122870355	0.0240365597381647	0.974907703286769
G10116_4393	291555	0.18	0.196666666666667	0.0126094242429779	-0.744727494896694	-0.706269243077517	0.159872381847328	0.971383172367296
G10116_14845	308061	43.55	44.9466666666667	0.0983711856376101	1.63898815934368	1.65269748912927	0.0554872931047711	0.797312943349181
G10116_14959	548104	0.576666666666667	0.483333333333333	0.0568446969029932	-0.239075151590867	-0.315753252484688	-0.248131376835531	0.877314491486717
G10116_30212	314075	12.5466666666667	11.3566666666667	1.29932781001681	1.09852836003556	1.05525087884822	-0.136459803828783	0.0501963559148337
G10116_22145	100909664	4.73	3.95666666666667	1.21378537457546	0.674861140737812	0.597329464234929	-0.251153930253311	0.0611244022979439
G10116_3386	103690114	3.62333333333333	3.08666666666667	0.301980807415115	0.559108289366632	0.489489731962272	-0.21728206726824	0.498906534929747
G10116_21443	103690189	0.02	0	0.0126094242429779	-1.69897000433602	0	-1.83578477626353	0.971383172367296
G10116_12982	361526	27.5166666666667	29.9966666666667	0.464197027821839	1.43959582287915	1.4770729970962	0.135590790753033	0.343402120173273
G10116_5018	362981	4.82333333333333	5.69333333333333	0.353128902945757	0.683347276399375	0.755366611633324	0.187307504786778	0.443476995987411
G10116_20413	81633	96.2266666666666	118.906666666667	13.8860618775326	1.98329544190607	2.07520620462189	0.315668794674551	1.29998434529881e-14
G10116_12082	361787	5.71666666666667	4.51	0.347781290299244	0.757142869659127	0.65417654187796	-0.332080690492259	0.448971433990743
G10116_5946	85268	0	0.0166666666666667	0.050970091150392	0	-1.77815125038364	2.46849758169183	0.889262357176894
G10116_25456	100909696	0.02	0	0.0126094242429779	-1.69897000433602	0	-0.935964599482047	0.971383172367296
G10116_20546	299593	0	0.0133333333333333	0.0126094242429779	0	-1.8750612633917	0.987588752160442	0.971383172367296
G10116_23928	366377	0.0166666666666667	0	0.0126094242429779	-1.77815125038364	0	-0.935964599482047	0.971383172367296
G10116_14902	260416	24.4866666666667	25.8466666666667	0.416903774507299	1.38892966928961	1.41240454195153	0.0869829100858744	0.382909574191666
G10116_14765	58815	146.39	141.28	0.0742868091037499	2.16551141078555	2.15008068623349	-0.0397875214186509	0.842778001356078
G10116_25908	298552	160.056666666667	163.843333333333	0.1202762279806	2.20427376805371	2.21442877494971	0.0456784674317717	0.758095243945841
G10116_19594	291849	4.4	4.91666666666667	0.176498117871402	0.643452676486187	0.69167076559452	0.169266207290796	0.666042407760948
G10116_19094	24930	0	0.01	0.0126094242429779	0	-2	0.987588752160442	0.971383172367296
G10116_4441	501664	13.05	14.41	1.76700072129177	1.1156105116743	1.15866398081399	0.196720960517111	0.0171001247503821
G10116_10751	500501	8.23	7.83333333333333	0.0126094242429779	0.91539983521227	0.893946607552074	-0.0553871347851843	0.971383172367296
G10116_20141	303968	16.14	16.4	0.0126094242429779	1.20790353038605	1.2148438480477	0.0314793709030509	0.971383172367296
G10116_690	161452	0.34	0.313333333333333	0.0126094242429779	-0.468521082957745	-0.503993401119964	0.268754434541021	0.971383172367296
G10116_17246	288545	3.12666666666667	3.22666666666667	0.0126094242429779	0.495081583659402	0.508754102588732	0.0552421144891721	0.971383172367296
G10116_28911	29257	802.57	707.243333333333	5.75623140364386	2.90448292180953	2.84956886237125	-0.16720465334987	1.75294623661356e-06
G10116_29328	102550664	0.266666666666667	0.33	0.0126094242429779	-0.574031267727718	-0.481486060122112	0.325149571886015	0.971383172367296
G10116_1568	266715	1.78666666666667	1.98333333333333	0.0514526378387619	0.252043534973108	0.297395711008886	0.159975111404041	0.888274842211224
G10116_23611	116455	13.2266666666667	12.43	0.115061269347974	1.12145040876248	1.09447112864164	-0.0812656676658494	0.76725323926013
G10116_18006	108352190	0.0133333333333333	0	0.0126094242429779	-1.8750612633917	0	-0.935964599482047	0.971383172367296
G10116_4763	300744	38.08	38.8133333333333	0.0126094242429779	1.58069693971244	1.58898094204711	0.033618523272206	0.971383172367296
G10116_29855	102553743	0.09	0.0766666666666667	0.0126094242429779	-1.04575749056068	-1.11539341870207	-0.560123475907486	0.971383172367296
G10116_25285	100360128	0	0.0133333333333333	0.0126094242429779	0	-1.8750612633917	0.987588752160442	0.971383172367296
G10116_12825	295395	39.0366666666667	39.2166666666667	0.0126094242429779	1.59147272625699	1.59347067679238	0.0171310998533847	0.971383172367296
G10116_29223	307642	31.9366666666667	29.39	0.30202442659454	1.50428958544623	1.46819958607261	-0.109196547302103	0.498856428834094
G10116_16599	171341	12.8166666666667	14.3666666666667	0.240409128504998	1.10777508941779	1.15735601544107	0.177212912159162	0.57489809756568
G10116_3335	305142	24.4266666666667	22.9533333333333	0.348155102824925	1.38786420594013	1.36084576364899	-0.082516584155749	0.44858515476242
G10116_25976	102549615	35.2333333333333	39.05	1.53195213667366	1.54695373258776	1.59162103821332	0.156280469879354	0.0293797342635459
G10116_14263	108348150	0.00666666666666667	0	0.0126094242429779	-2.17609125905568	0	-0.935964599482047	0.971383172367296
G10116_15403	305831	3.31	3.46666666666667	0.0126094242429779	0.519827993775719	0.539912084579118	0.0774133583500048	0.971383172367296
G10116_2671	81664	364.413333333333	346.156666666667	1.5181707836933	2.56159425877065	2.53927270014987	-0.0639379804663129	0.0303269835928192
G10116_11347	497083	1.58	1.53666666666667	0.00578701471276434	0.198657086954423	0.186579670669987	-0.0317280893420464	0.98676329223233
G10116_13876	117522	0.00666666666666667	0.00333333333333333	0.0126094242429779	-2.17609125905568	-2.47712125471966	-0.868451498084106	0.971383172367296
G10116_23500	314407	6.67666666666667	5.78	0.63267895471382	0.824559694573914	0.761927838420529	-0.199548230957423	0.232981289835696
G10116_3740	140933	0.00333333333333333	0.00333333333333333	0.000940461916181114	-2.47712125471966	-2.47712125471966	0.0258201724894811	0.997836849400966
G10116_29704	25481	13.59	15.5	0.0126094242429779	1.13321945673249	1.19033169817029	0.198998561519283	0.971383172367296
G10116_21258	25217	16.6266666666667	16.6866666666667	0.0104434944883565	1.22080519008684	1.22236959055254	0.0152172291307407	0.976239791505322
G10116_18481	29272	0.00333333333333333	0	0.0126094242429779	-2.47712125471966	0	-0.935964599482047	0.971383172367296
G10116_9733	368128	0.336666666666667	0.586666666666667	0.905971341282674	-0.472799880937019	-0.231608586905512	0.655685824955696	0.124173424585802
G10116_2068	308831	0.676666666666667	0.71	0.0126094242429779	-0.169625216806449	-0.148741651280925	0.0700201621978039	0.971383172367296
G10116_22977	310687	17.0533333333333	16.88	0.000940461916181114	1.23180928108695	1.22737244228964	-0.00563189410263271	0.997836849400966
G10116_30073	688885	16.5133333333333	15.7066666666667	0.0915798974389593	1.21783474753015	1.19608402705938	-0.0639290049336196	0.809878934018788
G10116_9682	619581	13.1466666666667	12.9066666666667	0.0123688138354569	1.11881565154951	1.11081409391669	-0.0178404037549608	0.971921492948126
G10116_14005	103694097	0.143333333333333	0.146666666666667	0.000721317428571244	-0.843652799140077	-0.833668578233474	0.00226256650333681	0.998340483764055
G10116_20792	24873	0.64	0.553333333333333	0.0126094242429779	-0.193820026016113	-0.257013166679608	-0.199262274413916	0.971383172367296
G10116_19487	25401	0	0.01	0.0126094242429779	0	-2	0.987588752160442	0.971383172367296
G10116_16068	360820	40.39	40.8866666666667	0.0209899116519152	1.60627385316999	1.61158170563181	0.0255633531841938	0.952818297049512
G10116_26421	299306	0.0633333333333333	0.03	0.0335288626102014	-1.19836765376683	-1.52287874528034	-1.56123402503509	0.925701862211898
G10116_11200	314246	11.5	11.6033333333333	0.00871575673653884	1.06069784035361	1.06458276856462	0.010370833842107	0.980131265856568
G10116_9518	311651	6.9	6.83666666666667	0.000940461916181114	0.838849090737255	0.834844405648704	-0.00564325995438591	0.997836849400966
G10116_20021	108348124	8.78	9.09	0.0230521268980084	0.943494515906102	0.958563883221967	0.0587870231051199	0.948304634671385
G10116_23978	310395	0.61	0.58	0.0110142436069744	-0.214670164989233	-0.236572006437063	-0.0617527424903153	0.974957661392446
G10116_18624	361217	13.35	14.7633333333333	0.017225305883372	1.12548126570059	1.1691844255651	0.0685520909527577	0.961113536807834
G10116_3201	102553671	0.0766666666666667	0.1	0.0126094242429779	-1.11539341870207	-1	0.317071328515318	0.971383172367296
G10116_26568	304410	3.75333333333333	3.66666666666667	0.0126094242429779	0.574417135795665	0.564271430438563	-0.027121922871712	0.971383172367296
G10116_5255	312946	8.86666666666667	8.6	0.0126094242429779	0.947760381911405	0.934498451243568	-0.044759401900358	0.971383172367296
G10116_7442	679806	0.0866666666666667	0.0966666666666667	0.0126094242429779	-1.06214790674884	-1.01472325682071	0.178215069959512	0.971383172367296
G10116_12000	24588	0.00666666666666667	0	0.0126094242429779	-2.17609125905568	0	-1.83000677602084	0.971383172367296
G10116_27808	246174	0.09	0.08	0.00941032722122886	-1.04575749056068	-1.09691001300806	-0.117419978414716	0.978564987245409
G10116_6272	29639	0.0466666666666667	0.17	0.0872636336684797	-1.33099321904142	-0.769551078621726	1.83277763906516	0.817968098895164
G10116_28266	100911069	2.52333333333333	2.59666666666667	0.0126094242429779	0.40197462478041	0.414416202952903	0.0499786800922615	0.971383172367296
G10116_10860	317389	0.0133333333333333	0.0366666666666667	0.111541365628959	-1.8750612633917	-1.43572856956144	1.486213143301	0.773497001316156
G10116_22832	103691557	3.85	5.21666666666667	0.0126094242429779	0.585460729508501	0.717393087162805	0.44792328749054	0.971383172367296
G10116_16185	24399	416.96	391.043333333333	3.95837731171303	2.62009439403249	2.59222488625719	-0.084519771746716	0.000110058271624331
G10116_27912	81634	95.5833333333333	103.016666666667	2.43679635767489	1.98038217185364	2.01290749320818	0.116221256471202	0.00365766260591715
G10116_29657	171084	0.253333333333333	0.1	0.0126094242429779	-0.596307662438872	-1	-1.30049517476254	0.971383172367296
G10116_15862	108348082	1.27333333333333	1.64	0.0126094242429779	0.104942108192045	0.214843848047698	0.372297705192433	0.971383172367296
G10116_13375	366698	1.93666666666667	2.29	0.321641959376812	0.287054877670669	0.359835482339888	0.276141522818595	0.476823927515546
G10116_17385	287001	0	0.00666666666666667	0.0126094242429779	0	-2.17609125905568	1.88215701168098	0.971383172367296
G10116_18067	64201	61.44	58.5033333333333	0.0448849966359888	1.78845120702346	1.76718061150151	-0.0583267244455408	0.901809909792198
G10116_18608	361578	51.6533333333333	53.1133333333333	0.216742409942124	1.71309835299139	1.72520355810989	0.0474226432145916	0.607096305621609
G10116_27067	54350	37.72	31.5433333333333	4.95371219450866	1.57657168406529	1.49890758537146	-0.251640622190525	1.11246871232699e-05
G10116_28798	303687	4.96333333333333	4.14	1.84992275144817	0.695773443032513	0.617000341120899	-0.255977368735822	0.014127888169488
G10116_26228	499655	22.5033333333333	22.7566666666667	0.0126094242429779	1.35224685326916	1.35710864813202	0.0259111647474007	0.971383172367296
G10116_12964	289632	27.2633333333333	26.6766666666667	0.0126094242429779	1.4355789534712	1.4261315621743	-0.0209906473805035	0.971383172367296
G10116_14018	288913	64.98	68.01	0.136185044599819	1.81277970700896	1.83257277484618	0.081599539618632	0.730827625415474
G10116_24141	685472	0.0266666666666667	0.03	0.00690395365637786	-1.57403126772772	-1.52287874528034	0.162504691516735	0.984228748683733
G10116_22930	302678	27.17	24.9966666666667	0.651774639769569	1.43408963841789	1.39788209888038	-0.121154150354541	0.222959180909667
G10116_18736	29209	11.0566666666667	12.7466666666667	1.03443709783746	1.04362421679982	1.1053966288844	0.213579062141482	0.092376797505036
G10116_17393	288617	17.44	18.1366666666667	0.0592726570168585	1.24154648059655	1.25855747118624	0.068461351212465	0.87242347501686
G10116_3842	360445	0.223333333333333	0.24	0.00294372845234418	-0.651046452018837	-0.619788758288394	0.0864603703455293	0.993244734830706
G10116_14147	108349907	0.01	0.00666666666666667	0.000940461916181114	-2	-2.17609125905568	0.0258201546967201	0.997836849400966
G10116_613	296374	32.4866666666667	31.0133333333333	0.188108199814663	1.51170515232561	1.49154844700073	-0.0500077574350102	0.648472853361103
G10116_13079	690191	0	0.01	0.0126094242429779	0	-2	0.987588752160442	0.971383172367296
G10116_13745	56766	44.8233333333333	46.2666666666667	0.13367839860366	1.65150415015629	1.66526821139917	0.0548516706061224	0.735057987825914
G10116_21781	300470	18.4933333333333	17.4366666666667	0.020817077920972	1.26701519768158	1.24146346530777	-0.0729069322501562	0.953197560246758
G10116_6751	108352515	0.9	0.933333333333333	0.0126094242429779	-0.0457574905606751	-0.0299632233774434	0.0609021555638542	0.971383172367296
G10116_1728	207123	9.50666666666667	9.68	0.0126094242429779	0.978028266460166	0.985875357308394	0.0347038765434456	0.971383172367296
G10116_4026	316219	11.23	11.2166666666667	0.0126094242429779	1.05037975626146	1.04986381384033	-0.0226797514049188	0.971383172367296
G10116_6357	102555453	497.333333333333	490.916666666667	0.00362490093409143	2.69664756841699	2.69100777668837	-0.00368630452142216	0.991688093657447
G10116_26020	295631	1.46	1.20666666666667	0.392105972626569	0.164352855784437	0.0815873158135045	-0.264988130625174	0.405409598980397
G10116_22041	81645	0.00666666666666667	0.02	0.0126094242429779	-2.17609125905568	-1.69897000433602	1.50709227372783	0.971383172367296
G10116_15720	64826	4.10666666666667	5.09333333333333	0.984924148135359	0.613489453108744	0.707002099520008	0.319724620430991	0.103532297560953
G10116_7047	54355	3.32333333333333	3.09333333333333	0.0282583224524963	0.521573903591993	0.490426721499199	-0.0905880559276092	0.937004502025564
G10116_19319	100361891	28.7566666666667	28.2366666666667	0.0126094242429779	1.45873854331822	1.45081342702152	-0.0174836017956147	0.971383172367296
G10116_23585	289565	0.00666666666666667	0.03	0.0126094242429779	-2.17609125905568	-1.52287874528034	0.614325368103149	0.971383172367296
G10116_1592	85425	12.8066666666667	12.4133333333333	0.0126094242429779	1.10743610580601	1.09388841758964	-0.033571214306475	0.971383172367296
G10116_788	170848	0.00333333333333333	0.00333333333333333	0.000940461916181114	-2.47712125471966	-2.47712125471966	0.0258201620401648	0.997836849400966
G10116_17548	192225	8.50666666666667	8.50666666666667	0.000940461916181114	0.929759415329462	0.929759415329462	0.00826029946890596	0.997836849400966
G10116_12266	363931	1.05333333333333	1.22	0.0126094242429779	0.02256582789874	0.0863598306747482	0.217549346288921	0.971383172367296
G10116_6680	25340	0.00666666666666667	0.02	0.0126094242429779	-2.17609125905568	-1.69897000433602	1.5067147919563	0.971383172367296
G10116_8439	361323	18.9833333333333	19.4266666666667	0.0126094242429779	1.27837247369546	1.28839828837829	0.0258307860137879	0.971383172367296
G10116_1120	81524	108.946666666667	99.13	5.6546577536036	2.03721394710711	1.99620510617832	-0.132671737992853	2.21483942947579e-06
G10116_14874	64564	0.0666666666666667	0.05	0.00749411224908559	-1.17609125905568	-1.30102999566398	0.163295026272021	0.982892198025911
G10116_3761	501203	750.77	757.573333333333	0.125436272080839	2.87550691033348	2.87942467904958	0.0261598911489073	0.749141278655402
G10116_9851	361927	35.4033333333333	32.6066666666667	0.260016033251964	1.54904415411959	1.5133064037656	-0.107707071817712	0.549520586322269
G10116_27303	362036	3.05333333333333	2.88333333333333	0.143704148080787	0.484774218948187	0.459894852745151	-0.0772885351348022	0.718283436716719
G10116_19562	171100	36.0066666666667	40.1433333333333	2.02470933441061	1.55638291822551	1.60361343163348	0.165859303678924	0.00944692930964227
G10116_1609	287884	0.0133333333333333	0	0.0126094242429779	-1.8750612633917	0	-0.935964599482047	0.971383172367296
G10116_8243	54237	28.9666666666667	27.65	0.0383388846812191	1.461898521729	1.44169513564072	-0.0591564009997731	0.915505832228336
G10116_23581	24162	49.0666666666667	53.8066666666667	1.93798165586867	1.69078655528182	1.73083608825327	0.143161951328561	0.0115350197947381
G10116_24519	310034	11.06	10.5033333333333	0.0484921516445668	1.04375512696868	1.02132714845434	-0.0669833028780644	0.894350694050656
G10116_8238	293128	3.63666666666667	3.54	0.0117116207097628	0.56070349586868	0.549003262025788	-0.0260454245787249	0.973393359800975
G10116_18370	171121	18.8266666666667	17.45	0.278728957567717	1.27477343332409	1.2417954312952	-0.105869425788405	0.526345655316391
G10116_19994	499068	1.25	1.19666666666667	0.0126094242429779	0.0969100130080564	0.0779731938586579	-0.0860612027009966	0.971383172367296
G10116_11439	311901	0.0566666666666667	0.0466666666666667	0.0126094242429779	-1.24667233334139	-1.33099321904142	-0.295903709839337	0.971383172367296
G10116_4783	304571	0.0233333333333333	0.03	0.000940461916181114	-1.63202321470541	-1.52287874528034	0.0258468093399296	0.997836849400966
G10116_3715	304490	9.88333333333333	10.0166666666667	0.0126094242429779	0.994903442980619	1.0007232216191	0.0407252466422553	0.971383172367296
G10116_29717	29758	0.00333333333333333	0.0133333333333333	0.0126094242429779	-2.47712125471966	-1.8750612633917	1.50709227372783	0.971383172367296
G10116_5541	301575	145.333333333333	157.443333333333	3.5415181550332	2.16236523454892	2.19712427591036	0.124575544730665	0.00028739674491802
G10116_9645	690343	1.49	1.32666666666667	0.0417949283501588	0.173186268412274	0.122761817354026	-0.16074049912744	0.908249299647783
G10116_8356	58919	571.396666666667	633.8	16.618740503362	2.75693770252818	2.80195223485428	0.157592886697895	2.40579986754434e-17
G10116_7888	293067	29.5533333333333	28.05	0.0757902521148494	1.47060647224365	1.44793286559218	-0.0631142702455282	0.839865512009159
G10116_15144	305123	0.0133333333333333	0.0133333333333333	0.000940461916181114	-1.8750612633917	-1.8750612633917	0.0239031590878513	0.997836849400966
G10116_28689	25643	73.5666666666667	64.0866666666667	6.85902092490665	1.86668107844199	1.80676768325639	-0.190966481079053	1.38349971844281e-07
G10116_7082	364514	5.63	6.07666666666667	0.0672429142524633	0.750508394851346	0.783665413935314	0.106113097328219	0.856558611658632
G10116_10852	64312	129.5	136.716666666667	2.15283757480473	2.11226976841727	2.13582146116733	0.0858666013863542	0.00703335316585199
G10116_336	498423	35.34	36.1233333333333	0.118866971022049	1.54826654517075	1.55778781864809	0.0373453203865913	0.760559208566724
G10116_6675	292925	70.61	67.0833333333333	0.238360114672511	1.84886621149478	1.82661463432024	-0.0638814249924781	0.577616891924634
G10116_5556	362164	24.1933333333333	23.2166666666667	0.0572158274022655	1.38369570914487	1.36579986604032	-0.0509180014917052	0.876565094253008
G10116_18375	362188	0	0.00666666666666667	0.0126094242429779	0	-2.17609125905568	1.88356649355361	0.971383172367296
G10116_15636	362899	7.35666666666667	7.78	0.045661466653987	0.866681078441993	0.890979596989689	0.0877349551714239	0.900199014895106
G10116_1293	619436	14.2533333333333	14.38	0.0126094242429779	1.15391644181708	1.15775888604686	0.0203178997886635	0.971383172367296
G10116_26357	681429	144.536666666667	139.883333333333	0.0126094242429779	2.15997803471182	2.14576597272946	-0.0322774514966244	0.971383172367296
G10116_15230	311031	0.0233333333333333	0	0.0126094242429779	-1.63202321470541	0	-0.935964599482047	0.971383172367296
G10116_22227	171103	9.23333333333333	7.96	0.97348511966316	0.965358514344786	0.900913067737669	-0.204802721343669	0.106295500293603
G10116_24286	363686	0.0433333333333333	0.0666666666666667	0.0126094242429779	-1.36317790241283	-1.17609125905568	0.611518314487789	0.971383172367296
G10116_20539	103690296	0.00666666666666667	0.04	0.148499435328254	-2.17609125905568	-1.39794000867204	2.50629612811903	0.710396093662726
G10116_475	313479	0.72	0.636666666666667	0.0231462636002702	-0.142667503568732	-0.196087887471935	-0.155736186314877	0.948099104551953
G10116_13362	25655	2.54	3.02	0.153439322124136	0.404833716619938	0.480006942957151	0.259795390860126	0.702361467996346
G10116_5701	192268	2.81666666666667	2.94	0.0457232801529945	0.44973545423003	0.468347330412157	0.140038991985255	0.900070897929638
G10116_8617	305450	10.8333333333333	10.5033333333333	0.0126094242429779	1.03476210625921	1.02132714845434	-0.0236474335665509	0.971383172367296
G10116_2639	296741	42.7133333333333	44.2066666666667	0.172441741198197	1.63056346493618	1.64548776885633	0.064425278586407	0.672292488309178
G10116_28434	679921	98.3333333333333	104.96	1.68935548329109	1.9927007612585	2.02102382203158	0.102325012851623	0.0204477024468193
G10116_13208	362772	12.42	11.5766666666667	0.584731174685182	1.09412159584056	1.0635835285911	-0.0891199996553751	0.260176954238799
G10116_22376	301057	0.03	0.0166666666666667	0.0126094242429779	-1.52287874528034	-1.77815125038364	-0.975054384709684	0.971383172367296
G10116_21156	297872	10.4366666666667	9.15666666666667	0.371631729337485	1.01856181289725	0.9617374047009	-0.164453654859244	0.424979783231552
G10116_14625	24213	0.00333333333333333	0	0.0126094242429779	-2.47712125471966	0	-0.935964599482047	0.971383172367296
G10116_27877	363485	18.0066666666667	16.6733333333333	0.167719878367907	1.25543332513177	1.22202243267482	-0.10200662140573	0.679641862920167
G10116_6472	108348366	0.06	0.14	0.0321531212900822	-1.22184874961636	-0.853871964321762	1.24908148175196	0.928638914374596
G10116_3522	497078	0.103333333333333	0.1	0.00667391195357935	-0.985759560885391	-1	-0.0864815465649823	0.984750223493819
G10116_7423	687861	4.23	4.13	0.0126094242429779	0.626340367375042	0.615950051656401	-0.0318655622388641	0.971383172367296
G10116_22816	365844	0.07	0.0533333333333333	0.0236336423201731	-1.15490195998574	-1.27300127206374	-0.459910970188295	0.947035715165226
G10116_561	312649	3.16666666666667	3.58	0.0889621910375637	0.500602350569186	0.553883026643874	0.173196783027096	0.814775213921698
G10116_7269	362483	13.31	12.6866666666667	0.0246310099682198	1.12417805547467	1.10334752923134	-0.0603380695182622	0.94486332046436
G10116_2820	287990	7.61	7.06	0.238360114672511	0.881384656770573	0.848804701051804	-0.100543669342032	0.577616891924634
G10116_7284	685700	0.0133333333333333	0.01	0.0126094242429779	-1.8750612633917	-2	-0.869939978929162	0.971383172367296
G10116_5477	316258	31.9266666666667	34.6233333333333	0.72388753534079	1.50415357798693	1.53936887690117	0.125997945245507	0.188848032560329
G10116_18937	289561	21.0966666666667	19.3933333333333	0.796978151836149	1.32421384095488	1.28765246219138	-0.113511461703292	0.159595943355764
G10116_9489	100912141	0.123333333333333	0.12	0.000940461916181114	-0.908919530652669	-0.920818753952375	-0.01055957410304	0.997836849400966
G10116_29156	308690	25.64	22.8866666666667	0.736919984479722	1.40891802084678	1.35958254437007	-0.154147784928163	0.183265204374332
G10116_4810	680752	1.06666666666667	1.13	0.0126094242429779	0.0280287236002449	0.0530784434834197	0.0938601109450233	0.971383172367296
G10116_13275	113940	7.03333333333333	5.09	0.512406469305366	0.84716120057803	0.706717782336759	-0.445629077247062	0.307321914980334
G10116_14607	499442	1.63333333333333	1.85	0.165461647777808	0.21307482530885	0.267171728403014	0.214605695701278	0.68318504687804
G10116_3936	362900	17.6533333333333	17.1633333333333	0.0195476568688046	1.24682672171198	1.23460163710757	-0.0329271114943222	0.955987784904349
G10116_15736	297594	18.7633333333333	16.2966666666667	0.676845037575961	1.27330999394054	1.21209878254417	-0.192805212044025	0.210452923165783
G10116_9208	308572	0.0333333333333333	0.02	0.0535278117912911	-1.47712125471966	-1.69897000433602	-0.974984490259647	0.8840405543005
G10116_22125	89843	14.8733333333333	16.9566666666667	3.64802108535203	1.17240831122816	1.22934048291169	0.215505748966343	0.000224894541504727
G10116_24856	501624	0.0266666666666667	0	0.0126094242429779	-1.57403126772772	0	-0.935964599482047	0.971383172367296
G10116_25374	102555474	0.173333333333333	0.19	0.0126094242429779	-0.761117911084864	-0.721246399047171	0.179269435421686	0.971383172367296
G10116_661	688405	29.59	30.4766666666667	0.0126094242429779	1.47114496516063	1.48396746504823	0.0457778278056874	0.971383172367296
G10116_15577	691688	0.543333333333333	0.56	0.00119866628836389	-0.264933650315705	-0.2518119729938	0.0524490955242952	0.997243774257052
G10116_12365	301509	57.84	52.98	4.16312767713486	1.76222828428647	1.72411195396121	-0.119671733651821	6.86866480191869e-05
G10116_22179	286927	20.56	22.2933333333333	0.340268881884936	1.31302311032324	1.3481750097113	0.130692127246959	0.456805283197697
G10116_15520	295496	12.0533333333333	11.01	0.424581749048765	1.08110716708366	1.04178731897175	-0.150700309807937	0.376199532006807
G10116_10430	65271	2.56666666666667	2.52333333333333	0.000940461916181114	0.40936947045282	0.40197462478041	-0.0149859404647435	0.997836849400966
G10116_24199	691799	5.19	6.38	0.517406228063138	0.715167357848458	0.804820678721162	0.307921888928747	0.303804198867046
G10116_20496	315970	176.99	176.916666666667	0.0126094242429779	2.24794872925725	2.24776874811837	-0.0125426458494321	0.971383172367296
G10116_2116	361987	5.31333333333333	5.56333333333333	0.0789313542781662	0.725367062340431	0.745335081959584	0.0741047171262346	0.833812968863219
G10116_29541	56816	0.29	0.323333333333333	0.0126094242429779	-0.537602002101044	-0.490349520453418	0.155419539088541	0.971383172367296
G10116_288	362533	5.26333333333333	4.91	0.0271380945273964	0.721260875288631	0.691081492122968	-0.0764721568060277	0.939424550110206
G10116_28767	29480	0.0166666666666667	0.01	0.012052248275012	-1.77815125038364	-2	-0.38836908903283	0.972630203392261
G10116_5047	108348154	3.46666666666667	3.58666666666667	0.0126094242429779	0.539912084579118	0.554691016610708	0.0563395203506771	0.971383172367296
G10116_15830	100910478	0.823333333333333	0.856666666666667	0.0126094242429779	-0.0844243014599969	-0.0671881313883677	0.147775456832439	0.971383172367296
G10116_5199	313672	0.61	0.57	0.0126094242429779	-0.214670164989233	-0.244125144327509	-0.0734123790293482	0.971383172367296
G10116_27427	680025	0	0.0133333333333333	0.0126094242429779	0	-1.8750612633917	1.88356649355361	0.971383172367296
G10116_23273	59323	0.0133333333333333	0.0133333333333333	0.000940461916181114	-1.8750612633917	-1.8750612633917	0.0258468093399296	0.997836849400966
G10116_29915	54240	0.0533333333333333	0.0466666666666667	0.00644124037079914	-1.27300127206374	-1.33099321904142	-0.196937528365791	0.985277940951995
G10116_25024	117512	0.04	0.0266666666666667	0.0126094242429779	-1.39794000867204	-1.57403126772772	-0.557109817336973	0.971383172367296
G10116_9334	64134	18.7433333333333	20.0366666666667	0.376633643251321	1.27284682878974	1.30182547324895	0.104163371037645	0.420113228458338
G10116_29683	117184	0.09	0.203333333333333	0.0582274031429606	-1.04575749056068	-0.691791419708896	1.1625822229515	0.874525740449201
G10116_1793	290842	5.70333333333333	6.25	0.0413203052711531	0.756128754821437	0.795880017344075	0.141479783039391	0.909242431579723
G10116_10043	688841	0.00333333333333333	0	0.0126094242429779	-2.47712125471966	0	-0.935964599482047	0.971383172367296
G10116_21987	102550773	0.0266666666666667	0.0533333333333333	0.0126094242429779	-1.57403126772772	-1.27300127206374	1.02913187937664	0.971383172367296
G10116_1363	310707	6.93333333333333	6.41666666666667	0.333817988301183	0.840942080243099	0.807309479124857	-0.142098299931383	0.463641189852926
G10116_8923	25398	1.57	1.64	0.0126094242429779	0.195899652409234	0.214843848047698	0.0632373401158954	0.971383172367296
G10116_10605	301337	28.78	29.58	0.0783196470280984	1.45909078960059	1.47099816966087	0.0473013103924549	0.83498822858349
G10116_12576	302583	0.02	0.0233333333333333	0.00987749654382572	-1.69897000433602	-1.63202321470541	0.248196004858195	0.977512913666447
G10116_2869	81776	1364.66	1237.09	3.12268177541648	3.13502446198717	3.09240129629973	-0.118822120907858	0.000753907779163648
G10116_20846	83471	29.2666666666667	27.13	0.535614119071138	1.46637326118644	1.4334497937616	-0.10099990872008	0.291330450844427
G10116_16928	361712	23.7	23.4666666666667	0.00869743560762249	1.3747483460101	1.37045140442245	-0.00962311803259676	0.980172614505467
G10116_21080	100363266	6.13666666666667	5.77	0.309160038506396	0.787932533784352	0.761175813155731	-0.0821691359490499	0.490727008808458
G10116_3545	303021	13.2	12.38	0.534527758524272	1.12057393120585	1.0927206446841	-0.0857687819941054	0.292060108003896
G10116_9565	310548	0.0266666666666667	0.0433333333333333	0.0126094242429779	-1.57403126772772	-1.36317790241283	0.609811766496146	0.971383172367296
G10116_24004	108349754	0.03	0.06	0.0538504239054187	-1.52287874528034	-1.22184874961636	1.16233116015754	0.883384095836852
G10116_4288	362211	0.0633333333333333	0.0533333333333333	0.00362490093409143	-1.19836765376683	-1.27300127206374	-0.165318183839648	0.991688093657447
G10116_21650	363099	22.2666666666667	20.8433333333333	0.124825933506418	1.34765520775588	1.31896717396101	-0.0854446830687426	0.750194829356899
G10116_16909	363089	5.91	5.97	0.0126094242429779	0.771587480881255	0.775974331129369	0.0206207457310754	0.971383172367296
G10116_2425	102549836	0.0366666666666667	0.00666666666666667	0.133263879498321	-1.43572856956144	-2.17609125905568	-2.45337837225558	0.735759910252226
G10116_10698	29205	0.37	0.516666666666667	0.0395898947141132	-0.431798275933005	-0.286789556549371	0.440434062077806	0.912872460056596
G10116_4828	56781	0.506666666666667	0.646666666666667	0.0126094242429779	-0.29527766677489	-0.189319524789436	0.377162718025922	0.971383172367296
G10116_3562	29744	3.63333333333333	3.48	0.0190986713961636	0.560305243220961	0.541579243946581	-0.0709623787937544	0.956976622188444
G10116_19800	25265	0.156666666666667	0.113333333333333	0.0222714736234426	-0.805023396783944	-0.945642337677408	-0.428604129232862	0.95001076472303
G10116_12630	686298	6.48	6.59333333333333	0.0126094242429779	0.811575005870593	0.819105032541498	0.0319582253557961	0.971383172367296
G10116_27849	302554	0.183333333333333	0.17	0.00285041160929971	-0.736758565225419	-0.769551078621726	-0.142746425586862	0.993458176229042
G10116_18492	108348137	6.06666666666667	6.38666666666667	0.0121939058476224	0.782950133265413	0.805274250022863	0.0799946110181787	0.972313003954258
G10116_13106	364380	51.12	49.4066666666667	0.070183607795644	1.70859084515034	1.69378555421109	-0.0398976683034246	0.850778276437873
G10116_5216	312439	10.3166666666667	10.3633333333333	0.0126094242429779	1.01353939863648	1.01549946732353	0.0130858088281883	0.971383172367296
G10116_7737	683460	0.0533333333333333	0.0333333333333333	0.0126094242429779	-1.27300127206374	-1.47712125471966	-0.559763347279615	0.971383172367296
G10116_15551	289758	7.02	6.77333333333333	0.0126094242429779	0.846337112129805	0.830802448892219	-0.0422295285981719	0.971383172367296
G10116_2679	362293	37.8	36.08	0.167675016662967	1.57749179983723	1.5572665288699	-0.066789560077639	0.679712072118798
G10116_8380	292477	0.0933333333333333	0.123333333333333	0.0263539086284481	-1.02996322337744	-0.908919530652669	0.400760400406817	0.941122358888723
G10116_19726	684173	6.03333333333333	5.69666666666667	0.0126094242429779	0.780557320149522	0.755620808001075	-0.0739938367882909	0.971383172367296
G10116_25004	304991	0.0133333333333333	0	0.0126094242429779	-1.8750612633917	0	-0.935964599482047	0.971383172367296
G10116_23538	360572	1244.08666666667	1282.21333333333	0.108911241362702	3.09485063561529	3.10796028866297	0.0613833148876377	0.778195577977016
G10116_7576	290631	33.15	34.4233333333333	0.081145298084349	1.52048353274079	1.53685292230125	0.0647989773697499	0.829573178081197
G10116_30039	311328	15.09	16.2133333333333	0.231807613761781	1.17868923977559	1.20987231154502	0.11303257258842	0.586397872849174
G10116_28464	289168	33.6466666666667	29.9633333333333	2.42133075281956	1.526942045678	1.47659012570789	-0.160430677216762	0.00379026213773492
G10116_29768	289264	12.8033333333333	14.1033333333333	0.989029563772857	1.10732305244551	1.14932177061163	0.147116148261235	0.102558210931888
G10116_20897	308701	3.06	2.84666666666667	0.0126094242429779	0.48572142648158	0.454336615969343	-0.0958355079542814	0.971383172367296
G10116_24151	293938	21.6933333333333	22.4366666666667	0.014045722256614	1.33632628954516	1.35095833583708	0.061137943231875	0.968175921928469
G10116_17240	309186	0.08	0.0833333333333333	0.000940461916181114	-1.09691001300806	-1.07918124604762	-0.0819526820360188	0.997836849400966
G10116_10113	102550456	1.13666666666667	2.68333333333333	0.0203914557543892	0.0556331242728366	0.428674625648205	1.2513984401451	0.954132181553204
G10116_14529	691408	0	0.01	0.0126094242429779	0	-2	0.987588752160442	0.971383172367296
G10116_3242	619393	2.78333333333333	2.62666666666667	0.0126094242429779	0.444565220763939	0.419404962769893	-0.0719306770985053	0.971383172367296
G10116_14853	501317	0.12	0.1	0.000940461916181114	-0.920818753952375	-1	0.0271269716918512	0.997836849400966
G10116_10732	304486	7.53	9.01666666666667	1.96193739684674	0.8767949762007	0.955046014722926	0.252065737476538	0.0109159767791733
G10116_23318	499185	17.97	19.8866666666667	0.258597739535516	1.25454807710897	1.29856199430638	0.162060222846933	0.551318112294282
G10116_11407	681647	4.73	4.59	0.0126094242429779	0.674861140737812	0.661812685537261	-0.035920015430397	0.971383172367296
G10116_11922	641525	0.41	2.22333333333333	0.0225439049764718	-0.387216143280264	0.347004579196886	2.44359057644527	0.949415013292518
G10116_17124	100911107	0.03	0.00666666666666667	0.0679950563101881	-1.52287874528034	-2.17609125905568	-2.19119713612601	0.855076446392321
G10116_23769	307947	100.873333333333	89.7166666666667	2.77377104674136	2.00377637221472	1.95287312943204	-0.158968676562489	0.00168356137438729
G10116_5530	170841	1.75333333333333	1.93666666666667	0.0185423282543008	0.243864489434076	0.287054877670669	0.154604166537405	0.958203321036271
G10116_12479	365057	5.56333333333333	5.65666666666667	0.0126094242429779	0.745335081959584	0.752560587598014	0.0316205856248828	0.971383172367296
G10116_15901	298732	0.836666666666667	0.92	0.0126094242429779	-0.0774475332386241	-0.0362121726544447	0.143133290824308	0.971383172367296
G10116_11134	500111	5.16666666666667	4.83	0.1202762279806	0.713210443450629	0.683947130751512	-0.145046697270906	0.758095243945841
G10116_21743	317312	8.09333333333333	7.41333333333333	0.102680821713875	0.908127427683557	0.870013528190357	-0.125344935424866	0.789440091753772
G10116_12503	25743	0	0	0.0126094242429779	0	0	0.987588752160442	0.971383172367296
G10116_8185	361282	4.26	5.15333333333333	0.712010635855548	0.629409599102719	0.712088234862643	0.205282008761494	0.194083834595257
G10116_2310	56817	0.03	0.0266666666666667	0.000858514528197669	-1.52287874528034	-1.57403126772772	0.0230686973364305	0.99802514983298
G10116_4302	289457	4.20666666666667	4.27333333333333	0.0126094242429779	0.623938100188453	0.630766770463136	0.0286589922705896	0.971383172367296
G10116_9177	64531	13.0866666666667	13.3833333333333	0.0395898947141132	1.11682904054433	1.12656429489504	0.0394555741672644	0.912872460056596
G10116_9764	266808	12.5333333333333	11.83	0.137907684946667	1.098066590208	1.07298474462793	-0.075980202169311	0.727934520231614
G10116_9542	362485	2.95666666666667	2.89666666666667	0.00480393949682283	0.470802365112064	0.461898521729004	-0.0186427253225762	0.988999473739785
G10116_10705	306998	12.67	11.81	0.491316076804386	1.10277661488344	1.07224989761351	-0.0926364349647686	0.322614529874062
G10116_4332	64862	118.576666666667	118.056666666667	0.000418272311565819	2.07399923763805	2.07209051674127	-0.000106703276667329	0.999037356049834
G10116_20309	245959	306.086666666667	283.826666666667	1.7120471836961	2.48584441186061	2.45305319676669	-0.098425050194674	0.0194067502251936
G10116_3865	311913	9.11666666666667	9.19	0.0126094242429779	0.959836075949787	0.963315511386111	0.0172333750283364	0.971383172367296
G10116_13873	302965	178.09	211.23	9.93723758262393	2.2506395339116	2.32475559903792	0.258604837719823	1.15547995908717e-10
G10116_10611	316000	0.00333333333333333	0	0.0126094242429779	-2.47712125471966	0	-0.935964599482047	0.971383172367296
G10116_5688	29592	150.233333333333	145.38	0.202278272541371	2.17676630335131	2.16250466452115	-0.0393369276481369	0.627656061701981
G10116_18267	299600	0	0.0166666666666667	0.0126094242429779	0	-1.77815125038364	0.987588752160442	0.971383172367296
G10116_3127	25565	2.35	2.31333333333333	0.00620071140143686	0.371067862271736	0.364238215735192	-0.0184087182481328	0.985823776867868
G10116_23736	680611	5.99	6.36	0.070183607795644	0.777426822389311	0.803457115648414	0.120101090435472	0.850778276437873
G10116_14442	685088	0.48	0.653333333333333	0.516515057766995	-0.318758762624413	-0.184865183363187	0.430531287838424	0.304428243747189
G10116_19670	362029	6.99	6.83	0.0126094242429779	0.844477175745681	0.834420703681533	-0.0228126855576038	0.971383172367296
G10116_22591	287380	17.03	18.2966666666667	0.151787626376003	1.2312146479626	1.26237197606195	0.114742287437432	0.705037754025614
G10116_20392	108352495	0.08	0.113333333333333	0.0198066075664004	-1.09691001300806	-0.945642337677408	0.579590373243141	0.955417941339487
G10116_23801	353303	0.24	0.386666666666667	0.188608392333825	-0.619788758288394	-0.412663265492744	0.704238394384209	0.647726413868825
G10116_26010	100910536	0.0566666666666667	0.0366666666666667	0.0420989350627008	-1.24667233334139	-1.43572856956144	-0.582438985598764	0.907613746405089
G10116_635	360682	31.5466666666667	30.1666666666667	0.158712538634173	1.49895347690021	1.47952732448554	-0.0676236125156151	0.69388493944305
G10116_14401	287751	0.0166666666666667	0.00666666666666667	0.000940461916181114	-1.77815125038364	-2.17609125905568	0.0221795158162749	0.997836849400966
G10116_5582	303920	0.0933333333333333	0.0633333333333333	0.0126094242429779	-1.02996322337744	-1.19836765376683	-0.471196184575907	0.971383172367296
G10116_23561	501702	3.11333333333333	3.4	0.0394208907603292	0.49322562151043	0.531478917042255	0.135373301184927	0.913227769838119
G10116_28603	497943	0.22	0.323333333333333	0.0427189678654953	-0.657577319177794	-0.490349520453418	0.611645963201366	0.906318890503423
G10116_11913	361442	2.35	2.79	1.01741895004965	0.371067862271736	0.445604203273598	0.255259826238148	0.096068508894356
G10116_5864	290212	34.56	35.5833333333333	0.123282565384187	1.53857373380686	1.5512466289774	0.0570757883151084	0.75286556679024
G10116_13688	292082	62.05	61.8966666666667	0.0121209844391545	1.79274178583475	1.79166726150392	0.00715626709415876	0.972476276548182
G10116_20944	282582	0.556666666666667	0.693333333333333	0.0763633500136578	-0.254404783572079	-0.159057919756901	0.347685425692609	0.838757950803671
G10116_28491	502160	0.603333333333333	0.593333333333333	0.00280428190253006	-0.219442679850478	-0.226701252410769	-0.0265660229692506	0.993563704551918
G10116_26279	296313	29.03	35.4533333333333	3.37188339726831	1.46284703583167	1.54965707393987	0.298352276314381	0.000424733584387274
G10116_20625	29434	0.1	0.11	0.0126094242429779	-1	-0.958607314841775	0.17727514336899	0.971383172367296
G10116_10078	498130	11.6466666666667	11.8466666666667	0.0126094242429779	1.06620164592725	1.07359616874962	0.028194012785002	0.971383172367296
G10116_16659	298496	0.01	0.0166666666666667	0.0126094242429779	-2	-1.77815125038364	0.440881001556382	0.971383172367296
G10116_1658	680867	0.566666666666667	0.57	0.000940461916181114	-0.246672333341388	-0.244125144327509	0.0100168249207876	0.997836849400966
G10116_6051	303742	2.42333333333333	2.31	0.0126094242429779	0.384413156139375	0.363611979892144	-0.0576823142721448	0.971383172367296
G10116_3793	171529	6.45666666666667	5.27333333333333	1.33115741459827	0.810008365999448	0.722085224441995	-0.28418955582913	0.0466490265369114
G10116_26648	287821	0	0.00666666666666667	0.0126094242429779	0	-2.17609125905568	0.987588752160442	0.971383172367296
G10116_12976	310869	0.0433333333333333	0.04	0.00719865674971991	-1.36317790241283	-1.39794000867204	-0.235446823545035	0.983561098325655
G10116_13852	246304	4.61333333333333	4.16333333333333	0.603919650620852	0.664014835401076	0.619441183654473	-0.141425660970534	0.248931782756559
G10116_13812	404660	1.28333333333333	1.49	0.0412589818519062	0.108339474788837	0.173186268412274	0.202279417783613	0.909370827849786
G10116_2011	365703	31.94	29.4766666666667	1.36200481498699	1.50433491180246	1.46947837029547	-0.112108015646701	0.0434505406819374
G10116_4941	296966	34.8166666666667	33.11	0.0821628105149611	1.54178718959667	1.51995918075207	-0.0644121498541852	0.827631838732431
G10116_7466	309891	31.6533333333333	28.4	0.749694943374238	1.50041945122687	1.45331834004704	-0.13828507225136	0.177952894579489
G10116_27833	367061	0.0166666666666667	0	0.0126094242429779	-1.77815125038364	0	-0.935964599482047	0.971383172367296
G10116_18648	362754	7.55	7.88666666666667	0.0185423282543008	0.877946951629188	0.896893485572249	0.07362091968218	0.958203321036271
G10116_4852	499940	0.08	0.0666666666666667	0.0126094242429779	-1.09691001300806	-1.17609125905568	-0.186946816834226	0.971383172367296
G10116_8680	316732	9.32666666666667	8.89	0.11087180095495	0.969726455436146	0.948901760970214	-0.0620286719252196	0.774690444314171
G10116_16223	408243	7.28	6.86	0.0412589818519062	0.862131379313037	0.836324115706752	-0.0783336877811136	0.909370827849786
G10116_24050	29149	14.1	12.63	2.60128511891769	1.14921911265538	1.10140335055533	-0.167388700933706	0.00250446450577498
G10116_16586	294800	3.35666666666667	3.41666666666667	0.00770822251481674	0.525908215833956	0.533602610672111	0.0303120394761592	0.982407744617024
G10116_20437	113938	4.15	5.11333333333333	0.419401158632969	0.618048096712093	0.708704104893299	0.316198181834488	0.38071399469061
G10116_26475	108351097	1.33666666666667	1.71666666666667	0.403849157392481	0.126023117900521	0.234685974321529	0.364910938276251	0.394594331912982
G10116_6493	307459	0.326666666666667	0.4	0.0686165563694352	-0.485895179027167	-0.397940008672038	0.232731974473186	0.853853658601431
G10116_2752	29643	8.59333333333333	8.57666666666667	0.00088688535887852	0.934161658297721	0.933318531490684	-0.000322982644159254	0.997959954720237
G10116_19076	102555377	3.90333333333333	3.63	0.0126094242429779	0.5914356403527	0.559906625036112	-0.0719876836659939	0.971383172367296
G10116_8787	100361036	0	0.0133333333333333	0.0126094242429779	0	-1.8750612633917	1.88496544833498	0.971383172367296
G10116_23269	498351	22.0166666666667	19.9033333333333	1.08054085960616	1.34275156723088	1.29892581646212	-0.137776277886609	0.0830728557822838
G10116_1161	25637	4.82	4.86333333333333	0.000940461916181114	0.68304703823885	0.686934037173789	0.00558683126591244	0.997836849400966
G10116_21621	102238592	16.28	16.47	0.0126094242429779	1.21165440055318	1.21669359916975	0.0308496646446013	0.971383172367296
G10116_5663	100910451	0	0.0133333333333333	0.0126094242429779	0	-1.8750612633917	1.88283104636851	0.971383172367296
G10116_858	24661	0.0333333333333333	0.0166666666666667	0.0126094242429779	-1.47712125471966	-1.77815125038364	-0.868451655062304	0.971383172367296
G10116_25029	301333	0.04	0.01	0.0405233140710513	-1.39794000867204	-2	-1.87005946040764	0.910912550769679
G10116_23149	362641	150.556666666667	157.026666666667	0.276128212196232	2.1776999908846	2.19597341166245	0.0801726724548605	0.529507099997954
G10116_29478	108350818	0.00666666666666667	0.00333333333333333	0.000940461916181114	-2.17609125905568	-2.47712125471966	0.0262863582678914	0.997836849400966
G10116_9462	85494	10.5933333333333	12.44	0.828909372448801	1.0250326381517	1.0948203803548	0.241716622097308	0.148282748581506
G10116_1375	296658	48.4533333333333	51.2733333333333	0.21610600359929	1.68532365958031	1.70989155229929	0.0956631131332888	0.607986584398021
G10116_1812	103694863	1.23	1.44333333333333	0.158712538634173	0.0899051114393979	0.159366641633702	0.239095028354668	0.69388493944305
G10116_14416	288657	5.29666666666667	5.92333333333333	0.0594565414173217	0.724002642487717	0.772566173085639	0.139294809930844	0.872054160838618
G10116_17050	365410	19.7833333333333	18.0466666666667	1.17641546769192	1.29629946857095	1.25639699671483	-0.126950563459412	0.0666169173734933
G10116_5318	361044	9.29666666666667	9.54333333333333	0.0126094242429779	0.968327259546388	0.979700093301936	0.0419608973034957	0.971383172367296
G10116_17181	306349	0.0666666666666667	0.0466666666666667	0.0126094242429779	-1.17609125905568	-1.33099321904142	-0.459827664942451	0.971383172367296
G10116_191	361257	0.02	0	0.0126094242429779	-1.69897000433602	0	-1.83000677602084	0.971383172367296
G10116_19590	500554	0.0866666666666667	0.123333333333333	0.0126094242429779	-1.06214790674884	-0.908919530652669	0.511323500795308	0.971383172367296
G10116_19417	116569	0.0166666666666667	0.01	0.0126094242429779	-1.77815125038364	-2	-0.652667311265923	0.971383172367296
G10116_21893	299628	45.3233333333333	44.8866666666667	0.000940461916181114	1.65632184282944	1.65211735541226	0.00283622837202285	0.997836849400966
G10116_24813	499636	11.0466666666667	10.51	0.00812786220663568	1.04323124936366	1.02160271602824	-0.0632610961145842	0.981458945607504
G10116_7693	25284	8.60333333333333	9.02666666666667	0.0198057333837933	0.934666749824206	0.955527405293444	0.0794960629733797	0.955419864482935
G10116_26864	288588	34.8866666666667	36.7166666666667	0.0852679741005073	1.54265947568398	1.56486324676712	0.0882198482419445	0.82173545545298
G10116_24899	29498	4.66666666666667	5.01333333333333	0.0134226513339621	0.669006780958576	0.700126581535961	0.118510031724343	0.969565935444821
G10116_13969	288702	19.6866666666667	20.53	0.203370990483385	1.2941721879094	1.31238894937059	0.0683782802904571	0.626078816387837
G10116_1067	501552	1.00333333333333	0.86	0.0420194781677592	0.00144524087417951	-0.0655015487564323	-0.207812550348327	0.907779815214516
G10116_23992	499273	0.06	0.06	0.00719865674971991	-1.22184874961636	-1.22184874961636	0.151197851862289	0.983561098325655
G10116_17766	681944	28.7933333333333	27.8333333333333	0.0126094242429779	1.45929194499182	1.44456522076394	-0.0390792929516811	0.971383172367296
G10116_29455	288917	20.7533333333333	20.8466666666667	0.0126094242429779	1.31708786162683	1.31903662218725	0.0158402872358505	0.971383172367296
G10116_19955	114630	142.463333333333	144.886666666667	0.0395898947141132	2.15370310167735	2.16102842094718	0.0379454075837157	0.912872460056596
G10116_16058	308113	2.16333333333333	2.51333333333333	0.240207627219916	0.335123442080706	0.400250091150111	0.218390371228496	0.575164897141611
G10116_28534	307126	0.963333333333333	0.856666666666667	0.0262976989047645	-0.0162234119631147	-0.0671881313883677	-0.161191465891365	0.941244174047502
G10116_11272	317204	0.0233333333333333	0.0166666666666667	0.0126094242429779	-1.63202321470541	-1.77815125038364	-0.650959204305822	0.971383172367296
G10116_7262	287433	30.8366666666667	31.0133333333333	0.0126094242429779	1.48906742623648	1.49154844700073	0.0163988805933481	0.971383172367296
G10116_25097	81768	491.723333333333	487.343333333333	0.0117116207097628	2.69172081698953	2.68783502946222	0.00853870982042444	0.973393359800975
G10116_15283	300732	0.0333333333333333	0	0.115061269347974	-1.47712125471966	0	-2.83184560515883	0.76725323926013
G10116_15957	680531	2.61	2.47333333333333	0.020817077920972	0.416640507338281	0.393282650559364	-0.12792219314816	0.953197560246758
G10116_18062	103690884	0.00666666666666667	0.00666666666666667	0.0126094242429779	-2.17609125905568	-2.17609125905568	0.609150303849515	0.971383172367296
G10116_13371	287659	2.71666666666667	2.75666666666667	0.0126094242429779	0.434036354020315	0.440384254832885	0.0287592099785716	0.971383172367296
G10116_27920	291324	5.00333333333333	4.79333333333333	0.0126094242429779	0.699259437523608	0.680637631327201	-0.0464849022613453	0.971383172367296
G10116_2097	360560	6.72	6.31333333333333	0.0643242705691012	0.827369273053825	0.800258719947592	-0.0751526826855166	0.862334436201535
G10116_7777	24907	0.346666666666667	0.28	0.0126094242429779	-0.460087915420882	-0.552841968657781	-0.0735874922447018	0.971383172367296
G10116_24411	686323	22.4166666666667	21.24	0.0735099488171751	1.35057103395478	1.32715451240943	-0.0684025562830275	0.844286900764744
G10116_2261	25150	27.46	26.8133333333333	0.0556565667351368	1.43870053290074	1.42835080720504	-0.044637053630514	0.879717908967063
G10116_820	287418	0.0366666666666667	0.04	0.00719865674971991	-1.43572856956144	-1.39794000867204	0.151268876797916	0.983561098325655
G10116_11519	308021	1	1.00333333333333	0.000940461916181114	0	0.00144524087417951	-0.0111352200859258	0.997836849400966
G10116_23243	306352	3.72	3.67	0.000940461916181114	0.570542939881897	0.564666064252089	-0.0117199054158705	0.997836849400966
G10116_5067	689616	0.0166666666666667	0.0366666666666667	0.0248536233806111	-1.77815125038364	-1.43572856956144	1.02614673021529	0.944379120555144
G10116_26303	309209	0.0366666666666667	0	0.330637333441652	-1.43572856956144	0	-3.64194340716626	0.467049236604237
G10116_20444	25202	0.796666666666667	0.693333333333333	0.02195719081531	-0.0987233537715246	-0.159057919756901	-0.193267059355113	0.950698501091239
G10116_11787	295224	17.6133333333333	17.1533333333333	0.0125165797424583	1.24584155422283	1.23434852715466	-0.0188608969519643	0.971590859156225
G10116_27262	680837	0.0533333333333333	0.106666666666667	0.0126094242429779	-1.27300127206374	-0.971971276399755	0.921139929594945	0.971383172367296
G10116_17729	103694906	0.146666666666667	0.216666666666667	0.0289882615796241	-0.833668578233474	-0.664207898076806	0.689887681718709	0.935430957299593
G10116_1977	306804	22.1333333333333	21.3233333333333	0.0480874044891207	1.34504682464835	1.3288550959979	-0.0434410351274412	0.895184585905018
G10116_24080	315732	9.57666666666667	8.6	0.775320372108003	0.981214371272285	0.934498451243568	-0.14570193960148	0.167756604786353
G10116_11010	312965	5.48666666666667	5.17333333333333	0.0126094242429779	0.739308576156589	0.713770462202507	-0.0239913249789453	0.971383172367296
G10116_1596	29328	290.406666666667	292.583333333333	0.0126094242429779	2.46300658194305	2.46624958341773	0.02342681810029	0.971383172367296
G10116_6548	102555503	0.2	0.243333333333333	0.0126094242429779	-0.698970004336019	-0.613798394599207	-0.0914119743229152	0.971383172367296
G10116_13146	689415	80.8	90.87	0.681635332651824	1.90741136077459	1.95842052805252	0.193859334009804	0.208144369518539
G10116_25257	252880	0.00666666666666667	0.0233333333333333	0.0427189678654953	-2.17609125905568	-1.63202321470541	1.92173435091277	0.906318890503423
G10116_15806	24424	84.2133333333333	81.9833333333333	0.0211206399642005	1.92538085794456	1.91372557217569	-0.0362554455030362	0.9525315294579
G10116_26995	363866	0.0133333333333333	0.00666666666666667	0.0126094242429779	-1.8750612633917	-2.17609125905568	-0.868451498084106	0.971383172367296
G10116_29930	316201	3.85333333333333	4.28	0.505696614164381	0.585836579364847	0.631443769013172	0.159419251691621	0.312106911329075
G10116_12647	25584	12.9133333333333	17.0966666666667	4.85422688915339	1.11103836166343	1.23291144434609	0.414904663406401	1.39885632491778e-05
G10116_28477	246306	0.0233333333333333	0.0233333333333333	0.00333045648108515	-1.63202321470541	-1.63202321470541	-0.165446992873688	0.992360669703
G10116_25706	498489	6.96	6.30333333333333	0.41972432296754	0.842609239610562	0.799570274125377	-0.132558983285591	0.380430805688877
G10116_1412	362726	4.75666666666667	4.19666666666667	0.0351884425298813	0.677302718394985	0.6229044753882	-0.0858006694381765	0.922171205671713
G10116_17191	103690152	0.03	0	0.41420745581026	-1.52287874528034	0	-3.83082704849724	0.385294264541764
G10116_2769	361729	12.0666666666667	11.8666666666667	0.0126094242429779	1.0815873158135	1.07432874325321	-0.0199963584944659	0.971383172367296
G10116_979	102552996	0.00666666666666667	0.0333333333333333	0.113969833059356	-2.17609125905568	-1.47712125471966	2.02605324216803	0.769183867440682
G10116_14522	691534	64.0766666666667	62.68	0.0126094242429779	1.8066999112234	1.79712898779655	-0.018385737068079	0.971383172367296
G10116_11482	140670	60.4233333333333	56.6566666666667	2.10260857054915	1.78120468002931	1.75325101969276	-0.0936670021767484	0.00789571437449594
G10116_19435	361034	17.5366666666667	17.1333333333333	0.0126094242429779	1.2439470470775	1.23384186427561	-0.0240975511528341	0.971383172367296
G10116_24795	289491	2.75333333333333	0	9.52186872760569	0.439858792600719	0	-8.54587452545674	3.00698507420024e-10
G10116_10385	297417	37.9466666666667	33.3733333333333	4.68297932562505	1.57917363235657	1.52339958621652	-0.16425907430115	2.07501229504225e-05
G10116_5550	89814	0	0.00666666666666667	0.0126094242429779	0	-2.17609125905568	0.987588752160442	0.971383172367296
G10116_9249	296098	2.63666666666667	2.55666666666667	0.0108555479730325	0.421055228778015	0.407674109229319	-0.0343202386845199	0.975313985965851
G10116_18291	362631	721.51	709.896666666667	0.0126094242429779	2.85824235471534	2.85119513694093	-0.0123275447079835	0.971383172367296
G10116_14155	100361180	0.33	0.11	0.0271380945273964	-0.481486060122112	-0.958607314841775	-1.19531263019375	0.939424550110206
G10116_10720	171159	14.64	14.23	0.0282583224524963	1.16554107672237	1.15320490008428	-0.038844753201904	0.937004502025564
G10116_3371	108348076	3.04333333333333	3.02	0.000940461916181114	0.483349522814636	0.480006942957151	0.00232472769251928	0.997836849400966
G10116_21980	499801	3.95	3.71	0.0335288626102014	0.59659709562646	0.569373909615046	-0.0821356969344992	0.925701862211898
G10116_28055	366669	1.06	1.01666666666667	0.0126094242429779	0.0253058652647703	0.0071785846271248	-0.0512777327508183	0.971383172367296
G10116_8893	500943	6.21333333333333	6.10333333333333	0.0123688138354569	0.7933246532983	0.785567089582034	-0.0145543976240197	0.971921492948126
G10116_15859	108351182	0.03	0.0166666666666667	0.0125399709511928	-1.52287874528034	-1.77815125038364	-0.389173767427671	0.971538530440304
G10116_22016	499210	9.58333333333333	9.61	0.00778875843036332	0.981516594305987	0.982723387668545	0.0101181795043201	0.98222558303094
G10116_17894	25456	0.32	0.596666666666667	0.357162606032784	-0.494850021680094	-0.224268223739769	0.592923513460028	0.439377075608542
G10116_24394	140669	5.72	6.52666666666667	0.572436271519451	0.757396028793024	0.814691432747457	0.19830808954208	0.267647831147954
G10116_277	306866	11.93	12.7733333333333	0.465126319160294	1.07664044367034	1.10630424568684	0.141415828344097	0.342668103394752
G10116_16592	25060	0.363333333333333	0.25	0.155707650312678	-0.439694756779039	-0.602059991327962	-0.53328308394495	0.698702584460188
G10116_6693	266713	32.45	30.1333333333333	0.2504309948546	1.51121470113639	1.4790471757557	-0.100345223799487	0.561783533173287
G10116_4565	298079	0.00666666666666667	0.00666666666666667	0.000940461916181114	-2.17609125905568	-2.17609125905568	0.0258201651695657	0.997836849400966
G10116_9351	116489	0.123333333333333	0.0833333333333333	0.0126094242429779	-0.908919530652669	-1.07918124604762	-0.196538425049648	0.971383172367296
G10116_13728	294312	3.76333333333333	3.50333333333333	0.0126094242429779	0.575572687205305	0.544481461308579	-0.0837884513675427	0.971383172367296
G10116_6951	313713	0.0433333333333333	0.0433333333333333	0.000940461916181114	-1.36317790241283	-1.36317790241283	0.0260829658207966	0.997836849400966
G10116_25166	171054	0	0.0133333333333333	0.0126094242429779	0	-1.8750612633917	0.987588752160442	0.971383172367296
G10116_13983	304763	28.0133333333333	31	3.05426531958002	1.44736478901425	1.49136169383427	0.15163506590335	0.000882540573202253
G10116_16873	307563	0.556666666666667	0.5	0.0126094242429779	-0.254404783572079	-0.301029995663981	-0.144996913061572	0.971383172367296
G10116_23523	266631	15.7966666666667	15.3533333333333	0.0126094242429779	1.19856545397974	1.18620267890855	-0.0318012345829881	0.971383172367296
G10116_16260	690115	0.993333333333333	1.11666666666667	0.578038564106455	-0.00290499064340737	0.0479235523171841	0.186798271051566	0.264217412940774
G10116_6866	309051	9.6	9.20333333333333	0.226519193248282	0.982271233039568	0.9639451519196	-0.0789104707524218	0.593582114791845
G10116_14982	680799	0.00666666666666667	0	0.0126094242429779	-2.17609125905568	0	-0.935964599482047	0.971383172367296
G10116_6846	306617	0.413333333333333	0.386666666666667	0.0124150177410746	-0.383699569557428	-0.412663265492744	-0.0638685561755915	0.971818097252085
G10116_12070	81801	3.27333333333333	3.35333333333333	0.0126094242429779	0.514990233067287	0.525476726000246	0.0427077805424459	0.971383172367296
G10116_609	317576	9.25333333333333	8.71333333333333	0.158617622172153	0.966298207063155	0.940184328524863	-0.0819116810687962	0.694036606811272
G10116_8027	292583	0.01	0.01	0.000940461916181114	-2	-2	0.0258201456297998	0.997836849400966
G10116_24764	102551435	2.31	2.32333333333333	0.000940461916181114	0.363611979892144	0.366111523378346	0.0257470748527173	0.997836849400966
G10116_12371	29431	63.35	58.5433333333333	1.71093196938336	1.80174661921946	1.7674774466092	-0.107723118592471	0.0194566483891892
G10116_21052	303468	21.98	22.05	0.0126094242429779	1.34202768808747	1.34340859380386	0.0238636163972019	0.971383172367296
G10116_13825	363334	2.55333333333333	2.32666666666667	0.0126094242429779	0.407107514912941	0.366734167903499	-0.125098659692961	0.971383172367296
G10116_20535	689711	0.0266666666666667	0.0333333333333333	0.0126094242429779	-1.57403126772772	-1.47712125471966	0.439558675257932	0.971383172367296
G10116_5470	361506	32.48	36.8433333333333	4.2204161432114	1.51161602056914	1.56635891530289	0.190265281550549	6.01982486906572e-05
G10116_18108	260321	20.9566666666667	21.46	0.0284495094161651	1.32132220563053	1.33162971762993	0.0421229882244572	0.936592100700246
G10116_27784	310669	9.04333333333333	8.44666666666667	0.0480943818346198	0.956328539041933	0.92668535582776	-0.0883360880892899	0.8951702040461
G10116_10785	363252	20.5266666666667	20.3033333333333	0.00220222405956791	1.31231842984752	1.30756734478176	-0.00666279568251143	0.994942026553858
G10116_8689	689035	0.796666666666667	0.83	0.0126094242429779	-0.0987233537715246	-0.0809219076239261	0.0671226956481386	0.971383172367296
G10116_3726	363235	3.02	2.78	0.127827797631015	0.480006942957151	0.444044795918076	-0.115676307033456	0.745027326584978
G10116_12091	363830	0	0.05	0.0126094242429779	0	-1.30102999566398	1.88215701168098	0.971383172367296
G10116_11120	81675	78.37	78.68	0.0126094242429779	1.89414984676792	1.8958643512473	0.0125699932100221	0.971383172367296
G10116_7340	100366237	55.4	52.8766666666667	0.0126094242429779	1.74350976472843	1.72326406951272	-0.048901856068752	0.971383172367296
G10116_14596	298442	2.06	1.89	0.0126094242429779	0.313867220369153	0.276461804173244	-0.12230349387798	0.971383172367296
G10116_30217	81925	0.116666666666667	0.196666666666667	0.081328681626707	-0.933053210369385	-0.706269243077517	0.745456263458962	0.829222959600496
G10116_5042	24888	41.9033333333333	43.9366666666667	0.272900237425986	1.62224857167018	1.64282710531126	0.0647955925080397	0.53345742288733
G10116_2255	678739	1.2	1.19	0.00941032722122886	0.0791812460476248	0.0755469613925307	0.0288543597308338	0.978564987245409
G10116_20939	305455	12.7033333333333	12.32	0.0126094242429779	1.1039176940525	1.09061070782841	-0.0353427968120424	0.971383172367296
G10116_19911	108350443	4.25666666666667	4.61	0.240207627219916	0.629069642543753	0.663700925389648	0.122103443890145	0.575164897141611
G10116_16859	108353003	0.05	0.0266666666666667	0.0126094242429779	-1.30102999566398	-1.57403126772772	-0.973393701916861	0.971383172367296
G10116_12549	117517	0.01	0.00333333333333333	0.0126094242429779	-2	-2.47712125471966	-1.45506347088471	0.971383172367296
G10116_9858	680576	4.05	3.68	0.619322771283634	0.607455023214668	0.565847818673518	-0.130665367190008	0.240257652137763
G10116_15765	360634	3.04333333333333	3.05333333333333	0.000940461916181114	0.483349522814636	0.484774218948187	0.00458070062930773	0.997836849400966
G10116_5703	684297	2.32	2.33333333333333	0.00857400609519177	0.3654879848909	0.367976785294594	0.0149304757719826	0.980451225969744
G10116_13744	316051	12.84	12.0866666666667	0.0705148461062954	1.10856502373283	1.08230654503983	-0.0726439182649541	0.850129631499745
G10116_1820	114846	57.0233333333333	54.6966666666667	0.0284495094161651	1.75605260066128	1.73796086029351	-0.0469418516920668	0.936592100700246
G10116_4849	313430	0.316666666666667	0.376666666666667	0.0126094242429779	-0.499397649430814	-0.424042811236242	0.266503608527967	0.971383172367296
G10116_24709	315037	5.92666666666667	5.60666666666667	0.0510532215924135	0.772810501914533	0.748704736742231	-0.0715025699441692	0.889092155387084
G10116_10064	65275	0.0233333333333333	0.0133333333333333	0.0126094242429779	-1.63202321470541	-1.8750612633917	-0.869939996816519	0.971383172367296
G10116_26216	315708	6.89666666666667	6.65333333333333	0.0126094242429779	0.838639235946072	0.82303928223169	-0.0440678219140912	0.971383172367296
G10116_22685	64566	20.3533333333333	20.6366666666667	0.0126094242429779	1.30863554524298	1.31463954929324	0.0206436193575622	0.971383172367296
G10116_17997	293410	14.67	15.67	0.483132224318252	1.16643011384328	1.19506899646859	0.103259210230022	0.328751524690115
G10116_10284	501795	1.14	1.20333333333333	0.0126094242429779	0.0569048513364726	0.0803859471859943	0.0913251930342981	0.971383172367296
G10116_11462	100910772	0.26	0.413333333333333	0.220230360125817	-0.585026652029182	-0.383699569557428	0.849503545888241	0.602240058883875
G10116_11446	294709	31.64	31.2866666666667	0.00506388290978276	1.50023647482564	1.49535929515681	-0.00786348250194281	0.988407693307513
G10116_4660	301606	0.06	0.0766666666666667	0.0126094242429779	-1.22184874961636	-1.11539341870207	0.461714332785289	0.971383172367296
G10116_6152	113990	28.4833333333333	29.05	0.0126094242429779	1.45459081233709	1.46314613672635	0.0421225097407544	0.971383172367296
G10116_7496	296554	169.863333333333	149.696666666667	4.97258864532451	2.23009964226181	2.17521212990624	-0.171843944960792	1.06515142979492e-05
G10116_1278	298510	139.363333333333	134.966666666667	0.199615873225193	2.1441485253714	2.13022652204875	-0.0376760177084086	0.63151566340133
G10116_3026	362096	8.92333333333333	8.27333333333333	0.94073159564706	0.95052711646727	0.917680522443048	-0.108832427788797	0.114622111458896
G10116_26989	293566	0.316666666666667	0.32	0.000940461916181114	-0.499397649430814	-0.494850021680094	0.0256629600506721	0.997836849400966
G10116_626	85245	38.6833333333333	36.0566666666667	0.407039618947961	1.58752389007227	1.55698557498798	-0.0920642099320557	0.391706141693728
G10116_9544	362724	3.65666666666667	3.93333333333333	0.0126094242429779	0.563085372855049	0.594760752586463	0.0758811172244146	0.971383172367296
G10116_21469	192363	0.0366666666666667	0.0166666666666667	0.0195879527871151	-1.43572856956144	-1.77815125038364	-0.974380854839998	0.955899087902199
G10116_4397	500590	0.786666666666667	0.793333333333333	0.00280428190253006	-0.104209251749556	-0.100544297663151	0.0425015648085099	0.993563704551918
G10116_22268	690430	0.0233333333333333	0.07	0.133263879498321	-1.63202321470541	-1.15490195998574	1.3485456101939	0.735759910252226
G10116_18021	302302	0	0.02	0.0412589818519062	0	-1.69897000433602	2.46758479873152	0.909370827849786
G10116_18619	84382	22.6733333333333	20.8066666666667	0.445836409571083	1.35551537287704	1.31820250960965	-0.114969918794321	0.358231350592827
G10116_27504	266670	4.10666666666667	3.85666666666667	0.0126094242429779	0.613489453108744	0.586212104232087	-0.0800212849394844	0.971383172367296
G10116_19527	64018	16.02	16.1766666666667	0.0126094242429779	1.20466251174822	1.20888903659562	-0.0345150629247597	0.971383172367296
G10116_4147	304469	23.86	24.06	0.0126094242429779	1.37767043933432	1.38129562300383	0.0266643014681377	0.971383172367296
G10116_23106	690845	3.41333333333333	3.72333333333333	0.0126094242429779	0.533178701920149	0.570931918395946	0.138013265062713	0.971383172367296
G10116_9036	296115	21.5833333333333	22.9466666666667	0.749795530881759	1.33411851803363	1.36071960693586	0.0958587308139663	0.177911683451728
G10116_9121	361818	0.363333333333333	0.296666666666667	0.0126094242429779	-0.439694756779039	-0.527731248074749	-0.282004269052025	0.971383172367296
G10116_6787	690038	31.7233333333333	33.4733333333333	0.21531093421011	1.5013788145918	1.52469896231867	0.087314906511534	0.609100653972064
G10116_3226	366964	8.73	8.07333333333333	0.409947582932632	0.94101424370557	0.907052884087371	-0.0985028915170844	0.389092103537651
G10116_813	304966	0.0133333333333333	0	0.0126094242429779	-1.8750612633917	0	-0.935964599482047	0.971383172367296
G10116_17488	100361631	12.8266666666667	13.0933333333333	0.0126094242429779	1.10811380864611	1.11705022439525	0.0411401212916099	0.971383172367296
G10116_23614	259218	35.8633333333333	37.91	0.137660005994043	1.55465065279434	1.57875378442643	0.0899113198630638	0.728349781046243
G10116_1339	360596	19.6833333333333	18.3066666666667	1.00652785264658	1.29409864722987	1.26260927384506	-0.0980335733808562	0.0985081464461087
G10116_2274	295235	144.266666666667	137.783333333333	0.242822224515937	2.15916599737885	2.13919668724413	-0.0544466778172921	0.57171261543956
G10116_19566	366061	0.133333333333333	0.0933333333333333	0.0245126686634151	-0.875061263391701	-1.02996322337744	-0.510518601531426	0.945120822225771
G10116_26533	102550396	0.63	0.32	0.113223587042103	-0.200659450546418	-0.494850021680094	-0.974435096347788	0.770506688372391
G10116_6708	246232	99.07	98.5466666666667	0.000940461916181114	1.99594216299255	1.99364193888684	0.0016012514849016	0.997836849400966
G10116_7876	81678	2.23333333333333	2.35666666666667	0.0804509185787603	0.348953547981163	0.372298159077238	0.0827656373159906	0.830900616921934
G10116_2611	306262	27.21	27.6533333333333	0.0126094242429779	1.43472854177976	1.44174748866132	0.0222553272480117	0.971383172367296
G10116_25697	499724	6.42	5.57333333333333	0.234403957350219	0.807535028068853	0.746115018383335	-0.195133334519794	0.582902667354875
G10116_15317	25081	0.243333333333333	0.34	0.0126094242429779	-0.613798394599207	-0.468521082957745	0.51107509141033	0.971383172367296
G10116_7810	108348169	4.42	4.72	0.0126094242429779	0.645422269349092	0.673941998634088	0.104524066516044	0.971383172367296
G10116_20862	84407	67.74	67.1533333333334	0.0126094242429779	1.83084519230861	1.82706757489518	-0.00802889037864177	0.971383172367296
G10116_6754	288108	17.7133333333333	16.8433333333333	0.0612800803163732	1.2483002953546	1.22642804351857	-0.0627762108662277	0.868400209756871
G10116_11751	297801	0.0166666666666667	0.02	0.0117116207097628	-1.77815125038364	-1.69897000433602	0.288913991826577	0.973393359800975
G10116_16983	291450	56.9366666666667	56.5366666666667	0.000940461916181114	1.7553920379664	1.7523301994321	-0.000936009344972031	0.997836849400966
G10116_15302	100188936	11.52	13.5033333333333	0.576796060188623	1.06145247908719	1.13044098846392	0.240816711411572	0.264974413658881
G10116_10239	171496	0.0266666666666667	0.0233333333333333	0.00665937807783452	-1.57403126772772	-1.63202321470541	-0.236416473060254	0.984783179189712
G10116_21956	100362155	3.78	4.13	0.0412589818519062	0.577491799837225	0.615950051656401	0.161442918784666	0.909370827849786
G10116_6039	266792	13.7933333333333	13.63	0.000940461916181114	1.13966923161005	1.13449585583467	-0.00489994914113971	0.997836849400966
G10116_8745	29422	0.37	0.393333333333333	0.00812786220663568	-0.431798275933005	-0.405239247413537	0.0738448436266474	0.981458945607504
G10116_18869	353118	0.0133333333333333	0.0233333333333333	0.0174218176946857	-1.8750612633917	-1.63202321470541	1.02310739446105	0.960678745564023
G10116_20500	308796	104.97	112.296666666667	1.81116505762858	2.02106519720257	2.05036686516833	0.104489887024893	0.0154466726290619
G10116_25459	315341	1.65666666666667	1.54	0.0126094242429779	0.21923513401367	0.187520720836463	-0.0942671238790409	0.971383172367296
G10116_5896	29628	13.28	15.1166666666667	3.27785263572517	1.123198075032	1.17945603667645	0.212095306348759	0.000527408790772804
G10116_27851	361805	72.7566666666667	74.6733333333333	0.0211206399642005	1.86187279372522	1.87316553817655	0.0568255663625427	0.9525315294579
G10116_16206	103690842	0	0.00666666666666667	0.0126094242429779	0	-2.17609125905568	0.987588752160442	0.971383172367296
G10116_12378	292095	30.7866666666667	33.0233333333333	0.968157216099196	1.48836266952548	1.51882090827289	0.111543501418986	0.107607560003757
G10116_4933	500246	0.00666666666666667	0	0.0126094242429779	-2.17609125905568	0	-0.935964599482047	0.971383172367296
G10116_15116	300920	0.01	0.00666666666666667	0.0126094242429779	-2	-2.17609125905568	-0.559105928112961	0.971383172367296
G10116_15779	78956	0.00666666666666667	0.00333333333333333	0.0126094242429779	-2.17609125905568	-2.47712125471966	-1.29307203137121	0.971383172367296
G10116_3354	245918	8.58333333333333	7.55	0.206610582194094	0.933655978657547	0.877946951629188	-0.174057101428751	0.621425997066481
G10116_27143	292654	10.2533333333333	12.7566666666667	0.752235442542112	1.01086507640973	1.10573720750484	0.32818168259431	0.176914959543647
G10116_2558	688736	1.27	1.15666666666667	0.0126094242429779	0.103803720955957	0.0632082200712125	-0.130770154171052	0.971383172367296
G10116_29909	100909599	0.0966666666666667	0.0666666666666667	0.0126094242429779	-1.01472325682071	-1.17609125905568	-0.753157558488938	0.971383172367296
G10116_9421	690795	16.23	19.1833333333333	0.34161607415026	1.21031851982623	1.28292407324615	0.261981888002942	0.455390457414742
G10116_23707	81811	0.486666666666667	0.5	0.00280428190253006	-0.312768398935225	-0.301029995663981	0.0383093674373515	0.993563704551918
G10116_11944	81656	0	0.00666666666666667	0.0126094242429779	0	-2.17609125905568	1.88343980247371	0.971383172367296
G10116_14825	24613	0.02	0.04	0.0126094242429779	-1.69897000433602	-1.39794000867204	1.02815136436011	0.971383172367296
G10116_27501	25126	11.85	11.8133333333333	0.000940461916181114	1.07371835034612	1.07237245849535	0.00492207300964291	0.997836849400966
G10116_7441	500727	12.1266666666667	12.0966666666667	0.0027173437624105	1.0837414400078	1.0826657134809	0.00871694182938207	0.993762618492756
G10116_20674	29290	0.0366666666666667	0.0166666666666667	0.0126094242429779	-1.43572856956144	-1.77815125038364	-0.972330733179513	0.971383172367296
G10116_2783	310772	0.116666666666667	0.126666666666667	0.00439204157571544	-0.933053210369385	-0.897337658102851	0.112315229841469	0.989937915476307
G10116_18752	497902	148.613333333333	157.89	0.35084263510222	2.17205777532848	2.19835462473694	0.11778394400942	0.445817759446375
G10116_26027	102555303	0.0133333333333333	0.02	0.0126094242429779	-1.8750612633917	-1.69897000433602	0.987588752160442	0.971383172367296
G10116_9526	499867	0.393333333333333	0.676666666666667	0.253763760443039	-0.405239247413537	-0.169625216806449	0.833128538988785	0.557488919078231
G10116_6224	64827	0.67	0.47	0.126490803119896	-0.173925197299174	-0.327902142064283	-0.511362833240405	0.747324459814139
G10116_6002	100911235	14.2033333333333	12.77	0.134575705595585	1.15239027948079	1.10619089726342	-0.132265793818986	0.733540833479251
G10116_10393	311799	9.06666666666667	10.2066666666667	0.581610624478706	0.957447649314536	1.00888393164258	0.183799280709208	0.262053144588033
G10116_20202	171581	0.0866666666666667	0.0333333333333333	0.0930812122804539	-1.06214790674884	-1.47712125471966	-1.43435264561944	0.807084092875178
G10116_6023	314310	15.4533333333333	15.4466666666667	0.000940461916181114	1.1890221725719	1.1888347747343	0.00378248054394779	0.997836849400966
G10116_22772	500553	0.00666666666666667	0	0.0126094242429779	-2.17609125905568	0	-1.83000677602084	0.971383172367296
G10116_4985	25054	0.00333333333333333	0.00333333333333333	0.000940461916181114	-2.47712125471966	-2.47712125471966	0.0258201580504853	0.997836849400966
G10116_18128	296083	6.70333333333333	6.31666666666667	0.0590256602411243	0.826290815877079	0.800487959584429	-0.0787051481187746	0.872919790495728
G10116_8635	498081	9.21666666666667	8.63	0.304983551099185	0.964573880921055	0.93601079571521	-0.136384887370129	0.495468956333071
G10116_100	365864	3.59333333333333	3.79333333333333	0.019731872639581	0.555497506131057	0.579021007339389	0.0863912010040938	0.955582367177032
G10116_19769	311598	3.66666666666667	3.42	0.0126094242429779	0.564271430438563	0.534026106056135	-0.0913000599741888	0.971383172367296
G10116_7321	301038	20.7266666666667	22.1366666666667	0.626767365506969	1.31652946298751	1.34511222551918	0.112295148121297	0.236174298734984
G10116_974	311730	0.33	0.366666666666667	0.0126094242429779	-0.481486060122112	-0.435728569561437	0.195933790057506	0.971383172367296
G10116_4081	295543	61.7433333333333	63.1366666666667	0.0630515790346924	1.79059007200703	1.80028164935716	0.0424690753897981	0.864865196860154
G10116_26189	25532	10.5466666666667	11.2766666666667	0.0755764895114903	1.02311522010598	1.05218074306832	0.105389108830835	0.840279001096467
G10116_10175	297520	11.31	11.6833333333333	0.0395898947141132	1.05346260492546	1.06756676758301	0.0642508134451002	0.912872460056596
G10116_8002	681021	4.85333333333333	4.08333333333333	0.459112559453493	0.686040120257356	0.611014833980889	-0.270825832029395	0.347446099484904
G10116_26289	305096	2.46	2.81	0.220170232069655	0.390935107103379	0.44870631990508	0.201851774629805	0.602323444771677
G10116_23262	83791	85.0233333333333	75.5833333333333	2.15283757480473	1.92953812744709	1.87842604101247	-0.159070208876193	0.00703335316585199
G10116_8131	85247	3819.18333333333	4050.91333333333	2.49733990142446	3.58197050643406	3.60755295183387	0.108704662027573	0.00318170637829318
G10116_13425	498366	81.5266666666667	70.6533333333333	8.60451299159081	1.91129968594151	1.84913265612263	-0.199078189387658	2.4859191987241e-09
G10116_17660	288489	1.68333333333333	1.56666666666667	0.0126094242429779	0.226170123398998	0.194976603216056	-0.0801601278412573	0.971383172367296
G10116_13218	361363	10.79	10.9166666666667	0.0126094242429779	1.03302144468291	1.03809004960814	0.0288063696295451	0.971383172367296
G10116_14530	500915	0.0666666666666667	0.206666666666667	0.385074226370329	-1.17609125905568	-0.684729565221408	1.42422625470279	0.412027092484724
G10116_16404	81510	0.486666666666667	0.433333333333333	0.00874723781184534	-0.312768398935225	-0.363177902412826	-0.144513568553368	0.980060220818752
G10116_24552	29515	40.2733333333333	42.6033333333333	0.0582274031429606	1.60501757667378	1.6294435801271	0.0881017608316175	0.874525740449201
G10116_25567	680282	0.0133333333333333	0	0.0126094242429779	-1.8750612633917	0	-0.935964599482047	0.971383172367296
G10116_5023	116641	41.8033333333333	38.1333333333333	1.30741870957801	1.62121091312802	1.58130476973734	-0.122108780470746	0.049269855710574
G10116_3875	64313	86.4733333333333	76.4766666666667	3.95283885837976	1.93688220027747	1.88352895040009	-0.168469571491414	0.000111470806070342
G10116_23059	24849	410.436666666667	415.24	0.108648905957277	2.61324615185933	2.6182991823706	0.0269846301368765	0.778665788700865
G10116_3398	314196	2.05	2.27333333333333	0.0782507385852752	0.311753861055754	0.356663119936816	0.155945589706697	0.835120724633826
G10116_15508	292793	0.5	0.456666666666667	0.0126094242429779	-0.301029995663981	-0.340400687563255	0.1597912439525	0.971383172367296
G10116_14515	317170	0	0.00666666666666667	0.0126094242429779	0	-2.17609125905568	0.987588752160442	0.971383172367296
G10116_14046	360581	10.5266666666667	10.94	0.0245126686634151	1.02229087095261	1.03901732199741	0.0634202665194973	0.945120822225771
G10116_21851	364952	0.19	0.183333333333333	0.000940461916181114	-0.721246399047171	-0.736758565225419	0.0260718789898026	0.997836849400966
G10116_6517	287678	0.0666666666666667	0.09	0.0126094242429779	-1.17609125905568	-1.04575749056068	0.441338083911385	0.971383172367296
G10116_5265	81739	0.316666666666667	0.313333333333333	0.000940461916181114	-0.499397649430814	-0.503993401119964	-0.00675024385971232	0.997836849400966
G10116_20926	291076	42.61	40.9333333333333	0.0335288626102014	1.62951153420045	1.61207711208549	-0.047412774957702	0.925701862211898
G10116_2339	291427	0	0.00333333333333333	0.0126094242429779	0	-2.47712125471966	0.987588752160442	0.971383172367296
G10116_4801	309444	13.65	14.8666666666667	0.294107915248229	1.13513265137677	1.17221360399248	0.133082478085526	0.508033188735034
G10116_11059	292907	14.88	16.05	0.237919367043755	1.17260293120986	1.20547503674089	0.119814196283563	0.578203389135224
G10116_17541	313604	6.55	6.47666666666667	0.000940461916181114	0.816241299991783	0.81135154588012	-0.00817989937577763	0.997836849400966
G10116_28950	366376	0.04	0.0366666666666667	0.00133969433166832	-1.39794000867204	-1.43572856956144	-0.125687698636671	0.996919992786941
G10116_5428	361262	1.69	1.78333333333333	0.0314935902794976	0.227886704613674	0.251232527301565	0.0879040569758634	0.93005024119617
G10116_24047	316580	14.5266666666667	16.11	0.96378448979507	1.16216597119058	1.20709554041922	0.157624279221298	0.108696487502557
G10116_8870	683504	7.97666666666667	7.81333333333333	0.000940461916181114	0.901821443893775	0.89283635262639	-0.00654871773960849	0.997836849400966
G10116_3736	300445	110.393333333333	117.886666666667	2.03398997440617	2.04294284708912	2.07146468787247	0.103333449931618	0.00924719520641209
G10116_4845	315283	11.2433333333333	11.26	0.000940461916181114	1.05089508646954	1.05153839051533	-0.00670436747078341	0.997836849400966
G10116_6652	307035	0.256666666666667	0.283333333333333	0.0126094242429779	-0.59063052954718	-0.54770232900537	0.347554264293805	0.971383172367296
G10116_2806	690300	3.64666666666667	3.60666666666667	0.000940461916181114	0.56189606727775	0.557106006050889	-0.00947339879574426	0.997836849400966
G10116_2971	366352	1.70666666666667	2.12	0.434035198988393	0.232148706256169	0.326335860928751	0.325758136034511	0.368099138489382
G10116_23473	316384	33.63	27.21	5.79475271787783	1.52672686731464	1.43472854177976	-0.29678807552425	1.6041585195199e-06
G10116_3639	691155	15.1633333333333	14.38	0.230001484311719	1.18079468211029	1.15775888604686	-0.0691665325590321	0.588841642836248
G10116_11720	317456	0	0.05	0.0126094242429779	0	-1.30102999566398	1.88496544833498	0.971383172367296
G10116_29029	84578	30.0866666666667	29.6266666666667	0.0110364979943999	1.47837407446446	1.47168279121315	-0.0129943402700601	0.974907703286769
G10116_6976	362944	4.83	5.41666666666667	0.260339046202978	0.683947130751512	0.733732110595231	0.172901210682675	0.549112024205969
G10116_29252	311287	0.0333333333333333	0.0333333333333333	0.00812786220663568	-1.47712125471966	-1.47712125471966	0.195274685244798	0.981458945607504
G10116_11800	308820	23.72	23.5966666666667	0.000940461916181114	1.37511468469222	1.37285065760919	0.00259816328630654	0.997836849400966
G10116_17671	108352018	0.306666666666667	0.103333333333333	0.253763760443039	-0.513333427374107	-0.985759560885391	-1.63826065447119	0.557488919078231
G10116_30108	103691564	0.74	1.07	0.635780025818823	-0.130768280269024	0.0293837776852097	0.532149992872467	0.231323616905772
G10116_6579	94338	0.313333333333333	0.346666666666667	0.0126094242429779	-0.503993401119964	-0.460087915420882	0.163532073473259	0.971383172367296
G10116_13110	315664	66.6733333333333	62.08	1.51536857214432	1.82395216822118	1.79295170825013	-0.0953772401069158	0.030523295970337
G10116_12995	689755	3.66333333333333	3.41	0.0126094242429779	0.563876437703828	0.532754378992498	-0.12453373290231	0.971383172367296
G10116_24340	25482	10.39	10.9166666666667	0.126176979618531	1.01661554755718	1.03809004960814	0.0791930252346343	0.747864675599527
G10116_20697	306819	2.97666666666667	2.85666666666667	0.0126094242429779	0.473730204168884	0.455859567203536	-0.0521295427505289	0.971383172367296
G10116_24133	25525	0.273333333333333	0.51	0.051957475493426	-0.563307402335946	-0.292429823902064	0.932122925214922	0.887242883320667
G10116_7575	102550657	1.85333333333333	2.03666666666667	0.0199514642148016	0.267953536862394	0.308919955522893	0.12384547868045	0.9550993198325
G10116_16701	688813	30.8766666666667	33.4233333333333	0.661329362975352	1.48963040933172	1.52404976022174	0.122603603473157	0.218107518697059
G10116_5816	307309	0.183333333333333	0.14	0.0260813310369967	-0.736758565225419	-0.853871964321762	-0.397858593969388	0.941713223834947
G10116_8232	25356	0.14	0.193333333333333	0.038923731941249	-0.853871964321762	-0.713693261156726	0.294568080647191	0.914273786370901
G10116_29526	685590	0.83	0.913333333333333	0.0126094242429779	-0.0809219076239261	-0.0393706918992746	0.142797902762991	0.971383172367296
G10116_1397	29546	6.62666666666667	6.10666666666667	0.247465503283092	0.821295125341632	0.785804214612169	-0.111816556323112	0.565632684428709
G10116_6194	65201	17.92	17.9733333333333	0.0110142436069744	1.25333800532611	1.2546286288076	0.00816909258641899	0.974957661392446
G10116_26770	313575	0.02	0.0166666666666667	0.0126094242429779	-1.69897000433602	-1.77815125038364	-0.461271070092692	0.971383172367296
G10116_14878	108348115	28.3933333333333	25.3	0.0335288626102014	1.45321638101807	1.40312052117582	-0.104394133031415	0.925701862211898
G10116_25269	685849	0.0166666666666667	0.01	0.0126094242429779	-1.77815125038364	-2	-0.710844573299558	0.971383172367296
G10116_7571	499421	0.113333333333333	0.116666666666667	0.00417530708037565	-0.945642337677408	-0.933053210369385	0.0995879931429605	0.990432066907761
G10116_19107	364529	3.11	2.97666666666667	0.0126094242429779	0.492760389026837	0.473730204168884	-0.0542427710828946	0.971383172367296
G10116_307	116544	0.0333333333333333	0.0233333333333333	0.0126094242429779	-1.47712125471966	-1.63202321470541	-0.559475054008283	0.971383172367296
G10116_24092	296370	207.103333333333	216.406666666667	1.18561297512315	2.31618708893026	2.3352706356025	0.0724254716153148	0.065220935655576
G10116_23442	315158	28.2933333333333	28.5466666666667	0.0126094242429779	1.45168411617362	1.45555540390274	0.0196531636439977	0.971383172367296
G10116_28063	24387	0.0133333333333333	0.00666666666666667	0.0126094242429779	-1.8750612633917	-2.17609125905568	-1.45610598967886	0.971383172367296
G10116_18573	298084	2.58	2.35666666666667	0.0780662073842338	0.41161970596323	0.372298159077238	-0.122094659188619	0.835475641818092
G10116_12143	690206	0	0.0266666666666667	0.0126094242429779	0	-1.57403126772772	1.88418400925388	0.971383172367296
G10116_8747	307248	0.196666666666667	0.293333333333333	0.0412589818519062	-0.706269243077517	-0.532638582569494	0.546708926578355	0.909370827849786
G10116_17873	287571	10.5966666666667	10.13	0.0126094242429779	1.02516927319511	1.00560944536028	-0.0540239346405609	0.971383172367296
G10116_4100	171379	36.6366666666667	35.28	0.254736844150095	1.56391595314737	1.54752857645978	-0.0471297851511649	0.556241203268023
G10116_12021	311254	3.66333333333333	4.05333333333333	0.0668354238456387	0.563876437703828	0.607812320217053	0.155514000816896	0.857362681780396
G10116_2462	500947	0.06	0.12	0.0745855236786143	-1.22184874961636	-0.920818753952375	1.02675133561792	0.842198524701679
G10116_6364	84607	1.88666666666667	1.71	0.0189896340541245	0.27569517646861	0.232996110392154	-0.141752032378417	0.957216918327823
G10116_12291	24329	25.54	23.3133333333333	3.41861860826135	1.4072208929274	1.36760437325356	-0.140200229684287	0.000381400617404461
G10116_26779	85492	122.413333333333	119.043333333333	0.0126094242429779	2.08782872400009	2.07570507905534	-0.0278417061163394	0.971383172367296
G10116_21390	103691555	0.0666666666666667	0.0166666666666667	0.0351884425298813	-1.17609125905568	-1.77815125038364	-1.87018240400841	0.922171205671713
G10116_26580	29218	61.09	61.8933333333333	0.0185423282543008	1.78597012513201	1.7916438727282	0.027872759231058	0.958203321036271
G10116_6321	305605	8.89333333333333	8.78	0.0126094242429779	0.949064570524849	0.943494515906102	-0.0118702618686477	0.971383172367296
G10116_29022	100910944	61.1666666666667	60.8933333333333	0.00749411224908559	1.78651481386845	1.7845697482153	0.0155717646116633	0.982892198025911
G10116_10462	311633	1.43666666666667	1.45333333333333	0.000940461916181114	0.15735601544107	0.162365234548923	0.0256470389960877	0.997836849400966
G10116_24135	499356	0.11	0.166666666666667	0.0271380945273964	-0.958607314841775	-0.778151250383643	0.610501324177253	0.939424550110206
G10116_18099	299756	0.0133333333333333	0.00666666666666667	0.0126094242429779	-1.8750612633917	-2.17609125905568	-0.871677723004817	0.971383172367296
G10116_11539	679203	10.81	12.6133333333333	1.04549624548079	1.03382569395331	1.10082987301009	0.231557473353641	0.0900541547988701
G10116_7067	303689	7.84666666666667	8.62333333333333	0.640799178592309	0.894685203787754	0.935675173996881	0.143057585727221	0.228665592780751
G10116_24526	311412	15.27	14.25	0.866099156558558	1.18383903705642	1.15381486434453	-0.0926505817826316	0.136113387778098
G10116_15245	309069	3.08333333333333	3.18666666666667	0.0126094242429779	0.48902047801937	0.503336637556438	0.0624080499188266	0.971383172367296
G10116_21347	689226	139.513333333333	133.78	0.189064204303173	2.14461571525391	2.12639119161661	-0.0500342527019005	0.647046951927515
G10116_21194	686103	24.84	22.16	0.41793648407869	1.39515159150454	1.34556975605639	-0.152732136253312	0.382000134585357
G10116_8726	363185	10.12	9.98666666666667	0.00620071140143686	1.00518051250378	0.999420554307767	-0.00959640162761921	0.985823776867868
G10116_10974	303693	0.00333333333333333	0	0.0126094242429779	-2.47712125471966	0	-0.935964599482047	0.971383172367296
G10116_18610	25725	123.66	115.02	1.93798165586867	2.09222924216286	2.06077336326171	-0.0970905817223663	0.0115350197947381
G10116_10778	84018	13.8666666666667	13.0766666666667	0.262278119663653	1.14197207590708	1.11649705340987	-0.0775588521748339	0.546665769191598
G10116_10636	299738	16.33	16.4833333333333	0.0126094242429779	1.21298618473667	1.21704504121353	0.0170483145206704	0.971383172367296
G10116_14163	266716	5.43333333333333	5.63333333333333	0.0126094242429779	0.735066349684295	0.750765449894011	0.0606379486355215	0.971383172367296
G10116_4073	103689951	1.84666666666667	2.13333333333333	0.0126094242429779	0.266388510008768	0.329058719264224	0.218999716840611	0.971383172367296
G10116_28283	690035	3.67333333333333	3.39666666666667	0.123542416836409	0.565060339796103	0.531052929286764	-0.106439147369341	0.752415239410867
G10116_27473	100912380	157.396666666667	150.323333333333	0.352767436796371	2.19699553066852	2.17702639742923	-0.0559584766259224	0.443846258452043
G10116_22902	302378	0.223333333333333	0.173333333333333	0.0256162857496556	-0.651046452018837	-0.761117911084864	-0.322501819347087	0.942722156420631
G10116_9582	83803	26.4666666666667	27.7433333333333	0.164579431927858	1.42269924770743	1.44315863991329	0.076865902864394	0.684574263847379
G10116_17234	687008	5.77666666666667	5.63333333333333	0.0126094242429779	0.761677307994255	0.750765449894011	-0.0286918862824424	0.971383172367296
G10116_8535	291967	8.94333333333333	10.1633333333333	0.612071981427394	0.951499417952276	1.00703616964572	0.19432634216105	0.244302560385983
G10116_2306	24629	71.6766666666667	80.7366666666667	9.28484296003699	1.85537780019852	1.90707081495098	0.179567261877208	5.18987669843477e-10
G10116_19133	117250	0	0	0.0126094242429779	0	0	1.88283104636851	0.971383172367296
G10116_5443	294643	11.3133333333333	10.6633333333333	0.0901629384254035	1.05359058326199	1.02789298536444	-0.0666009514626878	0.812525615944531
G10116_9184	366995	152.29	151.956666666667	0.0126094242429779	2.18267138667548	2.18171975826943	0.0158542070292962	0.971383172367296
G10116_6718	56227	0.02	0.01	0.0126094242429779	-1.69897000433602	-2	-0.558535653271699	0.971383172367296
G10116_19308	83765	306.46	293.413333333333	0.930869818556528	2.48637379724617	2.4674798452316	-0.064192525488658	0.117254678829075
G10116_8490	619385	39.7666666666667	36.5233333333333	1.12543425504415	1.59951918895068	1.56257040692936	-0.113606002763544	0.0749144757974203
G10116_21229	362447	20.3766666666667	21.8066666666667	0.0592726570168585	1.30913314107012	1.3385892850693	0.113884414786669	0.87242347501686
G10116_28443	170933	31.41	31.77	0.0126094242429779	1.4970679363985	1.50201721482715	0.0272466192565706	0.971383172367296
G10116_153	299330	0.0866666666666667	0.0966666666666667	0.00480393949682283	-1.06214790674884	-1.01472325682071	0.112922841237443	0.988999473739785
G10116_19515	362391	5.13333333333333	5.02	0.0121209844391545	0.7103994661168	0.700703717145019	-0.023434005734018	0.972476276548182
G10116_2228	266770	0.0133333333333333	0.0133333333333333	0.000940461916181114	-1.8750612633917	-1.8750612633917	0.0277878848327238	0.997836849400966
G10116_12298	100362202	2.75333333333333	2.50666666666667	0.0720614526040642	0.439858792600719	0.39909658587198	-0.127625401271126	0.847107540069824
G10116_15939	691041	0.153333333333333	0.123333333333333	0.0126094242429779	-0.814363423038089	-0.908919530652669	-0.306896333134553	0.971383172367296
G10116_11185	170699	20.9433333333333	19.7066666666667	0.478390372653453	1.32104580499628	1.29461317066711	-0.0802932450076172	0.332360671195599
G10116_5765	311204	9.34333333333333	9.19333333333333	0.00869743560762249	0.970501843040623	0.963473007120168	-0.0130937476714448	0.980172614505467
G10116_28372	100909522	0.263333333333333	0.18	0.0126094242429779	-0.579494163429222	-0.744727494896694	-0.557834111933231	0.971383172367296
G10116_18792	288589	0.743333333333333	0.706666666666667	0.0126094242429779	-0.128816391671502	-0.150785393790911	-0.0669241409861271	0.971383172367296
G10116_12079	108351645	0.223333333333333	0.17	0.0126094242429779	-0.651046452018837	-0.769551078621726	-0.389286916923422	0.971383172367296
G10116_28048	406163	2.42666666666667	2.15666666666667	0.0126094242429779	0.385010124593375	0.333783025949039	-0.160567922066682	0.971383172367296
G10116_3620	292766	88.2333333333333	89.8766666666667	0.0511006142001379	1.94563268658169	1.95364695699233	0.0364912267818944	0.888995138043985
G10116_2078	304988	121.71	123.32	0.0289882615796241	2.08532626242399	2.09103351605447	0.0284186727715307	0.935430957299593
G10116_4329	315055	1.12666666666667	1.15333333333333	0.0126094242429779	0.0517954455579936	0.0619548440731129	0.0412589595414372	0.971383172367296
G10116_4524	363675	19.7366666666667	20.7133333333333	0.167959018513815	1.29527380636234	1.31624999419929	0.0835556269226442	0.679267727577584
G10116_23494	498749	10.4266666666667	10.8833333333333	0.0282583224524963	1.01814548966815	1.03676193089143	0.0707162683937813	0.937004502025564
G10116_4453	500566	0.17	0.173333333333333	0.000940461916181114	-0.769551078621726	-0.761117911084864	0.0257285463453784	0.997836849400966
G10116_9160	25551	1.43	1.19333333333333	0.0126094242429779	0.155336037465062	0.0767617719242107	-0.241611506677545	0.971383172367296
G10116_2997	691992	0.09	0.11	0.0126094242429779	-1.04575749056068	-0.958607314841775	0.238023340350474	0.971383172367296
G10116_16691	684709	0.00333333333333333	0.00666666666666667	0.0126094242429779	-2.47712125471966	-2.17609125905568	0.920535111831991	0.971383172367296
G10116_25639	252923	0.403333333333333	0.35	0.0126094242429779	-0.394335884403213	-0.455931955649724	-0.194180237597608	0.971383172367296
G10116_2209	641520	0.136666666666667	0.283333333333333	0.193597532635428	-0.864337397999926	-0.54770232900537	1.12483372489592	0.640327962364676
G10116_9347	307075	3.53333333333333	3.31	0.0366922798938666	0.548184610545107	0.519827993775719	-0.0842095543221193	0.918983513209651
G10116_20397	364853	0.0666666666666667	0.0266666666666667	0.014651937975145	-1.17609125905568	-1.57403126772772	-1.29429031802321	0.966825423488602
G10116_8566	301073	0.02	0.0233333333333333	0.000940461916181114	-1.69897000433602	-1.63202321470541	0.0251398728528511	0.997836849400966
G10116_13395	294706	0.756666666666667	0.503333333333333	0.428302432599662	-0.121095397526539	-0.298144307426493	-0.592251758365098	0.372990325527952
G10116_4374	363113	64.04	57.4233333333333	4.66709364370398	1.80645132324726	1.7590883989974	-0.150047484781149	2.15231759637745e-05
G10116_19251	361432	7.87333333333333	7.81333333333333	0.000940461916181114	0.896158638557833	0.89283635262639	-0.00317295109383788	0.997836849400966
G10116_7130	498662	2.76	2.64666666666667	0.0126094242429779	0.440909082065218	0.422699247707434	-0.0528985440133224	0.971383172367296
G10116_7252	102554315	2.4	2.2	0.0318607411699994	0.380211241711606	0.342422680822206	-0.102405959475052	0.929264312544164
G10116_6986	94201	101.556666666667	97.3933333333333	0.164887243644895	2.00670843784928	1.98852923002403	-0.0513564171555201	0.68408923506902
G10116_24946	679566	0.01	0	0.0126094242429779	-2	0	-0.935964599482047	0.971383172367296
G10116_29640	691221	14.7533333333333	14.8166666666667	0.0126094242429779	1.16889015487158	1.17075051058657	0.0142426964723279	0.971383172367296
G10116_24980	406164	17.7933333333333	18.67	0.171031108537347	1.25025731473183	1.27114431794908	0.0774507069424292	0.674479712949046
G10116_6695	309167	15.3366666666667	15.67	0.0510532215924135	1.18573097854513	1.19506899646859	0.0383363379127037	0.889092155387084
G10116_28101	192110	0.00333333333333333	0	0.0126094242429779	-2.47712125471966	0	-0.935964599482047	0.971383172367296
G10116_12560	102549491	0.16	0.123333333333333	0.0126094242429779	-0.795880017344075	-0.908919530652669	-0.402539617763054	0.971383172367296
G10116_21100	299638	16.2566666666667	16.0266666666667	0.00280428190253006	1.2110315008719	1.20484320427502	-0.00927028810482567	0.993563704551918
G10116_5851	100303643	0.383333333333333	0.486666666666667	0.308069139481203	-0.416423414366051	-0.312768398935225	0.340379856530745	0.491961209449236
G10116_26113	103693393	1.42	1.21666666666667	0.121100783740016	0.152288344383056	0.0851716097368134	-0.193743770500011	0.756657282382284
G10116_9742	689232	0.163333333333333	0.163333333333333	0.000940461916181114	-0.78692517469115	-0.78692517469115	0.025285863256398	0.997836849400966
G10116_19088	498909	18.8733333333333	20.05	0.167800854940352	1.27584861030942	1.3021143769562	0.0968774431342012	0.679515151805088
G10116_5361	100909489	0	0.00333333333333333	0.0126094242429779	0	-2.47712125471966	0.987588752160442	0.971383172367296
G10116_105	116595	0.01	0.00666666666666667	0.0126094242429779	-2	-2.17609125905568	-0.975412371791695	0.971383172367296
G10116_22890	689048	0.01	0.01	0.000940461916181114	-2	-2	0.0258201580504853	0.997836849400966
G10116_30100	362196	4.17	4.53333333333333	0.0327347023195923	0.620136054973757	0.656417653650555	0.130779284613548	0.927396169326647
G10116_26824	287523	11.37	12.6466666666667	0.461767008714434	1.05576046468773	1.10197607183298	0.162732425048356	0.345328952506833
G10116_25250	108350921	0.05	0.05	0.00416608665851572	-1.30102999566398	-1.30102999566398	0.100725804517514	0.990453094801975
G10116_15371	292139	0.05	0.0433333333333333	0.0126094242429779	-1.30102999566398	-1.36317790241283	-0.387841110097684	0.971383172367296
G10116_4587	690955	0.946666666666667	0.676666666666667	0.366083918684564	-0.0238029146726246	-0.169625216806449	-0.471960823835984	0.430443427909549
G10116_7259	303554	53.48	50.6766666666667	0.76813036078742	1.72819139858995	1.70480804078357	-0.0688617247874006	0.170557035655336
G10116_28527	308942	44.6766666666667	43.9566666666667	0.0126094242429779	1.65008076287069	1.64302475146845	-0.0161715631406003	0.971383172367296
G10116_4483	314401	0	0.00333333333333333	0.0126094242429779	0	-2.47712125471966	1.02441942628444	0.971383172367296
G10116_4571	312192	4.5	4.63666666666667	0.0126094242429779	0.653212513775344	0.666205875272384	0.0499159803160769	0.971383172367296
G10116_22261	307992	15.7166666666667	16.3166666666667	0.240235379107216	1.19636044235369	1.21263144141949	0.0610295520042603	0.57512814465663
G10116_23506	287069	36.1466666666667	34.4033333333333	0.155707650312678	1.55806825418879	1.5366005233314	-0.0626443943379273	0.698702584460188
G10116_27228	85272	0.03	0.04	0.0102305689804789	-1.52287874528034	-1.39794000867204	0.248048077710333	0.976718538822346
G10116_5270	298787	36.62	34.1833333333333	0.200670255885079	1.56371833996568	1.53381440998472	-0.0888414193349067	0.629984325661605
G10116_22837	299737	5.51	9.14	9.68455241089468	0.741151598851785	0.960946195733831	0.738671606118948	2.06750985864732e-10
G10116_23576	50690	16.5966666666667	17.8866666666667	0.72388753534079	1.2200208715558	1.25252941361626	0.114380488879779	0.188848032560329
G10116_24228	103690081	0.173333333333333	0.0933333333333333	0.0968807911129355	-0.761117911084864	-1.02996322337744	-0.857542158960268	0.800053830531073
G10116_1476	287606	0.57	0.47	0.0126094242429779	-0.244125144327509	-0.327902142064283	-0.204157980199973	0.971383172367296
G10116_8453	291942	10.3633333333333	9.53666666666667	0.0329245679573739	1.01549946732353	0.9793966030856	-0.0942364491003513	0.926990817224607
G10116_15883	116656	48.19	49.4833333333333	0.0412589818519062	1.68295692630121	1.6944589472124	0.048966287490273	0.909370827849786
G10116_26908	316325	12.8366666666667	17.1466666666667	9.77456976768356	1.10845226390307	1.2341797051965	0.425153211701761	1.680467943523e-10
G10116_8774	362031	14.5466666666667	13.03	0.276251855212155	1.16276348719664	1.11494441571258	-0.144845595146633	0.529356371543365
G10116_16213	302899	21.3566666666667	20.4333333333333	0.0159182172600817	1.3295334692722	1.31033921979875	-0.0397311361689914	0.964010541013464
G10116_17855	309031	7.73	7.56	0.000940461916181114	0.888179493918325	0.878521795501206	-0.00414317473954862	0.997836849400966
G10116_11611	365265	0.02	0.01	0.0126094242429779	-1.69897000433602	-2	-0.870182493062778	0.971383172367296
G10116_17107	299285	0.316666666666667	0.383333333333333	0.0126094242429779	-0.499397649430814	-0.416423414366051	0.192333211329487	0.971383172367296
G10116_18717	360899	13.9366666666667	13.9133333333333	0.0126094242429779	1.14415891283075	1.14343119000977	0.0250540941251428	0.971383172367296
G10116_18417	689174	2.17	2.09333333333333	0.012052248275012	0.336459733848529	0.320838389017533	-0.0343869322356681	0.972630203392261
G10116_11565	24583	0.463333333333333	0.523333333333333	0.0289882615796241	-0.334106454465568	-0.281221602310429	0.179534185729862	0.935430957299593
G10116_27237	292381	0.0366666666666667	0.01	0.0405233140710513	-1.43572856956144	-2	-1.87005946040764	0.910912550769679
G10116_19621	170895	25.5533333333333	26.1233333333333	0.0126094242429779	1.40744756019867	1.41702859204826	0.0544940093011564	0.971383172367296
G10116_2497	688905	9.11666666666667	10.22	1.00820112211201	0.959836075949787	1.00945089579869	0.145606665536987	0.0981293400042496
G10116_9086	317398	0.01	0.0133333333333333	0.0126094242429779	-2	-1.8750612633917	0.609551591274246	0.971383172367296
G10116_2356	298104	3.18333333333333	3.49666666666667	0.272900237425986	0.502882116864083	0.543654233473896	0.162465450457413	0.53345742288733
G10116_5678	100909512	0.386666666666667	0.386666666666667	0.000940461916181114	-0.412663265492744	-0.412663265492744	0.00769301450027368	0.997836849400966
G10116_7589	307482	7.68333333333333	7.07	0.158712538634173	0.885549675006004	0.849419413796899	-0.105198111844153	0.69388493944305
G10116_27179	102557303	0.00666666666666667	0.02	0.0126094242429779	-2.17609125905568	-1.69897000433602	1.50626260076034	0.971383172367296
G10116_1229	301348	0.00666666666666667	0.00666666666666667	0.000940461916181114	-2.17609125905568	-2.17609125905568	0.0258201580504853	0.997836849400966
G10116_96	361600	6.26666666666667	5.66666666666667	0.132108708059428	0.797036594544018	0.753327666658612	-0.128624787402315	0.737719548762774
G10116_24032	286926	1.68	1.92	0.0126094242429779	0.225309281725863	0.28330122870355	0.167433785711285	0.971383172367296
G10116_7387	291618	0.00333333333333333	0	0.0126094242429779	-2.47712125471966	0	-0.935964599482047	0.971383172367296
G10116_21318	298700	62.3033333333333	62.5266666666667	0.0126094242429779	1.79451128276746	1.79606527680381	0.0170213862629544	0.971383172367296
G10116_21051	83571	17.28	15.96	0.104622762058046	1.23754373814287	1.20303288701471	-0.0767101192436793	0.785918004237874
G10116_23657	289084	47.6433333333333	47.85	0.0126094242429779	1.67800213899105	1.67988194211286	0.0156762519370001	0.971383172367296
G10116_6563	304020	10.52	11.6033333333333	0.642410407885084	1.02201573981772	1.06458276856462	0.149635783713777	0.22781881687229
G10116_1906	81763	685.026666666667	608.966666666667	8.81691210601299	2.83570747800449	2.7845935210747	-0.158212126423574	1.52436122796535e-09
G10116_20582	102550650	0.01	0.01	0.000940461916181114	-2	-2	0.0258201724894811	0.997836849400966
G10116_26982	405207	0.03	0	0.0126094242429779	-1.52287874528034	0	-1.83170130250317	0.971383172367296
G10116_3645	364785	0.666666666666667	0.716666666666667	0.00210192088213302	-0.176091259055681	-0.144682794804057	0.0258548629785263	0.995171841520264
G10116_29843	681309	9.65666666666667	11.3766666666667	1.91542020956636	0.984827240484099	1.05601503355898	0.244839012326968	0.0121500982675141
G10116_28323	60587	0.13	0.203333333333333	0.0185564570905191	-0.886056647693163	-0.691791419708896	0.652806703894047	0.958172148460672
G10116_20872	688517	12.3366666666667	11.6733333333333	0.128330709290462	1.09119783037545	1.06719488702776	-0.0727259812611024	0.744165086589696
G10116_1222	117049	93.8166666666667	93.94	0.0126094242429779	1.97227999827656	1.97285055584723	0.0246273417825778	0.971383172367296
G10116_18308	309692	2.05666666666667	2.20666666666667	0.158051688118091	0.31316390931358	0.343736734720038	0.10844925350357	0.694941603295189
G10116_13129	362264	45.2066666666667	41.6966666666667	1.39942974835614	1.65520248532133	1.62010133780024	-0.108794204884895	0.0398630249682143
G10116_7087	100360518	0.02	0.02	0.000940461916181114	-1.69897000433602	-1.69897000433602	0.0247631777099892	0.997836849400966
G10116_9007	78968	35.8366666666667	31.41	3.84699838251041	1.55432760713972	1.4970679363985	-0.190955011709922	0.000142233408446457
G10116_23163	103694635	0.27	0.24	0.0126094242429779	-0.568636235841013	-0.619788758288394	-0.144864008603316	0.971383172367296
G10116_29996	500129	0.266666666666667	0.253333333333333	0.00430881176237842	-0.574031267727718	-0.596307662438872	-0.0899904984728663	0.990127649048449
G10116_9378	29388	0.286666666666667	0.416666666666667	0.0126094242429779	-0.542622803476094	-0.380211241711606	0.360029266917747	0.971383172367296
G10116_7663	364788	3.40333333333333	2.82	1.2211271608309	0.531904487367247	0.450249108319361	-0.244308839073367	0.0600997740401471
G10116_6745	313819	20.0933333333333	21.4233333333333	0.797405905824292	1.30305198892293	1.33088704519074	0.0983529560699966	0.159438828321386
G10116_15796	116456	13.3666666666667	12.6433333333333	0.0511006142001379	1.12602311790052	1.10186158798313	-0.0734067373190531	0.888995138043985
G10116_2183	501145	1.15666666666667	1.26333333333333	0.103851775256731	0.0632082200712125	0.101517955248409	0.179970265473525	0.787314454334466
G10116_8129	298317	30.4133333333333	28.2966666666667	0.269625434321053	1.48306402188495	1.45173527886225	-0.0947914883449203	0.537495169627787
G10116_8266	306808	2.87666666666667	2.91666666666667	0.00294869548728261	0.458889540995548	0.464886798302651	0.017772148840951	0.993233375135168
G10116_20322	288611	3.67666666666667	3.86	0.0126094242429779	0.565454257720528	0.586587304671755	0.0885223964745801	0.971383172367296
G10116_9187	501105	0.04	0.116666666666667	0.220606791761491	-1.39794000867204	-0.933053210369385	1.46724027496872	0.601718283914615
G10116_28857	685433	3.80666666666667	3.28666666666667	0.0961331213594844	0.580544849190167	0.516755660221549	-0.201125547534035	0.801432368073484
G10116_6861	24316	0.0433333333333333	0.02	0.0474528967153884	-1.36317790241283	-1.69897000433602	-1.11082361594717	0.89649341374414
G10116_20930	309945	19.7466666666667	20.6666666666667	0.145670455508711	1.29549379512951	1.31527043477859	0.0658012004802883	0.715038694662054
G10116_6514	309775	0.03	0.08	0.0647400860139627	-1.52287874528034	-1.09691001300806	1.34594905943743	0.861509188841818
G10116_26970	312890	0	0.00333333333333333	0.0126094242429779	0	-2.47712125471966	0.987588752160442	0.971383172367296
G10116_18175	362403	1.43666666666667	1.60333333333333	0.0333143952020884	0.15735601544107	0.205023821654168	0.169847460359641	0.92615911395262
G10116_10715	291159	1.02333333333333	0.923333333333333	0.0126094242429779	0.0100171207575227	-0.034641485655214	-0.158910813676027	0.971383172367296
G10116_9126	54248	0.01	0.01	0.0126094242429779	-2	-2	0.440043051520331	0.971383172367296
G10116_5454	116545	4.29	4.70666666666667	0.0799970864671323	0.632457292184724	0.672713441996123	0.0921883516574413	0.831769351139524
G10116_5914	100270678	0.536666666666667	0.683333333333333	0.191737154548441	-0.270295378687813	-0.165367393663908	0.361212739828962	0.643076805090704
G10116_17321	83588	0.0433333333333333	0	0.516093855437482	-1.36317790241283	0	-3.83232833586625	0.304723637981045
G10116_1804	299800	16.2233333333333	17.2666666666667	0.206568384562708	1.21014009152384	1.23720850502557	0.109786989757175	0.621486380009941
G10116_22500	298182	0.08	0.08	0.000940461916181114	-1.09691001300806	-1.09691001300806	0.0257284952611193	0.997836849400966
G10116_4564	311919	10.0666666666667	9.79333333333333	0.0126094242429779	1.00288568823749	0.990930536734575	-0.0366440105916999	0.971383172367296
G10116_29666	299507	21.66	20.9066666666667	0.0198370513611747	1.3356584522893	1.32028479495672	-0.0423855988806534	0.955350969435651
G10116_14776	445271	0.0366666666666667	0.07	0.167959018513815	-1.43572856956144	-1.15490195998574	1.08420586484405	0.679267727577584
G10116_18400	360858	0.00666666666666667	0	0.0126094242429779	-2.17609125905568	0	-0.935964599482047	0.971383172367296
G10116_19685	108348058	1.98	1.78333333333333	0.000940461916181114	0.296665190261531	0.251232527301565	-0.147830745154167	0.997836849400966
G10116_458	171093	0.01	0.0166666666666667	0.0126094242429779	-2	-1.77815125038364	0.442702521405815	0.971383172367296
G10116_3947	289014	24.2433333333333	24.9366666666667	0.0457232801529945	1.38459233285177	1.39683840002369	0.0454915349424803	0.900070897929638
G10116_15384	313974	25.71	27.1666666666667	0.420146640504183	1.41010207664286	1.43403635402031	0.0817347286459819	0.380061046189738
G10116_23295	84358	0.4	0.433333333333333	0.00941032722122886	-0.397940008672038	-0.363177902412826	0.107906397894344	0.978564987245409
G10116_24400	289501	0.02	0.0133333333333333	0.0126094242429779	-1.69897000433602	-1.8750612633917	-0.558897550728796	0.971383172367296
G10116_8219	690961	13.8666666666667	12.5233333333333	0.544618434893881	1.14197207590708	1.09771994034372	-0.140245301520312	0.285352423328906
G10116_2586	100910795	3.27666666666667	3.09666666666667	0.0126094242429779	0.515432263112473	0.49089445927398	-0.0659874779780542	0.971383172367296
G10116_24450	100912656	0.493333333333333	0.41	0.0289243679695085	-0.306859539324705	-0.387216143280264	-0.291781016615238	0.935568588469536
G10116_10935	500286	0.0266666666666667	0.02	0.0108555479730325	-1.57403126772772	-1.69897000433602	-0.388723466863912	0.975313985965851
G10116_10279	114212	1.96666666666667	1.98666666666667	0.0110142436069744	0.293730756922482	0.298125005020575	-0.0386440110279241	0.974957661392446
G10116_24937	302366	0	0.0133333333333333	0.0126094242429779	0	-1.8750612633917	0.987588752160442	0.971383172367296
G10116_1987	102548693	3.31333333333333	4.06666666666667	0.81573104904721	0.52026512967765	0.609238575955086	0.299881468451183	0.152851234607573
G10116_24964	303206	11.5233333333333	11.29	0.0126094242429779	1.06157812482274	1.05269394192497	-0.0217975580044394	0.971383172367296
G10116_28622	316098	9.65333333333333	9.12666666666667	0.0126094242429779	0.984677302805447	0.960312189078309	-0.0688034280361098	0.971383172367296
G10116_15242	288621	40.95	42.55	0.0531898527445997	1.61225390609644	1.62889956442061	0.0682260154456333	0.884728764244968
G10116_19871	116663	37.56	43.9566666666667	5.74652403251768	1.57472558359407	1.64302475146845	0.235070448648698	1.7925693543594e-06
G10116_9199	297998	31.0433333333333	31.8033333333333	0.0126094242429779	1.49196834823526	1.50247264112927	0.0483742930093976	0.971383172367296
G10116_2206	114507	0.413333333333333	0.42	0.000940461916181114	-0.383699569557428	-0.376750709602099	0.0259146264576988	0.997836849400966
G10116_16293	24567	25.09	21.4433333333333	0.183034812550677	1.39950066131461	1.3312922966807	-0.202627043256876	0.656092672554163
G10116_1716	363471	1.18666666666667	1.43333333333333	0.0420194781677592	0.074328743253214	0.156347200859923	0.312530240119953	0.907779815214516
G10116_13166	83792	254.54	214.65	22.6610412773964	2.40575603977396	2.33173089281546	-0.23862066455053	2.1825224647535e-23
G10116_7026	298693	1.54	1.87333333333333	0.0126094242429779	0.187520720836463	0.272615060849398	0.23791166886867	0.971383172367296
G10116_14546	298545	1.85333333333333	1.82666666666667	0.000940461916181114	0.267953536862394	0.261659303764707	-0.0126503995293599	0.997836849400966
G10116_25730	102551014	2.24	2.41	0.0126094242429779	0.350248018334163	0.382017042574868	0.124222006160076	0.971383172367296
G10116_8802	366064	0.0733333333333333	0.11	0.0174218176946857	-1.13469857389746	-0.958607314841775	0.393698843067351	0.960678745564023
G10116_22961	307449	0.0533333333333333	0.153333333333333	0.0482986360457107	-1.27300127206374	-0.814363423038089	1.61161024933719	0.894749293116645
G10116_21534	360550	31.4766666666667	29.7966666666667	0.124819400977406	1.4979887349665	1.47416768255801	-0.0667492308611829	0.750206113650273
G10116_10128	500393	3.30666666666667	4.10666666666667	1.17483112997783	0.519390417434517	0.613489453108744	0.31955087691092	0.0668603845342187
G10116_5615	299186	0.0366666666666667	0.01	0.0342426098035788	-1.43572856956144	-2	-1.87272148575322	0.924181754315984
G10116_9374	116563	204.263333333333	199.176666666667	0.0783196470280984	2.31019041479611	2.29923845993379	-0.0270153349602714	0.83498822858349
G10116_86	295518	0.01	0.0533333333333333	0.347781290299244	-2	-1.27300127206374	3.09225058332323	0.448971433990743
G10116_13241	170844	9.34	8.82	0.0970220536793833	0.970346876230093	0.94546858513182	-0.0677595558907761	0.799793640076154
G10116_4641	60466	30.64	28.24	0.524735806210433	1.48628876096057	1.45086469237977	-0.107993741775347	0.298719926529338
G10116_27169	50663	212.443333333333	199.17	0.43643429578205	2.32724310708016	2.29922392336658	-0.0803147686680234	0.366071319135008
G10116_4839	300361	59.8333333333333	55.78	0.217525700189925	1.77694319819468	1.74647850993003	-0.0933667278460948	0.60600233814183
G10116_15039	501046	0.426666666666667	0.34	0.0126094242429779	-0.369911285071794	-0.468521082957745	-0.311307363055287	0.971383172367296
G10116_5788	499758	6.42666666666667	6.26333333333333	0.0126094242429779	0.80798577484715	0.796805525380863	-0.030466828558244	0.971383172367296
G10116_22543	64015	0.506666666666667	0.61	0.0126094242429779	-0.29527766677489	-0.214670164989233	0.2768570703238	0.971383172367296
G10116_13891	29156	27.65	26.7733333333333	0.0126094242429779	1.44169513564072	1.42770244508128	-0.0320395040389797	0.971383172367296
G10116_24005	294930	11.5166666666667	11.83	0.0126094242429779	1.06132679699056	1.07298474462793	0.0475666196966179	0.971383172367296
G10116_22326	312046	4.47333333333333	3.59333333333333	0.608195563959423	0.65063126111331	0.555497506131057	-0.309404878043287	0.246492912315174
G10116_22551	100364335	79.1033333333333	70.4	3.94787235551734	1.8981947846073	1.84757265914211	-0.16095406387511	0.000112752880204415
G10116_12279	296957	9.86	10.37	0.0412589818519062	0.993876914941211	1.01577875638904	0.0824933486928224	0.909370827849786
G10116_8883	29201	0.51	0.686666666666667	0.0590256602411243	-0.292429823902064	-0.163254034350509	0.420757497382168	0.872919790495728
G10116_2695	306451	0.166666666666667	0.11	0.410788178824826	-0.778151250383643	-0.958607314841775	-0.584967885882718	0.388339727181775
G10116_28585	361844	6.36	6.72333333333333	0.0348765889683613	0.803457115648414	0.827584643493103	0.090265676090325	0.92283362636452
G10116_873	361836	6.64333333333333	6.28666666666667	0.0343224414149439	0.822386043980825	0.798420433681647	-0.0716449070644102	0.924011887690585
G10116_121	362740	8.18333333333333	8.43333333333333	0.0126094242429779	0.912930241739325	0.925999266456155	0.0555215705972538	0.971383172367296
G10116_22250	291676	8.11	9.20666666666667	0.125215123575631	0.909020854211156	0.96410241952295	0.204313034907482	0.749522848463643
G10116_8859	287835	41.0966666666667	41.0733333333333	0.00778875843036332	1.61380659786195	1.61355994973773	0.00966964963365036	0.98222558303094
G10116_15008	315039	30.43	27.7233333333333	0.54801658050811	1.48330195235817	1.44284544676372	-0.127703144736731	0.283128390089197
G10116_7168	114592	7.57666666666667	7.38	0.0126094242429779	0.879478181005308	0.868056361823041	-0.0310196631938208	0.971383172367296
G10116_8840	140473	0.143333333333333	0.1	0.0139381452249831	-0.843652799140077	-1	-0.45025867895421	0.968415773911093
G10116_27704	296883	21.2433333333333	22.12	0.0126094242429779	1.3272226637602	1.34478512263266	0.0749779072572764	0.971383172367296
G10116_7628	301130	30.4733333333333	30.9666666666667	0.0209899116519152	1.48391996223365	1.49089445927398	0.0288075577946775	0.952818297049512
G10116_14198	361288	19.0166666666667	19.39	0.0126094242429779	1.27913439403457	1.28757780907871	0.0406709170587699	0.971383172367296
G10116_13422	314548	6.72333333333333	7.06	0.0279281673848883	0.827584643493103	0.848804701051804	0.0853712267146802	0.937717093171654
G10116_30124	108348233	0.02	0.0266666666666667	0.0126094242429779	-1.69897000433602	-1.57403126772772	0.440676294766742	0.971383172367296
G10116_15265	362018	0.0133333333333333	0.01	0.0116641214626008	-1.8750612633917	-2	-0.386565727257721	0.97349982668511
G10116_6266	360677	37.4466666666667	39.15	0.117532592025381	1.57341316482046	1.59273176639396	0.0744129163110204	0.762899636514368
G10116_21056	100910438	8.01666666666667	6.8	0.306146639771061	0.903993825990188	0.832508912706236	-0.22906842121793	0.494143810885555
G10116_8692	64459	2.05	2.58333333333333	0.440566449914124	0.311753861055754	0.412180447786647	0.344859237287756	0.36260480107908
G10116_27993	65133	0.16	0.16	0.000940461916181114	-0.795880017344075	-0.795880017344075	0.0261804327925466	0.997836849400966
G10116_15367	84588	0.0133333333333333	0.0133333333333333	0.000940461916181114	-1.8750612633917	-1.8750612633917	0.0292986086877889	0.997836849400966
G10116_5619	500573	4.34	4.81	0.151508421523298	0.637489729512511	0.682145076373832	0.141392749320203	0.70549116354555
G10116_26597	100362347	8.01	7.17333333333333	1.01001028301644	0.903632516084238	0.855721012274689	-0.152182975055975	0.0977214082675534
G10116_26553	29484	0.02	0.0133333333333333	0.0126094242429779	-1.69897000433602	-1.8750612633917	-0.561140129308457	0.971383172367296
G10116_10308	64192	17.51	16.81	0.0126094242429779	1.24328614608345	1.22556771343947	-0.0482758104564913	0.971383172367296
G10116_1579	317241	2.00666666666667	1.58666666666667	0.300726950858236	0.302475236538163	0.200485698000832	-0.427086615722382	0.50034901498091
G10116_19518	304104	2.86	3.04666666666667	0.10603455827383	0.456366033129043	0.483824941014169	0.0998887728211414	0.783367305112628
G10116_9169	311857	25.0966666666667	27.6	1.85753924858644	1.399616042421	1.44090908206522	0.14460103900996	0.0138822784565313
G10116_10519	297428	137.13	121.043333333333	9.08589963191324	2.13713247600899	2.08294087493202	-0.17776649960149	8.2054115445254e-10
G10116_443	312492	19.36	21.7966666666667	3.93189048648758	1.28690535297237	1.3383900826431	0.182469349794172	0.000116979433406166
G10116_15293	289508	11.6733333333333	11.4166666666667	0.0126094242429779	1.06719488702776	1.05753932110878	-0.0222832137210181	0.971383172367296
G10116_485	314330	6.03666666666667	6.12	0.0126094242429779	0.780797195594396	0.786751422145561	0.0289025914058558	0.971383172367296
G10116_3804	499807	4.4	4.12333333333333	0.229273309875261	0.643452676486187	0.615248444909458	-0.106380442721959	0.589829772121847
G10116_18310	294691	2.03333333333333	2.31	0.352767436796371	0.308208580291104	0.363611979892144	0.193057518186555	0.443846258452043
G10116_6946	360673	6.46333333333333	7.69333333333333	1.26284381236371	0.810456554359043	0.886114549764031	0.261917521129307	0.0545954170193663
G10116_8078	360564	79.2166666666667	74.1366666666667	0.489010594730153	1.89881656391111	1.87003305538093	-0.0853195230246854	0.324331705094065
G10116_10440	54241	146.546666666667	129.796666666667	10.0395451578683	2.16597594447533	2.11326353940687	-0.167019062089916	9.12966500252014e-11
G10116_28975	117254	692.776666666667	678.486666666667	0.0159182172600817	2.8405932518318	2.83154131750793	-0.0170606804775022	0.964010541013464
G10116_26837	500686	0.113333333333333	0.106666666666667	0.00812786220663568	-0.945642337677408	-0.971971276399755	-0.0805460238905813	0.981458945607504
G10116_19748	314128	2.75	2.66	0.00611142660700375	0.439332693830263	0.424881636631067	-0.0337846064897526	0.98602646910848
G10116_9286	108349551	0.5	0.586666666666667	0.0126094242429779	-0.301029995663981	-0.231608586905512	0.238473775608707	0.971383172367296
G10116_7961	305171	3.45333333333333	3.58666666666667	0.0211206399642005	0.538238500689551	0.554691016610708	0.0782676972057745	0.9525315294579
G10116_2775	302377	1.53333333333333	1.12666666666667	0.72388753534079	0.185636576961911	0.0517954455579936	-0.446874705901425	0.188848032560329
G10116_8372	685229	0.07	0.0366666666666667	0.0126094242429779	-1.15490195998574	-1.43572856956144	-0.974435646933012	0.971383172367296
G10116_1435	365946	1.70666666666667	1.52666666666667	0.0126094242429779	0.232148706256169	0.183744223284208	-0.133536524835845	0.971383172367296
G10116_5490	303700	4.58333333333333	4.93333333333333	0.138762312183605	0.661181443446619	0.693140460675295	0.113302453320815	0.72650346139457
G10116_21500	364405	188.013333333333	184.083333333333	0.0383388846812191	2.27418864919858	2.26501446982381	-0.0226143853612414	0.915505832228336
G10116_9579	295449	0.01	0.0133333333333333	0.0126094242429779	-2	-1.8750612633917	0.610377178353602	0.971383172367296
G10116_6382	306840	25.7666666666667	24.9233333333333	0.0126094242429779	1.41105823919866	1.39660612592702	-0.0358270808091218	0.971383172367296
G10116_2368	691920	3.74	3.42	0.810491916721181	0.57287160220048	0.534026106056135	-0.151982592021664	0.154706329829861
G10116_14563	687992	0.00666666666666667	0.0133333333333333	0.0126094242429779	-2.17609125905568	-1.8750612633917	0.922330143075429	0.971383172367296
G10116_403	309454	1.70666666666667	1.67333333333333	0.000940461916181114	0.232148706256169	0.223582462425356	-0.0118999810134938	0.997836849400966
G10116_12104	313024	36.36	35.1466666666667	0.258480652638571	1.56062387454993	1.54588414253027	-0.0553808104325364	0.551466769097855
G10116_7788	63994	24.54	23.85	0.081443266131712	1.38987455839099	1.37748838337613	-0.0453413840701695	0.82900420579893
G10116_4436	108349832	0.116666666666667	0.02	0.0525079377403606	-0.933053210369385	-1.69897000433602	-2.18841894167202	0.886119027628137
G10116_15650	102555809	0.0233333333333333	0	0.0126094242429779	-1.63202321470541	0	-1.83368039405563	0.971383172367296
G10116_4235	295229	32.9966666666667	34.6933333333333	0.104630281157082	1.51847006953269	1.54024602883387	0.0849035138946034	0.785904397470119
G10116_2515	287371	1.86666666666667	1.80333333333333	0.0126094242429779	0.271066772286539	0.256076010386906	-0.065860133971193	0.971383172367296
G10116_2567	60669	0.926666666666667	0.89	0.0126094242429779	-0.033076458801586	-0.0506099933550872	0.0727622550582952	0.971383172367296
G10116_26001	363782	0	0.00333333333333333	0.0126094242429779	0	-2.47712125471966	1.88343980247371	0.971383172367296
G10116_28488	192228	4.84666666666667	4.99333333333333	0.0126094242429779	0.685443151803357	0.698390558643785	0.0517869618777861	0.971383172367296
G10116_15912	293113	18.65	19.0933333333333	0.000940461916181114	1.27067883614471	1.28088175458014	0.00426178270163095	0.997836849400966
G10116_23638	100912108	117.66	129.843333333333	1.41830612791524	2.07062884405143	2.11341965615344	0.158755789749266	0.0381675138698216
G10116_15353	499265	0.0433333333333333	0	0.0126094242429779	-1.36317790241283	0	-0.935964599482047	0.971383172367296
G10116_20726	360912	1.49666666666667	1.6	0.0236879234042827	0.175125086283662	0.204119982655925	0.127189454674665	0.946917355584247
G10116_24407	308993	8.26666666666667	8.03	0.0126094242429779	0.917330426106554	0.904715545278681	-0.0338814564967279	0.971383172367296
G10116_12556	29235	0.0966666666666667	0.0566666666666667	0.0126094242429779	-1.01472325682071	-1.24667233334139	-0.559116012946862	0.971383172367296
G10116_4892	288978	4.47	4.13	0.0111602279154732	0.650307523131936	0.615950051656401	0.0424240026176582	0.974629992938488
G10116_19026	361171	58.1533333333333	58.36	0.0126094242429779	1.76457461342015	1.76611528322141	0.0140601181452941	0.971383172367296
G10116_3175	309159	14.6166666666667	16.1233333333333	0.967907976923686	1.1648483429824	1.20745483266879	0.154840246394205	0.107669333104853
G10116_11937	302489	42.98	45.7533333333333	1.7277530712114	1.63326641115542	1.66042273983499	0.105739542408379	0.0187174606504916
G10116_3433	308850	0.456666666666667	0.653333333333333	0.0331707173937131	-0.340400687563255	-0.184865183363187	0.236838420640391	0.92646556621307
G10116_28015	103689950	21.7866666666667	19.88	1.53612014641714	1.3381907888047	1.29841638006129	-0.125226908333091	0.0290991198726578
G10116_16112	304663	0.133333333333333	0.0666666666666667	0.0479589492906469	-0.875061263391701	-1.17609125905568	-0.973797130804033	0.895449401890719
G10116_11313	306490	0.203333333333333	0.166666666666667	0.000940461916181114	-0.691791419708896	-0.778151250383643	0.0257586059302298	0.997836849400966
G10116_3089	295930	20.05	20.5166666666667	0.0126094242429779	1.3021143769562	1.31210680254767	0.0402894065617781	0.971383172367296
G10116_16805	170943	7.05	6.97333333333333	0.0126094242429779	0.848189116991399	0.843440425475574	-0.030680448745594	0.971383172367296
G10116_9747	292101	6.80666666666667	6.11666666666667	0.0395898947141132	0.832934483031229	0.786514813868446	-0.0653000092776977	0.912872460056596
G10116_20559	684050	166.373333333333	159.903333333333	0.296789560349122	2.22108371790264	2.20385751711199	-0.0472157761917811	0.504905893076287
G10116_22782	293953	3.00666666666667	3.04	0.0126094242429779	0.47808528282228	0.482873583608754	0.0256548444472323	0.971383172367296
G10116_19458	294210	0.216666666666667	0.28	0.0195476568688046	-0.664207898076806	-0.552841968657781	0.362726119846877	0.955987784904349
G10116_12010	100360638	3.04666666666667	2.94666666666667	0.0126094242429779	0.483824941014169	0.469331010293411	-0.041281392932797	0.971383172367296
G10116_13697	362376	0.493333333333333	0.51	0.00778875843036332	-0.306859539324705	-0.292429823902064	0.042844633189387	0.98222558303094
G10116_213	498944	0.03	0.04	0.0110364979943999	-1.52287874528034	-1.39794000867204	0.28720719899573	0.974907703286769
G10116_6528	305556	6.2	6	0.0126094242429779	0.792391689498254	0.778151250383644	-0.042097374893217	0.971383172367296
G10116_4336	116675	15.3666666666667	16.68	0.451172707128213	1.18657967066999	1.22219604630172	0.120030849126205	0.353856593936286
G10116_1859	362510	3.28666666666667	2.86666666666667	0.132726956904793	0.516755660221549	0.457377196523906	-0.173922052611692	0.736670100079844
G10116_25827	688848	0.0333333333333333	0	0.0126094242429779	-1.47712125471966	0	-1.83368039405563	0.971383172367296
G10116_11391	691631	14.7833333333333	14.9366666666667	0.0126094242429779	1.16977236944808	1.17425368919338	0.0217294869405566	0.971383172367296
G10116_9068	295635	0.01	0	0.0126094242429779	-2	0	-0.935964599482047	0.971383172367296
G10116_479	361201	18.2533333333333	17.6866666666667	0.0126094242429779	1.26134218474229	1.24764599092665	-0.0379955641097967	0.971383172367296
G10116_3075	246331	7.19	7.64666666666667	0.19512891467019	0.856728890382883	0.883472158845587	0.0840240672754762	0.638074054090091
G10116_3146	360595	22.7766666666667	21.9366666666667	0.116085685690512	1.35749016600303	1.34117063608033	-0.0482156906670177	0.765445570677514
G10116_9687	307403	0.133333333333333	0.1	0.0222714736234426	-0.875061263391701	-1	-0.428581875745928	0.95001076472303
G10116_20608	310803	14.34	14.9966666666667	0.0495593379128098	1.15654915133178	1.17599473844591	0.0669440994962761	0.892155715495213
G10116_21045	113958	37.89	40.3533333333333	0.254894717953349	1.57852460527499	1.60587941485687	0.102910976284356	0.55603903640072
G10116_10435	108348476	0.00666666666666667	0	0.0126094242429779	-2.17609125905568	0	-0.935964599482047	0.971383172367296
G10116_21437	501103	38.77	37.8533333333333	0.0126094242429779	1.58849580100721	1.57810412913416	-0.0251191116134562	0.971383172367296
G10116_396	312793	2.79666666666667	3.75	0.552169508262941	0.446640706109038	0.574031267727719	0.424118961110084	0.280433887066709
G10116_22160	100910434	0.0433333333333333	0.0766666666666667	0.081145298084349	-1.36317790241283	-1.11539341870207	0.848833438273005	0.829573178081197
G10116_15634	83581	4.99333333333333	5.20666666666667	0.053094726917425	0.698390558643785	0.716559774821619	0.0675162029023939	0.884922572310166
G10116_23815	362085	0.0233333333333333	0	0.0126094242429779	-1.63202321470541	0	-1.83000677602084	0.971383172367296
G10116_27315	171452	2.71666666666667	2.83	0.0126094242429779	0.434036354020315	0.45178643552429	0.071258369623366	0.971383172367296
G10116_8009	100362083	1.69	1.38	0.0133915612303947	0.227886704613674	0.139879086401236	-0.146863015279915	0.969635346836389
G10116_20171	368084	12.2833333333333	12.67	0.0126094242429779	1.08931623747541	1.10277661488344	0.0550195153760131	0.971383172367296
G10116_28341	314638	0	0.00666666666666667	0.0126094242429779	0	-2.17609125905568	0.987588752160442	0.971383172367296
G10116_590	100911196	7.21333333333333	7.07	0.0126094242429779	0.858136001714869	0.849419413796899	-0.0351988769805538	0.971383172367296
G10116_18887	361126	5.26333333333333	5.53333333333333	0.169602805168718	0.721260875288631	0.742986833320392	0.0976730650457171	0.676701586750008
G10116_7291	304289	5.73666666666667	6.84333333333333	1.21672258994214	0.758659615607898	0.835267694650929	0.268937012608203	0.060712401245152
G10116_15680	498945	3.64666666666667	3.69	0.0126094242429779	0.56189606727775	0.56702636615906	0.040949685142911	0.971383172367296
G10116_6621	304714	28.5033333333333	26.7366666666667	0.551658935315519	1.45489565171454	1.42710726162042	-0.0891332554838835	0.280763769577974
G10116_2940	361857	9.13666666666667	9.58	0.384437701706995	0.960787780819836	0.981365509078544	0.133199106452586	0.412631423661221
G10116_16833	291996	26.2366666666667	28.5966666666667	0.598315115412367	1.41890865767657	1.45631541310662	0.13409205062467	0.252165044927606
G10116_24201	102555083	0.37	0.3	0.0282583224524963	-0.431798275933005	-0.522878745280338	-0.29186505138284	0.937004502025564
G10116_4063	29633	28.19	28.2966666666667	0.0126094242429779	1.4500950758716	1.45173527886225	0.0208769578143747	0.971383172367296
G10116_27550	24188	0.0133333333333333	0	0.0126094242429779	-1.8750612633917	0	-1.83578477626353	0.971383172367296
G10116_9327	171335	363.953333333333	366.843333333333	0.0399121291700053	2.56104570129987	2.56448063102193	0.0309465324586824	0.912195385235686
G10116_11009	102551846	1.81333333333333	1.77666666666667	0.00280428190253006	0.258477644978517	0.249605954306911	-0.019676297355392	0.993563704551918
G10116_11930	24816	0.483333333333333	0.413333333333333	0.0126094242429779	-0.315753252484688	-0.383699569557428	-0.146768067911578	0.971383172367296
G10116_3685	362287	2.70333333333333	1.82	1.9466875399961	0.431899599491493	0.260071387985075	-0.584444152058506	0.0113060905661348
G10116_8073	361223	0.12	0.106666666666667	0.0126094242429779	-0.920818753952375	-0.971971276399755	-0.212814150868494	0.971383172367296
G10116_13948	309387	3.77333333333333	4.07	0.0408474259942994	0.57672517213259	0.60959440922522	0.0780874188634049	0.910232994636184
G10116_179	353304	15.3433333333333	14.59	0.0126094242429779	1.18591972017431	1.16405529189345	-0.0524892951354457	0.971383172367296
G10116_18898	65169	57.1166666666667	56.5866666666667	0.000940461916181114	1.75676285404622	1.7527141118376	0.00221948212161592	0.997836849400966
G10116_9310	25431	0.646666666666667	0.92	0.177362794717828	-0.189319524789436	-0.0362121726544447	0.526881381482978	0.664717641880986
G10116_3163	24586	96.71	99.7766666666667	0.207603123848265	1.98547138328959	1.9990289909596	0.0388503243879039	0.620007404525027
G10116_16749	313936	0	0.00666666666666667	0.0126094242429779	0	-2.17609125905568	0.987588752160442	0.971383172367296
G10116_4048	500668	0.936666666666667	0.966666666666667	0.0126094242429779	-0.0284149348145824	-0.0147232568207062	0.0486644321853308	0.971383172367296
G10116_6056	170724	93.63	89.3066666666667	0.188108199814663	1.97141502338499	1.95088387981215	-0.0553965131940302	0.648472853361103
G10116_18015	502533	0.0133333333333333	0.0133333333333333	0.000940461916181114	-1.8750612633917	-1.8750612633917	0.0252185563266485	0.997836849400966
G10116_8289	60427	21.71	22.53	0.230105281270119	1.33665982345442	1.35276119172383	0.060732570004989	0.588700925717433
G10116_19628	305544	14.23	13.6333333333333	0.14840730841584	1.15320490008428	1.13460205328768	-0.0740254392777089	0.710546806010025
G10116_23687	282838	77.2066666666667	84.22	2.58684176723197	1.88765480255776	1.92541523708425	0.13440138458948	0.00258915608787754
G10116_18692	287042	21.5966666666667	21.82	0.0126094242429779	1.33438672522566	1.33885474625232	0.0258437054517624	0.971383172367296
G10116_2141	171563	8.63333333333333	9.02666666666667	0.206118573552273	0.936178509361589	0.955527405293444	0.0698235858567793	0.622130404393958
G10116_13974	29440	0.06	0.05	0.0117773106281392	-1.22184874961636	-1.30102999566398	-0.197108082201087	0.97324613873917
G10116_15547	365552	0.0266666666666667	0	0.0395898947141132	-1.57403126772772	0	-2.41931488626324	0.912872460056596
G10116_8271	79435	0.893333333333333	0.913333333333333	0.00223686730488898	-0.0489864606908738	-0.0393706918992746	0.041296375909545	0.994862664168567
G10116_9919	296300	1.58	1.48333333333333	0.0126094242429779	0.198657086954423	0.171238756261268	-0.0820192249654704	0.971383172367296
G10116_9470	287477	32.08	34.5633333333333	0.176344816504087	1.50623435961213	1.53861561975779	0.11848880230711	0.666277555199394
G10116_2358	100911769	0.0466666666666667	0.0866666666666667	0.121647294832858	-1.33099321904142	-1.06214790674884	0.900896053968682	0.755705712562136
G10116_8044	685867	911.413333333333	929.03	0.424374139745207	2.95971537771443	2.96802973834681	0.047560104480173	0.376379412703107
G10116_1301	289038	0.0233333333333333	0.02	0.0126094242429779	-1.63202321470541	-1.69897000433602	-0.55815252799757	0.971383172367296
G10116_17685	29192	21.77	20.91	0.0209899116519152	1.33785842904109	1.32035403281767	-0.0316939964357414	0.952818297049512
G10116_3183	363555	0.953333333333333	1.21333333333333	0.125987816727248	-0.0207552215906196	0.0839801289293924	0.357374341893757	0.748190489221175
G10116_3069	297383	4.88	4.5	0.05864998408076	0.688419822002711	0.653212513775344	-0.116780098361611	0.873675215779833
G10116_8145	306575	39.19	33.8933333333333	3.11547051775882	1.5931752634781	1.53011428282629	-0.201279118987099	0.000766530574607331
G10116_23811	108351351	0	0.04	0.0126094242429779	0	-1.39794000867204	0.987588752160442	0.971383172367296
G10116_1850	304401	1.32333333333333	1.37	0.0126094242429779	0.121669252043451	0.136720567156407	0.0590584263701179	0.971383172367296
G10116_7506	29647	9.32	8.08	1.1222580044421	0.969415912353981	0.907411360774586	-0.198465803927184	0.0754643777822536
G10116_22330	368178	7.98333333333333	7.13666666666667	0.0485159426815324	0.902184263030919	0.853495412574776	-0.128001947591988	0.894301702068214
G10116_2406	365699	2.44666666666667	2.72	0.111222171717726	0.388574805196409	0.434568904034199	0.162883607930711	0.774065708256369
G10116_19668	303333	7.98	8.07	0.0309549178045535	0.902002891350729	0.90687353472207	0.0679997205659678	0.931204534688106
G10116_27390	300710	9.83666666666667	9.03	0.29192603491747	0.992847954780297	0.955687750313506	-0.115193444725095	0.510591951943811
G10116_1027	100158232	5	4.68333333333333	0.0503771628646638	0.698970004336019	0.670555069521436	-0.08558999093963	0.890477267617656
G10116_2527	293058	14.45	14.1233333333333	0.00620071140143686	1.15986784709257	1.14993720928133	-0.0187262717582908	0.985823776867868
G10116_14476	81745	14.8233333333333	12.9	3.05946357489594	1.17094587472927	1.11058971029925	-0.178336790949634	0.000872040037876244
G10116_19033	308022	0.37	0.45	0.0151396089125302	-0.431798275933005	-0.346787486224656	0.293503990360166	0.96574038083023
G10116_18705	29415	20.7166666666667	20.89	0.0126094242429779	1.316319878258	1.31993843998031	0.0203946321616388	0.971383172367296
G10116_14552	310855	3.63666666666667	3.37333333333333	0.0301776965340512	0.56070349586868	0.528059257784117	-0.0988850476837609	0.932872527278514
G10116_11450	500005	38.9266666666667	36.13	0.682222176618948	1.59024721619561	1.55786796156802	-0.0975928149565568	0.207863302678259
G10116_5524	25473	57.6566666666667	63.9633333333333	6.41128816006633	1.76084953069667	1.80593108813473	0.156882168715333	3.87892908571099e-07
G10116_1888	314743	5.87333333333333	5.96333333333333	0.0256337900395422	0.768884649356366	0.77548908584771	0.0601864370662617	0.942684160659576
G10116_18765	301131	1.17333333333333	1.12666666666667	0.0126094242429779	0.0694214087584673	0.0517954455579936	-0.0579454105461563	0.971383172367296
G10116_261	360792	4.23	3.97	0.0126094242429779	0.626340367375042	0.598790506763115	-0.0786206428932528	0.971383172367296
G10116_19158	25621	577.55	589.126666666667	0.293058115957155	2.76158958819036	2.77020868140866	0.0387418567229293	0.509262718520393
G10116_10824	295541	0.00666666666666667	0.00333333333333333	0.0126094242429779	-2.17609125905568	-2.47712125471966	-0.868451655062304	0.971383172367296
G10116_10763	363481	9.38	9.18666666666667	0.0125529425914145	0.972202838379064	0.963157958515926	-0.0211096628494533	0.971509512664121
G10116_25965	289625	0.0433333333333333	0.0533333333333333	0.0126094242429779	-1.36317790241283	-1.27300127206374	0.325645968885127	0.971383172367296
G10116_14334	29260	2.18333333333333	1.93666666666667	0.0913851156768267	0.33912004527212	0.287054877670669	-0.16441430647139	0.81024224746906
G10116_14787	29681	83.0333333333333	82.4833333333333	0.000940461916181114	1.91925247281684	1.91636620342751	0.0020081055324668	0.997836849400966
G10116_16395	680045	0	0.0233333333333333	0.0126094242429779	0	-1.63202321470541	0.987588752160442	0.971383172367296
G10116_2329	113947	44.8066666666667	38.2566666666667	3.91568503135813	1.6513426363451	1.58270712692132	-0.219561353780738	0.000121426917032635
G10116_9364	293677	128.953333333333	148.543333333333	9.17402867266372	2.11043257275982	2.1718531653183	0.212013942503056	6.69840384258473e-10
G10116_12316	60391	0.01	0.00666666666666667	0.0126094242429779	-2	-2.17609125905568	-0.976338034709609	0.971383172367296
G10116_15586	363122	6.28	5.44333333333333	1.29094759637237	0.797959643737196	0.735864930017005	-0.181886293897365	0.0511743580746148
G10116_28313	289459	0.0266666666666667	0.0533333333333333	0.0126094242429779	-1.57403126772772	-1.27300127206374	1.02441942628444	0.971383172367296
G10116_29417	116498	0.03	0	0.115061269347974	-1.52287874528034	0	-2.83101430556976	0.76725323926013
G10116_2768	103690033	0.0433333333333333	0	0.191627779516839	-1.36317790241283	0	-3.42084215065647	0.643238781368366
G10116_17476	300802	12.9333333333333	14.04	0.165314211682249	1.11171047087454	1.14736710779379	0.12855336321526	0.683417016749757
G10116_28196	108349261	0.0233333333333333	0.03	0.0126094242429779	-1.63202321470541	-1.52287874528034	0.440101196324671	0.971383172367296
G10116_5145	688481	0	0.02	0.0126094242429779	0	-1.69897000433602	0.987588752160442	0.971383172367296
G10116_21720	685560	0.0466666666666667	0.05	0.000940461916181114	-1.33099321904142	-1.30102999566398	0.0240447669907367	0.997836849400966
G10116_9991	361244	0.123333333333333	0.106666666666667	0.0126094242429779	-0.908919530652669	-0.971971276399755	-0.189342407977133	0.971383172367296
G10116_19774	311329	4.98	4.84333333333333	0.00456195217694045	0.697229342759717	0.685144359578359	-0.0244147089138454	0.989550694236435
G10116_30129	56820	19.9933333333333	26.3733333333333	4.89978227440781	1.30088520670384	1.42116502386946	0.410500687797566	1.25955670924622e-05
G10116_7751	293736	3.32666666666667	3.76333333333333	0.487022124100516	0.522009286567709	0.575572687205305	0.178769525390968	0.32582010244824
G10116_866	499241	0.42	0.526666666666667	0.0789313542781662	-0.376750709602099	-0.27846416776524	0.328866633044446	0.833812968863219
G10116_8931	687029	30.6333333333333	30.1966666666667	0.000940461916181114	1.48619425666645	1.47995900493824	-0.00354893041752539	0.997836849400966
G10116_24233	306436	19.5333333333333	18.6666666666667	0.0232896073849558	1.29077636129843	1.27106677228654	-0.0559752729380765	0.947786225402686
G10116_11174	311840	22.8333333333333	22.7533333333333	0.000940461916181114	1.35856931677276	1.35704502922296	0.00588617502265001	0.997836849400966
G10116_12910	303831	102.953333333333	96.7933333333333	0.870528480928502	2.01264041239006	1.9858454461901	-0.0824997332422189	0.134732236536787
G10116_28183	29390	13.7166666666667	15.1433333333333	0.341963281595651	1.13724858482863	1.18022148209496	0.152354294075697	0.455026529765768
G10116_21549	364648	3.34333333333333	2.62333333333333	1.05423174706009	0.524179678300755	0.418853477639402	-0.343249104022088	0.0882608799388545
G10116_9584	299341	22.7933333333333	23.57	0.0126094242429779	1.35780784174091	1.37235958252432	0.0621256496911453	0.971383172367296
G10116_28298	300721	7.63	8.18333333333334	0.0714193809823702	0.88252453795488	0.912930241739325	0.11025952370322	0.848360850883554
G10116_17692	94194	141.08	142.543333333333	0.0126094242429779	2.14946545099545	2.1539469104266	0.0346148592084655	0.971383172367296
G10116_8790	363985	10.49	11	0.123542416836409	1.02077548819356	1.04139268515822	0.0723482571593385	0.752415239410867
G10116_3860	367218	6.02666666666667	5.92333333333333	0.0126094242429779	0.780077171419682	0.772566173085639	-0.0170146676509505	0.971383172367296
G10116_6997	307614	0	0.00666666666666667	0.0126094242429779	0	-2.17609125905568	1.88283104636851	0.971383172367296
G10116_13819	246302	76.8433333333333	79.5433333333333	0.340759849145205	1.88560619555554	1.90060378652349	0.0585314687148258	0.456289159406366
G10116_8994	25256	0.713333333333333	0.423333333333333	0.513329205043413	-0.146707481370472	-0.373317533763706	-0.738292691806208	0.306669648179046
G10116_8280	314046	17.7333333333333	17.0833333333333	0.0482986360457107	1.24879037757538	1.23257261500813	-0.0550611044227616	0.894749293116645
G10116_13072	689257	0.423333333333333	0.37	0.0126094242429779	-0.373317533763706	-0.431798275933005	-0.182408139668774	0.971383172367296
G10116_7070	689909	3.91333333333333	3.89	0.0108555479730325	0.592546842191933	0.589949601325708	-0.0225353552080726	0.975313985965851
G10116_19044	363332	24.2733333333333	23.8533333333333	0.0126094242429779	1.38512941987826	1.37754907717567	-0.0155309979504314	0.971383172367296
G10116_18484	309653	0.0133333333333333	0.0266666666666667	0.0126094242429779	-1.8750612633917	-1.57403126772772	1.02301228585924	0.971383172367296
G10116_3155	245977	0.0133333333333333	0.01	0.0126094242429779	-1.8750612633917	-2	-0.781046904435908	0.971383172367296
G10116_12245	25757	9.13333333333333	11.15	4.73845956312166	0.960629308100725	1.04727486738418	0.313506457044148	1.82616677436671e-05
G10116_5562	100911489	0.00666666666666667	0.00333333333333333	0.000940461916181114	-2.17609125905568	-2.47712125471966	0.0258201580504853	0.997836849400966
G10116_15409	497948	0.0266666666666667	0.02	0.000940461916181114	-1.57403126772772	-1.69897000433602	0.0257585714864258	0.997836849400966
[truncated: 15,478 more rows]
