# Supplementary material for: Characterization of transcriptional landscape in bone marrow-derived mesenchymal stromal cells treated with aspirin by RNA-seq
Source: PeerJ. 2022 Jan 24;10:e12819. doi: 10.7717/peerj.12819 (PMC8793730; doi:10.7717/peerj.12819)
Supplement: Supplemental Information 21 [file peerj-10-12819-s021.xls]

st_gene_id	gene_id	average_exp_p5	average_exp_p20	diffexp_volcano_y_p5-vs-p20	diffexp_scatter_x_p5-vs-p20	diffexp_scatter_y_p5-vs-p20	diffexp_log2fc_p5-vs-p20	diffexp_deseq2_qvalue_p5-vs-p20
G10116_2190	361612	78.5366666666667	82.1666666666667	2.26501370815638	1.89507246455607	1.91469566889359	-0.140153548462303	0.00543233184502821
G10116_7437	60568	5.97666666666667	7.30333333333333	0.598484159223364	0.776459034842521	0.863521122841043	0.118257305904688	0.252066911870338
G10116_8366	252895	0.403333333333333	0.443333333333333	0.0510533139393669	-0.394335884403213	-0.353269613752577	-0.0554757436954135	0.889091966333466
G10116_996	311872	3.50666666666667	4.50333333333333	0.868505029324078	0.544894485098058	0.653534094302368	0.1626958724589	0.135361441512117
G10116_1503	25423	0.546666666666667	13.4833333333333	156.646685238596	-0.262277406671964	1.12979727122863	4.57133298494525	2.25587359784707e-157
G10116_24975	102553691	0.01	0.0166666666666667	0.115377847205254	-2	-1.77815125038364	0.680374362149364	0.766694155760077
G10116_21615	317589	0.48	0.546666666666667	0.0603727214971265	-0.318758762624413	-0.262277406671964	-0.0886899911681342	0.870216429664057
G10116_10021	404641	8.12	14.3966666666667	16.6325990507485	0.909556029241175	1.15826194932784	0.63575674876801	2.33024159000133e-17
G10116_26369	25704	0	0.01	0.0546344855140358	0	-2	0.83654483345473	0.881790700718753
G10116_7536	60421	69.5366666666667	63.4333333333333	8.02397615917687	1.84221386835803	1.80231753356736	-0.328300393373778	9.4628910697631e-09
G10116_12458	498704	5.51333333333333	3.06333333333333	10.3724819003675	0.741414250496865	0.486194256666448	-1.21197305482448	4.24148660337979e-11
G10116_181	679641	0.0366666666666667	0.03	0.0198096586050954	-1.43572856956144	-1.52287874528034	-0.124457385656581	0.955411229288123
G10116_15823	25682	15.42	17.9333333333333	0.0436455921599237	1.18808437371494	1.25366102094673	0.0106334729014445	0.904387201651205
G10116_20764	25019	11.6733333333333	16.1966666666667	2.87639443311773	1.06719488702776	1.20942564434334	0.274729648669033	0.00132924662678236
G10116_29779	303393	187.663333333333	210.066666666667	0.123971409741192	2.27337942612922	2.32235714411832	-0.0258645965033879	0.751672376112283
G10116_15088	140931	111.243333333333	108.003333333333	8.85370573640837	2.04627399373566	2.03343715943077	-0.242122872143182	1.40053595804507e-09
G10116_13060	116691	7.96666666666667	8.94	0.17842264465853	0.901276646228475	0.951337518795918	0.0562769842484752	0.663097446250333
G10116_10998	688324	3.36666666666667	3.81	0.0467354531359932	0.527200119062981	0.580924975675619	-0.0217509410352199	0.897975622302153
G10116_6880	499864	2	5.84	11.854779977973	0.301029995663981	0.766412847112399	1.335438206188	1.3970759676407e-12
G10116_8284	116692	38.07	34.01	7.04583598038586	1.58058287681437	1.53160663193272	-0.331804174693595	8.99837358146244e-08
G10116_28935	291006	2.53	1.82666666666667	4.93562547578034	0.403120521175818	0.261659303764707	-0.693503680355396	1.15977708649448e-05
G10116_10143	500925	0.03	0.21	1.1068099755609	-1.52287874528034	-0.677780705266081	2.13893223315783	0.078196987866522
G10116_8412	315345	129.323333333333	138.67	1.55265691880712	2.11167689010605	2.1419825155528	-0.0993872247971281	0.0280119331469075
G10116_29676	100912578	28.6266666666667	20.74	12.3760275269768	1.45677078104455	1.31680875205302	-0.663947559579344	4.20699962226798e-13
G10116_19203	81710	3.07666666666667	2.83	0.874528700106231	0.48808044630625	0.45178643552429	-0.322323003028956	0.133496936594864
G10116_18241	140725	0.0133333333333333	0.0166666666666667	0.0102610724338066	-1.8750612633917	-1.77815125038364	-0.125225409528761	0.976649939649811
G10116_7491	24942	8.09666666666667	9.10666666666667	0.095239105457789	0.908306260085468	0.959359440289833	-0.0314898247452191	0.803083854070128
G10116_30186	304733	0.993333333333333	1.20333333333333	0.0603727214971265	-0.00290499064340737	0.0803859471859943	0.0742428555583822	0.870216429664057
G10116_19580	310417	4.14666666666667	4.36	0.530765314229034	0.617699125635138	0.639486489268586	-0.128288229841921	0.294601318199939
G10116_16169	297961	39.25	27.1766666666667	50.4741299244256	1.59383966108127	1.43419618760437	-0.757804348816439	3.35637189313908e-51
G10116_1351	25690	50.8766666666667	48.0933333333333	14.6547433104723	1.70651864950169	1.68208487892666	-0.283580619653222	2.21440314471982e-15
G10116_12523	27100	12.0666666666667	20.6633333333333	8.19308753785255	1.0815873158135	1.31520038163191	0.580096662735725	6.41080345256649e-09
G10116_6904	314598	12.7433333333333	17.26	5.71963970365793	1.10528304329936	1.23704079137919	0.277074837868966	1.90704216882515e-06
G10116_359	365661	29.6066666666667	35.98	0.660931752556195	1.471389514118	1.55606115900953	0.0755543780664445	0.218307294508075
G10116_8934	140638	0.12	0.0466666666666667	0.606622462700531	-0.920818753952375	-1.33099321904142	-1.5396575660441	0.247387377809273
G10116_24494	681825	21.2533333333333	31.7466666666667	4.31194826701751	1.32742705366839	1.50169813201318	0.38118358589666	4.87586567758361e-05
G10116_15908	362826	0.263333333333333	3.91666666666667	45.309479618153	-0.579494163429222	0.592916611888093	3.68751589993664	4.9036603558944e-46
G10116_12552	497959	2.45	2.63666666666667	0.118284613011497	0.389166084364532	0.421055228778015	-0.107587250594951	0.761579748452569
G10116_30190	691921	9.80333333333333	5.84	2.58487795417918	0.991373769787407	0.766412847112399	-0.93060958608999	0.00260089036499431
G10116_7139	302808	18.9133333333333	19.4333333333333	1.72948536790189	1.27676807674017	1.28854730003935	-0.164382179597358	0.0186429498837047
G10116_11085	366276	31.11	39.7566666666667	2.50070319613477	1.4929000111087	1.59940996453415	0.153373401473657	0.00315716154145767
G10116_12789	83582	3.09333333333333	3.55333333333333	0.000792574401826026	0.490426721499199	0.550635949970891	0.000338776143701741	0.998176694242469
G10116_18205	64196	18.6266666666667	25.1066666666667	3.72093829013911	1.27013514272248	1.39978905662497	0.231111032839098	0.000190134842752192
G10116_23938	24207	0.0866666666666667	0.603333333333333	1.19644078834588	-1.06214790674884	-0.219442679850478	2.61271924762247	0.063614953147074
G10116_26396	59117	7.89333333333333	8.02	0.935481035840998	0.897260443331219	0.904174368284163	-0.177803660047479	0.116016287539839
G10116_16490	314639	2.04333333333333	4.49666666666667	9.15542013227087	0.310339219798752	0.652890694952242	0.926040889254145	6.99165303006909e-10
G10116_18944	296349	10.39	8.07	14.8609132402919	1.01661554755718	0.90687353472207	-0.563821543709895	1.37748462373088e-15
G10116_28188	287646	0	0.01	0.235468781886954	0	-2	2.31742613037496	0.581475228618942
G10116_21214	313609	1.87	2.09	0.134428315912655	0.271841606536499	0.320146286111054	-0.0724729381295028	0.733789822825331
G10116_1138	311944	4.36666666666667	6.63666666666667	3.90363984537665	0.640150040936102	0.821950005307747	0.401665064263077	0.000124841838180145
G10116_22738	315606	9.85666666666667	13.36	6.64799905413367	0.993730069806455	1.12580645813953	0.237175211732447	2.24905950414193e-07
G10116_21064	29476	69.4933333333333	76.6033333333333	0.873376993166452	1.84194314364885	1.88424766802393	-0.0607383594160587	0.133851427382236
G10116_6444	685067	0.21	1.19	11.8374736619677	-0.677780705266081	0.0755469613925307	2.29850283590384	1.45387255385026e-12
G10116_11055	116711	0.0866666666666667	0.213333333333333	0.343409326605016	-1.06214790674884	-0.670941280735776	1.09745410926157	0.45351397399746
G10116_25086	500085	0	0.00666666666666667	0.124613638722416	0	-2.17609125905568	1.7337137854176	0.750561634343184
G10116_28250	293874	0.0133333333333333	0.0133333333333333	0.0214930193830952	-1.8750612633917	-1.8750612633917	-0.127005473630598	0.951715145349535
G10116_2625	362184	7.61333333333333	7.56666666666667	0.476125407159088	0.881574844854148	0.87890460247346	-0.207226582275263	0.334098551579139
G10116_27184	361632	7.41666666666667	8.25333333333333	0.238660449924557	0.870208760597288	0.916629385628418	-0.0559369578263506	0.577217580509246
G10116_19733	293130	113.47	110.58	3.29822282881074	2.05488105486277	2.04367658560272	-0.228980039464941	0.000503242337801361
G10116_23157	246301	0.186666666666667	0.193333333333333	0.0219928333134849	-0.728933227713461	-0.713693261156726	-0.126337853374527	0.95062048057622
G10116_2087	287148	7.47	10.18	1.29467244647908	0.873320601815399	1.00774777800074	0.244604805551515	0.0507373234969381
G10116_8419	689746	0.0466666666666667	0.2	1.98187160103366	-1.33099321904142	-0.698970004336019	1.82203938911297	0.0104262563562621
G10116_8387	680266	0.853333333333333	1.07666666666667	0.174858782071562	-0.068881289407813	0.0320812676114418	0.136546544077557	0.66856127582221
G10116_12347	297952	0.943333333333333	0.49	6.81276760782407	-0.0253348191953723	-0.309803919971486	-1.14989081278775	1.53897793134942e-07
G10116_4732	500906	0.0766666666666667	0.0966666666666667	0.0414856348944839	-1.11539341870207	-1.01472325682071	0.138831364449444	0.908896362022309
G10116_7930	306066	6.86333333333333	7.75	0.056949820317314	0.836535091898369	0.88930170250631	-0.0241190424876066	0.877102158294435
G10116_27294	362686	15.34	14.6033333333333	4.38848667770845	1.18582535961296	1.16445199845851	-0.271702213054151	4.08802292219312e-05
G10116_13733	363707	48.83	43.2533333333333	12.5545089356826	1.68868672428412	1.63601958214742	-0.371398771050262	2.78927326597951e-13
G10116_3309	85257	0.00333333333333333	0.0133333333333333	0.10017616458463	-2.47712125471966	-1.8750612633917	0.875904881412322	0.79400609356774
G10116_25290	288564	14.99	17.9266666666667	0.139595893528288	1.17580163284828	1.25349954316762	0.0619071450861347	0.725110353866133
G10116_10967	308519	15.54	14.9933333333333	6.16666711023832	1.1914510144649	1.17589819637995	-0.242910154170694	6.81291373212845e-07
G10116_1694	294297	0.216666666666667	0.76	9.78323056289406	-0.664207898076806	-0.119186407719209	1.61188836661407	1.64728762969e-10
G10116_16382	294864	135.98	125.906666666667	13.1059648597326	2.13347503683809	2.10004872629446	-0.310206270827301	7.83493035330718e-14
G10116_25356	314214	1.09666666666667	3.35	9.35237956558031	0.0400746432303132	0.525044807036845	1.41693107237384	4.44242837488925e-10
G10116_29583	405202	0	0.0166666666666667	0.0546344855140358	0	-1.77815125038364	0.83654483345473	0.881790700718753
G10116_15137	288909	0.1	0.11	0.0105729560664529	-1	-0.958607314841775	0.0666901620100376	0.975948821406427
G10116_10925	311726	21.6366666666667	33.0233333333333	14.0439623682058	1.33519035441146	1.51882090827289	0.410147739737898	9.03727778710663e-15
G10116_14636	502663	330.9	326.296666666667	6.27848375856023	2.51969676715985	2.51361263720906	-0.234250927487879	5.26642909546983e-07
G10116_19616	365834	3.39333333333333	1.64666666666667	14.2941051149106	0.530626523281077	0.216605694203985	-1.24416897419986	5.08036464551557e-15
G10116_12130	294333	8.35	8.78	0.394705255924967	0.921686475483602	0.943494515906102	-0.12670410239726	0.402990440395723
G10116_14495	303604	13.3733333333333	15.4566666666667	0.0326060620235413	1.12623966962872	1.18911584117614	0.00760651366536683	0.927670909608216
G10116_1776	688320	0	0.0133333333333333	0.0546344855140358	0	-1.8750612633917	0.83654483345473	0.881790700718753
G10116_3933	361728	4.61666666666667	6.08666666666667	0.581554752734816	0.664328518680805	0.784379518478618	0.215185932965857	0.262086859748212
G10116_13659	367215	0	0.0233333333333333	0.39824659816102	0	-1.63202321470541	2.73368184325249	0.399717720294375
G10116_20110	64316	24.9066666666667	128.913333333333	300	1.39631560850238	2.11029783817284	2.15366893443035	0
G10116_30040	296390	107.516666666667	101.396666666667	10.0362414982438	2.03147579151041	2.00602367815247	-0.283681464601775	9.19937879405709e-11
G10116_11008	102549007	0	0.00333333333333333	0.0546344855140358	0	-2.47712125471966	0.83654483345473	0.881790700718753
G10116_17064	361945	53.5966666666667	142.303333333333	173.927415525526	1.72913778048962	2.15321507317858	1.19659016173029	1.18191018314164e-174
G10116_8578	313618	20.19	23.42	0.0550001384788414	1.30513631894364	1.36958689073634	0.0132924530905889	0.881048592077418
G10116_26062	296145	0.153333333333333	0.0833333333333333	0.586900460673206	-0.814363423038089	-1.07918124604762	-1.07326171383234	0.258880619576834
G10116_9296	362739	15.6933333333333	20.9133333333333	1.844933081239	1.19571519945173	1.32042325964206	0.214126656286129	0.0142911414823148
G10116_20984	246214	0.1	0.0566666666666667	0.39824659816102	-1	-1.24667233334139	-1.0427053696563	0.399717720294375
G10116_6187	192179	11.1066666666667	81.64	300	1.04558373801509	1.91190299604403	2.67001568463419	0
G10116_4975	498166	2.15	2.40666666666667	0.0281013005220053	0.332438459915605	0.381415942849977	-0.0215873727631228	0.937343343210668
G10116_26557	100912195	0.23	0.02	1.33368406145036	-0.638272163982407	-1.69897000433602	-3.72080497230494	0.0463784188629688
G10116_13603	290396	12.1366666666667	12.8866666666667	0.963059783550272	1.08409942421428	1.11014059497287	-0.115773820118694	0.108878020511435
G10116_3461	361778	3.09666666666667	5.22	7.17199960687304	0.49089445927398	0.717670503002262	0.895122262503838	6.72977265468636e-08
G10116_3606	287130	0.0133333333333333	0.00666666666666667	0.0727134889190822	-1.8750612633917	-2.17609125905568	-1.02007307280129	0.845836673244403
G10116_968	81635	9.35	14.31	11.9637605888744	0.970811610872518	1.15563963375978	0.409414505972213	1.08702469659183e-12
G10116_6851	313574	0	0.00333333333333333	0.0546344855140358	0	-2.47712125471966	0.83654483345473	0.881790700718753
G10116_10224	246766	13.05	12.7666666666667	2.51168529854031	1.1156105116743	1.10607751924896	-0.206889869162396	0.00307832664500826
G10116_29136	291905	21.94	25.2133333333333	0.00721237630217126	1.34123662323869	1.40163026545334	0.00187934625538515	0.983530027691555
G10116_17300	314830	9.38	10.7566666666667	0.00256570488305337	0.972202838379064	1.03167771068424	-0.000999322186763958	0.994109662646568
G10116_16474	691171	1.71	1.87	0.0193764115621828	0.232996110392154	0.271841606536499	0.0164386463193162	0.95636481180222
G10116_7701	108350547	0.02	0.01	0.0801893407858483	-1.69897000433602	-2	-1.01957585971017	0.831401223366996
G10116_12715	117019	10.0766666666667	14.8833333333333	3.45878716083544	1.00331689245816	1.1727002085049	0.363571549052266	0.000347706523807335
G10116_2840	89818	1.13	1.79333333333333	0.202299543548485	0.0530784434834197	0.253661020946726	0.484696225023656	0.627625320925473
G10116_12065	29238	0.02	0.01	0.382551255514814	-1.69897000433602	-2	-1.93270934762875	0.414427670321544
G10116_19114	108349769	1.05333333333333	0.653333333333333	0.586815296985549	0.02256582789874	-0.184865183363187	-0.875719983115412	0.258931390173698
G10116_6897	108350576	0.27	0.316666666666667	0.0304375190161485	-0.568636235841013	-0.499397649430814	0.10898206326255	0.932314590725881
G10116_15490	362428	0.0266666666666667	0.0566666666666667	0.341707488514151	-1.57403126772772	-1.24667233334139	1.09749913292253	0.455294612660149
G10116_25648	103693914	1.31	1.25	0.190407953807212	0.117271295655764	0.0969100130080564	-0.262696843387379	0.645048019562148
G10116_16410	373544	13.1833333333333	17.3266666666667	5.97984030732066	1.12002523311403	1.23871502044533	0.268586894738296	1.04751365428148e-06
G10116_27004	367307	7.44	7.72666666666667	0.769672326722269	0.871572935545879	0.887992176907915	-0.151897895014319	0.169952545332895
G10116_18475	108348189	3.15333333333333	4.06333333333333	0.257569144698564	0.49876988168213	0.608882450898719	0.165830788069511	0.552625416589655
G10116_17647	295090	0.01	0.02	0.0603727214971265	-2	-1.69897000433602	0.458215931336404	0.870216429664057
G10116_17773	297099	7.39666666666667	9.32666666666667	0.113015398139545	0.869036047512346	0.969726455436146	0.111381199061879	0.770876136760538
G10116_13788	316552	37.3666666666667	26.24	24.1477980898741	1.57248435787531	1.41896383070362	-0.709318097313942	7.11544244533907e-25
G10116_10185	689499	0.00666666666666667	0.02	0.136743770664193	-2.17609125905568	-1.69897000433602	1.35568933630941	0.729888009763591
G10116_11077	300075	81.3733333333333	81.0766666666667	3.35461674815357	1.91048210656489	1.90889588508718	-0.202376362667743	0.000441960292008694
G10116_24073	296925	18.3366666666667	11.8366666666667	30.9258389076105	1.2633203902301	1.07322941758195	-0.832362106688768	1.18620866568958e-31
G10116_25577	302703	0.676666666666667	1.35333333333333	3.29185191709319	-0.169625216806449	0.131404778857531	0.80051117351462	0.000510679098328598
G10116_2686	289362	4.16	4.47333333333333	0.327602364813567	0.619093330626743	0.65063126111331	-0.0882399353905774	0.47032453542995
G10116_13730	309696	7.17666666666667	5.44333333333333	12.2551910705814	0.855922775103825	0.735864930017005	-0.599969455712637	5.55659737498487e-13
G10116_30203	293820	13.4466666666667	21.9966666666667	10.8943660702523	1.12861463915709	1.34235687364246	0.510487185934576	1.2753633417716e-11
G10116_17929	291793	1.01	1.44666666666667	0.429431502106638	0.00432137378264258	0.160368474792849	0.314747602597138	0.372021892656768
G10116_5660	364535	8.4	10.3266666666667	0.452190685996883	0.924279286061882	1.01396015870353	0.107464948691791	0.3530281314373
G10116_2436	100361997	0	0.0533333333333333	0.682189217587052	0	-1.27300127206374	3.31626640599701	0.207879078225678
G10116_2473	499095	1.70333333333333	3.18	4.1572248426049	0.231299645415049	0.502427119984433	0.709008705820314	6.96265950511479e-05
G10116_615	85497	2.33	4.34333333333333	5.99576225303312	0.367355921026019	0.637823160992922	0.717094870475407	1.00980553528552e-06
G10116_24835	288044	1.31666666666667	1.80333333333333	0.185085830653606	0.119475840906799	0.256076010386906	0.25817105665956	0.653001485653935
G10116_18037	81707	204.133333333333	267.89	9.84081250040556	2.30991392730656	2.42795650223876	0.192062680654449	1.44273809584413e-10
G10116_25297	311166	4.85	4.04	1.11175083667662	0.685741738602264	0.606381365110605	-0.266347596732024	0.0773124014400927
G10116_6602	288744	0.48	0.32	0.967966745522721	-0.318758762624413	-0.494850021680094	-0.465909209754487	0.107654764308735
G10116_28439	680110	0	0.02	0.11067893077517	0	-1.69897000433602	1.72992382144889	0.775034560746544
G10116_17049	303039	0.0133333333333333	0.0166666666666667	0.0774205758547064	-1.8750612633917	-1.77815125038364	0.611860578330553	0.836718601576024
G10116_28157	363333	2.96333333333333	6.29333333333333	13.7814153844326	0.471780506250551	0.798880735242387	0.887047047703528	1.65418704615536e-14
G10116_20180	679140	14.88	14.2866666666667	1.37975152471706	1.17260293120986	1.15493091198615	-0.255763449290209	0.0417107957477996
G10116_7459	81746	10.2	13.07	1.72895319804836	1.00860017176192	1.11627558758054	0.193469700480043	0.0186658083296867
G10116_27843	102548459	0.546666666666667	2.55666666666667	16.9953619110462	-0.262277406671964	0.407674109229319	2.03054008585561	1.01073682490538e-17
G10116_10006	304282	10.56	15.6466666666667	4.96789412861788	1.02366391819779	1.19442183054291	0.366072422736859	1.07672766401119e-05
G10116_27824	89828	0.04	0.356666666666667	5.15287820536551	-1.39794000867204	-0.447737477034452	2.98459062590008	7.03269518899979e-06
G10116_3833	296086	10.59	12.6033333333333	0.283196108429192	1.02489596010748	1.10048542264287	0.0777353465091402	0.520959415454572
G10116_6921	25314	716.516666666667	484.336666666667	67.8430010041272	2.8552262968369	2.6851473485184	-0.766680391677135	1.43548611437927e-68
G10116_17982	294207	35.58	30.4366666666667	10.335577631192	1.55120594374791	1.48339708806105	-0.423148993301044	4.6176644264591e-11
G10116_2103	289590	101.266666666667	118.326666666667	0.14719646846287	2.00546651480711	2.07308263035143	0.0259208361008205	0.712530618788827
G10116_5569	171090	5.05	4.92333333333333	3.5375056634167	0.703291378118661	0.692259240592287	-0.380671566733573	0.000290064337260987
G10116_6109	192262	91.4433333333333	186.67	136.872223913257	1.9611520487727	2.2710745274759	0.829085253851844	1.34207283771886e-137
G10116_17208	362556	9.70333333333333	12.2266666666667	0.889575444005972	0.986920950719148	1.08730807227832	0.124378546105674	0.128950952968918
G10116_10412	171145	12.9466666666667	7.95333333333333	14.2035268847465	1.11215796651631	0.90054918461466	-0.899109675479384	6.2585411958806e-15
G10116_11897	689679	0.0533333333333333	0.0366666666666667	0.0603727214971265	-1.27300127206374	-1.43572856956144	-0.709933434815161	0.870216429664057
G10116_13711	362319	0.01	0	0.0603727214971265	-2	0	-1.08700851818776	0.870216429664057
G10116_29796	689765	8.27333333333333	9.81333333333333	0.168055957416208	0.917680522443048	0.991816550945799	0.0456257945390452	0.679116125099719
G10116_15727	500625	1.25	1.54666666666667	0.124613638722416	0.0969100130080564	0.189396725835219	0.110175594888884	0.750561634343184
G10116_4470	498399	0	0.01	0.0546344855140358	0	-2	0.83654483345473	0.881790700718753
G10116_1819	500790	5.62333333333333	8.68666666666667	5.58921633229438	0.749993827869462	0.938853156656903	0.503253677795358	2.57503815042347e-06
G10116_29440	108351267	1.62666666666667	1.26666666666667	1.64564670313646	0.211298567283049	0.102662341897149	-0.566588355524284	0.0226127456021165
G10116_4639	690930	0.02	0.06	0.397004120062876	-1.69897000433602	-1.22184874961636	1.61102815198445	0.400862914704825
G10116_4360	361574	144.333333333333	177.96	1.21756470062298	2.1593666416337	2.25032239707601	0.0982902265158796	0.0605947920474949
G10116_2046	306274	3.80666666666667	5.63	3.53767804279495	0.580544849190167	0.750508394851346	0.337680232359594	0.000289949228296153
G10116_13996	100362547	6.93333333333333	6.72333333333333	1.44925733007694	0.840942080243099	0.827584643493103	-0.229872037845399	0.0355420660751742
G10116_15774	306505	1.50333333333333	1.37	0.73525812198	0.177055287158297	0.136720567156407	-0.333965911390945	0.183967826769799
G10116_11301	65196	7.85666666666667	3.91666666666667	57.050553755968	0.895238327804662	0.592916611888093	-1.20424332010336	8.90115254780705e-58
G10116_22610	307757	2.00333333333333	0.27	14.5675888058368	0.301753217283076	-0.568636235841013	-3.08773787478045	2.7065197100745e-15
G10116_686	501003	0.536666666666667	0.4	0.334322763936809	-0.270295378687813	-0.397940008672038	-0.540224419569397	0.463102617914463
G10116_18104	680835	31.44	52.9466666666667	47.1286575935462	1.49748253736737	1.72383862367218	0.550462684386564	7.43605180035906e-48
G10116_23531	300886	5.51	5.64666666666667	0.69385827522445	0.741151598851785	0.751792151275026	-0.164524270631266	0.202367946504594
G10116_491	298369	74.1066666666667	65.9566666666667	18.843814825148	1.86985727904965	1.81925869905172	-0.368442885898584	1.43279868697765e-19
G10116_13033	362045	33.74	37.31	0.225992453169034	1.52814507825311	1.57182524904083	-0.0521258404786939	0.594302485851173
G10116_20230	81728	72.22	69.72	4.05409954721534	1.85865748409081	1.84335737843796	-0.246520463341944	8.82877507631029e-05
G10116_21476	266766	24.13	10.63	75.7929412623829	1.38255732190879	1.0265332645233	-1.34278823476417	1.61086348709323e-76
G10116_12592	362703	12.9466666666667	9.97666666666667	14.3262222509587	1.11215796651631	0.998985462120529	-0.57696115790607	4.71821523982482e-15
G10116_17355	100363193	0.0566666666666667	0.0333333333333333	0.15207813566124	-1.24667233334139	-1.47712125471966	-0.934128237322933	0.704566296216572
G10116_19120	691952	0	0.01	0.0546344855140358	0	-2	0.83654483345473	0.881790700718753
G10116_29246	297453	0.793333333333333	2.47666666666667	9.47107274935513	-0.100544297663151	0.393867559040913	1.44341546541333	3.38008211173712e-10
G10116_16660	308341	59.4933333333333	63.3966666666667	2.19115262900645	1.77446830255612	1.80206642371249	-0.119151641623547	0.00643942917623506
G10116_13532	289786	7.06666666666667	6.00333333333333	6.90283940833637	0.849214606209089	0.778392458099871	-0.436941584423695	1.25072143145146e-07
G10116_13086	117539	0.00333333333333333	0.00333333333333333	0.0102610724338066	-2.47712125471966	-2.47712125471966	-0.125225425188757	0.976649939649811
G10116_13850	83513	2.60333333333333	2.08333333333333	3.24611919346081	0.415529779157637	0.318758762624412	-0.519725932969379	0.000567388862413181
G10116_16102	25342	0.0466666666666667	0.0333333333333333	0.278373392916627	-1.33099321904142	-1.47712125471966	-0.710149652169633	0.526776760360286
G10116_23391	294091	4.34	9.63333333333333	24.7160510679984	0.637489729512511	0.983776588036885	0.950173434671432	1.92286560890256e-25
G10116_9970	29412	0	0.106666666666667	3.54672808874028	0	-0.971971276399755	5.59106322529592	0.000283969640252517
G10116_20235	362960	0.00666666666666667	0.0266666666666667	0.0519898686998715	-2.17609125905568	-1.57403126772772	0.462811172296576	0.887176708015072
G10116_20383	361917	9.72333333333333	15.2033333333333	4.77922546166075	0.98781517440207	1.18193881752127	0.446119800718132	1.66254932269223e-05
G10116_14754	29642	111.386666666667	86.33	67.3039205691406	2.0468332075374	1.93616174091116	-0.568514268438156	4.96683154661143e-68
G10116_11022	315611	0.00666666666666667	0.04	0.745880258437919	-2.17609125905568	-1.39794000867204	2.4600470995132	0.179522853028133
G10116_11157	113882	0.0166666666666667	0.0233333333333333	0.0391665842088895	-1.77815125038364	-1.63202321470541	0.28785038733369	0.913762678346603
G10116_2173	259237	6.75333333333333	14.4433333333333	61.2163783005988	0.829518186304599	1.15966743431471	0.893586941880174	6.07605504184836e-62
G10116_16048	25122	0.93	3.01	16.6110268954251	-0.0315170514460649	0.478566495593843	1.41773588267948	2.44891157849159e-17
G10116_10948	501582	1.80666666666667	1.73666666666667	0.571313372172212	0.256878031818725	0.239716468579863	-0.258199759897668	0.268340749106481
G10116_8050	84683	14.08	2.73	34.8385119337622	1.14860265480609	0.436162647040756	-2.56235169227159	1.45040091891157e-35
G10116_20144	103693780	1.28	1.52666666666667	0.0129720516029242	0.107209969647868	0.183744223284208	0.0500618748475421	0.970572425028973
G10116_2817	58967	9.75666666666667	11.9633333333333	0.899968409240116	0.98930146771413	1.07785220361358	0.119681337559009	0.125901698987896
G10116_4132	364410	27.7733333333333	23.4433333333333	16.2019815321039	1.44362800655605	1.37001936269374	-0.442016783596576	6.28085066873385e-17
G10116_27596	687679	0.3	0	0.741459671860073	-0.522878745280338	0	-3.78905911727483	0.181359507662967
G10116_6170	363237	12.8366666666667	10.73	4.4260175351232	1.10845226390307	1.03059972196595	-0.443243980900941	3.74957862598711e-05
G10116_3977	681355	0.546666666666667	9.76	204.444041339045	-0.262277406671964	0.989449817666692	3.95230298292191	3.59715093444516e-205
G10116_22158	288616	48.4266666666667	35.0533333333333	24.4311352040504	1.68508457645735	1.54472932271466	-0.557387059058487	3.70565339854788e-25
G10116_10525	100912609	0.0366666666666667	0.01	0.433273033316526	-1.43572856956144	-2	-2.60493040342483	0.36874570173388
G10116_19809	300117	0.0733333333333333	0.0633333333333333	0.0800950544501663	-1.13469857389746	-1.19836765376683	-0.306640524226172	0.831581742088776
G10116_18070	362605	0.27	0.156666666666667	0.414325187738991	-0.568636235841013	-0.805023396783944	-0.987517852275914	0.385189830129463
G10116_23991	360481	20.66	18.7833333333333	5.45831902183173	1.3151303171836	1.27377266566246	-0.359269368101414	3.48081529141199e-06
G10116_28611	100359478	0.79	3.01333333333333	5.10304471896661	-0.102372908709559	0.4790471757557	1.73129905346816	7.88778893484774e-06
G10116_12358	140908	19.3066666666667	17.4933333333333	2.84630892571743	1.28570729846943	1.24287257164794	-0.340008481522608	0.00142459387994176
G10116_26058	365179	9.84	15.3766666666667	3.01123632789647	0.992995098431341	1.18686219988861	0.442133175615013	0.000974459226720655
G10116_1211	290361	0.666666666666667	1.77333333333333	8.29205522307242	-0.176091259055681	0.248790377575385	1.29503823962983	5.10440090418711e-09
G10116_1522	360463	10.0866666666667	17.7833333333333	12.4486165505296	1.00374766896751	1.25001316904083	0.664537960388936	3.55945453021349e-13
G10116_13225	108348213	1.34666666666667	0.336666666666667	6.16631940141218	0.129260110390944	-0.472799880937019	-2.25342498527273	6.8183705336711e-07
G10116_24469	315088	2.38666666666667	3.01	0.22952996162485	0.377791767588194	0.478566495593843	0.140050484517936	0.589481307824255
G10116_15712	155918	0.173333333333333	0.00333333333333333	3.94815115609776	-0.761117911084864	-2.47712125471966	-5.48057509626059	0.000112680520361745
G10116_29148	368153	2.07333333333333	2.39333333333333	0.0102610724338066	0.316669129971156	0.379003189522637	0.0110359997573122	0.976649939649811
G10116_578	499429	0.156666666666667	0.146666666666667	0.0791801517287823	-0.805023396783944	-0.833668578233474	-0.305221452378662	0.833335433137857
G10116_14316	303351	16.25	14.0533333333333	7.43773953058149	1.21085336531489	1.14777934748483	-0.409693568793235	3.64972774814407e-08
G10116_21440	308537	12.3766666666667	16.54	2.49254579613015	1.0926036945065	1.21853550521653	0.217008586458166	0.00321702328135558
G10116_24441	500227	0.57	1.13333333333333	1.61208739500412	-0.244125144327509	0.0543576623225914	0.836746748951376	0.0244293889980082
G10116_23911	294708	3.84	4.58666666666667	0.697249841268956	0.584331224367531	0.66149717917983	0.162860390987645	0.200793735251422
G10116_5052	100909408	3.8	6.22	5.00958354918952	0.57978359661681	0.793790384690819	0.501589338699312	9.7817475628526e-06
G10116_28878	108349728	0	0.00666666666666667	0.0546344855140358	0	-2.17609125905568	0.83654483345473	0.881790700718753
G10116_18724	301665	11.9933333333333	17.6066666666667	7.56845265884738	1.07893990428987	1.24567714215124	0.355214193632155	2.70114153569969e-08
G10116_28342	84469	136.173333333333	157.84	0.0881722755410527	2.13409206851601	2.19821707224413	0.0127284219323148	0.816258514442275
G10116_4152	290501	23.5866666666667	6.37666666666667	190.966775405487	1.37266656951802	0.804593715307634	-2.09323475833225	1.07950484164709e-191
G10116_6889	683758	0	0.0333333333333333	0.235356874699073	0	-1.47712125471966	2.3149849883955	0.58162508003252
G10116_9216	499770	5.20333333333333	6.53666666666667	0.321278136276925	0.716281648342755	0.815356338948122	0.123063022898834	0.477223546326671
G10116_8422	294924	1.2	3.1	17.075119278489	0.0791812460476248	0.491361693834273	1.18742986148119	8.41164085150968e-18
G10116_16918	303090	8.40666666666667	13.29	5.9794278400887	0.9246238275174	1.12352498094273	0.461457693603778	1.04850899342424e-06
G10116_16963	57341	100.683333333333	136.15	7.85773030179123	2.00295758534582	2.13401764567598	0.203118489438231	1.38761727595903e-08
G10116_1667	81653	45.2433333333333	46.1933333333333	2.86456198930376	1.6555545943733	1.66457930227773	-0.172168314028942	0.00136596009057811
G10116_27748	290670	0.27	0.423333333333333	0.313483937103883	-0.568636235841013	-0.373317533763706	0.553300675378954	0.485865500916545
G10116_807	361465	15.3333333333333	17.4666666666667	0.0292823804929919	1.18563657696191	1.24221003226407	-0.00935482581516843	0.934797666281155
G10116_20951	362279	0.43	0.846666666666667	1.75437778729392	-0.366531544420413	-0.0722875380997242	0.769928288347955	0.0176044399211903
G10116_17569	498888	0.04	0.376666666666667	1.68144755331911	-1.39794000867204	-0.424042811236242	2.99031568488223	0.0208234386001489
G10116_15495	303469	0.446666666666667	0.41	0.193925532034967	-0.350016456354855	-0.387216143280264	-0.33024183301651	0.639844539469099
G10116_22183	287541	27.0166666666667	28.0566666666667	0.777136390306101	1.43163176446487	1.44803607245624	-0.134578784136828	0.167056589022511
G10116_4900	308998	3.02	4.44333333333333	3.26909634405599	0.480006942957151	0.647708894694196	0.352462944895206	0.000538150385783362
G10116_9959	64440	0.00333333333333333	0	0.0603727214971265	-2.47712125471966	0	-1.08700851818776	0.870216429664057
G10116_5327	290706	20.95	18.5666666666667	3.42692322232097	1.32118402730231	1.26873394045407	-0.372002902544019	0.000374176732059219
G10116_24619	286985	0.03	0.03	0.0249421092980867	-1.52287874528034	-1.52287874528034	-0.12607681956997	0.944186726352521
G10116_2685	116777	12.3966666666667	16.3233333333333	2.45741387390259	1.09330492363931	1.21280884929855	0.197074308229904	0.00348807750272311
G10116_2706	363653	0.01	0.02	0.200737718612615	-2	-1.69897000433602	1.09713975958653	0.629886472334258
G10116_24110	288666	77.8133333333333	65.8766666666667	14.0904021183035	1.89105401982971	1.81873161592429	-0.440390234972193	8.12078255268484e-15
G10116_5557	680663	0	0.08	2.8265141148126	0	-1.09691001300806	5.1918295623913	0.001491028295415
G10116_676	313429	3.24666666666667	3.64666666666667	0.0603727214971265	0.511437702158953	0.56189606727775	-0.0418612639533726	0.870216429664057
G10116_11997	25205	52.34	131.02	210.935452004732	1.71883371830386	2.11733759509592	1.12293633246149	1.16024043093386e-211
G10116_4817	102546754	0.15	0.133333333333333	0.186473119917499	-0.823908740944319	-0.875061263391701	-0.710050835071958	0.650918897357815
G10116_138	287918	6.04666666666667	6.56666666666667	0.124613638722416	0.781516028004414	0.817344971441931	-0.0863353267696822	0.750561634343184
G10116_1551	304378	10.2533333333333	21.1166666666667	53.3780805629657	1.01086507640973	1.3246253644998	0.84305333940841	4.18715884825301e-54
G10116_3483	100911854	0.0166666666666667	0	0.287315038204083	-1.77815125038364	0	-2.56987419481526	0.516041895502756
G10116_1925	685045	75	67.3866666666667	4.76715569464498	1.8750612633917	1.8285739741922	-0.348560077166385	1.70940238418601e-05
G10116_28800	108352163	0	0.0133333333333333	0.124613638722416	0	-1.8750612633917	1.73004528175262	0.750561634343184
G10116_8820	307415	1.2	16.2133333333333	193.384393392813	0.0791812460476248	1.20987231154502	3.56323318078916	4.12673524529117e-194
G10116_29502	117284	0.0266666666666667	0.00666666666666667	0.77412866422291	-1.57403126772772	-2.17609125905568	-2.58200723442555	0.168217562534887
G10116_27620	108353166	1.74333333333333	4.68666666666667	29.6004828209026	0.241380434147611	0.670864065964143	1.22429394681281	2.50909542811822e-30
G10116_5247	499420	15.5766666666667	21.8633333333333	3.62150629732052	1.19247452630465	1.33971637618237	0.276559261274007	0.000239052727216973
G10116_28898	313743	5.22	5.01333333333333	1.74142133900894	0.717670503002262	0.700126581535961	-0.259086606808958	0.0181375516003199
G10116_8754	309375	51.0433333333333	65.03	3.2703377856952	1.70793902780173	1.8131137540079	0.14920434167007	0.000536614266009625
G10116_23567	311693	0	0.236666666666667	5.75211433336824	0	-0.625862906000587	6.5908101965287	1.76964301668039e-06
G10116_10096	361734	0	0.00333333333333333	0.0546344855140358	0	-2.47712125471966	0.83654483345473	0.881790700718753
G10116_22762	360932	1.76666666666667	5.85666666666667	54.5774867120532	0.247154614881127	0.767650506775633	1.52799553287836	2.64553363789468e-55
G10116_27789	300046	21.2866666666667	21.4733333333333	1.52353660834647	1.32810765948376	1.33189946576401	-0.187354027208096	0.0299545908305838
G10116_23283	691657	46.3	14.0766666666667	38.9690142003381	1.66558099101795	1.14849982670525	-1.89011133966942	1.07395429616059e-39
G10116_21387	684961	0	0.0433333333333333	1.67096492426642	0	-1.36317790241283	4.43329958898456	0.0213321719518014
G10116_21709	306328	2.24	2.71	0.0579632417125815	0.350248018334163	0.432969290874406	0.0356565533566072	0.87505783618744
G10116_25883	619374	0.363333333333333	0.246666666666667	1.20823399344131	-0.439694756779039	-0.607889534988686	-0.760936599713023	0.0619107416431756
G10116_8080	58949	3.08	2.65666666666667	2.38633701576793	0.488550716500444	0.42433706667645	-0.407163734567922	0.0041083078960679
G10116_8505	362424	0.0433333333333333	0.0333333333333333	0.0868720414447667	-1.36317790241283	-1.47712125471966	-0.415775306864698	0.818705972414586
G10116_395	171158	0.0133333333333333	0.0266666666666667	0.0546344855140358	-1.8750612633917	-1.57403126772772	0.461360304087745	0.881790700718753
G10116_11330	315914	8.29	12.3366666666667	5.64656810428176	0.918554530550273	1.09119783037545	0.369525043115998	2.25648211546827e-06
G10116_28357	315162	0.0933333333333333	0.0366666666666667	0.916594357390342	-1.02996322337744	-1.43572856956144	-1.4734091728262	0.121172939267153
G10116_29844	315714	182.216666666667	193.236666666667	1.62850240230985	2.26058809772111	2.28608953729741	-0.115446032152678	0.0235232648140528
G10116_28398	108353015	0	0.0133333333333333	0.0546344855140358	0	-1.8750612633917	0.83654483345473	0.881790700718753
G10116_4159	291703	17.3	19.7633333333333	0.0300396342901536	1.2380461031288	1.2958601956253	-0.00801235468796756	0.933169134658551
G10116_28965	682431	2.43333333333333	6.45333333333333	14.3176421324258	0.386201605400793	0.809784098252712	1.20928632400864	4.8123573324221e-15
G10116_2238	305577	6.89333333333333	7.86333333333333	0.0125777080310309	0.838429279702242	0.895606686165933	0.00712132545859706	0.971454114368294
G10116_1380	100912498	5.43666666666667	3.59333333333333	5.17081174526225	0.735332706320614	0.555497506131057	-0.817168567345458	6.74820480464588e-06
G10116_17078	297076	0.0833333333333333	0	1.1080627816009	-1.07918124604762	0	-3.98219306962805	0.0779717386447267
G10116_2691	304280	0.00666666666666667	0	0.155041234039046	-2.17609125905568	0	-1.98412065313573	0.699775552739676
G10116_16493	361988	17.1333333333333	18.7133333333333	0.566968270294321	1.23384186427561	1.27215115357876	-0.0709886100093661	0.271038964666615
G10116_13296	303175	0	0.0266666666666667	0.0546344855140358	0	-1.57403126772772	0.83654483345473	0.881790700718753
G10116_29991	83534	63.6633333333333	88.2066666666667	10.2133986867276	1.80388937400182	1.94550141038273	0.270460899163782	6.11788505818748e-11
G10116_1871	307008	9.24	9.38	0.975972273015819	0.965671971220107	0.972202838379064	-0.179640290674027	0.105688498255027
G10116_22970	102555814	0.00666666666666667	0.01	0.0226856373880275	-2.17609125905568	-2	-0.124760441984611	0.949105221365531
G10116_896	94198	190.343333333333	165.536666666667	14.3926869210053	2.27953767050027	2.21889420576891	-0.396440142210155	4.04867651978202e-15
G10116_26483	361601	10.6766666666667	14.8666666666667	2.59150207965297	1.02843568394416	1.17221360399248	0.277740892260999	0.00256152099801567
G10116_29897	64356	0.01	0	0.0603727214971265	-2	0	-1.08700851818776	0.870216429664057
G10116_21796	108351411	0.03	0.0366666666666667	0.0546344855140358	-1.52287874528034	-1.43572856956144	0.83654483345473	0.881790700718753
G10116_19675	291940	4.98	5.60333333333333	0.119769390072829	0.697229342759717	0.748446458719808	-0.0320613781717263	0.758980485911398
G10116_18799	84590	9	6.65333333333333	12.7383358511628	0.954242509439325	0.82303928223169	-0.712593574939962	1.8266870454237e-13
G10116_229	297705	11.3966666666667	10.9733333333333	4.3653235365881	1.05677784607693	1.04033857182057	-0.244567377138723	4.31197727547377e-05
G10116_13185	366214	0	0.02	0.124613638722416	0	-1.69897000433602	1.73368115501394	0.750561634343184
G10116_1254	246150	8.47333333333333	8.48666666666667	3.39292679211754	0.928054291498327	0.928737144597974	-0.199257492664328	0.000404644095743378
G10116_22315	313156	0	0.00666666666666667	0.0546344855140358	0	-2.17609125905568	0.83654483345473	0.881790700718753
G10116_27678	24165	3.72666666666667	3.79666666666667	0.297760657198366	0.571320548830742	0.579402469359438	-0.17179411506237	0.503778168057503
G10116_3531	685488	0.0466666666666667	0.02	0.0801893407858483	-1.33099321904142	-1.69897000433602	-1.02166190443349	0.831401223366996
G10116_19633	102555217	1.21333333333333	2.99	1.81467169975392	0.0839801289293924	0.47567118832443	1.10594105976399	0.0153224530836931
G10116_23866	338458	0.03	0.0166666666666667	1.18774784202895	-1.52287874528034	-1.77815125038364	-1.21264930808016	0.0649011149903048
G10116_26532	311257	6.52666666666667	5.41333333333333	5.1383737248034	0.814691432747457	0.733464770185494	-0.470685681331316	7.27153795270469e-06
G10116_29206	108349753	0.103333333333333	0.186666666666667	0.187330663726025	-0.985759560885391	-0.728933227713461	0.681678266846632	0.64963488210395
G10116_9190	299196	8.64666666666667	11.2566666666667	0.950406583506606	0.936848717028399	1.05140980591575	0.173676174949085	0.112096851989037
G10116_15567	103690053	0.01	0	0.0603727214971265	-2	0	-1.08700851818776	0.870216429664057
G10116_9146	501116	0.0333333333333333	0.05	0.0130051939633495	-1.47712125471966	-1.30102999566398	0.244374268011892	0.970498360459616
G10116_16345	365548	131.423333333333	161.083333333333	1.56471124437168	2.11867247814832	2.20705060798093	0.0935067361352734	0.0272451219166531
G10116_9736	690945	42.49	51.6966666666667	0.786407593847101	1.62828673108951	1.71346254125752	0.0837424671372586	0.163528105782178
G10116_18778	302022	2.80333333333333	3.79333333333333	0.417021193437768	0.447674741078249	0.579021007339389	0.231040198136078	0.382806062042365
G10116_6764	314013	21.0733333333333	26.3366666666667	1.33057683419488	1.3237332367839	1.42056080707676	0.12067614064843	0.0467114303273036
G10116_4180	363796	0.03	0.06	0.0994308252085717	-1.52287874528034	-1.22184874961636	0.681784024439297	0.795369942639911
G10116_11142	303439	18.18	9.28333333333333	56.9971943346708	1.25959387888595	0.967703944790085	-1.19635978872295	1.00648119580175e-57
G10116_10691	361631	0.4	1.28333333333333	3.84776459178676	-0.397940008672038	0.108339474788837	1.332029139495	0.000141982692669777
G10116_12847	685048	0	0.0133333333333333	0.0546344855140358	0	-1.8750612633917	0.83654483345473	0.881790700718753
G10116_9574	286908	30.7133333333333	28.5266666666667	3.37510893385747	1.487326953197	1.45525102742825	-0.275660340441554	0.000421590742779957
G10116_3896	295985	1.90666666666667	2.81333333333333	1.23353771916199	0.280274774073362	0.449221191905992	0.366181826372209	0.0584066477793411
G10116_15540	108348118	12.5166666666667	13.11	1.69338712593272	1.09748868662053	1.11760269169008	-0.134191008506745	0.0202587606794277
G10116_8954	100359586	0	0.0166666666666667	0.235468781886954	0	-1.77815125038364	2.31990695479723	0.581475228618942
G10116_19224	85256	5.78333333333333	8.81333333333333	3.19804894637354	0.76217822440723	0.94514019609394	0.407083343440573	0.000633798276143938
G10116_11111	500558	5.40666666666667	5.83	0.0145287875842659	0.732929595155475	0.765668554759014	0.00747458647390444	0.967099619493044
G10116_8403	362325	10.08	17.73	17.5050217013272	1.00346053210951	1.24870873560092	0.614112317607142	3.12592316349019e-18
G10116_2594	140940	85.9333333333333	68.9733333333333	45.6111231649122	1.93416165829772	1.83868121501738	-0.521268059777037	2.4483687916415e-46
G10116_4004	25267	107.996666666667	252.77	202.162205221022	2.03341035112942	2.40272552844108	1.02302450622617	6.88326958242581e-203
G10116_24890	364845	7.42333333333333	23.96	136.092103521897	0.870598962314375	1.37948681371727	1.49004603434353	8.08903059610189e-137
G10116_19449	83511	0.0133333333333333	0.0466666666666667	0.330152906424337	-1.8750612633917	-1.33099321904142	1.68186616986308	0.46757049006063
G10116_16547	171305	17.6266666666667	22.8466666666667	1.58611764726354	1.24617019175792	1.35882284537419	0.185221097802534	0.025934767126919
G10116_18194	24417	0.0466666666666667	0.00333333333333333	1.14130326588571	-1.33099321904142	-2.47712125471966	-3.4807802059138	0.0722265272871521
G10116_2330	60324	14.2366666666667	32.4433333333333	95.5092974173849	1.15340831670716	1.51112546865572	1.0124013199083	3.09529882332518e-96
G10116_17337	687575	34.7633333333333	37.73	0.324293515837135	1.54112141273825	1.576686805201	-0.0751858178871636	0.47392157937965
G10116_2286	361771	18.0766666666667	19.5666666666667	0.459588299425793	1.25711834971579	1.29151684652795	-0.0851847995582807	0.347065704376218
G10116_26170	294557	8.68333333333334	9.40666666666667	0.600747797262113	0.938686472915881	0.973435754698667	-0.0863446054649832	0.250756501910267
G10116_4170	192246	38.5733333333333	50.5966666666667	1.74327401035913	1.58628717025628	1.70412190624775	0.195476637575341	0.0180603428134132
G10116_24221	24172	0.03	6.10666666666667	22.4070444879574	-1.52287874528034	0.785804214612169	7.46717219260414	3.91701750179928e-23
G10116_9842	364458	22.1033333333333	232.12	300	1.34445777319235	2.36571256189249	3.19147068222917	0
G10116_10317	103690085	0.0366666666666667	0.0733333333333333	0.372158072851981	-1.43572856956144	-1.13469857389746	0.934945164629921	0.424465040657238
G10116_7731	498604	0	0.0133333333333333	0.124613638722416	0	-1.8750612633917	1.73004528175262	0.750561634343184
G10116_6664	102556485	0.313333333333333	0.516666666666667	0.381195901300295	-0.503993401119964	-0.286789556549371	0.520418710711838	0.415723044086518
G10116_1483	297561	4.84	6.87333333333333	1.71706191421248	0.684845361644412	0.837167406227835	0.299286530549693	0.0191839522948902
G10116_8304	246185	8.05666666666667	9.86	0.288271729571348	0.906155395687988	0.993876914941211	0.0949766778657433	0.514906376915053
G10116_27137	317381	9.00333333333333	12.8466666666667	3.20708699689843	0.954403329467788	1.10879045559977	0.313251220758744	0.000620744675591009
G10116_29073	362464	5.51333333333333	7.23	0.741705988223355	0.741414250496865	0.859138297294531	0.192655015696999	0.181256676173048
G10116_22958	309643	5.93333333333333	10.8866666666667	7.26048887050449	0.773298747589231	1.03689492568099	0.675760851174338	5.4892262245302e-08
G10116_13632	25259	0.00666666666666667	0.00666666666666667	0.0102610724338066	-2.17609125905568	-2.17609125905568	-0.125225409528761	0.976649939649811
G10116_5727	366153	0.0666666666666667	0.0333333333333333	0.432405455407431	-1.17609125905568	-1.47712125471966	-1.05213919018012	0.36948307094847
G10116_23763	100909954	0.113333333333333	0	2.55555508969662	-0.945642337677408	0	-5.15391375608074	0.0027825623870041
G10116_18171	289657	13.3833333333333	13.18	1.65612297775948	1.12656429489504	1.11991541025799	-0.221026656149855	0.0220737958799627
G10116_28829	103689966	0.25	0.523333333333333	0.498300134670005	-0.602059991327962	-0.281221602310429	0.903715752352374	0.317467933713412
G10116_16542	304645	0.533333333333333	0.0166666666666667	16.9790057845063	-0.273001272063738	-1.77815125038364	-5.07932514633466	1.04952844955609e-17
G10116_29164	690755	0.103333333333333	0.0333333333333333	0.618922955915044	-0.985759560885391	-1.47712125471966	-1.71184312286555	0.24047893731538
G10116_3554	688429	42.5833333333333	29.3966666666667	55.4426339087535	1.62923965408709	1.4682980878834	-0.724823568200062	3.60882723186382e-56
G10116_10686	83514	16.0866666666667	19.97	0.633916214863072	1.20646606285311	1.3003780648707	0.107923757636472	0.232318494755921
G10116_10834	66020	0.0333333333333333	0.0666666666666667	0.163868032178773	-1.47712125471966	-1.17609125905568	0.875476039009872	0.685696555448671
G10116_10552	314297	1.91333333333333	2.06	0.351201731212505	0.28179063767831	0.313867220369153	-0.0961392846692069	0.445449287677852
G10116_18329	296269	7.07333333333333	2.99	28.8185915238622	0.849624124845659	0.47567118832443	-1.41364423104964	1.51847790202849e-29
G10116_18424	498972	12.1933333333333	18.8066666666667	6.48319336687161	1.08612244642073	1.27431182709969	0.410933364388223	3.28705244358234e-07
G10116_12258	362535	13.18	4.62	42.5816583475228	1.11991541025799	0.664641975556125	-1.75646426045429	2.6202435010136e-43
G10116_7992	295144	0.423333333333333	0.7	0.664790897354707	-0.373317533763706	-0.154901959985743	0.498594645218467	0.216376007288269
G10116_10270	25295	0.09	0.286666666666667	1.82255431634877	-1.04575749056068	-0.542622803476094	1.66937591892375	0.0150468531902785
G10116_13572	311661	8.52333333333333	10.5233333333333	0.389425502958522	0.930609473306673	1.02215332717255	0.103535231897646	0.407919528563553
G10116_5653	305002	5.76	7.79666666666667	1.23439311895541	0.760422483423212	0.891908967089491	0.219117777467539	0.0582917214645579
G10116_19555	360703	28.3833333333333	26.62	6.34565240170655	1.45306339757896	1.42520805113866	-0.304066790020144	4.51177671238075e-07
G10116_21941	58827	1.06	17.0933333333333	94.8143887983247	0.0253058652647703	1.2328267617911	3.81532296378253	1.53324374519018e-95
G10116_4693	314964	15.3566666666667	15.48	1.80923974715332	1.18629695753302	1.18977095634687	-0.159065307820532	0.015515302694928
G10116_1336	313742	7.39666666666667	10.74	4.04789689106269	0.869036047512346	1.03100428136354	0.337943735527086	8.95577365693928e-05
G10116_10053	81828	0	0.593333333333333	7.29730857937499	0	-0.226701252410769	7.20858241850381	5.04302847795871e-08
G10116_24915	103690962	1.54666666666667	1.38666666666667	0.308353625246423	0.189396725835219	0.141972075907081	-0.352519205097998	0.491639054465228
G10116_29263	24565	15.0266666666667	11.0266666666667	26.1012172860568	1.17686265265441	1.04244424616085	-0.648027823938124	7.92104925676691e-27
G10116_10205	310846	0.973333333333333	5.1	31.0303914270355	-0.0117384032712443	0.707570176097936	2.18952974480443	9.32413543183914e-32
G10116_16017	497984	4.32666666666667	5.91666666666667	1.26922277081707	0.636153437744688	0.772077102671451	0.251173602296746	0.0537993748499143
G10116_5824	306506	6.58333333333333	2.56	50.5070408273241	0.818445845242816	0.40823996531185	-1.56291455347622	3.11142382341904e-51
G10116_15876	298201	38.7933333333333	22.69	56.8189945433271	1.58875709813773	1.35583449588494	-0.973778442742528	1.51706942848799e-57
G10116_3593	361128	18.8866666666667	11.4466666666667	25.51414549529	1.27615531546476	1.05867903610524	-0.932736096939131	3.06093780094639e-26
G10116_24757	64529	774.776666666667	480.666666666667	181.751175736524	2.88917653294214	2.68184400566375	-0.877960142016559	1.77347170336626e-182
G10116_14969	24923	0.08	0.683333333333333	9.15948347862274	-1.09691001300806	-0.165367393663908	2.71538205306535	6.92654278805049e-10
G10116_20476	288907	7.64666666666667	3.04333333333333	31.8293591631108	0.883472158845587	0.483349522814636	-1.52927779082007	1.48129254414899e-32
G10116_5634	25139	0.116666666666667	0.566666666666667	4.04214808821808	-0.933053210369385	-0.246672333341388	2.0739873048415	9.07511029108715e-05
G10116_21776	100912059	3.42	2.97333333333333	2.87802954338455	0.534026106056135	0.47324359965646	-0.404086223428171	0.00132425144839381
G10116_2588	103694552	0.193333333333333	0	5.20830092395789	-0.713693261156726	0	-6.40949733037359	6.19012011152429e-06
G10116_9263	100910997	0.0233333333333333	0	0.137125831693735	-1.63202321470541	0	-1.98046496885666	0.729246189176911
G10116_21810	554172	36.5366666666667	54.2333333333333	27.672451845737	1.56272892303	1.7342662982172	0.37150223059439	2.12592605331651e-28
G10116_13052	363487	13.4433333333333	14.6066666666667	0.208494348865436	1.12850696728796	1.16455111850503	-0.0783683366678016	0.618736378633623
G10116_16520	117255	28.26	15.7066666666667	72.5421010053274	1.45117215751254	1.19608402705938	-1.04630934265013	2.87011299257047e-73
G10116_26275	102551929	0.153333333333333	0.34	0.392925415209494	-0.814363423038089	-0.468521082957745	0.93877322778845	0.40464537864845
G10116_6346	292268	12.2866666666667	16.35	1.73136374264193	1.08943407616339	1.2135177569963	0.214978930445906	0.0185624910540195
G10116_13884	366957	0.0233333333333333	0.0233333333333333	0.0102610724338066	-1.63202321470541	-1.63202321470541	-0.125225422146107	0.976649939649811
G10116_13779	681178	0.696666666666667	2.31666666666667	12.4435194781923	-0.156974968608608	0.364863549870452	1.67142925584409	3.60147597342412e-13
G10116_16574	298845	49.6933333333333	74.37	15.6646586858323	1.69629812936214	1.87139778148748	0.390278663320933	2.16441888291652e-16
G10116_13281	503018	11.9933333333333	12.7066666666667	1.04671293803327	1.07893990428987	1.10403163724663	-0.119606187817605	0.0898022177205135
G10116_3037	64030	0.0166666666666667	0.11	2.30060107539889	-1.77815125038364	-0.958607314841775	2.6817278653023	0.00500494056635528
G10116_29349	103690913	0	0.0233333333333333	0.235468781886954	0	-1.63202321470541	2.31990695479723	0.581475228618942
G10116_12854	289397	5.29	2.64333333333333	56.9019142300305	0.723455672035186	0.422151932597941	-1.20393909115123	1.2533886855567e-57
G10116_1869	25311	0	0	0.0102610724338066	0	0	-0.125225395654006	0.976649939649811
G10116_7583	300235	69.84	90.4133333333333	3.77072298941998	1.84410423069751	1.95623248098531	0.16773926897239	0.000169541886233804
G10116_27520	85251	67.8666666666667	78.85	0.0925943012087044	1.83165651894506	1.89680169766492	0.0151827196434431	0.807989466012423
G10116_23188	683667	76.55	91.3566666666667	0.237851833725334	1.88394519503428	1.96074024507556	0.0311835088287888	0.578293307454199
G10116_15997	207118	6.19333333333333	8.39333333333333	3.56555369762984	0.79192445493796	0.923934471052181	0.237181951378766	0.000271923225029522
G10116_6594	29153	35.7	59.62	28.1254941536786	1.55266821611219	1.77539197169661	0.536648746517218	7.49041441778456e-29
G10116_26804	361824	0.22	0.36	0.0457663895620188	-0.657577319177794	-0.443697499232713	0.515144967950883	0.899981558551887
G10116_5692	308384	38.7366666666667	27.7466666666667	30.7164730251209	1.5881222464668	1.44321081681993	-0.68095645142081	1.92099827500395e-31
G10116_6034	64473	11.71	13.27	0.059713937537307	1.06855689507236	1.12287092286444	-0.0224974725471249	0.871537467988878
G10116_19903	108350933	0.00666666666666667	0	0.0603727214971265	-2.17609125905568	0	-1.08700851818776	0.870216429664057
G10116_13529	498726	0.02	0.0133333333333333	0.422976195057562	-1.69897000433602	-1.8750612633917	-2.34328414261371	0.377592887321483
G10116_6165	29516	2.04333333333333	7.09666666666667	55.2340821395282	0.310339219798752	0.85105440671866	1.5937341103982	5.83334765837719e-56
G10116_24305	63868	107.846666666667	85.7166666666667	41.109490419926	2.03280672643769	1.93306527393745	-0.530420537287982	7.7715846189304e-42
G10116_11908	24538	0.0733333333333333	0.12	0.0927361465209102	-1.13469857389746	-0.920818753952375	0.405145567764806	0.807725610935928
G10116_17795	25558	33.8766666666667	22.5466666666667	54.8734134169231	1.52990067085902	1.35308234420604	-0.790541110470229	1.33840201894496e-55
G10116_17713	108348144	8.15666666666667	8.11333333333333	0.272529157954552	0.911512714632127	0.909199319174383	-0.199022798606543	0.533913426132692
G10116_555	305120	6.86333333333333	9.10666666666667	1.18277123958077	0.836535091898369	0.959359440289833	0.215870033760215	0.0656490975519283
G10116_8948	361714	0.0333333333333333	0.356666666666667	3.69848483273959	-1.47712125471966	-0.447737477034452	3.35986691676	0.000200223554625745
G10116_25066	500882	0.113333333333333	0.0566666666666667	0.210232590169324	-0.945642337677408	-1.24667233334139	-1.12511052696156	0.616264867481634
G10116_16865	140607	16.6666666666667	17.8633333333333	0.829402437495485	1.22184874961636	1.25196250232395	-0.10083111928716	0.14811449511388
G10116_3394	102555079	0.18	0.263333333333333	0.200903225365517	-0.744727494896694	-0.579494163429222	0.365394530315543	0.629646472502305
G10116_12403	100910708	0.09	0.173333333333333	0.325455190174269	-1.04575749056068	-0.761117911084864	0.769368742514499	0.472655602248689
G10116_7155	83579	12.7066666666667	10.43	5.78094775720254	1.10403163724663	1.01828430842653	-0.442810672793952	1.65596915379193e-06
G10116_9270	291212	6.08	7.49	0.336496687308069	0.783903579272735	0.874481817699466	0.083965651331374	0.460790283472282
G10116_16367	286993	26.1666666666667	22.7666666666667	6.24610378113198	1.41774840202559	1.35729944896187	-0.401292294885992	5.67408998379113e-07
G10116_6508	140942	10.7733333333333	12.48	0.0300396342901536	1.03235009738288	1.0962145853464	0.0125565755410693	0.933169134658551
G10116_11534	361822	1.48666666666667	1.4	0.889284650592491	0.17221360399248	0.146128035678238	-0.329809707504337	0.129037324419792
G10116_22407	60325	3.45666666666667	0.51	29.1856389040804	0.538657501669379	-0.292429823902064	-2.95789705943315	6.52170418451742e-30
G10116_14836	499463	0.136666666666667	0.43	2.57741429446116	-0.864337397999926	-0.366531544420413	1.48791804839685	0.00264597481124066
G10116_23545	313648	185.606666666667	202.333333333333	1.16104727074928	2.2685935712608	2.30606743635559	-0.0743241263987389	0.0690164678830756
G10116_14991	307128	4.69666666666667	7.75666666666667	6.44194794759249	0.671789738389694	0.889675128567068	0.523269506127302	3.61453182049946e-07
G10116_22368	619579	36.4533333333333	53.5266666666667	10.8047154379821	1.5617372468401	1.72857019885984	0.355811162638266	1.56777798608192e-11
G10116_9300	300993	3.71	7.94666666666667	7.72864463975024	0.569373909615046	0.900184996348537	0.901498805441949	1.86790747578413e-08
G10116_6242	313997	0.0933333333333333	0.106666666666667	0.0546344855140358	-1.02996322337744	-0.971971276399755	0.171080688865805	0.881790700718753
G10116_12768	361096	0	1.44	12.0994296684069	0	0.15836249209525	8.90751608050297	7.95372061217449e-13
G10116_8306	100361584	0.0133333333333333	0.176666666666667	4.18043835317781	-1.8750612633917	-0.752845385118873	3.55304138079885	6.60026916490681e-05
G10116_27076	289344	0.6	1.17666666666667	2.7750042232337	-0.221848749616356	0.0706534506681614	0.77032262192117	0.00167878769291575
G10116_12389	362240	6.02333333333333	11.0466666666667	21.5497709714187	0.779836897841269	1.04323124936366	0.67995984365906	2.81986961945236e-22
G10116_9653	81659	24.88	23.13	9.9973085435258	1.39585037601878	1.36417563277062	-0.303212864073573	1.00621655059755e-10
G10116_13195	494192	3.44	3.58	0.454874074513208	0.53655844257153	0.553883026643874	-0.15095896935237	0.350853590659468
G10116_4252	290994	99.5666666666667	99	3.61512099382607	1.99811396788447	1.99563519459755	-0.206082475386982	0.000242593413911966
G10116_1809	294079	51.0433333333333	44	10.8782380169679	1.70793902780173	1.64345267648619	-0.397670599416564	1.32361592294805e-11
G10116_30028	108351576	0.136666666666667	0.203333333333333	0.18271931559977	-0.864337397999926	-0.691791419708896	0.366490668798402	0.6565694698686
G10116_13513	100359945	2.90333333333333	4.40666666666667	4.28227110584089	0.462896900288	0.644110200429959	0.399931002940118	5.22070187935314e-05
G10116_16317	100909715	0.25	0.213333333333333	0.134253936647254	-0.602059991327962	-0.670941280735776	-0.356392339450274	0.734084515546577
G10116_18676	364382	25.54	21.2333333333333	13.9505341363804	1.4072208929274	1.32701817761569	-0.46671370923784	1.12063933827044e-14
G10116_21964	498848	0.34	0.82	3.25318172264752	-0.468521082957745	-0.0861861476162833	1.10197194911145	0.000558236561898039
G10116_24429	680615	0.0866666666666667	0.0433333333333333	0.0727134889190822	-1.06214790674884	-1.36317790241283	-1.02007307280129	0.845836673244403
G10116_17382	29237	533.733333333333	205.493333333333	300	2.7273243267134	2.31279773694926	-1.57488661369233	0
G10116_1749	64350	0.00666666666666667	0.0333333333333333	0.409322652022204	-2.17609125905568	-1.47712125471966	1.87600601343665	0.389652393207043
G10116_17026	498840	0.753333333333333	3.54666666666667	17.7133059580316	-0.123012815572262	0.549820373239367	2.03299257650328	1.93505824593402e-18
G10116_11799	24390	29.8566666666667	29.2266666666667	4.21403927802106	1.4750413194948	1.46577928642063	-0.230580116973037	6.10886773205135e-05
G10116_9867	246773	0	0.143333333333333	2.64333413055635	0	-0.843652799140077	5.12551874450941	0.00227334772579188
G10116_5680	100361923	0.42	1.43666666666667	5.41058160754163	-0.376750709602099	0.15735601544107	1.62166902591435	3.88524484115906e-06
G10116_14666	363029	4.40333333333333	4.97	0.0462038685841787	0.643781562894864	0.696356388733332	-0.0246932645023006	0.899075434182094
G10116_26437	500961	0.07	0.0133333333333333	0.863287675491303	-1.15490195998574	-1.8750612633917	-2.70852055228911	0.136997399847184
G10116_27840	100125363	0.0466666666666667	0.133333333333333	0.614488376027145	-1.33099321904142	-0.875061263391701	1.38892170139551	0.242947046638064
G10116_20152	306759	0.01	0	0.0603727214971265	-2	0	-1.08700851818776	0.870216429664057
G10116_25315	680122	3.25	1.81666666666667	4.25247176781346	0.511883360978874	0.259275247556981	-1.03914112884608	5.59149875051686e-05
G10116_6063	294054	0.00666666666666667	0.0233333333333333	0.200957451754357	-2.17609125905568	-1.63202321470541	1.04460722024388	0.629567859201031
G10116_8059	297755	680.98	848.396666666667	3.9551951616455	2.83313435711515	2.92859895351365	0.121378030450611	0.000110867649036878
G10116_2130	300891	213.813333333333	223.933333333333	1.99188686866541	2.33003478418678	2.35011874478598	-0.134528591740267	0.0101885676009597
G10116_11844	315120	0.103333333333333	0.0433333333333333	0.783619769288071	-0.985759560885391	-1.36317790241283	-1.3478424308133	0.164581202338056
G10116_28824	81667	192.226666666667	209.506666666667	0.817076421078003	2.2838136350643	2.32119784711368	-0.0747680185589833	0.152378459587111
G10116_24821	295230	93.45	72.4	38.8385254283939	1.97057930571485	1.85973856619715	-0.567613271336306	1.45035585197425e-39
G10116_985	295378	1.76333333333333	4.79333333333333	22.5944478394111	0.246334417315522	0.680637631327201	1.23493523523975	2.54420534451364e-23
G10116_23840	309809	0.0433333333333333	0.0433333333333333	0.0546344855140358	-1.36317790241283	-1.36317790241283	-0.238845169027375	0.881790700718753
G10116_5346	100912924	3.64	4.11666666666667	0.0455363855560395	0.561101383649056	0.614545702876022	-0.0220425312241966	0.900458318436952
G10116_14574	300054	0.0333333333333333	0.04	0.0163158031191609	-1.47712125471966	-1.39794000867204	-0.125030250492632	0.963128417043878
G10116_16554	366014	15.64	18.4233333333333	0.0911192511577294	1.19423674872383	1.26536820986211	0.0392149652563541	0.810738409920394
G10116_12491	685215	0.01	0.00333333333333333	0.0728077102170766	-2	-2.47712125471966	-1.02444321810469	0.845653186720666
G10116_15479	362479	47.2566666666667	43.45	8.50952785136763	1.67446308464023	1.63798978078469	-0.345159990145453	3.09365691242684e-09
G10116_12476	363131	10.2666666666667	11.3133333333333	0.386333685911533	1.01142946178078	1.05359058326199	-0.0667848744551935	0.410833939572619
G10116_12656	304944	31.1266666666667	24	14.6120108240453	1.49313261487512	1.38021124171161	-0.574544314661065	2.44336965513616e-15
G10116_25753	364069	5.25333333333333	12.8366666666667	21.5019354149746	0.720434958433874	1.10845226390307	1.08951539499781	3.14821645848377e-22
G10116_9864	171549	1.17	0.23	7.30235233829372	0.0681858617461616	-0.638272163982407	-2.59553031318244	4.98479912147466e-08
G10116_23377	500011	2.36	4.34	9.97263810194447	0.372912002970107	0.637489729512511	0.678262583266043	1.06503013930587e-10
G10116_23515	361452	18.2633333333333	21.0233333333333	0.0105367199769052	1.26158004571505	1.32270157627366	0.00413338773132218	0.976030254732781
G10116_11668	100125368	1.92666666666667	2.25666666666667	0.0603727214971265	0.284806583700867	0.353467413965482	0.0563126044471993	0.870216429664057
G10116_18716	361137	22.78	22.4666666666667	1.5901243171009	1.35755371974308	1.35153864181566	-0.217551580381376	0.0256966011046656
G10116_20572	300029	3.38666666666667	4.31	0.325931910299038	0.529772453228238	0.634477270160732	0.146249335965373	0.472137058209429
G10116_7846	500361	0	0.02	0.124613638722416	0	-1.69897000433602	1.7337137854176	0.750561634343184
G10116_13590	103689999	17.3033333333333	20.9366666666667	0.386758721134794	1.23812977415919	1.32090753868441	0.0756227472644963	0.410432061394607
G10116_5363	303796	14.3333333333333	13.47	4.26110800178242	1.15634720085992	1.12936759572299	-0.28947263074425	5.48140634551316e-05
G10116_3507	257648	0.333333333333333	1.17666666666667	20.6225874193924	-0.477121254719663	0.0706534506681614	1.61887851447322	2.38458375288251e-21
G10116_21908	300756	27.1166666666667	21.5566666666667	22.5631505174982	1.43323630255322	1.33358160622746	-0.532266060954269	2.73432090291357e-23
G10116_5798	499083	0.156666666666667	0.18	0.00401917266516326	-0.805023396783944	-0.744727494896694	-0.00716281929212895	0.990788203904601
G10116_14216	81766	528.81	659.083333333333	2.48561081088015	2.72329965923052	2.81894032949348	0.125111730527005	0.00326880632115746
G10116_28035	499934	37.24	43.6766666666667	0.124107349319936	1.5710096723093	1.64024948630124	0.0328774889856966	0.751437130121453
G10116_12171	287097	100.996666666667	113.973333333333	0.0603727214971265	2.0043070403949	2.05680325010033	-0.0210154584379739	0.870216429664057
G10116_21982	296060	7.76333333333333	11.8166666666667	6.70648343991039	0.890048233815018	1.07249498479942	0.40452091333787	1.96569693317152e-07
G10116_24291	291084	6.70333333333333	9.60333333333333	1.63214029211117	0.826290815877079	0.98242200356075	0.32705652661351	0.0233270439650352
G10116_5574	316328	10.7	13.0666666666667	0.61260300965074	1.02938377768521	1.1161648123008	0.0856709983231418	0.244004024994698
G10116_8630	360488	10.0566666666667	13.3933333333333	2.6709808870418	1.00245405545533	1.12688867769257	0.235186784633954	0.00213313878883941
G10116_4515	100359464	14.3033333333333	18.1466666666667	1.33338735826242	1.15543725981301	1.25879686181164	0.213683935031393	0.0464101146981543
G10116_3993	296757	1.06	1.45	0.646003895069273	0.0253058652647703	0.161368002234975	0.273325753534378	0.225941550604599
G10116_13269	303350	3.82	4.43333333333333	0.024257296563275	0.582063362911709	0.646730386247423	0.0142473348262518	0.945676731808463
G10116_17232	65157	47.8833333333333	41.19	22.7584249424961	1.6801843756083	1.61479179195642	-0.418683479526885	1.74411476030274e-23
G10116_13385	306471	5.53333333333333	5.34333333333333	1.60171142190839	0.742986833320392	0.727812267634482	-0.25172972811185	0.0250200733231892
G10116_23413	116643	211.846666666667	160.246666666667	76.3830420233486	2.32602163491873	2.20478900441033	-0.60330846286787	4.1395961718214e-77
G10116_1191	292683	19.4166666666667	20.1766666666667	1.72933127728113	1.28817467497839	1.30484941919289	-0.145678428821856	0.0186495657020674
G10116_14237	360417	0.0633333333333333	0.586666666666667	17.0301916578947	-1.19836765376683	-0.231608586905512	2.92179586567297	9.32842538501428e-18
G10116_8585	361990	23.25	22.39	2.92723669567372	1.36642295722597	1.35005409357903	-0.203974783213821	0.00118239695963597
G10116_1884	310358	0	0.00666666666666667	0.0546344855140358	0	-2.17609125905568	0.83654483345473	0.881790700718753
G10116_13589	102556346	0.61	0.353333333333333	1.50306474796016	-0.214670164989233	-0.451815389454893	-0.987950655871607	0.0314004051759686
G10116_3315	155423	119.486666666667	116.016666666667	9.11793939314043	2.07731944573469	2.06452038337715	-0.24416633188758	7.62185367440458e-10
G10116_9277	287822	7.17	4.93666666666667	12.2252682671046	0.8555191556678	0.693433803801546	-0.73850947739664	5.95294311973277e-13
G10116_16012	502617	0.04	0.06	0.193815418371532	-1.39794000867204	-1.22184874961636	0.872970514729381	0.640006790112004
G10116_27049	362722	9.08333333333333	9.44666666666667	0.488641060345799	0.958245251892999	0.975278591191779	-0.141875654218138	0.324607791312992
G10116_18985	497009	1.98666666666667	3.23333333333333	1.69997023423404	0.298125005020575	0.509650479546582	0.504352537195522	0.0199539907136087
G10116_11239	100301568	0.626666666666667	0.516666666666667	0.35478098445649	-0.202963405455982	-0.286789556549371	-0.473293584538759	0.441793188339843
G10116_10453	295238	23.4266666666667	23.9633333333333	1.42723366316461	1.3697104981036	1.37954722889187	-0.175142676953196	0.0373909359945007
G10116_19298	103689937	0.00333333333333333	0.01	0.235356874699073	-2.47712125471966	-2	2.31500694214394	0.58162508003252
G10116_10195	304923	9.82	13.19	4.82115188461771	0.99211148778695	1.12024479554637	0.33504557125957	1.50955213031213e-05
G10116_26656	64510	11.42	14.06	0.640575462282729	1.05766610390983	1.14798532068381	0.0994148287776731	0.228783414680144
G10116_27909	103694538	0.373333333333333	0.586666666666667	1.16891766930087	-0.427903232049481	-0.231608586905512	0.474083266886272	0.0677769982620049
G10116_5005	362958	7.76333333333333	5.99	18.7383747423313	0.890048233815018	0.777426822389311	-0.576804402527613	1.82652347251217e-19
G10116_26748	684762	0.51	0.443333333333333	0.125373747767936	-0.292429823902064	-0.353269613752577	-0.365041954988371	0.749249138454494
G10116_718	314627	0.156666666666667	0.163333333333333	0.0469822714618422	-0.805023396783944	-0.78692517469115	-0.124406832615894	0.897465429609025
G10116_14920	117262	69	52.4466666666667	28.1473322187091	1.83884909073726	1.71971789111345	-0.594227721748826	7.12307933271552e-29
G10116_1085	313834	17.2766666666667	22.4633333333333	3.0058610782242	1.23745995411987	1.35147420165204	0.179883056740511	0.000986595026398729
G10116_18389	108348052	1.28333333333333	1.7	0.340192901278882	0.108339474788837	0.230448921378274	0.182605482279225	0.456885209100588
G10116_116	313491	27.47	26.65	1.20232957999758	1.43885865942056	1.42569721336259	-0.23591586055325	0.0627581914930464
G10116_7307	362736	31.7833333333333	27.15	24.041307396927	1.50219944266236	1.43376983392487	-0.423151744129585	9.09269456994833e-25
G10116_12196	362170	43.7266666666667	36.6633333333333	20.2443121386869	1.64074637184635	1.56423194732731	-0.454157940488803	5.69754627686843e-21
G10116_12967	171554	12.7833333333333	0.536666666666667	174.298856505496	1.10664411356534	-0.270295378687813	-4.73877624494274	5.02508595109944e-175
G10116_14377	300262	0	0.143333333333333	0.963444374822476	0	-0.843652799140077	3.7309889808115	0.108781645809481
G10116_11454	311419	3.81	5.79	5.29580169050987	0.580924975675619	0.762678563727436	0.37524962292173	5.0605568666598e-06
G10116_10487	365813	16.4033333333333	24.3266666666667	7.4401845786003	1.21493211031442	1.38608260430897	0.373440018619299	3.62923776503397e-08
G10116_18897	192351	30.1366666666667	37.9	0.749620916709004	1.47909521452373	1.57863920996807	0.115204630495698	0.177983229715384
G10116_29051	290350	50.3133333333333	52.0633333333333	2.33780007948757	1.70168309093572	1.71653197018754	-0.150390587006957	0.00459409445952297
G10116_12255	102555942	0.176666666666667	0.41	0.883796449315334	-0.752845385118873	-0.387216143280264	1.01784239814547	0.130678322447394
G10116_18674	81652	71.5533333333333	53.0233333333333	28.8163829711401	1.85462987030478	1.72446702635386	-0.631646163539079	1.52621960813178e-29
G10116_3743	303772	0.55	0.453333333333333	1.0918371150267	-0.259637310505756	-0.343582346349445	-0.647442571973564	0.0809399412777519
G10116_243	314417	45.6833333333333	34.0433333333333	52.4019327681212	1.65975778515585	1.53203207718805	-0.609572288555845	3.96339385666109e-53
G10116_4808	102546764	7.37666666666667	8.17	0.194415977179956	0.867860159207596	0.912222056532415	-0.0910831150166456	0.639122376197557
G10116_27395	405224	0.2	0.11	0.314922738150561	-0.698970004336019	-0.958607314841775	-1.01954432587623	0.484258510470565
G10116_12017	25501	0	0.0133333333333333	0.124613638722416	0	-1.8750612633917	1.73004528175262	0.750561634343184
G10116_778	310635	35.3866666666667	26.7533333333333	40.5325924876625	1.54883965513672	1.42737790067816	-0.61363751964943	2.9336446863635e-41
G10116_25039	311112	4.68	5.34	0.267034969936133	0.670245853074124	0.727541257028556	-0.0829747155761812	0.540710782482574
G10116_27580	691275	0.00666666666666667	0	0.0603727214971265	-2.17609125905568	0	-1.08700851818776	0.870216429664057
G10116_10334	100912471	0.823333333333333	0.98	0.0102610724338066	-0.0844243014599969	-0.00877392430750515	0.0503093568946882	0.976649939649811
G10116_9717	297554	53.3266666666667	21.3533333333333	207.096859379709	1.72694443773282	1.32946567960814	-1.52540449200582	8.00093275421509e-208
G10116_21456	65023	0.116666666666667	0.03	0.717218089406157	-0.933053210369385	-1.52287874528034	-2.2417909149308	0.191770548578895
G10116_29634	171443	2.58333333333333	3.32	0.387829217059362	0.412180447786647	0.521138083704036	0.161676906084707	0.409421629962084
G10116_524	361604	36.9966666666667	8.89666666666667	300	1.56816259667547	0.949227319067845	-2.24714779815282	0
G10116_13464	498267	2.72333333333333	0.546666666666667	42.3137580207606	0.435100801812753	-0.262277406671964	-2.53096757703763	4.85558967478075e-43
G10116_18975	25598	0.03	0	0.0603727214971265	-1.52287874528034	0	-1.08700851818776	0.870216429664057
G10116_3915	288152	1.02666666666667	1.74333333333333	1.31985969542267	0.0114294617807832	0.241380434147611	0.536870470171422	0.0478784745085361
G10116_3002	102553196	0.0166666666666667	0.0233333333333333	0.0349590694202479	-1.77815125038364	-1.63202321470541	0.292539905298512	0.922658380050639
G10116_27319	689844	6.32666666666667	15.9333333333333	109.518091970346	0.801174953371612	1.20230664189246	1.1306237934052	3.03324876645384e-110
G10116_26362	689092	1.61	0.49	14.302535582909	0.20682587603185	-0.309803919971486	-1.9197839497631	4.98269629734011e-15
G10116_21220	308266	0.346666666666667	0.05	6.32646193655425	-0.460087915420882	-1.30102999566398	-3.00484026959219	4.7156119918729e-07
G10116_12675	303673	19.9533333333333	25.5933333333333	0.748005682017539	1.30001545778451	1.40812685306172	0.16376029757974	0.178646420180046
G10116_7238	108348147	3.69	7.49666666666667	7.51689398255651	0.56702636615906	0.87486820071597	0.822101669428361	3.0416274394591e-08
G10116_7699	360575	9.33333333333333	11.67	0.63066244447492	0.970036776622556	1.06707085604537	0.111655261321174	0.234065580730176
G10116_14073	367797	0.01	0	0.0603727214971265	-2	0	-1.08700851818776	0.870216429664057
G10116_20786	306587	31.54	31.94	2.10801580959209	1.49886168899288	1.50433491180246	-0.18103234771012	0.00779801722938204
G10116_5468	308653	0.04	0.08	0.225564109834796	-1.39794000867204	-1.09691001300806	0.874647139368772	0.594888933754212
G10116_22077	103690486	0.0266666666666667	0.08	0.472934952826441	-1.57403126772772	-1.09691001300806	1.3755637026907	0.336561974726449
G10116_28721	84395	0.00333333333333333	0	0.0603727214971265	-2.47712125471966	0	-1.08700851818776	0.870216429664057
G10116_17416	680424	3.20666666666667	4.05333333333333	0.255723719390438	0.506053817318151	0.607812320217053	0.138011448006421	0.554978655688912
G10116_28011	100361818	8.82333333333333	5.60333333333333	23.4159282842044	0.945632686581686	0.748446458719808	-0.85571893428681	3.83770612962248e-24
G10116_24128	315829	0.02	0.15	2.01082929143506	-1.69897000433602	-0.823908740944319	2.7237662833206	0.00975372953196382
G10116_22674	25485	118.773333333333	56.0133333333333	300	2.0747189449703	1.74829141814629	-1.28503415389884	0
G10116_25145	499362	0.05	0	0.478007570900876	-1.30102999566398	0	-2.98379478328857	0.332653754209153
G10116_1287	309174	0.153333333333333	0.406666666666667	1.82296358824418	-0.814363423038089	-0.390761424044914	1.52623087388672	0.0150326799654856
G10116_3517	100360514	0.18	0.183333333333333	0.0570000427297984	-0.744727494896694	-0.736758565225419	-0.186059981135479	0.877000734856408
G10116_15235	79216	5.29333333333333	0.36	61.7857759709524	0.723729243371415	-0.443697499232713	-4.07927669116386	1.6376610844071e-62
G10116_744	89811	23.8466666666667	40.0833333333333	12.0288010999542	1.37742768109329	1.60296383032621	0.531086318301699	9.35834173357525e-13
G10116_15783	100910823	14.2633333333333	12.7366666666667	7.42376152080371	1.15422103176427	1.10505578296875	-0.364063881666327	3.76910710866968e-08
G10116_6595	301014	2.87666666666667	3.78666666666667	0.533750711679594	0.458889540995548	0.578257076655338	0.201820739697512	0.29258313452692
G10116_22403	292879	0.0133333333333333	0.00333333333333333	0.249059750639751	-1.8750612633917	-2.47712125471966	-2.01878272004474	0.563560115365904
G10116_5125	498097	6.32333333333333	7.44666666666667	0.0889163950071936	0.800946076169	0.871961914059928	0.0548936650490126	0.814861135892629
G10116_8032	301556	0.193333333333333	0.0633333333333333	4.26484191139656	-0.713693261156726	-1.19836765376683	-1.58200060643091	5.43448117378971e-05
G10116_2513	501515	19.3266666666667	18.7333333333333	5.65487873294851	1.28615695629932	1.2726150608494	-0.246856395955468	2.21371275324584e-06
G10116_11548	362765	1.95333333333333	2.12666666666667	0.143209494719355	0.290776361298427	0.327699424001501	-0.082323955527304	0.719102014315317
G10116_13916	26759	38.05	24.3366666666667	28.7560098188304	1.58035466110659	1.38626109372113	-0.839793763191875	1.75384084934488e-29
G10116_16164	297516	0.0333333333333333	0.0166666666666667	0.196642005916405	-1.47712125471966	-1.77815125038364	-1.12445761082524	0.635854858571188
G10116_4583	497778	29.0433333333333	46.26	7.65668616572265	1.46304645931441	1.6652056284346	0.474653145821731	2.20451893940338e-08
G10116_20523	498834	0.0133333333333333	0.123333333333333	3.72912549529688	-1.8750612633917	-0.908919530652669	3.1724348070653	0.000186584045295436
G10116_4143	361006	0.65	0.303333333333333	4.18219569375622	-0.187086643357144	-0.518079862398569	-1.28394609862362	6.57361562486384e-05
G10116_11816	287525	1.02666666666667	1.10666666666667	0.0688943848246633	0.0114294617807832	0.0440168289843752	-0.0741432347395784	0.853307602895343
G10116_2821	108348165	1.70666666666667	1.48333333333333	1.24689865717809	0.232148706256169	0.171238756261268	-0.402289870712633	0.0566371436660811
G10116_4223	89809	12.49	19.5166666666667	11.5786666655393	1.09656243837414	1.29040564468872	0.430143875979932	2.63835562852071e-12
G10116_25894	363465	21.8	31.0833333333333	4.26785775403141	1.3384564936046	1.49252758576106	0.31304490767156	5.39687359230928e-05
G10116_2370	100359592	0.03	0.256666666666667	2.74146038556911	-1.52287874528034	-0.59063052954718	2.90477544479774	0.00181359209621389
G10116_13767	289822	8.24333333333333	10.3033333333333	1.00546034918499	0.916102861641635	1.01297775034364	0.120861878746573	0.0987505790293291
G10116_3401	296117	30.45	24.4466666666667	14.5396478017411	1.48358729696889	1.38821965090492	-0.516958378015488	2.88637130456931e-15
G10116_11213	302540	0.0233333333333333	0.01	0.0727134889190822	-1.63202321470541	-2	-1.01892454512988	0.845836673244403
G10116_15251	310158	2.98	3.22666666666667	0.204489056208445	0.474216264076255	0.508754102588732	-0.0861933688320011	0.624469086085792
G10116_28275	288305	95.3033333333333	68.8133333333333	48.3992851144252	1.97910809080576	1.83767259567825	-0.66992648554239	3.98763028393385e-49
G10116_19690	108348080	2.48666666666667	2.62	0.0102610724338066	0.395617572753007	0.418301291319745	-0.119988572344301	0.976649939649811
G10116_9692	292755	0.02	0	0.319608472734799	-1.69897000433602	0	-2.56789569113857	0.479061783803181
G10116_9119	311437	0.133333333333333	4.30666666666667	81.8890547092596	-0.875061263391701	0.634141258939403	4.70449002116814	1.29105662544698e-82
G10116_4493	311137	3.85333333333333	0.386666666666667	48.4411508980474	0.585836579364847	-0.412663265492744	-3.49430867209873	3.62117156923727e-49
G10116_9015	309475	91.1166666666667	67.9	45.3103405171828	1.95959782350791	1.8318697742805	-0.625621402025272	4.89394949103099e-46
G10116_4291	100359832	12.7	16.2366666666667	0.323964940755164	1.10380372095596	1.21049687485211	0.149637353348943	0.47428027088829
G10116_14269	108351325	0.0733333333333333	0.176666666666667	0.174668642769582	-1.13469857389746	-0.752845385118873	1.09559688387333	0.668854044003597
G10116_4827	365222	0.58	1.05666666666667	2.03719812452593	-0.236572006437063	0.0239380074980904	0.735872674709214	0.00917913750002977
G10116_22138	307404	19.6833333333333	19.94	1.51957087619645	1.29409864722987	1.29972515397564	-0.180676700871179	0.0302293719151826
G10116_22446	288238	37.24	41.7833333333333	0.0427940993029498	1.5710096723093	1.62100308357457	0.0162115723542331	0.90616211404348
G10116_27106	64351	80.1266666666667	46.41	120.995353977074	1.90377707611949	1.66661156841903	-1.02967259546341	1.01075528986709e-121
G10116_10952	360610	85.2433333333333	58.94	102.151143127368	1.93066042391368	1.77041013151391	-0.745069063391154	7.06084816523604e-103
G10116_3893	25097	12.01	18.8033333333333	13.6049803876324	1.07954300740291	1.27423484500573	0.444823333449139	2.48324524399609e-14
G10116_1426	691414	0.01	0.29	3.74265609976227	-2	-0.537602002101044	5.32519844411571	0.000180860572085702
G10116_22789	362699	49.1933333333333	49.9366666666667	3.06184334874913	1.69190625128927	1.69841954929711	-0.177749053881852	0.000867274647770178
G10116_25437	100912139	0.0333333333333333	0.0833333333333333	0.265148373423669	-1.47712125471966	-1.07918124604762	1.28992375076509	0.54306476582752
G10116_29566	298851	14.13	15.3966666666667	0.418443550949315	1.15014216184856	1.18742670752688	-0.0769071472663833	0.381554385015704
G10116_28006	361285	10.7133333333333	11.95	0.221788281023362	1.02992461770766	1.07736790528416	-0.0433024517624207	0.600083546264603
G10116_8116	366078	0.01	0.03	0.124613638722416	-2	-1.52287874528034	1.35328818097557	0.750561634343184
G10116_13908	305351	21.0766666666667	23.0366666666667	0.489936526318715	1.32380192709356	1.36241963824931	-0.0716829571193854	0.323640954748386
G10116_12235	207119	1.54	1.36	0.40215824659518	0.187520720836463	0.133538908370217	-0.592578417057729	0.396133666254665
G10116_21763	290666	13.14	15.77	0.258508013548003	1.11859536522376	1.1978316933289	0.0635283510243283	0.551432027332383
G10116_28734	108351807	0.143333333333333	0.166666666666667	0.00321780846795738	-0.843652799140077	-0.778151250383643	0.0334585523239173	0.992618103222115
G10116_10421	100910528	8.77666666666667	11.2333333333333	0.469371336223835	0.943329604386406	1.05050864615167	0.174865662301683	0.339335005800181
G10116_12712	303244	18.21	21.8033333333333	0.245674752977456	1.26030994579492	1.3385228944123	0.067589969223917	0.567969803838174
G10116_18030	297416	21.39	20.9933333333333	1.52809454174032	1.33021078457153	1.32208140158086	-0.224792060054138	0.0296418604443276
G10116_6587	408217	9.68666666666667	22.7766666666667	54.7077820348718	0.98617435524234	1.35749016600303	1.03305348315354	1.95982803159161e-55
G10116_3218	309196	22.4533333333333	28.4566666666667	1.52242739901015	1.35128082377193	1.45418402670201	0.152694890486706	0.030031194102439
G10116_3828	292764	8.77333333333333	14.0833333333333	3.96054224734719	0.943164630222255	1.14870545856605	0.474068769687923	0.000109511001995001
G10116_3889	103690092	0.05	0.0433333333333333	0.0441926612196543	-1.30102999566398	-1.36317790241283	-0.504301687573821	0.903248686684736
G10116_1114	295645	0.00333333333333333	0.00333333333333333	0.0102610724338066	-2.47712125471966	-2.47712125471966	-0.125225425188757	0.976649939649811
G10116_25503	363041	0.0133333333333333	0.0133333333333333	0.0102610724338066	-1.8750612633917	-1.8750612633917	-0.125225411096959	0.976649939649811
G10116_29033	100360880	0.813333333333333	1.74666666666667	4.24734035161972	-0.0897314283809332	0.242210032264065	0.899770435106624	5.65795707619394e-05
G10116_26886	307251	0.01	0.01	0.0102610724338066	-2	-2	-0.125225425049043	0.976649939649811
G10116_6391	500870	2.33333333333333	5.46333333333333	16.8665914493802	0.367976785294594	0.737457698850836	1.06861180771703	1.35959184391349e-17
G10116_25933	297123	101.62	185.593333333333	85.7657482062666	2.00697919057428	2.26856237194455	0.66845132888418	1.71495130779357e-86
G10116_4262	499766	5.39666666666667	7.56666666666667	3.55910650798021	0.732125594033711	0.87890460247346	0.331402269849335	0.000275990092493718
G10116_23475	307271	25.5466666666667	26.8366666666667	1.55164755313099	1.40733424135083	1.42872857192266	-0.129575018061103	0.0280771128057174
G10116_23921	108348050	0.05	0	0.383427195207873	-1.30102999566398	0	-4.15144108951101	0.413592642888146
G10116_18605	100911956	23.3633333333333	21.56	2.51770898669928	1.36853480526388	1.3336487565147	-0.313525863152393	0.00303592482403871
G10116_29078	24468	648.943333333333	846.853333333333	5.93186938433211	2.81220677523627	2.92780820131123	0.184319292188689	1.16985117517446e-06
G10116_1146	25211	0.06	0.0966666666666667	0.0931072219851343	-1.22184874961636	-1.01472325682071	0.553129146994757	0.807035758412748
G10116_9044	498798	21.4766666666667	15.4933333333333	28.4723382270776	1.33196687662668	1.19014486466261	-0.667162413372058	3.37024732700517e-29
G10116_9412	303493	8.04333333333333	6.62666666666667	5.3801520774757	0.905436067189123	0.821295125341632	-0.488712275809239	4.16723433319773e-06
G10116_7954	102551694	0	0.0333333333333333	0.83991813543477	0	-1.47712125471966	3.53951571453307	0.144571226200858
G10116_1935	360958	0.49	0.0866666666666667	8.15339336686542	-0.309803919971486	-1.06214790674884	-2.72009354991114	7.0243579293506e-09
G10116_9407	362814	20.33	21.3033333333333	1.02023827712935	1.30813737863804	1.32844756282889	-0.108675777321793	0.0954468769834476
G10116_15358	287929	13.37	23.18	15.523784170102	1.12613140726198	1.36511343162758	0.650423936011798	2.99375206207715e-16
G10116_1972	353256	44.1433333333333	64.9233333333333	19.3457809864549	1.64486512433118	1.8124008095385	0.352500782185479	4.51044107533811e-20
G10116_21070	294696	22.3	22.6066666666667	0.906078587016375	1.34830486304816	1.35423653072241	-0.175222126309299	0.124142764684649
G10116_20006	303375	6.82	9.35666666666667	1.66790804741856	0.833784374656479	0.971121157914777	0.254222456909744	0.021482852795088
G10116_5122	296469	0.23	3.72333333333333	16.4787058445601	-0.638272163982407	0.570931918395946	3.8912489340359	3.32119331766986e-17
G10116_7090	688146	1.59	1.35	0.641705692196941	0.201397124320451	0.130333768495006	-0.432931215382797	0.228188791230958
G10116_2293	304893	5.02333333333333	2.26666666666667	41.4969844440228	0.700991997594969	0.355387657986575	-1.36596666275828	3.18431157841627e-42
G10116_16440	305830	6.10666666666667	6.91	0.00513861235928178	0.785804214612169	0.839478047374198	-0.001593062729788	0.988237631721671
G10116_3101	25148	0.223333333333333	0.24	0.0552989448892876	-0.651046452018837	-0.619788758288394	-0.126135003909419	0.880442615181737
G10116_6854	307171	6.98666666666667	3.29666666666667	25.0651642239673	0.844270023592027	0.518075036877517	-1.28363449378232	8.60668237849614e-26
G10116_15339	366174	1.02333333333333	1.49666666666667	0.467893384472075	0.0100171207575227	0.175125086283662	0.2919664732035	0.340491767216985
G10116_21275	24511	658.14	346.543333333333	236.987933749809	2.81831828686649	2.53975754847414	-1.12589334488007	1.0281731305844e-237
G10116_17368	102551692	0.0133333333333333	0.0133333333333333	0.0102610724338066	-1.8750612633917	-1.8750612633917	-0.125225411096959	0.976649939649811
G10116_15320	295458	9.63333333333333	21.6766666666667	17.2355903095621	0.983776588036885	1.33599249928824	0.970212054546482	5.81312538440931e-18
G10116_13898	309280	10.1466666666667	11.6933333333333	0.0546344855140358	1.00632339337887	1.06793832997434	0.0125583991104369	0.881790700718753
G10116_13401	305392	7.23333333333333	11.41	7.25640237466605	0.859338479128867	1.05728564441821	0.456544096586512	5.54112089150176e-08
G10116_11678	302811	9.73333333333333	12.2133333333333	1.04414758412024	0.988261596728756	1.08683421027615	0.133002312519378	0.0903342443215484
G10116_163	311252	2.19666666666667	8.40666666666667	48.1246329333186	0.341764159874348	0.9246238275174	1.73310432276818	7.50528289544736e-49
G10116_19016	363441	56.3833333333333	59.5233333333333	0.392925415209494	1.75115074740434	1.77468724390438	-0.109343085627945	0.40464537864845
G10116_5130	499935	6.65333333333333	12.82	23.308914092028	0.82303928223169	1.1078880251828	0.747056893995741	4.91004992448593e-24
G10116_4213	363288	0.0133333333333333	0.01	0.056949820317314	-1.8750612633917	-2	-0.443602476089622	0.877102158294435
G10116_6177	311764	8.09333333333333	10.4166666666667	1.17618052568358	0.908127427683557	1.01772876696043	0.128486085131363	0.0666529651410682
G10116_4221	84478	36.22	28.1333333333333	20.0182208508277	1.55894844597804	1.44922119190599	-0.563084754193269	9.58912873630449e-21
G10116_14458	316342	1.09333333333333	1.46333333333333	0.37166852974344	0.0387525889920153	0.165343265522458	0.265087073311722	0.424943773642197
G10116_22491	100911278	0	0.00666666666666667	0.0546344855140358	0	-2.17609125905568	0.83654483345473	0.881790700718753
G10116_26430	100361092	0	0.0233333333333333	1.28209153902642	0	-1.63202321470541	4.05419189107328	0.0522286091815602
G10116_6879	362377	5.42333333333333	3.07	26.6307979414495	0.734266298217196	0.487138375477186	-1.01506734706333	2.33992565224772e-27
G10116_10416	681361	26.0666666666667	27.9933333333333	0.674801026185459	1.41608549834019	1.44705461558226	-0.0916471489762332	0.211445756543859
G10116_7148	361976	3.52666666666667	4.64666666666667	0.653969368143016	0.547364412979505	0.667141519042328	0.220715471751036	0.22183528801621
G10116_15104	114513	0.146666666666667	0.00333333333333333	3.55818227384608	-0.833668578233474	-2.47712125471966	-5.26895212013359	0.000276578060078586
G10116_2379	305478	9.63666666666667	12.86	1.77059575175379	0.983926836950995	1.1092409685882	0.225766341391581	0.0169591565138748
G10116_9955	108348119	0.02	0.0266666666666667	0.0742305788409094	-1.69897000433602	-1.57403126772772	0.610887895311064	0.842887127072671
G10116_17608	114593	0.0133333333333333	0.203333333333333	1.27114772794825	-1.8750612633917	-0.691791419708896	3.57723079230627	0.053561443396763
G10116_6451	680866	1.73666666666667	1.65333333333333	0.495569160594198	0.239716468579863	0.218360421770534	-0.306657729479389	0.31947055733346
G10116_1654	25165	27.9733333333333	49.1366666666667	22.6236226568489	1.44674422046584	1.69140569147303	0.616839247467559	2.37890633671121e-23
G10116_20690	308503	14.23	14.5266666666667	0.70050311663695	1.15320490008428	1.16216597119058	-0.167996196338416	0.199295220404709
G10116_18962	64828	0.306666666666667	0.39	0.0603727214971265	-0.513333427374107	-0.408935392973501	0.138159197737594	0.870216429664057
G10116_22802	308282	4.77666666666667	5.46	0.0292222995467483	0.679124935677682	0.737192642704737	-0.00874719616318871	0.934926996529936
G10116_24782	689173	0.0966666666666667	0.12	0.0324062718639975	-1.01472325682071	-0.920818753952375	0.110263935176081	0.928097767798967
G10116_9431	290595	292.346666666667	649.83	172.846260947538	2.46589814638084	2.81279975707623	0.9577399598389	1.42475126899223e-173
G10116_4426	64020	0.26	0.77	4.09086131785999	-0.585026652029182	-0.113509274827518	1.45190881384588	8.11220061314119e-05
G10116_28777	316736	5.45333333333333	21.4066666666667	160.27442004884	0.736662044615641	1.33054904651082	1.7779616197663	5.31593853923366e-161
G10116_6494	113894	213.87	229.18	1.65390555689669	2.33014986943265	2.36017671509018	-0.0981022726310792	0.0221867884852674
G10116_16340	85435	1.79	0.613333333333333	23.1355431672003	0.252853030979893	-0.212303431710126	-1.7538390564902	7.31908570688787e-24
G10116_2348	360663	5.09666666666667	8.93	9.42323941581154	0.707286230692658	0.950851458888546	0.614468196740307	3.77364102073028e-10
G10116_25737	311021	11.14	24.76	13.484321428765	1.04688519083771	1.39375064034808	0.957657599336261	3.27852554020659e-14
G10116_27222	690147	0.01	0.126666666666667	1.06523754853554	-2	-0.897337658102851	3.35450765139703	0.0860522938283461
G10116_8256	360776	64.53	70.18	0.277643980676688	1.80976166510712	1.84621336387939	-0.0623177384976383	0.527662243099124
G10116_7565	311185	10.99	13.1666666666667	0.241156846106002	1.04099769242349	1.1194758409068	0.0616552381202531	0.573909156619242
G10116_20348	500046	2.98	5.82666666666667	14.2894164784195	0.474216264076255	0.765420173578722	0.763066942438127	5.13550931834671e-15
G10116_9595	108351992	0.0533333333333333	0	0.478007570900876	-1.27300127206374	0	-2.98379478328857	0.332653754209153
G10116_25108	305853	29.9	32.6133333333333	0.364913735953291	1.47567118832443	1.51339518930857	-0.0583028952240443	0.431604798108049
G10116_411	65138	45.9466666666667	30.8133333333333	33.7880289954103	1.66225400972031	1.48873868208741	-0.774988920474862	1.62918725729949e-34
G10116_3452	59105	1.39333333333333	0.04	10.7416441018454	0.144055027055372	-1.39794000867204	-5.49153089227974	1.81282506845316e-11
G10116_2324	301024	20.1933333333333	18.69	5.89397029077923	1.30520801427717	1.27160930137883	-0.318110272822022	1.27652613043542e-06
G10116_10620	500972	81.3766666666667	73.96	18.972577771868	1.91049989640542	1.86899690248714	-0.339347921243601	1.06517809838794e-19
G10116_12031	100911832	14.88	11.7366666666667	18.767167213239	1.17260293120986	1.06954477035052	-0.543598584107862	1.7093570470892e-19
G10116_13247	360161	23.0366666666667	24.3133333333333	1.06866723275375	1.36241963824931	1.3858445042581	-0.122571059570317	0.0853754031059463
G10116_24806	100911831	3.36666666666667	6.18	6.82595651147997	0.527200119062981	0.790988475088816	0.676916892378215	1.4929438995513e-07
G10116_29186	102550225	0	0.02	0.124613638722416	0	-1.69897000433602	1.73004528175262	0.750561634343184
G10116_6628	305623	14.1366666666667	15.03	0.0546344855140358	1.15034701774005	1.17695898058691	-0.0163317840224936	0.881790700718753
G10116_3920	311731	10.0466666666667	10.3166666666667	0.878039029382368	1.00202199325895	1.01353939863648	-0.133538945093273	0.132422252398956
G10116_14809	288480	20.92	15.35	8.86162160964885	1.32056168019524	1.18610837981321	-0.64624353151255	1.37523966646758e-09
G10116_24761	261730	11.1166666666667	14.23	0.892346712339821	1.04597458353291	1.15320490008428	0.155477850251241	0.128130726223004
G10116_18779	299206	0.0133333333333333	0.03	0.056949820317314	-1.8750612633917	-1.52287874528034	0.768418404161529	0.877102158294435
G10116_28686	290833	35.9233333333333	31.0666666666667	7.23009085765646	1.55537662813745	1.49229465763432	-0.407600057296636	5.88720477740477e-08
G10116_7113	301081	38.9533333333333	47.49	0.0432941834024797	1.59054462725459	1.67660216958202	0.00741596201717536	0.905119281399623
G10116_11648	297821	4.30333333333333	5.42666666666667	0.194826012026651	0.633804987546758	0.73453314583352	0.137357736283622	0.638519239884416
G10116_20314	25380	847.976666666667	378.113333333333	300	2.92838390216552	2.57762199207027	-1.35897029312977	0
G10116_24184	102548568	0.01	0.133333333333333	1.37661227947021	-2	-0.875061263391701	3.67713318997197	0.0420133895144621
G10116_10906	114106	0.04	0.0566666666666667	0.0546344855140358	-1.39794000867204	-1.24667233334139	0.292168521071828	0.881790700718753
G10116_12682	289993	51.94	53.9133333333333	1.13040384277217	1.71550194529328	1.73169618405493	-0.138794113738539	0.0740621230392989
G10116_26185	364906	0.38	0.656666666666667	0.199681390604494	-0.42021640338319	-0.182655028558069	0.705902413663054	0.6314204005504
G10116_851	295338	0.406666666666667	0.08	4.27361380589591	-0.390761424044914	-1.09691001300806	-2.42957774916791	5.32581644208866e-05
G10116_8013	291057	17.7933333333333	14.0766666666667	5.25826550501846	1.25025731473183	1.14849982670525	-0.534565781051348	5.51740031046349e-06
G10116_21561	108350113	0.0233333333333333	0.0233333333333333	0.0102610724338066	-1.63202321470541	-1.63202321470541	-0.125225425049043	0.976649939649811
G10116_2386	305244	5.45333333333333	7.41	0.257449600009601	0.736662044615641	0.869818207979328	0.101803324934651	0.552777554204792
G10116_12661	246758	0.01	0	0.0603727214971265	-2	0	-1.08700851818776	0.870216429664057
G10116_3859	100910207	10.4233333333333	9.25666666666667	0.598840713755984	1.01800662652327	0.966454625030595	-0.372045603392078	0.251860050581551
G10116_7143	102549812	0.00666666666666667	0.0233333333333333	0.242462910963144	-2.17609125905568	-1.63202321470541	1.77014749664454	0.572185817614232
G10116_92	288092	19.96	18.31	5.16296582774748	1.30016053695135	1.2626883443017	-0.324318029155391	6.8712250379109e-06
G10116_16237	79451	1.34333333333333	14.8333333333333	27.9067267977259	0.128183791421446	1.17123875626127	3.27413831286865	1.2395761233036e-28
G10116_4113	363858	15.06	15.85	0.722754618627051	1.17782497186468	1.20002926655377	-0.137518229415614	0.189341311664616
G10116_5919	64086	4.18666666666667	5.65	1.17802076942118	0.621868384681515	0.752048447819439	0.234745364043682	0.0663711328737372
G10116_29827	686779	3.09	6.76666666666667	18.7387695991664	0.489958479424835	0.830374783193551	0.928800820967251	1.82486356766533e-19
G10116_9075	102552143	0.0433333333333333	0	0.137407107242652	-1.36317790241283	0	-1.98657706208351	0.728774037857422
G10116_22905	300446	2.55666666666667	3.65	0.920839164837347	0.407674109229319	0.562292864456475	0.279866633744568	0.119994360396589
G10116_7161	500112	0.02	0.0133333333333333	0.117027185308448	-1.69897000433602	-1.8750612633917	-0.866112999333785	0.763787971638218
G10116_3555	108348056	1.83333333333333	2.89666666666667	2.99630645198358	0.263241434774581	0.461898521729004	0.45953537833666	0.00100854097637979
G10116_8987	689800	6.57333333333333	1.65666666666667	37.0613606343209	0.81778565588553	0.21923513401367	-2.18194387271519	8.68239151695618e-38
G10116_25650	498982	0.02	0.0133333333333333	0.0991900494343136	-1.69897000433602	-1.8750612633917	-0.541099753932367	0.795811023329647
G10116_3131	302946	20.63	30.3833333333333	10.4035350950254	1.31449922797315	1.48263541827133	0.356235122770523	3.94879788107316e-11
G10116_2930	29254	0.473333333333333	0.256666666666667	1.67833316443332	-0.324832910336606	-0.59063052954718	-0.982634545085639	0.0209733032147777
G10116_4559	299626	8.91666666666667	12.8033333333333	1.88392637668361	0.950202531637585	1.10732305244551	0.328068300318379	0.0130639233415091
G10116_19896	171352	0.616666666666667	2.53666666666667	9.9735100043141	-0.209949526316648	0.404263402050911	1.84932516145615	1.06289409839427e-10
G10116_2562	314903	2.83666666666667	1.26	34.4539060972311	0.452808305364926	0.100370545117563	-1.42997401623293	3.51636462834389e-35
G10116_20881	684189	1.36666666666667	2.37666666666667	1.56666549581852	0.135662602000074	0.375968275132204	0.601208860773067	0.0271227989156772
G10116_28115	501675	0	0.11	1.36785794517474	0	-0.958607314841775	4.19279967790437	0.0428688718684773
G10116_10619	296259	0.08	0.173333333333333	0.786446921442515	-1.09691001300806	-0.761117911084864	1.00570626573572	0.163513298142956
G10116_18255	316001	2.28333333333333	4.18666666666667	2.14670107148238	0.358569316772762	0.621868384681515	0.67717743133276	0.00713343861720804
G10116_30169	685756	0.0166666666666667	0	0.804192045389056	-1.77815125038364	0	-3.56886327193527	0.156966854207963
G10116_9960	60444	0.613333333333333	0.0633333333333333	21.3914085875773	-0.212303431710126	-1.19836765376683	-3.55618967625679	4.06061123984848e-22
G10116_12114	287612	4.32	6.65333333333333	3.36750934589699	0.635483746814912	0.82303928223169	0.431909507394985	0.000429032956469122
G10116_28498	100196907	154.703333333333	201.003333333333	5.0320366600026	2.18949967137666	2.30320325959098	0.179014036600705	9.28887973458471e-06
G10116_6011	108348324	0	0.0166666666666667	0.0546344855140358	0	-1.77815125038364	0.83654483345473	0.881790700718753
G10116_27497	100909795	0.0466666666666667	0	0.628505090822405	-1.33099321904142	0	-5.62531145705501	0.235231191930521
G10116_9933	29603	47.2566666666667	50.7966666666667	0.998007154747994	1.67446308464023	1.70583521433569	-0.0949772545201855	0.10045992399562
G10116_15864	360763	9.95	11.8966666666667	0.132207051561617	0.997823080745725	1.075425293236	0.0621771914044644	0.737552515301739
G10116_27357	25405	207.236666666667	184.23	23.1428152344664	2.31646659818797	2.26536035210183	-0.370368642750611	7.19755124317927e-24
G10116_4947	317676	0.25	0.03	1.63093740491005	-0.602059991327962	-1.52287874528034	-2.99882825778108	0.0233917436078333
G10116_4545	29322	18.2	21.55	0.120150216844783	1.26007138798507	1.33344727449675	0.0244928533111663	0.758315238228344
G10116_10773	362134	32.8133333333333	34.69	0.737645426456986	1.5160503503111	1.54020429984206	-0.111394830379054	0.182959335196383
G10116_429	286998	4.43	2.38333333333333	12.2218802759713	0.64640372622307	0.377184787081418	-1.05629302721663	5.99956446311885e-13
G10116_28427	690026	0.44	0	3.3949890356094	-0.356547323513813	0	-5.56800181001271	0.00040272720162619
G10116_5835	289199	0.01	0	0.0603727214971265	-2	0	-1.08700851818776	0.870216429664057
G10116_23884	84575	63.2033333333333	85.7766666666667	9.0396294824348	1.80073998350545	1.93336916528379	0.239281303279565	9.12789251785612e-10
G10116_5117	65031	0.04	0.0533333333333333	0.0603727214971265	-1.39794000867204	-1.27300127206374	0.458112352652024	0.870216429664057
G10116_26136	314612	10.4266666666667	12.82	0.598845305573004	1.01814548966815	1.1078880251828	0.0980690137438497	0.251857387666867
G10116_15299	313262	6.92666666666667	7.85	0.0709117867229311	0.840524288501496	0.894869656745252	-0.0215744813856525	0.849352976884407
G10116_789	24311	0.0433333333333333	0.123333333333333	0.540962547072326	-1.36317790241283	-0.908919530652669	1.45960915033758	0.287764656811126
G10116_25803	80773	17.5066666666667	21.85	1.08889804899035	1.24320346269778	1.33945144130644	0.119725314496391	0.0814895559014519
G10116_1659	307305	0	0.1	2.47915119458013	0	-1	4.9799272966793	0.00331778932462245
G10116_2029	302983	12.6633333333333	17.8266666666667	5.01338833882735	1.10254803883506	1.25107014387028	0.287600430915839	9.69642541418905e-06
G10116_504	29613	0.01	0.0233333333333333	0.0802881514827761	-2	-1.63202321470541	0.610958852097022	0.831212084446513
G10116_25265	64322	388.45	366.026666666667	16.9687709625874	2.58933512578414	2.56351272682693	-0.284699492471257	1.0745559602507e-17
G10116_14423	294429	31.0766666666667	31.4633333333333	4.8971515449396	1.49243442950118	1.4978047313701	-0.237586168896343	1.26720960209425e-05
G10116_26527	681091	1.87	2.83333333333333	1.71621578851591	0.271841606536499	0.45229767099463	0.396525028263052	0.0192213643694036
G10116_21465	24559	0.18	0.3	0.220857930813568	-0.744727494896694	-0.522878745280338	0.542501003732121	0.601370429448108
G10116_18243	367323	3.69333333333333	7.07666666666667	12.6145861686631	0.567418505672748	0.849828739446337	0.734527777304911	2.4289234698524e-13
G10116_28850	171290	0	0.176666666666667	1.28209153902642	0	-0.752845385118873	4.05418549298873	0.0522286091815602
G10116_3111	300754	8.76	14.1233333333333	9.06845355965481	0.942504106168081	1.14993720928133	0.505413053924014	8.54174181811849e-10
G10116_6605	313131	6.89333333333333	6.83666666666667	1.76275927465946	0.838429279702242	0.834844405648704	-0.216573561154408	0.0172679477284794
G10116_8608	362894	29.17	36.5133333333333	2.08834419804832	1.46493642912173	1.5624514818731	0.127628195440573	0.0081593544923352
G10116_10901	295707	43.7866666666667	58.0066666666667	7.9544566484661	1.6413418850557	1.76347790960022	0.206650597753157	1.11056338689976e-08
G10116_15224	103694867	0.87	1.57666666666667	2.41462839133988	-0.0604807473813815	0.19773988601815	0.663451314736279	0.00384921002895978
G10116_16715	56780	0.12	3.44333333333333	22.0317423868133	-0.920818753952375	0.536979066799958	4.92290303691525	9.29517591073142e-23
G10116_3502	170641	0.0433333333333333	0.0233333333333333	0.634740432492513	-1.36317790241283	-1.63202321470541	-1.26329282268846	0.231878011575556
G10116_18130	361881	9.89333333333333	25.9566666666667	48.2007069318065	0.995342641887327	1.41424891997649	1.19247666177878	6.29931126090731e-49
G10116_12270	364899	0.156666666666667	0.316666666666667	0.680838541923545	-0.805023396783944	-0.499397649430814	0.800406760837044	0.208526598034438
G10116_29431	305841	0.01	0	0.0603727214971265	-2	0	-1.08700851818776	0.870216429664057
G10116_5204	298992	1.92666666666667	3.19	3.50069898616052	0.284806583700867	0.503790683057181	0.474761672743187	0.000315719214657416
G10116_2600	360254	0.916666666666667	2.68666666666667	23.0642365204858	-0.0377885608893996	0.429213787085429	1.16190430747281	8.62508690231758e-24
G10116_26758	305055	9.52666666666667	12.48	1.96242374815822	0.978940969735289	1.0962145853464	0.189468458138028	0.0109037591980827
G10116_2724	246153	0.02	0.0533333333333333	0.22952996162485	-1.69897000433602	-1.27300127206374	0.875307539107462	0.589481307824255
G10116_16273	299851	27.3033333333333	25.12	8.24241131372295	1.43621567121296	1.40001963506516	-0.320744866392673	5.72253801353719e-09
G10116_11654	102553140	0.12	0.32	1.0987419422393	-0.920818753952375	-0.494850021680094	1.1839589274996	0.079663256884512
G10116_1717	367832	9.93	13.3833333333333	3.43396738391967	0.996949248495381	1.12656429489504	0.226711343723247	0.000368156621645337
G10116_29100	304271	12.91	13.2666666666667	1.40083670859762	1.11092624226642	1.12276181735403	-0.161021458470243	0.0397340918532152
G10116_6261	361807	8.97666666666667	8.79666666666667	1.05133257227996	0.953115098691848	0.944318135500387	-0.228728923831796	0.0888520449658629
G10116_18491	363273	11.0633333333333	14.5266666666667	1.16574087361451	1.04388599768894	1.16216597119058	0.169964564012876	0.0682745940205615
G10116_15944	363278	11.8033333333333	10.54	5.4350922209194	1.07200467203845	1.02284061087653	-0.362415233955994	3.67204317661801e-06
G10116_13024	367295	0.0233333333333333	0.0166666666666667	0.125901374145776	-1.63202321470541	-1.77815125038364	-0.862360260441435	0.748339424924935
G10116_19755	363930	0.606666666666667	0.01	4.5702273530555	-0.217049866734587	-2	-5.80231568385411	2.69012615485848e-05
G10116_25776	294436	12.16	7.00333333333333	13.9654137876252	1.08493357493672	0.84530479768629	-0.993624933854136	1.08289466065042e-14
G10116_8333	362749	5.24666666666667	4.88666666666667	1.27544254250946	0.719883473303384	0.689012715585447	-0.288481990056973	0.0530343752870184
G10116_18816	102553382	1.59666666666667	2.48333333333333	0.395253995751585	0.203214258694902	0.39503501802863	0.444455465486323	0.402481575404443
G10116_13254	679082	1.58666666666667	2.62333333333333	3.85305141968181	0.200485698000832	0.418853477639402	0.520704966106723	0.00014026476237865
G10116_3617	312371	6.85333333333333	9.39666666666667	3.16258162300317	0.835901855603575	0.97297382115194	0.25089856486804	0.000687730645374966
G10116_5928	303611	13.49	9.18	35.2539812167666	1.1300119496719	0.962842681201242	-0.756052437569868	5.5720984773293e-36
G10116_2397	314586	1.19	3.13	11.9646894862653	0.0755469613925307	0.495544337546448	1.19494832975576	1.08470218186264e-12
G10116_21972	363142	13.84	1.78666666666667	176.454576760293	1.14113609012074	0.252043534973108	-3.11887028932868	3.51093864207752e-177
G10116_6746	307401	0	0.01	0.235356874699073	0	-2	2.31500694214394	0.58162508003252
G10116_12036	306792	28.1	37.4933333333333	5.34351056682793	1.44870631990508	1.57395405295609	0.215702944201845	4.53408265759009e-06
G10116_4021	688133	5.48666666666667	10.8266666666667	29.0432243451603	0.739308576156589	1.03449476584948	0.819149147051115	9.05264843972938e-30
G10116_14427	297797	30.18	18.3466666666667	39.0967195845335	1.47971923543957	1.26355717050779	-0.923435217336069	8.0035085912986e-40
G10116_3821	361585	13.1133333333333	12.38	2.64314713021575	1.11771310086365	1.0927206446841	-0.228903674510597	0.00227432680416881
G10116_27897	502308	0.02	0	0.137407107242652	-1.69897000433602	0	-1.98657706208351	0.728774037857422
G10116_6159	259226	0.02	0.08	0.242462910963144	-1.69897000433602	-1.09691001300806	1.77014749664454	0.572185817614232
G10116_8463	363294	24.7433333333333	24.99	3.65143609828241	1.39345820583302	1.39776625612645	-0.192861473690982	0.000223133049938501
G10116_23395	100192313	23.3766666666667	37.0933333333333	21.1402187929782	1.36878258417912	1.56929586226433	0.465228543663387	7.24071088797983e-22
G10116_27036	29248	0.473333333333333	0.78	0.29784008417386	-0.324832910336606	-0.10790539730952	0.532188382708722	0.503686041818026
G10116_14253	102548478	0.463333333333333	0.606666666666667	0.0649235436667724	-0.334106454465568	-0.217049866734587	0.291200811891306	0.861145341078226
G10116_11773	102556098	1.73	2.94666666666667	2.58976256896625	0.238046103128795	0.469331010293411	0.568022960951408	0.00257180141560214
G10116_9156	25012	0.216666666666667	9.07666666666667	72.2643134181394	-0.664207898076806	0.957926386620302	5.18659867923205	5.44109842316123e-73
G10116_10566	292847	3.80333333333333	5.06666666666667	0.694995172535757	0.580164389698552	0.70472233322511	0.203772000513293	0.201838879925468
G10116_10120	288106	1.49666666666667	2.27666666666667	1.71030561662852	0.175125086283662	0.357299448961871	0.453257093373496	0.0194847296061666
G10116_19320	288176	6.47666666666667	9.05333333333333	1.44239817116662	0.81135154588012	0.956808510888801	0.318806841435735	0.0361078665615471
G10116_8679	170914	0.976666666666667	1.89	3.15437584351535	-0.0102536343655528	0.276461804173244	0.753562207270869	0.000700848513411987
G10116_2927	63886	0.7	0.266666666666667	5.15026907033103	-0.154901959985743	-0.574031267727718	-1.57671247297036	7.07507307226808e-06
G10116_15692	64019	0.293333333333333	1.59333333333333	5.85418707704822	-0.532638582569494	0.202306641892456	2.23912332143204	1.39898456501791e-06
G10116_7360	311742	1.22	2.49666666666667	3.81199535028327	0.0863598306747482	0.397360562979805	0.833237711084803	0.000154171695905098
G10116_22280	24235	0.00666666666666667	0.02	0.136743770664193	-2.17609125905568	-1.69897000433602	1.35568933565993	0.729888009763591
G10116_5104	300675	30.47	46.3833333333333	10.8037407905622	1.48387245422267	1.6663619559504	0.408358014033498	1.57130035794261e-11
G10116_16705	361921	6.64333333333333	12.24	17.6554512898347	0.822386043980825	1.08778141780954	0.680229203984422	2.21079620375033e-18
G10116_29652	298018	7.32666666666667	6.57	4.2649449936988	0.864906433367809	0.817565369559781	-0.357346569529426	5.43319142138374e-05
G10116_21077	25425	71.1333333333333	154.6	83.8093884549275	1.85207316036879	2.18920948958231	0.923986403905131	1.55099909738365e-84
G10116_1841	297332	8.07	12.1633333333333	9.01901536348476	0.90687353472207	1.08505260864498	0.570358922658886	9.57160210453813e-10
G10116_25818	116589	0.0133333333333333	0.0933333333333333	1.17563854093192	-1.8750612633917	-1.02996322337744	2.96235704213008	0.0667361977009175
G10116_5344	316008	4.50333333333333	4.48333333333333	0.333344007047598	0.653534094302368	0.651601029618764	-0.146030444657187	0.464147475805759
G10116_2158	114597	80.8666666666667	74.5333333333333	7.31321017324839	1.90776954181089	1.87235054449472	-0.312574072720382	4.86171869867317e-08
G10116_10248	102553138	0.0133333333333333	0	0.155041234039046	-1.8750612633917	0	-1.98116724401549	0.699775552739676
G10116_4154	684558	15.79	26.19	25.4261968137787	1.19838213000829	1.41813549842523	0.529331484806299	3.74803110301728e-26
G10116_26945	287363	0.0133333333333333	0	0.0603727214971265	-1.8750612633917	0	-1.08700851818776	0.870216429664057
G10116_20586	102546793	0.00666666666666667	0	0.0603727214971265	-2.17609125905568	0	-1.08700851818776	0.870216429664057
G10116_13123	171522	0.28	0.0633333333333333	1.82367227504634	-0.552841968657781	-1.19836765376683	-2.29570942954831	0.0150081694666409
G10116_12612	108350563	0	0.02	0.358114882794863	0	-1.69897000433602	2.73002970630241	0.438414709726592
G10116_3138	292569	11.0633333333333	16.4733333333333	4.73069876658672	1.04388599768894	1.2167814863464	0.324115045084144	1.85909350418263e-05
G10116_8849	102557607	0.56	0.703333333333333	0.0573663415545618	-0.2518119729938	-0.15283879942197	0.131398671082134	0.876261354284649
G10116_2748	54304	24.42	28.0766666666667	0.118968542694528	1.38774565960886	1.44834554597188	0.0532567852284194	0.760381351741246
G10116_12351	103694158	0.0266666666666667	0.0466666666666667	0.11787132303423	-1.57403126772772	-1.33099321904142	0.682249209367659	0.762304839612454
G10116_8468	102547504	0.106666666666667	0.793333333333333	1.67204672987567	-0.971971276399755	-0.100544297663151	2.68122355489343	0.0212791007157227
G10116_28789	293427	137.583333333333	175.17	2.42191394965057	2.13856582721517	2.24345972997095	0.150332704135143	0.00378517576098339
G10116_25522	103690149	4.09666666666667	4.50666666666667	0.286984962199578	0.612430628166792	0.653855436885955	0.0952478231149533	0.516434250919361
G10116_268	29752	395.933333333333	543.693333333333	6.99127424487234	2.59762206622134	2.73535400779609	0.266487222509223	1.02029499236249e-07
G10116_1092	117257	18.7633333333333	10.2333333333333	65.8858261801808	1.27330999394054	1.01001712075752	-1.07143559413561	1.30069005545605e-66
G10116_5893	25248	0.146666666666667	0.0266666666666667	3.65256737059154	-0.833668578233474	-1.57403126772772	-2.59648609001551	0.000222552577994487
G10116_10226	307067	12.1933333333333	9.40666666666667	24.1628255233697	1.08612244642073	0.973435754698667	-0.557511371203767	6.87344523350897e-25
G10116_4830	686008	40.9366666666667	26.9966666666667	15.1021094650781	1.61211247664574	1.43131014424634	-0.795505440516409	7.90479360464717e-16
G10116_21171	365881	0.00333333333333333	0.0233333333333333	0.316803540800102	-2.47712125471966	-1.63202321470541	2.093081656237	0.482165862789432
G10116_8587	100360801	0	0.0333333333333333	1.70632871303772	0	-1.47712125471966	4.43275421066641	0.0196639738030485
G10116_18411	353231	18.43	14.7533333333333	17.7395721892886	1.26552533521907	1.16889015487158	-0.577323243913409	1.82149427554195e-18
G10116_17472	363091	4.85666666666667	5.15333333333333	0.440856283752374	0.686338297050328	0.712088234862643	-0.140454439251182	0.362362891303746
G10116_20888	303215	0.0466666666666667	0.0466666666666667	0.0556531310367382	-1.33099321904142	-1.33099321904142	-0.261308732970134	0.879724868432339
G10116_20637	85265	9.65333333333333	13.5	3.71735964477611	0.984677302805447	1.13033376849501	0.283597491155769	0.000191708052442038
G10116_1944	314690	34.4166666666667	31.1666666666667	13.2557574406587	1.53676880560878	1.49369035615286	-0.34952712576363	5.5493556543936e-14
G10116_15750	298894	0.373333333333333	0.45	0.0689663001610725	-0.427903232049481	-0.346787486224656	0.130907130575887	0.853166314379523
G10116_13324	100911495	0.0133333333333333	0.03	0.124613638722416	-1.8750612633917	-1.52287874528034	1.35335182599451	0.750561634343184
G10116_1316	317391	1.19	1.02333333333333	1.46841264125897	0.0755469613925307	0.0100171207575227	-0.432073812837698	0.0340084907321359
G10116_2151	292554	2.9	5.89666666666667	4.3730221728178	0.462397997898956	0.770606578190061	0.871800525368147	4.23621337594873e-05
G10116_1423	362934	24.42	27.4633333333333	0.0801872563035028	1.38774565960886	1.43875324813803	-0.0273722795370434	0.831405213851341
G10116_11031	367289	6.1	12.0333333333333	24.4521916687257	0.785329835010767	1.08038594718599	0.791802590614609	3.53027332600211e-25
G10116_1863	363735	17.3533333333333	18.3066666666667	1.20365699277305	1.23938290905355	1.26260927384506	-0.119547829659927	0.0625666651288099
G10116_5684	296732	22.7766666666667	16.7066666666667	15.5410357779949	1.35749016600303	1.22288980760245	-0.626915380180151	2.8771613790152e-16
G10116_25797	313845	11.26	13.0433333333333	0.0540245441866693	1.05153839051533	1.11538859318102	0.0108857544869367	0.883029994499038
G10116_3566	64161	12.2066666666667	8.99	26.7289794516203	1.08659708524602	0.953759691733229	-0.640111879000851	1.86646799954553e-27
G10116_23620	294235	34.39	14.81	42.6389417296613	1.53643217582201	1.17055505852121	-1.41275159343416	2.29645674858636e-43
G10116_27019	313786	18.5933333333333	15.93	2.86241020179242	1.26935725521037	1.20221577580113	-0.418230193622443	0.00137274477137541
G10116_7612	25206	0.00333333333333333	0	0.0603727214971265	-2.47712125471966	0	-1.08700851818776	0.870216429664057
G10116_16106	25721	96.4266666666667	71.3766666666667	55.462225391112	1.98419715407561	1.85355626227927	-0.634079413350161	3.44964662346598e-56
G10116_22323	100909445	12.2566666666667	10.5166666666667	7.86522355727316	1.0883723751492	1.02187810886049	-0.421602033957431	1.3638808850194e-08
G10116_26124	691083	1.80666666666667	0.8	3.89609695454124	0.256878031818725	-0.0969100130080564	-1.36941544416508	0.000127029048617807
G10116_22582	290635	60.5566666666667	81.73	3.49472299265921	1.7821619614703	1.9123814989188	0.238549721310567	0.000320093612131439
G10116_7288	300036	19.0533333333333	36.6533333333333	20.6412848749478	1.27997096539927	1.56411347645177	0.746676196846305	2.28410005916762e-21
G10116_18447	100361920	0.46	0.38	0.710135429781631	-0.337242168318426	-0.42021640338319	-0.480097501416255	0.194923665774981
G10116_9608	362375	11.1166666666667	16.04	4.45511562712819	1.04597458353291	1.20520436394814	0.337761316923125	3.50658501747388e-05
G10116_1602	302915	45.2166666666667	40.2133333333333	10.7228448132171	1.65529854337795	1.60437007380604	-0.365355334339662	1.89301993207951e-11
G10116_10843	108348192	0.54	1.42	2.78954239645875	-0.267606240177031	0.152288344383056	1.18367633256724	0.00162351985237771
G10116_4599	103694000	4.67333333333333	3.29666666666667	6.86261793274157	0.669626758910977	0.518075036877517	-0.712378767906565	1.37208831959426e-07
G10116_28334	315430	31.2733333333333	29.2966666666667	14.0159772642907	1.49517417389148	1.46681820975255	-0.295463159606975	9.63879482266601e-15
G10116_8134	367171	140.27	118.206666666667	39.7497995448868	2.14696479698975	2.07264197074912	-0.444655410961375	1.77910039094895e-40
G10116_16024	25462	58.4333333333333	44.64	8.74886539352812	1.76666066137413	1.64972418592952	-0.580380452021597	1.78293128863355e-09
G10116_21714	306544	8.79333333333333	13.51	2.90952042643706	0.944153536490684	1.13065534902203	0.423920949571524	0.00123162805646103
G10116_12618	313699	26.2833333333333	19.86	19.940996668456	1.41968044294526	1.29797924415936	-0.604672226295077	1.14552172889639e-20
G10116_20432	367012	0.00666666666666667	0.00666666666666667	0.0102610724338066	-2.17609125905568	-2.17609125905568	-0.125225422146107	0.976649939649811
G10116_1038	296954	26.9033333333333	27.8933333333333	2.71130360021842	1.42980609258929	1.44550041680354	-0.153576804911497	0.00194400062305183
G10116_17557	361321	24.6433333333333	29.3433333333333	0.380709812510873	1.39169945147785	1.46750944713662	0.0566753476168501	0.416188607088191
G10116_19839	362681	12.6066666666667	18.0266666666667	3.62934637719034	1.10060026978936	1.25591542821392	0.330922235800901	0.000234775958786239
G10116_7771	361052	12.0266666666667	16.97	3.88429518447122	1.08014527415024	1.22968184231768	0.309618876950698	0.000130528340192586
G10116_597	500827	0.00666666666666667	0.01	0.0102610724338066	-2.17609125905568	-2	-0.125225422285676	0.976649939649811
G10116_8712	317344	14.1133333333333	18.45	0.930128527807196	1.14962959896373	1.26599637049508	0.172849988149645	0.117454989990375
G10116_23554	500531	0.00666666666666667	0.0833333333333333	0.979163553212087	-2.17609125905568	-1.07918124604762	3.23034678487798	0.10491472504398
G10116_6070	103690935	0	0.0233333333333333	0.124613638722416	0	-1.63202321470541	1.7337137854176	0.750561634343184
G10116_9491	114711	14.62	11.2466666666667	13.909554169774	1.16494737262184	1.05102382353345	-0.567540585877882	1.23153236649082e-14
G10116_27661	680448	1.68	1.54	1.45339161718322	0.225309281725863	0.187520720836463	-0.326836125601445	0.0352053270208503
G10116_18334	103690088	0.0666666666666667	0.0833333333333333	0.0102610724338066	-1.17609125905568	-1.07918124604762	-0.124097820110113	0.976649939649811
G10116_29101	89815	45.7733333333333	31.3733333333333	19.7932360559321	1.66061254003405	1.49656066378432	-0.741603267185687	1.60977042454623e-20
G10116_5842	313438	8.39333333333333	6.30666666666667	18.7565073013302	0.923934471052181	0.799799877346112	-0.616199917846526	1.75183298226037e-19
G10116_4517	367073	29.84	25.4133333333333	4.65363924572725	1.47479881880063	1.40506163291061	-0.427976186443278	2.22003976877559e-05
G10116_14648	362728	7.27333333333333	7.11666666666667	1.5419233736486	0.86173349153266	0.85227662464138	-0.231354615541928	0.0287128714348991
G10116_9441	361916	7.37	7.75333333333333	0.369232141759544	0.867467487859051	0.889488455672767	-0.12534700669074	0.427334403676406
G10116_27557	363227	3.47	3.48	0.559052435000936	0.540329474790874	0.541579243946581	-0.195528650362544	0.276024457507004
G10116_5991	361241	66.8133333333333	65.6233333333333	6.45342151188895	1.82486313935078	1.81705828657282	-0.253849190519648	3.52029037419155e-07
G10116_10603	29722	17.05	24.6033333333333	6.3297263726821	1.23172438332852	1.39099395060755	0.336408336013616	4.68029930754994e-07
G10116_738	298534	0.613333333333333	2.33	26.5598076325802	-0.212303431710126	0.367355921026019	1.73494435881867	2.75544893810796e-27
G10116_26562	114858	0.156666666666667	0.03	1.45037309983771	-0.805023396783944	-1.52287874528034	-2.64800388225839	0.0354508702031819
G10116_20094	83521	19.43	3.82	109.306245911437	1.28847280059978	0.582063362911709	-2.54497775730985	4.94030871680865e-110
G10116_8022	299284	8.37666666666667	9.50333333333333	0.132737542188531	0.923071233872914	0.977875962589797	-0.026756638692199	0.73665214505779
G10116_22508	310467	16.7266666666667	9.94333333333333	46.6238607331793	1.22340940225893	0.9975319986424	-0.951117139185472	2.37760259902661e-47
G10116_13416	103693237	0.0366666666666667	0.03	0.0603727214971265	-1.43572856956144	-1.52287874528034	-0.538530273369848	0.870216429664057
G10116_8391	293991	107.436666666667	100.396666666667	4.91795854152257	2.0311525254357	2.00171929376214	-0.291265750192091	1.20792914053861e-05
G10116_11961	500475	0.496666666666667	0.893333333333333	1.09417269579733	-0.303934986307388	-0.0489864606908738	0.695048218212111	0.0805058248730429
G10116_19717	295678	21.1766666666667	18.06	5.09118521405994	1.3258576006156	1.25671774597749	-0.276157280947563	8.10615280109686e-06
G10116_2289	293148	2.98	4.08	2.29999599506393	0.474216264076255	0.61066016308988	0.26723728059273	0.0050119185544995
G10116_4309	102552901	0.00666666666666667	0.02	0.0603727214971265	-2.17609125905568	-1.69897000433602	0.771770298793589	0.870216429664057
G10116_907	362326	1.57333333333333	1.61	0.279819884480623	0.196820743914424	0.20682587603185	-0.181127232647101	0.525025159475447
G10116_20423	103689968	51.46	14.1533333333333	247.041595213772	1.71146978187433	1.15085873511032	-2.04799666185773	9.08667063046478e-248
G10116_7059	100910978	0	0.163333333333333	0.665536911411572	0	-0.78692517469115	5.8256760769388	0.216004644102712
G10116_16877	25455	7.57666666666667	1.30333333333333	42.3724429640697	0.879478181005308	0.115055502676203	-2.73738244775444	4.24186688725566e-43
G10116_17205	297995	69.9066666666667	54.9666666666667	21.5104530208346	1.84451859432202	1.74009940092486	-0.545250129329418	3.08707356725508e-22
G10116_23425	360615	0.0233333333333333	0.05	0.23410901316555	-1.63202321470541	-1.30102999566398	1.04438960056163	0.583298670877804
G10116_28830	100359675	0.00666666666666667	0.02	0.136742933971983	-2.17609125905568	-1.69897000433602	1.35341096411544	0.729889415934348
G10116_20456	689788	5.25666666666667	8.10333333333333	3.71035238211453	0.720710438609241	0.908663704123673	0.424205149080597	0.000194826315740036
G10116_13104	361381	33.4933333333333	25.6833333333333	23.5726728609393	1.52495837167346	1.40965138833477	-0.584123190535159	2.6750206507723e-24
G10116_7668	360838	0.03	0.103333333333333	0.914004537343049	-1.52287874528034	-0.985759560885391	2.68133843042747	0.121897686345315
G10116_9485	25665	0.166666666666667	0.00333333333333333	6.50625993176689	-0.778151250383643	-2.47712125471966	-6.69354450149797	3.11702344037147e-07
G10116_9672	81732	204.703333333333	118.666666666667	142.040154590518	2.31112491465316	2.07432874325321	-0.986308535610191	9.1168625973627e-143
G10116_29647	361268	2.51666666666667	2.62333333333333	0.198873031645947	0.400825696909526	0.418853477639402	-0.137615803248132	0.632596767450156
G10116_25478	499754	0	0.01	0.0546344855140358	0	-2	0.83654483345473	0.881790700718753
G10116_16041	100911865	0.76	2.13666666666667	6.41062356851531	-0.119186407719209	0.329736774799156	1.29130396416167	3.8848694719389e-07
G10116_21035	290209	0.00333333333333333	0	0.0603727214971265	-2.47712125471966	0	-1.08700851818776	0.870216429664057
G10116_4678	681096	1.16666666666667	1.29	0.056949820317314	0.0669467896306145	0.110589710299249	-0.0544830421152327	0.877102158294435
G10116_111	312303	5.20666666666667	5.58	0.309773130566757	0.716559774821619	0.746634198937579	-0.0857672686802082	0.490034739891364
G10116_1348	362013	183.303333333333	71.4733333333333	300	2.26317036258966	1.85414403695656	-1.5629742946511	0
G10116_16796	680989	0.203333333333333	0.286666666666667	0.192184121049076	-0.691791419708896	-0.542622803476094	0.290856143456107	0.642415304791744
G10116_6659	117106	43.81	41.5	5.9242041654904	1.64157325317818	1.61804809671209	-0.277826654177877	1.19068212674821e-06
G10116_10366	60331	6.88	7.78666666666667	1.02614315539892	0.837588438235511	0.8913515837207	0.143997537923795	0.0941579174986145
G10116_3091	362558	4.62	2.12	52.8429545556653	0.664641975556125	0.326335860928751	-1.31683230486197	1.43563965003413e-53
G10116_22216	287285	1.71333333333333	0.69	13.7026395514867	0.233841864275612	-0.161150909262745	-1.51837496281253	1.98317230332555e-14
G10116_1612	25701	21.17	23.38	0.208348595057724	1.32572085801941	1.36884450682582	-0.0446318889902123	0.618944067936207
G10116_7747	291947	8.13666666666667	7.92666666666667	1.78286203362545	0.910446524697526	0.899090595563011	-0.239665953024185	0.0164868606180419
G10116_2115	317343	12.5733333333333	10.92	9.22784007362046	1.09945042934563	1.03822263836872	-0.407514837757824	5.91779513369463e-10
G10116_3262	296099	18.5566666666667	25.8066666666667	9.2697774624811	1.26849996658728	1.41173191226327	0.270390621410902	5.37307048193223e-10
G10116_9382	363498	0.0366666666666667	0	0.137139248974469	-1.43572856956144	0	-1.98173708341271	0.729223659879141
G10116_17413	312828	27.6366666666667	54.1633333333333	75.412271979688	1.44148566042532	1.73370538395859	0.768771638614694	3.87015198277445e-76
G10116_30192	83526	15.52	13.8766666666667	13.2771488602666	1.19089171692217	1.14228515616712	-0.363313532878792	5.28264151106851e-14
G10116_4311	64672	0.423333333333333	2.68333333333333	19.2600143864622	-0.373317533763706	0.428674625648205	2.466568183368	5.49522670038853e-20
G10116_24240	287596	4.33333333333333	4.04666666666667	1.97423543930991	0.636822097587174	0.607097432019577	-0.298597312701901	0.0106112014780114
G10116_27935	65207	0.0266666666666667	0.0266666666666667	0.0150399766048373	-1.57403126772772	-1.57403126772772	-0.124951341646922	0.965961958548833
G10116_7900	114839	14.8266666666667	9.95333333333333	22.5998953756826	1.17104352385434	0.997968548669344	-0.80736382223077	2.51249163390687e-23
G10116_13645	691066	0.01	0.02	0.056949820317314	-2	-1.69897000433602	0.768419100656776	0.877102158294435
G10116_7312	66012	0	0.0266666666666667	0.485798793216092	0	-1.57403126772772	3.05493215699782	0.326739173979421
G10116_25788	108348201	0.196666666666667	0.44	2.04681264963963	-0.706269243077517	-0.356547323513813	0.978043537766605	0.00897816019956909
G10116_23835	361239	8.65	5.09	9.46850668330339	0.937016107464814	0.706717782336759	-0.962480159281548	3.40011273372911e-10
G10116_27378	684148	20.4833333333333	30.7666666666667	3.53572339358808	1.31140063250281	1.48808044630625	0.374122093819256	0.000291257157282371
G10116_4448	363005	153.5	211.726666666667	8.39950259625016	2.1861083798132	2.32577556022459	0.213045232636116	3.98563389659691e-09
G10116_11706	305691	3.88333333333333	13.1366666666667	38.5183000780218	0.589204670642375	1.11848518014594	1.58963347978388	3.03179562541746e-39
G10116_3668	287044	7.62333333333333	7.35666666666667	3.43677976395547	0.882144909887086	0.866681078441993	-0.247332930877277	0.000365780236220942
G10116_24586	102548714	0.04	0.02	0.141224365793011	-1.39794000867204	-1.69897000433602	-1.12637319998217	0.72239650174084
G10116_9619	307742	0.06	0.0533333333333333	0.057164126438658	-1.22184874961636	-1.27300127206374	-0.385597706092351	0.876669451917147
G10116_13615	362122	0.0633333333333333	0.173333333333333	0.37166852974344	-1.19836765376683	-0.761117911084864	1.25324125829339	0.424943773642197
G10116_20268	291737	9.06666666666667	6.87666666666667	8.69052708457206	0.957447649314536	0.837377973253489	-0.599253530987167	2.03926147805538e-09
G10116_22239	79429	63.6133333333333	48.97	21.5418695182578	1.80354815316723	1.68993010401822	-0.574874863299448	2.87164322418131e-22
G10116_10299	680415	0.633333333333333	0.0766666666666667	29.2109488310551	-0.198367653766834	-1.11539341870207	-3.21438566842915	6.15249357641767e-30
G10116_17648	50566	373.576666666667	371.953333333333	6.72144276899738	2.57237974268019	2.5704884550777	-0.207065607772488	1.89914109300755e-07
G10116_18313	689274	0.0566666666666667	0.55	9.1471201541883	-1.24667233334139	-0.259637310505756	3.10037285291664	7.12655835749509e-10
G10116_22534	291130	0.0166666666666667	0.05	0.705354041967474	-1.77815125038364	-1.30102999566398	1.34922499065823	0.197081544914002
G10116_2163	312915	15.63	16.3266666666667	2.11401869010468	1.19395897801919	1.21289752606903	-0.142067947762918	0.00769097341042384
G10116_17744	252857	1.11666666666667	0.08	25.6133633401159	0.0479235523171841	-1.09691001300806	-3.97902070023062	2.43577214625836e-26
G10116_4948	294097	0.00666666666666667	0.0233333333333333	0.0916097785377251	-2.17609125905568	-1.63202321470541	0.873392100628388	0.809823213209717
G10116_26736	59314	0.756666666666667	0.263333333333333	0.644785150624692	-0.121095397526539	-0.579494163429222	-1.71203963030755	0.226576492461001
G10116_12057	59268	11.4566666666667	16.5066666666667	3.45849112231588	1.05905827741756	1.2176593812924	0.328800429395645	0.000347943620108749
G10116_13598	25432	0.0533333333333333	0.09	0.183556573922819	-1.27300127206374	-1.04575749056068	0.681826541673468	0.655304916145189
G10116_8526	360406	19.95	20.4166666666667	2.7471446015528	1.29994290002277	1.30998483831691	-0.153816457169371	0.00179000975784453
G10116_10993	287726	3.07333333333333	5.95666666666667	3.3637985069108	0.487609666333966	0.775003297785982	0.758308731113848	0.000432714544539783
G10116_4887	25514	73.9566666666667	37.4366666666667	109.948017894112	1.86897732865133	1.57329717252547	-1.18226691993796	1.12715101353726e-110
G10116_431	102550584	0.00333333333333333	0.03	0.545383966620577	-2.47712125471966	-1.52287874528034	2.57676012415584	0.284849875109604
G10116_15077	498697	1.73333333333333	1.77333333333333	0.226171437200652	0.238882088915136	0.248790377575385	-0.168713350448491	0.594057608830381
G10116_7311	684425	0.64	0.483333333333333	0.642230885853466	-0.193820026016113	-0.315753252484688	-0.604558068095483	0.227913008607883
G10116_6331	24252	5.36	10.2466666666667	13.3427220744767	0.72916478969277	1.01058260844407	0.734981994421435	4.54232208273417e-14
G10116_20083	300238	0.263333333333333	0.14	3.28797315616186	-0.579494163429222	-0.853871964321762	-1.10313004484587	0.000515260491962659
G10116_25400	497101	0.106666666666667	0.0866666666666667	0.124012120076552	-0.971971276399755	-1.06214790674884	-0.474654810349815	0.751601918389273
G10116_5710	292763	0.143333333333333	0.473333333333333	2.56499065139375	-0.843652799140077	-0.324832910336606	1.55315114612105	0.00272275991747195
G10116_25462	313245	5.85	6.47333333333333	0.0925943012087044	0.76715586608218	0.811127970852323	-0.052769267242603	0.807989466012423
G10116_711	305886	17.4266666666667	21.8333333333333	0.59936243617814	1.24121432418884	1.33912004527212	0.115923356201068	0.251557670178404
G10116_1965	498136	0.18	0.41	1.80119525197873	-0.744727494896694	-0.387216143280264	0.951656253236346	0.0158053729476623
G10116_18783	366473	1.58333333333333	2.41333333333333	0.972353563255899	0.199572354905203	0.382617311477484	0.41156529624808	0.106572814857433
G10116_13164	361365	23.67	20.28	5.37150629612408	1.37419825792908	1.3070679506613	-0.420515796573613	4.25102543894708e-06
G10116_8201	24648	0.08	0	1.14839565331075	-1.09691001300806	0	-3.98250450574181	0.0710565875119041
G10116_17750	293694	2.58	2.67	0.470012039601028	0.41161970596323	0.426511261364575	-0.14450306953708	0.338834762761957
G10116_10295	102550729	0.07	0.12	0.0896498975841663	-1.15490195998574	-0.920818753952375	0.552481552476409	0.813486036032213
G10116_6777	29884	18.2933333333333	16.47	2.49800301901894	1.26229284797903	1.21669359916975	-0.339683764585233	0.0031768519865339
G10116_16322	103693291	0.07	0.28	0.613062419387949	-1.15490195998574	-0.552841968657781	1.77941266051487	0.243746046686549
G10116_6984	25549	2.05	1.91	1.39549234288847	0.311753861055754	0.281033367247728	-0.294822593656197	0.0402260748256097
G10116_4393	291555	0.18	5.51333333333333	142.864401394589	-0.744727494896694	0.741414250496865	4.76754757670392	1.3664652927954e-143
G10116_14845	308061	43.55	44.8733333333333	2.02785265534507	1.63898815934368	1.65198833150106	-0.15556430798396	0.00937880150934665
G10116_14959	548104	0.576666666666667	3.17	38.292123766519	-0.239075151590867	0.501059262217751	2.26019210792102	5.10359535487205e-39
G10116_30212	314075	12.5466666666667	17.5166666666667	5.94218860352044	1.09852836003556	1.2434514656446	0.280004767576616	1.14238211830791e-06
G10116_22145	100909664	4.73	4.50666666666667	1.34213943665513	0.674861140737812	0.653855436885955	-0.271426003287901	0.0454842002964272
G10116_3386	103690114	3.62333333333333	6.72333333333333	8.23727975173406	0.559108289366632	0.827584643493103	0.694607230008706	5.79055576359172e-09
G10116_21443	103690189	0.02	0.0833333333333333	0.462342828436024	-1.69897000433602	-1.07918124604762	2.04278539465572	0.344871393259273
G10116_12982	361526	27.5166666666667	19.3666666666667	14.9510962292202	1.43959582287915	1.28705487767067	-0.704411364488078	1.1191898704125e-15
G10116_5018	362981	4.82333333333333	7.63333333333333	3.40286033868832	0.683347276399375	0.882714227620225	0.401221315011363	0.000395493783323645
G10116_20413	81633	96.2266666666666	178.493333333333	68.7266059785231	1.98329544190607	2.25162199999659	0.69301092350546	1.87669640246576e-69
G10116_12082	361787	5.71666666666667	0.863333333333333	24.4055640472784	0.757142869659127	-0.0638214906384108	-2.95981890738878	3.93039277437587e-25
G10116_5946	85268	0	0.02	0.235468781886954	0	-1.69897000433602	2.31746996412598	0.581475228618942
G10116_25456	100909696	0.02	0	0.0603727214971265	-1.69897000433602	0	-1.08700851818776	0.870216429664057
G10116_23928	366377	0.0166666666666667	0.0166666666666667	0.0102610724338066	-1.77815125038364	-1.77815125038364	-0.125225409528761	0.976649939649811
G10116_14902	260416	24.4866666666667	41.7566666666667	27.0674474911859	1.38892966928961	1.62072582270367	0.557446083194687	8.56155219776446e-28
G10116_14765	58815	146.39	117.906666666667	23.5379216927232	2.16551141078555	2.07153836162343	-0.509725330914236	2.89786605241518e-24
G10116_25908	298552	160.056666666667	144.996666666667	13.6506873763444	2.20427376805371	2.16135801833902	-0.339543943183945	2.23518062202514e-14
G10116_19594	291849	4.4	5.57333333333333	0.427074793429091	0.643452676486187	0.746115018383335	0.142264626119369	0.374046165154469
G10116_19094	24930	0	0.01	0.0546344855140358	0	-2	0.83654483345473	0.881790700718753
G10116_4441	501664	13.05	22.21	27.7246448616084	1.1156105116743	1.34654855854847	0.659602664725311	1.88519004781503e-28
G10116_10751	500501	8.23	6.55333333333333	4.96103382119395	0.91539983521227	0.816462258776454	-0.501284430002673	1.09387117644964e-05
G10116_20141	303968	16.14	19.4633333333333	0.354122353571273	1.20790353038605	1.28921722053162	0.0698856891810836	0.44246369972047
G10116_690	161452	0.34	0.66	3.51538207203049	-0.468521082957745	-0.180456064458131	1.42982751502252	0.000305223471795186
G10116_17246	288545	3.12666666666667	3.49	0.0603727214971265	0.495081583659402	0.54282542695918	-0.0408801816367411	0.870216429664057
G10116_28911	29257	802.57	993.776666666667	2.63881565891661	2.90448292180953	2.997288795532	0.114145602686975	0.00229712348060861
G10116_29328	102550664	0.266666666666667	0.416666666666667	0.283790651362991	-0.574031267727718	-0.380211241711606	0.532229459901045	0.520246717414371
G10116_1568	266715	1.78666666666667	1.04333333333333	4.62543051046713	0.252043534973108	0.0184230828267846	-0.979944215291511	2.36902415850319e-05
G10116_23611	116455	13.2266666666667	8.43333333333333	23.6543564324573	1.12145040876248	0.925999266456155	-0.849332522795015	2.21637665722443e-24
G10116_18006	108352190	0.0133333333333333	0.0133333333333333	0.0102610724338066	-1.8750612633917	-1.8750612633917	-0.125225411235975	0.976649939649811
G10116_4763	300744	38.08	43.35	0.0546344855140358	1.58069693971244	1.63698910181223	-0.013696778716973	0.881790700718753
G10116_29855	102553743	0.09	0.0533333333333333	0.27319420380016	-1.04575749056068	-1.27300127206374	-1.29707612263517	0.533096457024267
G10116_12825	295395	39.0366666666667	30.4166666666667	16.0434027949638	1.59147272625699	1.48311161840885	-0.558143195192626	9.04892950808711e-17
G10116_29223	307642	31.9366666666667	30.0566666666667	3.86079956695454	1.50428958544623	1.47794081495537	-0.28549266573001	0.000137784521723333
G10116_16599	171341	12.8166666666667	40.36	50.5174549543831	1.10777508941779	1.60595115756487	1.45859756985347	3.03770115011916e-51
G10116_3335	305142	24.4266666666667	18.98	23.5690735823035	1.38786420594013	1.27829620809127	-0.587909592102402	2.69728239447995e-24
G10116_25976	102549615	35.2333333333333	14.9733333333333	99.2592284192618	1.54695373258776	1.17531849286976	-1.43515553871425	5.50518072631892e-100
G10116_14263	108348150	0.00666666666666667	0	0.0603727214971265	-2.17609125905568	0	-1.08700851818776	0.870216429664057
G10116_15403	305831	3.31	5.69	6.12253159658055	0.519827993775719	0.755112266395071	0.582831264264675	7.54168525213938e-07
G10116_2671	81664	364.413333333333	341.853333333333	21.4774573813231	2.56159425877065	2.53383981896244	-0.290146230591346	3.33075446441159e-22
G10116_11347	497083	1.58	3.64	7.34970571451003	0.198657086954423	0.561101383649056	1.00404495291447	4.46986375291365e-08
G10116_13876	117522	0.00666666666666667	0.0266666666666667	0.235468781886954	-2.17609125905568	-1.57403126772772	1.46199467817264	0.581475228618942
G10116_23500	314407	6.67666666666667	6.33666666666667	1.80201118417121	0.824559694573914	0.801860862145781	-0.276513298915473	0.0157757064277895
G10116_3740	140933	0.00333333333333333	0.00333333333333333	0.0102610724338066	-2.47712125471966	-2.47712125471966	-0.125225411096959	0.976649939649811
G10116_29704	25481	13.59	14.7	0.0546344855140358	1.13321945673249	1.16731733474818	-0.0860313927964898	0.881790700718753
G10116_21258	25217	16.6266666666667	32.4533333333333	22.207435611448	1.22080519008684	1.51125931050235	0.766203547279212	6.20246594671851e-23
G10116_18481	29272	0.00333333333333333	0	0.0603727214971265	-2.47712125471966	0	-1.08700851818776	0.870216429664057
G10116_9733	368128	0.336666666666667	0.0333333333333333	8.74935530364743	-0.472799880937019	-1.47712125471966	-3.05277035333156	1.78092116961221e-09
G10116_2068	308831	0.676666666666667	1.02666666666667	2.4124589898801	-0.169625216806449	0.0114294617807832	0.397327212019879	0.00386848582745656
G10116_16137	103694121	0	0.0533333333333333	0.207766720367005	0	-1.27300127206374	2.31487553446075	0.619773894878193
G10116_22977	310687	17.0533333333333	21.2933333333333	0.791861162766786	1.23180928108695	1.32824365274678	0.120959273044927	0.161487472480592
G10116_30073	688885	16.5133333333333	15.1466666666667	5.88087009096811	1.21783474753015	1.1803170679833	-0.324950246326519	1.31561830977177e-06
G10116_9682	619581	13.1466666666667	20.6033333333333	7.95036068003215	1.11881565154951	1.31393748887216	0.44843518130231	1.12108700877623e-08
G10116_14005	103694097	0.143333333333333	0.213333333333333	0.240508883703422	-0.843652799140077	-0.670941280735776	0.341019435794709	0.574766061607829
G10116_20792	24873	0.64	0.0766666666666667	6.56116642179601	-0.193820026016113	-1.11539341870207	-3.26641097455467	2.74684136083846e-07
G10116_19487	25401	0	6.81333333333333	16.5201711608425	0	0.833359636743012	10.2870263937097	3.0187617544735e-17
G10116_16068	360820	40.39	45.3466666666667	0.240745858012353	1.60627385316999	1.65654536854102	-0.0326500322734029	0.57445252403743
G10116_26421	299306	0.0633333333333333	0.0633333333333333	0.0559157470646388	-1.19836765376683	-1.19836765376683	-0.39161151607863	0.879193063348669
G10116_11200	314246	11.5	9.93333333333333	8.36176887241331	1.06069784035361	0.997095009356593	-0.393033471707625	4.34741528117814e-09
G10116_9518	311651	6.9	10.1466666666667	7.3960445821944	0.838849090737255	1.00632339337887	0.408304995311673	4.01749567412959e-08
G10116_20021	108348124	8.78	10.88	0.61479267349383	0.943494515906102	1.03662889536216	0.110008366869426	0.242776880356192
G10116_23198	499027	0	0.0133333333333333	0.11067893077517	0	-1.8750612633917	1.73749501920321	0.775034560746544
G10116_23978	310395	0.61	0.343333333333333	1.95159056738885	-0.214670164989233	-0.464284030014491	-1.02000648251664	0.0111791667091602
G10116_18624	361217	13.35	16.4233333333333	0.673975917897706	1.12548126570059	1.21546130755525	0.145568979623993	0.211847860393879
G10116_3201	102553671	0.0766666666666667	0.13	0.0365076370390612	-1.11539341870207	-0.886056647693163	0.164515955318801	0.919374307526878
G10116_26568	304410	3.75333333333333	3.12333333333333	5.587427976986	0.574417135795665	0.494618336168115	-0.466508253085214	2.58566360818112e-06
G10116_5255	312946	8.86666666666667	5.86666666666667	13.4351467680003	0.947760381911405	0.768391413094488	-0.809606619731202	3.67158199954466e-14
G10116_7442	679806	0.0866666666666667	0.123333333333333	0.10601330211692	-1.06214790674884	-0.908919530652669	0.216634550051468	0.783405647266511
G10116_12000	24588	0.00666666666666667	0.693333333333333	7.27524290611973	-2.17609125905568	-0.159057919756901	6.12255467428908	5.30587597208051e-08
G10116_27808	246174	0.09	0.06	0.37764827627236	-1.04575749056068	-1.22184874961636	-0.734253600006669	0.419132872438501
G10116_6272	29639	0.0466666666666667	0.136666666666667	0.0546344855140358	-1.33099321904142	-0.864337397999926	0.459331902190453	0.881790700718753
G10116_28266	100911069	2.52333333333333	3.89	1.64311898431349	0.40197462478041	0.589949601325708	0.425481714321214	0.0227447420427847
G10116_10860	317389	0.0133333333333333	0.16	3.26003300930719	-1.8750612633917	-0.795880017344075	3.46005775174488	0.000549499106635355
G10116_22832	103691557	3.85	3.04333333333333	0.240508883703422	0.585460729508501	0.483349522814636	-0.544108480136685	0.574766061607829
G10116_16185	24399	416.96	225.156666666667	300	2.62009439403249	2.35248481052028	-1.08920594433746	0
G10116_27912	81634	95.5833333333333	73.56	44.26137965908	1.98038217185364	1.86664172056604	-0.578313490022483	5.47797872098924e-45
G10116_29657	171084	0.253333333333333	0.176666666666667	0.164590678037096	-0.596307662438872	-0.752845385118873	-0.711015287173075	0.684556536941803
G10116_15862	108348082	1.27333333333333	2.27333333333333	0.393458813322383	0.104942108192045	0.356663119936816	0.638826475958375	0.404148700473541
G10116_13375	366698	1.93666666666667	2.45	0.096781104695719	0.287054877670669	0.389166084364532	0.0698346541072648	0.800237493131573
G10116_17595	305999	0	0.00666666666666667	0.0546344855140358	0	-2.17609125905568	0.83654483345473	0.881790700718753
G10116_17385	287001	0	0.00333333333333333	0.0546344855140358	0	-2.47712125471966	0.83654483345473	0.881790700718753
G10116_3940	362077	0	4.32	11.9447423686721	0	0.635483746814912	8.84633769377959	1.13568432432992e-12
G10116_18067	64201	61.44	55.47	6.17722914027217	1.78845120702346	1.74405816587884	-0.344125183796457	6.64922240704409e-07
G10116_18608	361578	51.6533333333333	20.5333333333333	294.50317158826	1.71309835299139	1.31245945744476	-1.53142954460582	3.1392681347516e-295
G10116_27067	54350	37.72	35.4266666666667	6.65410550997896	1.57657168406529	1.54933029101858	-0.291732334987202	2.21765758396437e-07
G10116_28798	303687	4.96333333333333	2.06333333333333	55.8098548213077	0.695773443032513	0.314569394300455	-1.47141121137643	1.5493344536257e-56
G10116_26228	499655	22.5033333333333	31.6066666666667	4.1972428525227	1.35224685326916	1.49977869626328	0.291095387038495	6.34975761351241e-05
G10116_12964	289632	27.2633333333333	24.5433333333333	6.47910836034621	1.4355789534712	1.38993354575704	-0.351999881098867	3.31811657255797e-07
G10116_14018	288913	64.98	72.7066666666667	0.0942378741032083	1.81277970700896	1.86157423429512	-0.0314200230119315	0.804937435785108
G10116_24141	685472	0.0266666666666667	0.173333333333333	2.87802954338455	-1.57403126772772	-0.761117911084864	2.45981777037577	0.00132425144839381
G10116_24674	368120	0	0.00333333333333333	0.0546344855140358	0	-2.47712125471966	0.83654483345473	0.881790700718753
G10116_22930	302678	27.17	29.94	0.39651022426095	1.43408963841789	1.47625179600703	-0.0631631025778651	0.401319050205803
G10116_18736	29209	11.0566666666667	1.13666666666667	136.332092465378	1.04362421679982	0.0556331242728366	-3.48252899839558	4.65486976418248e-137
G10116_17393	288617	17.44	41.98	56.6998181698893	1.24154648059655	1.62304243424638	1.05992437394636	1.99609786490422e-57
G10116_3842	360445	0.223333333333333	0.02	1.80199451020993	-0.651046452018837	-1.69897000433602	-3.64775106127005	0.0157763121195001
G10116_14147	108349907	0.01	0.0166666666666667	0.136743770664193	-2	-1.77815125038364	1.35564912301522	0.729888009763591
G10116_613	296374	32.4866666666667	34.96	0.509211609174882	1.51170515232561	1.54357142396237	-0.0540700576455249	0.309591045507078
G10116_13079	690191	0	0.01	0.0546344855140358	0	-2	0.83654483345473	0.881790700718753
G10116_23862	365398	0	0.0266666666666667	0.359309278943363	0	-1.57403126772772	2.73373330891561	0.43721063860899
G10116_13745	56766	44.8233333333333	63.4966666666667	8.65947069623792	1.65150415015629	1.80275092708299	0.302841432013953	2.19042962101924e-09
G10116_21781	300470	18.4933333333333	29.2033333333333	5.33063548691651	1.26701519768158	1.46543242561455	0.462536646429474	4.67051222399654e-06
G10116_6751	108352515	0.9	1.45	1.08109058705022	-0.0457574905606751	0.161368002234975	0.492131515026904	0.0829677691648163
G10116_1728	207123	9.50666666666667	12.63	1.39468949561403	0.978028266460166	1.10140335055533	0.210193449667378	0.0403005064965348
G10116_24697	80977	0	0.42	4.27894022702431	0	-0.376750709602099	5.94228049127363	5.26089668372258e-05
G10116_4026	316219	11.23	15.6333333333333	9.46317279235813	1.05037975626146	1.19405158799542	0.340446958460012	3.44212951815193e-10
G10116_6357	102555453	497.333333333333	320.85	99.561971803827	2.69664756841699	2.50630204362721	-0.826549318499472	2.741752171908e-100
G10116_26020	295631	1.46	0.796666666666667	9.1236157862921	0.164352855784437	-0.0987233537715246	-1.07494302160652	7.52288137557065e-10
G10116_22041	81645	0.00666666666666667	0.0866666666666667	1.18331500780963	-2.17609125905568	-1.06214790674884	3.47150422119661	0.0655669515516098
G10116_15720	64826	4.10666666666667	6.98333333333333	5.80369831361352	0.613489453108744	0.844062772582651	0.565209504871821	1.57145404930088e-06
G10116_7047	54355	3.32333333333333	2.68	3.73498811138783	0.521573903591993	0.428134794028789	-0.524646877387507	0.000184082239244759
G10116_19319	100361891	28.7566666666667	22.4633333333333	16.6349639761788	1.45873854331822	1.35147420165204	-0.556168931934027	2.31758688099243e-17
G10116_23585	289565	0.00666666666666667	0.0266666666666667	0.0102826644424294	-2.17609125905568	-1.57403126772772	-0.125235761958484	0.97660138432482
G10116_1592	85425	12.8066666666667	9.88333333333333	15.7874861359799	1.10743610580601	0.994903442980619	-0.577468598997741	1.63122498213213e-16
G10116_788	170848	0.00333333333333333	0	0.0603727214971265	-2.47712125471966	0	-1.08700851818776	0.870216429664057
G10116_17548	192225	8.50666666666667	16.7533333333333	18.2443077115915	0.929759415329462	1.22410122953689	0.781688056497189	5.69760435660699e-19
G10116_12266	363931	1.05333333333333	1.68666666666667	0.578399823102766	0.02256582789874	0.227029262120138	0.483145291297612	0.263997720467257
G10116_6680	25340	0.00666666666666667	0	0.0603727214971265	-2.17609125905568	0	-1.08700851818776	0.870216429664057
G10116_2454	170843	0	0.00666666666666667	0.0546344855140358	0	-2.17609125905568	0.83654483345473	0.881790700718753
G10116_8439	361323	18.9833333333333	25.1466666666667	2.37676913962354	1.27837247369546	1.40048042500961	0.236267334006065	0.00419982176967271
G10116_1120	81524	108.946666666667	144.623333333333	7.98272628823715	2.03721394710711	2.16023836709683	0.21084508723802	1.04057577649975e-08
G10116_14874	64564	0.0666666666666667	1.58	14.1200141308257	-1.17609125905568	0.198657086954423	4.35322428819232	7.58552893266996e-15
G10116_3761	501203	750.77	476.096666666667	175.358408739049	2.87550691033348	2.67769514082477	-0.853786413605814	4.38118165943277e-176
G10116_9851	361927	35.4033333333333	27.8333333333333	13.0001910186219	1.54904415411959	1.44456522076394	-0.544704987540529	9.99560260082759e-14
G10116_27303	362036	3.05333333333333	7.75666666666667	86.4980850677944	0.484774218948187	0.889675128567068	1.1434435130747	3.17625185872763e-87
G10116_19562	171100	36.0066666666667	45.4333333333333	1.79634506551156	1.55638291822551	1.65737460111501	0.135838811765939	0.0159828761622025
G10116_1609	287884	0.0133333333333333	0.14	1.16355603833542	-1.8750612633917	-0.853871964321762	3.472584120297	0.0686189331606285
G10116_8243	54237	28.9666666666667	56.0833333333333	26.9986211031537	1.461898521729	1.74883381817635	0.746921625320563	1.00318007306091e-27
G10116_23581	24162	49.0666666666667	49.03	3.79438916816746	1.69078655528182	1.69046189324618	-0.200161102767382	0.000160550192947226
G10116_24519	310034	11.06	11.7666666666667	0.607145387947777	1.04375512696868	1.07065345066816	-0.111853419964262	0.247089682905508
G10116_8238	293128	3.63666666666667	4.01	0.141369227059213	0.56070349586868	0.603144372620182	-0.0695353413395191	0.722155582674604
G10116_18370	171121	18.8266666666667	17.5066666666667	3.18166483396426	1.27477343332409	1.24320346269778	-0.253283130777958	0.000658165579584341
G10116_19994	499068	1.25	1.59	0.224076672955733	0.0969100130080564	0.201397124320451	0.157835624881474	0.596929891693
G10116_11439	311901	0.0566666666666667	1.44333333333333	22.8132638856791	-1.24667233334139	0.159366641633702	4.45958698074722	1.53722031185026e-23
G10116_4783	304571	0.0233333333333333	0.01	0.303411151104757	-1.63202321470541	-2	-2.02088266408352	0.497266095082436
G10116_3715	304490	9.88333333333333	10.8866666666667	0.132906820474496	0.994903442980619	1.03689492568099	-0.040182147969317	0.73636507046132
G10116_29717	29758	0.00333333333333333	0.0266666666666667	0.340688543181788	-2.47712125471966	-1.57403126772772	2.09172159812673	0.456364082783551
G10116_5541	301575	145.333333333333	290.553333333333	107.045179340016	2.16236523454892	2.46322586218735	0.799881074363608	9.01198914587538e-108
G10116_9645	690343	1.49	2.19	1.18664547861412	0.173186268412274	0.340444114840118	0.353952265887485	0.0650660618062054
G10116_8356	58919	571.396666666667	100.35	300	2.75693770252818	2.0015173768235	-2.71076363191653	0
G10116_7888	293067	29.5533333333333	47.16	12.7384137574425	1.47060647224365	1.67357379642305	0.453842924822498	1.82635939302595e-13
G10116_15144	305123	0.0133333333333333	0	0.155041234039046	-1.8750612633917	0	-1.98412065313573	0.699775552739676
G10116_28689	25643	73.5666666666667	62.73	25.0944558252825	1.86668107844199	1.79747528753733	-0.430443267053606	8.04533578364888e-26
G10116_7082	364514	5.63	3.93	9.57763922018872	0.750508394851346	0.594392550375427	-0.73031440405902	2.64460478757185e-10
G10116_10852	64312	129.5	72.8966666666667	209.234679458637	2.11226976841727	1.86270766986296	-1.03019635710063	5.82533011473766e-210
G10116_336	498423	35.34	26.01	53.9748433007445	1.54826654517075	1.41514035219587	-0.641926021586012	1.05963598704173e-54
G10116_3755	100361265	0	0.0266666666666667	0.11067893077517	0	-1.57403126772772	1.7299914164274	0.775034560746544
G10116_6675	292925	70.61	47.9966666666667	47.6193527117717	1.84886621149478	1.68121107698932	-0.755556559858364	2.40241089220857e-48
G10116_5556	362164	24.1933333333333	24.3366666666667	2.66349502026828	1.38369570914487	1.38626109372113	-0.191638768716135	0.00217022608779362
G10116_15636	362899	7.35666666666667	11.52	4.91555065418185	0.866681078441993	1.06145247908719	0.439400193116604	1.21464494141113e-05
G10116_1293	619436	14.2533333333333	22.3833333333333	10.7926017503337	1.15391644181708	1.34992476228507	0.45335540665134	1.61212328065696e-11
G10116_26357	681429	144.536666666667	134.683333333333	6.77985855293558	2.15997803471182	2.12931385638221	-0.296128827891053	1.66012751280429e-07
G10116_15230	311031	0.0233333333333333	0	0.0603727214971265	-1.63202321470541	0	-1.08700851818776	0.870216429664057
G10116_22227	171103	9.23333333333333	15.77	12.3762717453039	0.965358514344786	1.1978316933289	0.572365340969738	4.20463455057443e-13
G10116_24286	363686	0.0433333333333333	0.06	0.0283992416567669	-1.36317790241283	-1.22184874961636	0.198242454568142	0.936700513570125
G10116_20539	103690296	0.00666666666666667	0.0266666666666667	0.223523824231863	-2.17609125905568	-1.57403126772772	1.77015313269373	0.597690256103039
G10116_475	313479	0.72	1.24666666666667	2.38867890512254	-0.142667503568732	0.0957503474808188	0.570812268788815	0.00408621388196483
G10116_13362	25655	2.54	0.246666666666667	20.5619931700779	0.404833716619938	-0.607889534988686	-3.57503465587444	2.74161728756968e-21
G10116_5701	192268	2.81666666666667	3.45666666666667	0.121680624722383	0.44973545423003	0.538657501669379	0.0756663659199639	0.755647718223092
G10116_8617	305450	10.8333333333333	5.34333333333333	41.1998364160462	1.03476210625921	0.727812267634482	-1.22081544856595	6.31195049407458e-42
G10116_2639	296741	42.7133333333333	46.4666666666667	0.523493658944944	1.63056346493618	1.66714151904233	-0.0698590370409255	0.299575533258959
G10116_28434	679921	98.3333333333333	49.1233333333333	139.099901821659	1.9927007612585	1.69128782879996	-1.20158976503086	7.94507824027654e-140
G10116_13208	362772	12.42	16.3666666666667	4.05403871450252	1.09412159584056	1.21396023740331	0.196852802725477	8.83001183150249e-05
G10116_22376	301057	0.03	0.06	0.176064919106365	-1.52287874528034	-1.22184874961636	0.748342416434357	0.666707101209261
G10116_21156	297872	10.4366666666667	5.12	25.5307630306992	1.01856181289725	0.709269960975831	-1.23105124227131	2.94602867224127e-26
G10116_14625	24213	0.00333333333333333	0	0.0603727214971265	-2.47712125471966	0	-1.08700851818776	0.870216429664057
G10116_27877	363485	18.0066666666667	23.68	1.49304084743036	1.25543332513177	1.37438169805088	0.194864520465262	0.0321335829302712
G10116_6472	108348366	0.06	0.47	1.3504774659105	-1.22184874961636	-0.327902142064283	2.74869020640404	0.0446192775432538
G10116_3522	497078	0.103333333333333	0.0966666666666667	0.198595054472369	-0.985759560885391	-1.01472325682071	-0.402716316241534	0.633001800803716
G10116_7423	687861	4.23	11.7533333333333	42.4259713296347	0.626340367375042	1.07016105324364	1.26276719120197	3.74997757263693e-43
G10116_22816	365844	0.07	0.06	0.212974158785749	-1.15490195998574	-1.22184874961636	-0.446986305648953	0.612386828633625
G10116_561	312649	3.16666666666667	2.04	4.78404563355444	0.500602350569186	0.309630167425899	-0.86665300852737	1.64419894969955e-05
G10116_7269	362483	13.31	18.74	3.2307362239974	1.12417805547467	1.27276958655176	0.294711192850147	0.000587846282376784
G10116_2820	287990	7.61	14.05	26.1649553360324	0.881384656770573	1.1476763242411	0.685965156446503	6.83981986140722e-27
G10116_7284	685700	0.0133333333333333	0	0.137139248974469	-1.8750612633917	0	-1.98173708341271	0.729223659879141
G10116_5477	316258	31.9266666666667	23.61	23.7587493505127	1.50415357798693	1.37309598707873	-0.635000861829	1.74281243304595e-24
G10116_18937	289561	21.0966666666667	19.37	8.33877094332591	1.32421384095488	1.28712962071911	-0.323901119992198	4.58383584778984e-09
G10116_9489	100912141	0.123333333333333	0.413333333333333	3.29541132703683	-0.908919530652669	-0.383699569557428	1.52962712308336	0.000506510756835448
G10116_29156	308690	25.64	45.98	23.9745319547523	1.40891802084678	1.66256896693326	0.643547791104601	1.06039591312272e-24
G10116_4810	680752	1.06666666666667	2.23	7.09156225925296	0.0280287236002449	0.348304863048161	0.866499193523939	8.09911826643389e-08
G10116_13275	113940	7.03333333333333	20.8566666666667	16.2519754759663	0.84716120057803	1.31924490025786	1.40829959498171	5.59789211157348e-17
G10116_14607	499442	1.63333333333333	5.30333333333333	31.7401509905989	0.21307482530885	0.724548924926919	1.52232349199466	1.81906831553806e-32
G10116_3936	362900	17.6533333333333	12.3166666666667	33.7252942951409	1.24682672171198	1.09049318801118	-0.720567993175699	1.88237308664979e-34
G10116_15736	297594	18.7633333333333	32.49	13.3651064288603	1.27330999394054	1.51174971134498	0.59436491148854	4.31413341068861e-14
G10116_9208	308572	0.0333333333333333	0.01	1.09557024976805	-1.47712125471966	-2	-2.5406535258457	0.080247174569888
G10116_22125	89843	14.8733333333333	2.08333333333333	300	1.17240831122816	0.318758762624412	-3.31123361001285	0
G10116_24856	501624	0.0266666666666667	0.0533333333333333	0.0603727214971265	-1.57403126772772	-1.27300127206374	0.771799293366921	0.870216429664057
G10116_25374	102555474	0.173333333333333	1.93	56.2197959547671	-0.761117911084864	0.285557309007774	3.3254867297378	6.02842754070969e-57
G10116_661	688405	29.59	29.7166666666667	1.33450369079228	1.47114496516063	1.47300009279171	-0.192202821383074	0.0462909729785834
G10116_15577	691688	0.543333333333333	0.283333333333333	0.923200087132028	-0.264933650315705	-0.54770232900537	-1.12503280142542	0.119343813977258
G10116_12365	301509	57.84	46.4166666666667	57.5216065457891	1.76222828428647	1.6666739491261	-0.519060323990595	3.00880092694486e-58
G10116_22179	286927	20.56	25.8833333333333	0.80697037960424	1.31302311032324	1.41302020534491	0.138842134355245	0.155965887336496
G10116_15520	295496	12.0533333333333	10.9433333333333	1.40222251216898	1.08110716708366	1.03914962800968	-0.196365861324594	0.0396075051938946
G10116_10430	65271	2.56666666666667	1.29666666666667	9.01941996827252	0.40936947045282	0.112828346606046	-1.18689641592527	9.5626889988535e-10
G10116_24199	691799	5.19	8	1.92465705730139	0.715167357848458	0.903089986991943	0.426386358694613	0.0118944110450662
G10116_20496	315970	176.99	93.08	248.46421781825	2.24794872925725	1.96885637461469	-1.14757951730601	3.43385681313479e-249
G10116_2116	361987	5.31333333333333	8.23666666666667	8.37512676044904	0.725367062340431	0.915751490682417	0.443112601665155	4.21573437997023e-09
G10116_29541	56816	0.29	0.853333333333333	2.01866689643032	-0.537602002101044	-0.068881289407813	1.35081104874484	0.00957928520115721
G10116_288	362533	5.26333333333333	12.2466666666667	30.6414510088375	0.721260875288631	1.08801789725013	0.992590928786821	2.2832264725297e-31
G10116_28767	29480	0.0166666666666667	0.2	2.70725112251031	-1.77815125038364	-0.698970004336019	3.26725332566573	0.00196222532932294
G10116_5047	108348154	3.46666666666667	1.30666666666667	10.3168038080425	0.539912084579118	0.116164812300796	-1.59837898663943	4.82165566089572e-11
G10116_15830	100910478	0.823333333333333	1.34333333333333	1.04223316312529	-0.0844243014599969	0.128183791421446	0.562151174951777	0.0907333272175945
G10116_5199	313672	0.61	2.64666666666667	22.9972482920148	-0.214670164989233	0.422699247707434	1.93901826373922	1.0063561569608e-23
G10116_27427	680025	0	0.02	0.235356874699073	0	-1.69897000433602	2.3149849883955	0.58162508003252
G10116_23273	59323	0.0133333333333333	0.316666666666667	6.16678173544548	-1.8750612633917	-0.499397649430814	4.39834728977012	6.81111580783465e-07
G10116_29915	54240	0.0533333333333333	0.01	0.655922035430158	-1.27300127206374	-2	-2.82880775876736	0.220840114973419
G10116_25024	117512	0.04	0.496666666666667	4.54959763741765	-1.39794000867204	-0.303934986307388	3.48035375113935	2.82099529996845e-05
G10116_9334	64134	18.7433333333333	22.12	0.176523606730821	1.27284682878974	1.34478512263266	0.0383490166077557	0.666003318700798
G10116_29683	117184	0.09	0.06	0.133274182971662	-1.04575749056068	-1.22184874961636	-0.862569390464209	0.735742454831974
G10116_1793	290842	5.70333333333333	11.37	6.38792089203981	0.756128754821437	1.05576046468773	0.796254095759713	4.09335214499124e-07
G10116_10043	688841	0.00333333333333333	0.0133333333333333	0.226171437200652	-2.47712125471966	-1.8750612633917	1.77186790704737	0.594057608830381
G10116_21987	102550773	0.0266666666666667	0.216666666666667	1.37957148838423	-1.57403126772772	-0.664207898076806	2.81478921576903	0.041728090499985
G10116_1363	310707	6.93333333333333	9.71333333333333	2.71234544367464	0.840942080243099	0.987368292714309	0.26816855312439	0.00193934268466934
G10116_8923	25398	1.57	0.536666666666667	32.6893639517879	0.195899652409234	-0.270295378687813	-1.75382611438687	2.04473037320708e-33
G10116_10605	301337	28.78	14.86	88.0824341781415	1.45909078960059	1.17201880942456	-1.15389288524555	8.27114856952256e-89
G10116_12576	302583	0.02	0.03	0.0823533531179832	-1.69897000433602	-1.52287874528034	0.459191707706075	0.827268802723401
G10116_2869	81776	1364.66	1590.46	0.288674310062946	3.13502446198717	3.20152275109335	-0.0324107045861041	0.514429292301586
G10116_20846	83471	29.2666666666667	20.8666666666667	35.0393498592752	1.46637326118644	1.31945307849077	-0.688113048641412	9.13377145970081e-36
G10116_16928	361712	23.7	23.2066666666667	2.79079313234393	1.3747483460101	1.36561276422861	-0.223866284226237	0.00161885096191678
G10116_21080	100363266	6.13666666666667	6.32	1.67066867370832	0.787932533784352	0.800717078282385	-0.159414021738655	0.0213467284890256
G10116_3545	303021	13.2	19.0966666666667	12.4064228777058	1.12057393120585	1.28095756752995	0.331092323328255	3.92262798428815e-13
G10116_9565	310548	0.0266666666666667	0.0166666666666667	0.207184740380912	-1.57403126772772	-1.77815125038364	-1.12604325913352	0.620604984847358
G10116_24004	108349754	0.03	0.0966666666666667	0.542958411303357	-1.52287874528034	-1.01472325682071	1.55325006586899	0.286445226105533
G10116_4288	362211	0.0633333333333333	0.0766666666666667	0.0102610724338066	-1.19836765376683	-1.11539341870207	0.0461731929497992	0.976649939649811
G10116_21650	363099	22.2666666666667	18.65	7.763066036414	1.34765520775588	1.27067883614471	-0.454081181125579	1.72557549058737e-08
G10116_16909	363089	5.91	7.9	2.66814475035386	0.771587480881255	0.897627091290441	0.218418956129576	0.00214711472150527
G10116_2425	102549836	0.0366666666666667	0	0.785745931334042	-1.43572856956144	0	-3.56671896461287	0.163777436333991
G10116_10698	29205	0.37	0.19	0.874814013358087	-0.431798275933005	-0.721246399047171	-1.20849612756242	0.1334092635109
G10116_4828	56781	0.506666666666667	0.0333333333333333	2.35843002201548	-0.29527766677489	-1.47712125471966	-3.98395545654596	0.00438096696119826
G10116_3562	29744	3.63333333333333	5.05666666666667	4.05819279617742	0.560305243220961	0.703864326067068	0.403818836202805	8.7459543023179e-05
G10116_19800	25265	0.156666666666667	0.443333333333333	2.1290790562967	-0.805023396783944	-0.353269613752577	1.32358495128292	0.00742883895571907
G10116_12630	686298	6.48	6.66666666666667	0.843933429809335	0.811575005870593	0.823908740944319	-0.159838861718559	0.143240744691454
G10116_27849	302554	0.183333333333333	0.0433333333333333	0.58536857448942	-0.736758565225419	-1.36317790241283	-2.29206004536898	0.259795381113788
G10116_18492	108348137	6.06666666666667	7.11	0.0179160693087641	0.782950133265413	0.851869600729766	0.0269651798164371	0.959586060856822
G10116_13106	364380	51.12	62.44	1.24671318643803	1.70859084515034	1.79546289439038	0.0916710556856697	0.056661336412598
G10116_5216	312439	10.3166666666667	11.2166666666667	0.594174498323555	1.01353939863648	1.04986381384033	-0.0807625569438039	0.254580714877635
G10116_5230	100912021	0	0.0233333333333333	0.0546344855140358	0	-1.63202321470541	0.83654483345473	0.881790700718753
G10116_7737	683460	0.0533333333333333	0.116666666666667	0.631942552469951	-1.27300127206374	-0.933053210369385	0.990953294001636	0.233376674745694
G10116_15551	289758	7.02	13.8633333333333	10.0563062930156	0.846337112129805	1.14186766564527	0.782620896286228	8.78402790933604e-11
G10116_2679	362293	37.8	30.4	20.7550371898664	1.57749179983723	1.48287358360875	-0.551586824753322	1.75777308442625e-21
G10116_8380	292477	0.0933333333333333	0.1	0.0381147471747202	-1.02996322337744	-1	-0.0864680195993704	0.915978442780146
G10116_19726	684173	6.03333333333333	5.36666666666667	2.43808909442054	0.780557320149522	0.729704621312187	-0.367897448604146	0.00364679126245792
G10116_25004	304991	0.0133333333333333	0	0.0603727214971265	-1.8750612633917	0	-1.08700851818776	0.870216429664057
G10116_23538	360572	1244.08666666667	1662.18666666667	8.26654015527239	3.09485063561529	3.22067979426822	0.22634852364812	5.41327193952047e-09
G10116_7576	290631	33.15	36.1	0.345994282176935	1.52048353274079	1.55750720190566	-0.0750452227674541	0.450822639931449
G10116_30039	311328	15.09	12.4666666666667	7.31849973917675	1.17868923977559	1.09575034748082	-0.475341660409765	4.80286368684097e-08
G10116_28464	289168	33.6466666666667	46.7666666666667	6.66870080904473	1.526942045678	1.6699364163087	0.273449393854455	2.14436737415291e-07
G10116_29768	289264	12.8033333333333	16.5433333333333	1.94016444103982	1.10732305244551	1.21862302047766	0.168341718184462	0.0114771896749245
G10116_20897	308701	3.06	2.76	1.11385952444698	0.48572142648158	0.440909082065218	-0.348226567542824	0.0769379261084771
G10116_24151	293938	21.6933333333333	28.55	1.14630575224413	1.33632628954516	1.45560611258187	0.200798937459229	0.0713993482998985
G10116_17240	309186	0.08	0.0666666666666667	0.122676967713875	-1.09691001300806	-1.17609125905568	-0.472471419240365	0.753916125077793
G10116_10113	102550456	1.13666666666667	3.18666666666667	0.235494697656664	0.0556331242728366	0.503336637556438	1.29475974077044	0.581440531128795
G10116_14529	691408	0	0.01	0.0546344855140358	0	-2	0.83654483345473	0.881790700718753
G10116_3242	619393	2.78333333333333	1.86666666666667	2.25107203378306	0.444565220763939	0.271066772286539	-0.774367815837677	0.00560954926135655
G10116_14853	501317	0.12	0.0766666666666667	0.0999658887076666	-0.920818753952375	-1.11539341870207	-0.608840081710482	0.794390627013107
G10116_10732	304486	7.53	13.0633333333333	18.5471587275229	0.8767949762007	1.11605400875844	0.653050949330529	2.83688200501792e-19
G10116_23318	499185	17.97	18.7533333333333	0.47458669786936	1.25454807710897	1.27307847310952	-0.137879475063304	0.335284365212433
G10116_11407	681647	4.73	8.41	10.3352491012361	0.674861140737812	0.924795995797912	0.631027452271831	4.62115886420796e-11
G10116_11922	641525	0.41	0	0.483715196008715	-0.387216143280264	0	-4.79443373662943	0.328310523789131
G10116_17124	100911107	0.03	0.02	0.116156369984408	-1.52287874528034	-1.69897000433602	-0.862766602031842	0.765320999495513
G10116_23769	307947	100.873333333333	104.176666666667	2.22019302713496	2.00377637221472	2.01777045722959	-0.152146609795443	0.00602291831102826
G10116_5530	170841	1.75333333333333	7.21333333333333	25.8486698764517	0.243864489434076	0.858136001714869	1.84222730016153	1.41687038712097e-26
G10116_12479	365057	5.56333333333333	3.62	15.8819029315271	0.745335081959584	0.558708570533166	-0.820119970106491	1.31249321952234e-16
G10116_15901	298732	0.836666666666667	2.74333333333333	12.1977918858244	-0.0774475332386241	0.438278580492607	1.51044782850369	6.34173534792178e-13
G10116_11134	500111	5.16666666666667	7.26666666666667	1.34497276235648	0.713210443450629	0.861335238884942	0.258193880754063	0.0451884284309234
G10116_21743	317312	8.09333333333333	8.00333333333333	1.2877805613171	0.908127427683557	0.903270905337365	-0.221555402280649	0.051548904315513
G10116_12503	25743	0	0	0.124613638722416	0	0	1.7337137854176	0.750561634343184
G10116_2028	292393	0	0.00333333333333333	0.0546344855140358	0	-2.47712125471966	0.83654483345473	0.881790700718753
G10116_8185	361282	4.26	14.51	98.0146357109116	0.629409599102719	1.16166741243774	1.58221587871857	9.66861548816761e-99
G10116_2310	56817	0.03	0.223333333333333	1.73252169714056	-1.52287874528034	-0.651046452018837	2.68126515249843	0.018513064015297
G10116_4302	289457	4.20666666666667	4.67666666666667	0.119194091479005	0.623938100188453	0.669936416308698	-0.0512693970490989	0.759986553810768
G10116_9177	64531	13.0866666666667	12.8933333333333	3.89367183513406	1.11682904054433	1.1103652106913	-0.222774568083689	0.000127740368561136
G10116_9764	266808	12.5333333333333	12.13	3.26697074064826	1.098066590208	1.08386080086657	-0.247936080596295	0.000540790755952668
G10116_9542	362485	2.95666666666667	5.28666666666667	5.74742672574727	0.470802365112064	0.723181928261923	0.631031471055269	1.78884731832905e-06
G10116_10705	306998	12.67	13.9066666666667	0.477979142473852	1.10277661488344	1.14322304503483	-0.0650705320755641	0.332675530061467
G10116_4332	64862	118.576666666667	134.72	0.0603727214971265	2.07399923763805	2.12943207415557	-0.0118091240247827	0.870216429664057
G10116_20309	245959	306.086666666667	283.08	17.6548597665154	2.48584441186061	2.45190918693322	-0.31103523435733	2.21380943223551e-18
G10116_20996	290214	0	0.03	0.11067893077517	0	-1.52287874528034	1.72992382144889	0.775034560746544
G10116_3865	311913	9.11666666666667	21.44	62.2731222559857	0.959836075949787	1.33122478102073	1.02812981416981	5.33184780279178e-63
G10116_13873	302965	178.09	29.2766666666667	300	2.2506395339116	1.46652162803247	-2.80127409080559	0
G10116_10611	316000	0.00333333333333333	0	0.0603727214971265	-2.47712125471966	0	-1.08700851818776	0.870216429664057
G10116_14601	497957	0	0.0166666666666667	0.0546344855140358	0	-1.77815125038364	0.83654483345473	0.881790700718753
G10116_5688	29592	150.233333333333	40.9333333333333	300	2.17676630335131	1.61207711208549	-2.07589381163575	0
G10116_18502	499744	0	0.05	0.541715206747061	0	-1.30102999566398	3.05346845985422	0.287266374448975
G10116_3127	25565	2.35	4.01333333333333	6.02628966564155	0.371067862271736	0.603505232202143	0.573510551389341	9.41261584658139e-07
G10116_23736	680611	5.99	14.19	17.2490408870916	0.777426822389311	1.15198239545747	1.0663710901859	5.63584594088696e-18
G10116_14442	685088	0.48	0.146666666666667	8.04525896925484	-0.318758762624413	-0.833668578233474	-1.95369978522894	9.01033692122357e-09
G10116_19670	362029	6.99	16.7166666666667	77.0727435524763	0.844477175745681	1.22314968263678	1.05837255907024	8.45778123158794e-78
G10116_22591	287380	17.03	18.15	0.452609468161363	1.2312146479626	1.25887662937213	-0.110967252175397	0.352687876993676
G10116_20392	108352495	0.08	0.516666666666667	4.77782562961266	-1.09691001300806	-0.286789556549371	2.56821056693858	1.66791675113447e-05
G10116_23801	353303	0.24	0.406666666666667	0.355597659373095	-0.619788758288394	-0.390761424044914	0.574542600477657	0.440963193012108
G10116_26010	100910536	0.0566666666666667	0.01	2.02566859667379	-1.24667233334139	-2	-2.80244915404445	0.00942608612041433
G10116_635	360682	31.5466666666667	31.7633333333333	1.89393015460344	1.49895347690021	1.5019260722283	-0.152699452939269	0.0127664410855134
G10116_14401	287751	0.0166666666666667	0.00666666666666667	0.0105367199769052	-1.77815125038364	-2.17609125905568	-0.130184685820897	0.976030254732781
G10116_5582	303920	0.0933333333333333	0.19	0.669504788316841	-1.02996322337744	-0.721246399047171	0.875048008233908	0.214040132763176
G10116_23561	501702	3.11333333333333	3.69666666666667	0.0603727214971265	0.49322562151043	0.567810291429498	0.047214039514942	0.870216429664057
G10116_28603	497943	0.22	0.66	1.59344747140771	-0.657577319177794	-0.180456064458131	1.48432723893394	0.0255007250437828
G10116_11913	361442	2.35	2.53333333333333	0.291844028067349	0.371067862271736	0.403692337561128	-0.0920335111744463	0.510688374976962
G10116_5864	290212	34.56	62.86	34.4112529739972	1.53857373380686	1.79837437668156	0.645884838938121	3.8792433650808e-35
G10116_13688	292082	62.05	74.5566666666667	2.6668848265299	1.79274178583475	1.87248648302841	0.125470846484647	0.00215335272107781
G10116_20944	282582	0.556666666666667	0.466666666666667	0.383242501635899	-0.254404783572079	-0.330993219041424	-0.435600651433085	0.413768569939691
G10116_28491	502160	0.603333333333333	1.48666666666667	7.68578981590243	-0.219442679850478	0.17221360399248	1.09551188253595	2.06162743103623e-08
G10116_26279	296313	29.03	143.623333333333	300	1.46284703583167	2.15722500198643	2.10780742946731	0
G10116_20625	29434	0.1	0.103333333333333	0.0499559669371865	-1	-0.985759560885391	-0.125486384404828	0.891341306535238
G10116_10078	498130	11.6466666666667	6.93666666666667	47.5920636196348	1.06620164592725	0.841150825491965	-0.928349920444987	2.55821110807576e-48
G10116_16659	298496	0.01	0	0.287026318274109	-2	0	-2.56748097273371	0.516385075354414
G10116_1658	680867	0.566666666666667	0.466666666666667	0.534200028474417	-0.246672333341388	-0.330993219041424	-0.528771547951766	0.292280587429883
G10116_6051	303742	2.42333333333333	3.80666666666667	3.82823593474411	0.384413156139375	0.580544849190167	0.45531025083165	0.000148512861238376
G10116_3793	171529	6.45666666666667	11.29	10.5279090997395	0.810008365999448	1.05269394192497	0.607651065757081	2.96545201023947e-11
G10116_12976	310869	0.0433333333333333	0.0266666666666667	0.274945522549835	-1.36317790241283	-1.57403126772772	-1.71044400736906	0.530951042002914
G10116_13852	246304	4.61333333333333	4.41333333333333	2.8040527279696	0.664014835401076	0.644766730384018	-0.265903392848812	0.00157017215715904
G10116_13812	404660	1.28333333333333	0.81	2.71964785846855	0.108339474788837	-0.0915149811213502	-0.961754911883983	0.00190700636035333
G10116_2011	365703	31.94	32.9733333333333	2.65908389609399	1.50433491180246	1.5181628529696	-0.158460630620119	0.00219238137482062
G10116_4941	296966	34.8166666666667	39.1833333333333	0.101463052569488	1.54178718959667	1.5931013787413	-0.0292886492723574	0.791656801647351
G10116_7466	309891	31.6533333333333	33.73	0.758947724074842	1.50041945122687	1.5280163411892	-0.103528787377223	0.174201654689629
G10116_27833	367061	0.0166666666666667	0	0.0603727214971265	-1.77815125038364	0	-1.08700851818776	0.870216429664057
G10116_18648	362754	7.55	9.08	0.15723387296271	0.877946951629188	0.958085848521085	0.0649955578632252	0.696251473087614
G10116_4852	499940	0.08	0.06	0.198208976082861	-1.09691001300806	-1.22184874961636	-0.584441248192905	0.63356477589586
G10116_8680	316732	9.32666666666667	11.37	0.678085652012029	0.969726455436146	1.05576046468773	0.0842847256030229	0.209852596932166
G10116_16223	408243	7.28	8.78	0.239858346920342	0.862131379313037	0.943494515906102	0.0693919742842169	0.575627658198405
G10116_24050	29149	14.1	19.3733333333333	6.77712405555936	1.14921911265538	1.28720435090632	0.266772675664514	1.67061333798383e-07
G10116_16586	294800	3.35666666666667	5.74333333333333	2.57258827355035	0.525908215833956	0.759164022728366	0.574656437185799	0.00267554171437904
G10116_20437	113938	4.15	12.08	21.3992090945048	0.618048096712093	1.08206693428511	1.35587314604247	3.9883283491457e-22
G10116_26475	108351097	1.33666666666667	1.51	0.0338110677455675	0.126023117900521	0.178976947293169	-0.0317574858076857	0.925100535296049
G10116_6493	307459	0.326666666666667	0.793333333333333	5.48268745890315	-0.485895179027167	-0.100544297663151	0.97517404515277	3.29088374941094e-06
G10116_2752	29643	8.59333333333333	3.62	107.411696663259	0.934161658297721	0.558708570533166	-1.44774608826395	3.87528222859321e-108
G10116_19076	102555377	3.90333333333333	6.58	5.6197216839177	0.5914356403527	0.818225893613955	0.556619216694076	2.40037069529578e-06
G10116_8787	100361036	0	0.00666666666666667	0.0546344855140358	0	-2.17609125905568	0.83654483345473	0.881790700718753
G10116_23269	498351	22.0166666666667	18.1266666666667	14.7677078623609	1.34275156723088	1.25831794853182	-0.481262177723892	1.70723040854531e-15
G10116_1161	25637	4.82	7.28333333333333	2.81591431145583	0.68304703823885	0.862330186586778	0.410484375260568	0.00152786748464591
G10116_21621	102238592	16.28	12.47	5.64167922537632	1.21165440055318	1.09586645347854	-0.581219587045657	2.28202697960349e-06
G10116_5663	100910451	0	0.00666666666666667	0.0546344855140358	0	-2.17609125905568	0.83654483345473	0.881790700718753
G10116_858	24661	0.0333333333333333	0.05	0.0546344855140358	-1.47712125471966	-1.30102999566398	0.463105370507814	0.881790700718753
G10116_25029	301333	0.04	0.04	0.0156987792923474	-1.39794000867204	-1.39794000867204	-0.125447990466874	0.96449775412539
G10116_23149	362641	150.556666666667	123.446666666667	15.2047558054842	2.1776999908846	2.09147936751366	-0.476687920914211	6.24085646882498e-16
G10116_29478	108350818	0.00666666666666667	0.0233333333333333	0.794300545288667	-2.17609125905568	-1.63202321470541	2.57474695735957	0.160582958438658
G10116_9462	85494	10.5933333333333	16.65	5.98382311247386	1.0250326381517	1.22141423784234	0.474022341617273	1.03795108573993e-06
G10116_1375	296658	48.4533333333333	58.7566666666667	0.479046732986972	1.68532365958031	1.7690571497912	0.0831281190101432	0.331858745413671
G10116_1812	103694863	1.23	1.11666666666667	0.805684475381897	0.0899051114393979	0.0479235523171841	-0.344198764007752	0.156428371687522
G10116_14416	288657	5.29666666666667	6.6	0.156704476029536	0.724002642487717	0.819543935541869	0.0870391729747171	0.697100708239134
G10116_17050	365410	19.7833333333333	21.0233333333333	1.14025164528858	1.29629946857095	1.32270157627366	-0.104082002703302	0.0724016318338127
G10116_5318	361044	9.29666666666667	16.4966666666667	8.95913701531692	0.968327259546388	1.21739619909149	0.638835319447859	1.09865916939903e-09
G10116_17181	306349	0.0666666666666667	0.216666666666667	0.699860287115764	-1.17609125905568	-0.664207898076806	1.52613633076002	0.19959042957182
G10116_191	361257	0.02	0	0.155041234039046	-1.69897000433602	0	-1.98116724401549	0.699775552739676
G10116_19590	500554	0.0866666666666667	0.303333333333333	0.543144043659137	-1.06214790674884	-0.518079862398569	1.55172511397878	0.286322815755255
G10116_19417	116569	0.0166666666666667	0.0633333333333333	0.982718693098057	-1.77815125038364	-1.19836765376683	1.68340683476893	0.104059397472055
G10116_21893	299628	45.3233333333333	37.9	4.52913750137039	1.65632184282944	1.57863920996807	-0.450660817237676	2.9570760825902e-05
G10116_24813	499636	11.0466666666667	11.0633333333333	0.183556573922819	1.04323124936366	1.04388599768894	-0.197945805231729	0.655304916145189
G10116_7693	25284	8.60333333333333	9.2	0.287026318274109	0.934666749824206	0.963787827345555	-0.101147396291415	0.516385075354414
G10116_26864	288588	34.8866666666667	39.0733333333333	0.0801893407858483	1.54265947568398	1.59188046232594	-0.0311727758185264	0.831401223366996
G10116_24899	29498	4.66666666666667	8.28	3.82784243284612	0.669006780958576	0.91803033678488	0.630795547105044	0.000148647485505232
G10116_13969	288702	19.6866666666667	18.7866666666667	4.97217665167264	1.2941721879094	1.27384972971766	-0.268035626037752	1.06616236560528e-05
G10116_1067	501552	1.00333333333333	2.9	10.9032922783517	0.00144524087417951	0.462397997898956	1.31060156814977	1.24941789424405e-11
G10116_23992	499273	0.06	0.113333333333333	0.355099824505146	-1.22184874961636	-0.945642337677408	0.875119992938988	0.44146896209923
G10116_17766	681944	28.7933333333333	31.4033333333333	0.353248301332756	1.45929194499182	1.49697574907447	-0.0735384242799021	0.443355089856509
G10116_29455	288917	20.7533333333333	17.69	6.49749486327593	1.31708786162683	1.24772783290972	-0.430034604886207	3.18057130709112e-07
G10116_19955	114630	142.463333333333	134.39	5.01804338725332	2.15370310167735	2.12836695393808	-0.279456585175452	9.59304789453062e-06
G10116_16058	308113	2.16333333333333	14.0866666666667	135.540870167431	0.335123442080706	1.14880823799663	2.48882515582134	2.87825874312787e-136
G10116_28534	307126	0.963333333333333	2.55333333333333	11.8607234763365	-0.0162234119631147	0.407107514912941	1.20652630506074	1.37808664392296e-12
G10116_11272	317204	0.0233333333333333	0	1.1080627816009	-1.63202321470541	0	-3.98219306962805	0.0779717386447267
G10116_7262	287433	30.8366666666667	26.74	11.2200191229194	1.48906742623648	1.42716140292597	-0.406019657550454	6.02533054664956e-12
G10116_25097	81768	491.723333333333	639.23	5.40117238480631	2.69172081698953	2.80565714886025	0.189952684172639	3.97033923240936e-06
G10116_15283	300732	0.0333333333333333	0.01	0.303411151104757	-1.47712125471966	-2	-2.02088273620967	0.497266095082436
G10116_15957	680531	2.61	5.06666666666667	6.3759722006904	0.416640507338281	0.70472233322511	0.810330813545823	4.20753560073936e-07
G10116_18062	103690884	0.00666666666666667	0.00333333333333333	0.0801893407858483	-2.17609125905568	-2.47712125471966	-1.02220892522588	0.831401223366996
G10116_13371	287659	2.71666666666667	3.62333333333333	1.50191544119885	0.434036354020315	0.559108289366632	0.212476465034794	0.0314836125243847
G10116_27920	291324	5.00333333333333	7.18666666666667	6.80782922895426	0.699259437523608	0.856527501795039	0.50448126983685	1.55657758072551e-07
G10116_2097	360560	6.72	8.58	1.14195159656281	0.827369273053825	0.933487287848705	0.159932292310784	0.0721187853277396
G10116_7777	24907	0.346666666666667	0.893333333333333	3.62562129974526	-0.460087915420882	-0.0489864606908738	0.917599360932793	0.000236798365450852
G10116_24411	686323	22.4166666666667	34.7033333333333	8.64464910672098	1.35057103395478	1.54037119175761	0.431260323277848	2.26647479268842e-09
G10116_2261	25150	27.46	18.04	41.7247387159311	1.43870053290074	1.25623653320592	-0.806109849447642	1.88478268800377e-42
G10116_820	287418	0.0366666666666667	0.0433333333333333	8.32325598328955e-05	-1.43572856956144	-1.36317790241283	-0.000239041066182979	0.999808368312175
G10116_11519	308021	1	2.59	15.9170458366972	0	0.413299764081252	1.13723101894491	1.21047037026034e-16
G10116_23243	306352	3.72	3.31333333333333	1.10247761415203	0.570542939881897	0.52026512967765	-0.367509722189679	0.0789809559337012
G10116_5067	689616	0.0166666666666667	0.106666666666667	1.36661635515678	-1.77815125038364	-0.971971276399755	2.45959022636339	0.0429916036105632
G10116_26303	309209	0.0366666666666667	0.05	0.0479660134225404	-1.43572856956144	-1.30102999566398	0.234917030104292	0.89543483683982
G10116_20444	25202	0.796666666666667	4.52	38.4704561156793	-0.0987233537715246	0.655138434811382	2.2993855912642	3.38488473512585e-39
G10116_11787	295224	17.6133333333333	14.7933333333333	4.34468805299275	1.24584155422283	1.17006604317633	-0.412673013504061	4.521806221005e-05
G10116_27262	680837	0.0533333333333333	0	0.0603727214971265	-1.27300127206374	0	-1.08700851818776	0.870216429664057
G10116_17729	103694906	0.146666666666667	0.223333333333333	0.126254201711245	-0.833668578233474	-0.651046452018837	0.460356570531879	0.747731709274598
G10116_1977	306804	22.1333333333333	21.8266666666667	4.18425632844396	1.34504682464835	1.33898741602024	-0.220748071544205	6.54249909979783e-05
G10116_24080	315732	9.57666666666667	7.63	12.7278863289189	0.981214371272285	0.88252453795488	-0.531446868526155	1.87117183180967e-13
G10116_11010	312965	5.48666666666667	11.7766666666667	46.1671139951645	0.739308576156589	1.07102238271518	0.963424279392175	6.8059069137424e-47
G10116_1596	29328	290.406666666667	299.333333333333	2.24191347093661	2.46300658194305	2.47615508194764	-0.15231226223308	0.0057291016654131
G10116_6548	102555503	0.2	0.236666666666667	0.102801685517146	-0.698970004336019	-0.625862906000587	-0.157958422253736	0.789220421782752
G10116_13146	689415	80.8	178.54	33.2231708157564	1.90741136077459	2.25173553043784	0.959273869214325	5.98176275400413e-34
G10116_25257	252880	0.00666666666666667	0	0.0603727214971265	-2.17609125905568	0	-1.08700851818776	0.870216429664057
G10116_15806	24424	84.2133333333333	235.97	158.566589052853	1.92538085794456	2.37285679253523	1.27781106122059	2.71275733941799e-159
G10116_26995	363866	0.0133333333333333	0	0.155041234039046	-1.8750612633917	0	-1.98116724401549	0.699775552739676
G10116_29930	316201	3.85333333333333	6.92	14.7631490122012	0.585836579364847	0.840106094456758	0.643922572192193	1.72524583567915e-15
G10116_12647	25584	12.9133333333333	62.0066666666667	214.416616781956	1.11103836166343	1.79243838531916	2.06473057550591	3.8316269394752e-215
G10116_28477	246306	0.0233333333333333	0.0533333333333333	0.258658113114811	-1.63202321470541	-1.27300127206374	0.875170815829559	0.551241475966403
G10116_25706	498489	6.96	6.39666666666667	3.64279890308817	0.842609239610562	0.805953720015809	-0.318485080260283	0.000227615114208406
G10116_1412	362726	4.75666666666667	8.01333333333333	14.3517459679105	0.677302718394985	0.903813208611039	0.805333017787272	4.44891421938465e-15
G10116_17191	103690152	0.03	0.0766666666666667	0.358569264783725	-1.52287874528034	-1.11539341870207	1.19546136790617	0.437956256806945
G10116_2769	361729	12.0666666666667	15.1933333333333	0.902121923820231	1.0815873158135	1.18165306612469	0.140324879634925	0.125278941750287
G10116_979	102552996	0.00666666666666667	0	0.155041234039046	-2.17609125905568	0	-1.98116724401549	0.699775552739676
G10116_14522	691534	64.0766666666667	59.8933333333333	4.8058574908854	1.8066999112234	1.77737848419772	-0.293242364829206	1.56366065707804e-05
G10116_11482	140670	60.4233333333333	61.7433333333333	4.66269551675478	1.78120468002931	1.79059007200703	-0.169687801914164	2.17422499068702e-05
G10116_19435	361034	17.5366666666667	21.08	0.771365201024178	1.2439470470775	1.32387060654051	0.0862053975398951	0.169291361977446
G10116_24795	289491	2.75333333333333	0.373333333333333	0.621124181017497	0.439858792600719	-0.427903232049481	-3.07868854667247	0.239263151584665
G10116_10385	297417	37.9466666666667	29.7333333333333	28.7573566344936	1.57917363235657	1.47324359965646	-0.493957986528202	1.74841033713437e-29
G10116_9249	296098	2.63666666666667	2.27333333333333	1.36725780791295	0.421055228778015	0.356663119936816	-0.411972655071782	0.0429281519018035
G10116_18291	362631	721.51	872.74	1.18331500780963	2.85824235471534	2.94088488129636	0.0818391301601328	0.0655669515516098
G10116_14155	100361180	0.33	0.133333333333333	0.271056606177239	-0.481486060122112	-0.875061263391701	-1.34826127676303	0.535726826038769
G10116_10720	171159	14.64	21.3266666666667	7.31212491745892	1.16554107672237	1.32892298102843	0.341550519027382	4.8738828094816e-08
G10116_3371	108348076	3.04333333333333	4.50333333333333	3.79686056718455	0.483349522814636	0.653534094302368	0.366757743299766	0.000159639159594623
G10116_21980	499801	3.95	4.5	0.0275968281232009	0.59659709562646	0.653212513775344	-0.0124395095084219	0.93843278507107
G10116_28055	366669	1.06	3.85333333333333	89.4820280503986	0.0253058652647703	0.585836579364847	1.66326978338194	3.29588423891246e-90
G10116_8893	500943	6.21333333333333	5.13	8.31159753811399	0.7933246532983	0.710117365111816	-0.464712025364229	4.87980493494654e-09
G10116_15859	108351182	0.03	0.0233333333333333	0.0603727214971265	-1.52287874528034	-1.63202321470541	-0.540000224658997	0.870216429664057
G10116_22016	499210	9.58333333333333	10.7933333333333	0.11067893077517	0.981516594305987	1.03315558969769	-0.0312679532825929	0.775034560746544
G10116_17894	25456	0.32	0.386666666666667	0.0546344855140358	-0.494850021680094	-0.412663265492744	-0.0896323862599151	0.881790700718753
G10116_24394	140669	5.72	8.5	3.19810323904089	0.757396028793024	0.929418925714293	0.370622344214183	0.000633719047764115
G10116_26892	108352186	0	0.02	0.0546344855140358	0	-1.69897000433602	0.83654483345473	0.881790700718753
G10116_277	306866	11.93	17.2	4.43082326129992	1.07664044367034	1.23552844690755	0.317395510746682	3.70831603186857e-05
G10116_16592	25060	0.363333333333333	0	7.66154602466499	-0.439694756779039	0	-7.37508068924928	2.17998735924117e-08
G10116_6693	266713	32.45	41.6766666666667	1.22642399321733	1.51121470113639	1.61989297645837	0.149499170507319	0.0593712245917327
G10116_4565	298079	0.00666666666666667	0.0133333333333333	0.0603727214971265	-2.17609125905568	-1.8750612633917	0.77176995146993	0.870216429664057
G10116_9351	116489	0.123333333333333	0.21	0.761273732698142	-0.908919530652669	-0.677780705266081	1.00563313573895	0.173271153784636
G10116_13728	294312	3.76333333333333	6.38666666666667	3.7787088826502	0.575572687205305	0.805274250022863	0.570461969297252	0.000166452804704248
G10116_6951	313713	0.0433333333333333	0.00666666666666667	1.97710081870549	-1.36317790241283	-2.17609125905568	-3.70928113741917	0.0105414215557897
G10116_25166	171054	0	0.0133333333333333	0.0546344855140358	0	-1.8750612633917	0.83654483345473	0.881790700718753
G10116_13983	304763	28.0133333333333	18.9933333333333	60.1751797463309	1.44736478901425	1.27860119018379	-0.770938153124126	6.68067359806168e-61
G10116_16873	307563	0.556666666666667	0	11.3557356468221	-0.254404783572079	0	-8.66938499402974	4.40823108983415e-12
G10116_23523	266631	15.7966666666667	16.7033333333333	0.638220063738485	1.19856545397974	1.22280314802281	-0.118986845133337	0.230027593661456
G10116_16260	690115	0.993333333333333	1.44666666666667	3.54418442639374	-0.00290499064340737	0.160368474792849	0.343095110155366	0.000285637730384266
G10116_6866	309051	9.6	7.28666666666667	17.7946500789836	0.982271233039568	0.862528902894022	-0.580234509247001	1.60453768278604e-18
G10116_14982	680799	0.00666666666666667	0.02	0.0603727214971265	-2.17609125905568	-1.69897000433602	0.771798842847786	0.870216429664057
G10116_6846	306617	0.413333333333333	0.0566666666666667	9.44816972407359	-0.383699569557428	-1.24667233334139	-3.0321669904411	3.56311858070553e-10
G10116_12070	81801	3.27333333333333	9.02333333333333	26.1621068069831	0.514990233067287	0.955367001050844	1.26199597486797	6.88482955416684e-27
G10116_609	317576	9.25333333333333	9.25	2.15249280706397	0.966298207063155	0.966141732739033	-0.202562676563652	0.00703893885974907
G10116_8027	292583	0.01	0.03	0.136743770664193	-2	-1.52287874528034	1.35790454916458	0.729888009763591
G10116_24764	102551435	2.31	0.956666666666667	4.53031162290607	0.363611979892144	-0.01923935798567	-1.46927262161109	2.94909238068827e-05
G10116_12371	29431	63.35	26.84	188.629113534059	1.80174661921946	1.42878251149695	-1.40846150677673	2.34901865581338e-189
G10116_21052	303468	21.98	0.44	124.581887043411	1.34202768808747	-0.356547323513813	-5.87291987258479	2.61886406565547e-125
G10116_13825	363334	2.55333333333333	3.87666666666667	1.12949663901362	0.407107514912941	0.588458460008786	0.403336631824554	0.0742169941338017
G10116_20535	689711	0.0266666666666667	0.0766666666666667	0.331678907727672	-1.57403126772772	-1.11539341870207	1.45780683881931	0.465930448289091
G10116_5470	361506	32.48	55.91	30.6361530534039	1.51161602056914	1.74748949225867	0.588347699454726	2.31125011936302e-31
G10116_18108	260321	20.9566666666667	18.9133333333333	7.85609994946011	1.32132220563053	1.27676807674017	-0.348607233893509	1.39283621575335e-08
G10116_27784	310669	9.04333333333333	15.0566666666667	6.99793915824	0.956328539041933	1.17772883584173	0.536466389445507	1.00475654010825e-07
G10116_19149	689072	0	0.00666666666666667	0.0546344855140358	0	-2.17609125905568	0.83654483345473	0.881790700718753
G10116_10785	363252	20.5266666666667	29.9633333333333	7.16356385830626	1.31231842984752	1.47659012570789	0.345816128318668	6.86176976090667e-08
G10116_8689	689035	0.796666666666667	1.25333333333333	0.917881682282602	-0.0987233537715246	0.0980665902079975	0.454216453552068	0.12081429326434
G10116_3726	363235	3.02	4.01666666666667	1.31974957315492	0.480006942957151	0.603865792191225	0.194590997794836	0.0478906163959579
G10116_12091	363830	0	0.126666666666667	0.541715206747061	0	-0.897337658102851	3.05346845985422	0.287266374448975
G10116_11120	81675	78.37	78.2933333333333	4.62252276591129	1.89414984676792	1.89372478351631	-0.201690305461645	2.38493877262942e-05
G10116_7340	100366237	55.4	44.24	7.31806109688143	1.74350976472843	1.64581511829664	-0.513572672920826	4.80771708358652e-08
G10116_14596	298442	2.06	2.54333333333333	0.191532955371453	0.313867220369153	0.405403283235217	0.148851650358731	0.643379241884321
G10116_30217	81925	0.116666666666667	0.0566666666666667	0.489941340610131	-0.933053210369385	-1.24667233334139	-1.21343182406509	0.323637367106131
G10116_5042	24888	41.9033333333333	17.5666666666667	159.117636185167	1.62224857167018	1.24468936049288	-1.44237558171132	7.62717682222436e-160
G10116_2255	678739	1.2	1.67	0.701784659828688	0.0791812460476248	0.222716471147583	0.234132450571622	0.198707994499833
G10116_20939	305455	12.7033333333333	15.7533333333333	0.637718626792999	1.1039176940525	1.19737246257669	0.110817771209828	0.230293337189736
G10116_19911	108350443	4.25666666666667	1.93666666666667	31.9665358726037	0.629069642543753	0.287054877670669	-1.33828735591977	1.08010040120363e-32
G10116_16859	108353003	0.05	0.09	0.107485470161841	-1.30102999566398	-1.04575749056068	0.682252123140224	0.780754560772907
G10116_12549	117517	0.01	0.443333333333333	8.18217046351121	-2	-0.353269613752577	5.48997774460273	6.57399752875037e-09
G10116_9858	680576	4.05	5.62333333333333	4.56954518051244	0.607455023214668	0.749993827869462	0.268527024296818	2.69435501869749e-05
G10116_15765	360634	3.04333333333333	5	4.12436974378482	0.483349522814636	0.698970004336019	0.521562056457405	7.50983259765425e-05
G10116_5703	684297	2.32	2.52666666666667	0.283687797363243	0.3654879848909	0.402547950912392	-0.0790328842592756	0.520369942080575
G10116_13744	316051	12.84	11.7366666666667	4.6227344844996	1.10856502373283	1.06954477035052	-0.347844915940762	2.38377639817372e-05
G10116_1820	114846	57.0233333333333	62.81	0.298817322565397	1.75605260066128	1.79802879340407	-0.0564658490839987	0.502553934501419
G10116_4849	313430	0.316666666666667	0.19	0.725015688870256	-0.499397649430814	-0.721246399047171	-0.940141997162517	0.188358104397317
G10116_24709	315037	5.92666666666667	7.94333333333333	2.25994225667617	0.772810501914533	0.900002787626794	0.222494494942876	0.00549613945074507
G10116_10064	65275	0.0233333333333333	1.43	5.98360886448093	-1.63202321470541	0.155336037465062	5.65678505699248	1.0384632584882e-06
G10116_26216	315708	6.89666666666667	9.37333333333333	2.15268946672784	0.838639235946072	0.971894061628124	0.24160327430239	0.0070357521695251
G10116_22685	64566	20.3533333333333	12.2266666666667	49.2333790980987	1.30863554524298	1.08730807227832	-0.846236815956915	5.84279840316955e-50
G10116_17997	293410	14.67	11.5066666666667	14.5984950238076	1.16643011384328	1.06094953232351	-0.551510214475171	2.52060606084645e-15
G10116_10284	501795	1.14	2.51	8.48011122206456	0.0569048513364726	0.399673721481038	0.939904738620502	3.31046330233853e-09
G10116_11462	100910772	0.26	0.806666666666667	1.82748370347444	-0.585026652029182	-0.093305888739231	1.42215128097436	0.0148770319781047
G10116_11446	294709	31.64	29.66	4.72792368531263	1.50023647482564	1.47217114669236	-0.294414717365089	1.87101088750031e-05
G10116_4660	301606	0.06	0.02	0.405806412822894	-1.22184874961636	-1.69897000433602	-1.04304541235721	0.392819996265735
G10116_6152	113990	28.4833333333333	26.8166666666667	2.16242345178427	1.45459081233709	1.42840479371539	-0.252609524720485	0.00687981164343608
G10116_7496	296554	169.863333333333	158.736666666667	12.4520336264206	2.23009964226181	2.20067725625516	-0.296081166019588	3.53155824691926e-13
G10116_1278	298510	139.363333333333	148.13	3.15828899274782	2.1441485253714	2.17064302283611	-0.11188358091215	0.000694561981127339
G10116_3026	362096	8.92333333333333	10.9266666666667	0.657587901670549	0.95052711646727	1.03848769451482	0.0815692987071272	0.219994639305498
G10116_26989	293566	0.316666666666667	0.55	0.897679560245968	-0.499397649430814	-0.259637310505756	0.607973576445346	0.126566986463659
G10116_626	85245	38.6833333333333	42.3433333333333	0.538090207927656	1.58752389007227	1.62678504336906	-0.0695192690854067	0.289674183882022
G10116_9544	362724	3.65666666666667	3.31	0.933217356863481	0.563085372855049	0.519827993775719	-0.321954505886805	0.116622579517266
G10116_21469	192363	0.0366666666666667	0.0866666666666667	0.380737333045067	-1.43572856956144	-1.06214790674884	1.04457764189005	0.416162234729399
G10116_4397	500590	0.786666666666667	0.11	5.13910737903384	-0.104209251749556	-0.958607314841775	-2.66116358045724	7.25926450392392e-06
G10116_22268	690430	0.0233333333333333	0	0.785745931334042	-1.63202321470541	0	-3.56671896461287	0.163777436333991
G10116_18021	302302	0	0.0133333333333333	0.11067893077517	0	-1.8750612633917	1.73749501920321	0.775034560746544
G10116_18619	84382	22.6733333333333	18.9766666666667	10.5023097270601	1.35551537287704	1.27821992909189	-0.456316119910323	3.14550422557814e-11
G10116_27504	266670	4.10666666666667	2.24333333333333	8.90005224660987	0.613489453108744	0.350893809504314	-1.07518324266804	1.25877396932522e-09
G10116_19527	64018	16.02	14.0933333333333	7.7070132878082	1.20466251174822	1.14901372391573	-0.393326610061386	1.96330020617715e-08
G10116_4147	304469	23.86	24.1433333333333	1.77921271878369	1.37767043933432	1.38279723048105	-0.17802918887787	0.0166259810519656
G10116_23106	690845	3.41333333333333	0.273333333333333	16.3232895708455	0.533178701920149	-0.563307402335946	-3.83841910962555	4.75018396345364e-17
G10116_9036	296115	21.5833333333333	17.7633333333333	18.3437657624767	1.33411851803363	1.24952446552125	-0.482068062087823	4.53141916927751e-19
G10116_20025	407759	0	0.01	0.0546344855140358	0	-2	0.83654483345473	0.881790700718753
G10116_9121	361818	0.363333333333333	0.336666666666667	0.106493409214633	-0.439694756779039	-0.472799880937019	-0.302923738271814	0.782540080682796
G10116_6787	690038	31.7233333333333	16.2633333333333	52.1085269985341	1.5013788145918	1.2112095633926	-1.16264202683919	7.78884392592656e-53
G10116_3226	366964	8.73	10.9266666666667	1.74571166552751	0.94101424370557	1.03848769451482	0.14642105145908	0.0179592557242614
G10116_813	304966	0.0133333333333333	0	0.0603727214971265	-1.8750612633917	0	-1.08700851818776	0.870216429664057
G10116_17488	100361631	12.8266666666667	11.3533333333333	2.00717831283304	1.10811380864611	1.05512338890692	-0.373497964151048	0.00983607172946762
G10116_23614	259218	35.8633333333333	35.7633333333333	1.63713968483445	1.55465065279434	1.55343799057149	-0.198810268383797	0.0230600537458306
G10116_1339	360596	19.6833333333333	5.26333333333333	300	1.29409864722987	0.721260875288631	-2.10499633923208	0
G10116_2274	295235	144.266666666667	180.736666666667	2.42310044960053	2.15916599737885	2.25704626830859	0.128139486675864	0.00377484870935108
G10116_19566	366061	0.133333333333333	0.0766666666666667	0.646927403468999	-0.875061263391701	-1.11539341870207	-1.07634453896642	0.225461606157665
G10116_26533	102550396	0.63	0.3	0.627248039961992	-0.200659450546418	-0.522878745280338	-1.26231838246419	0.235913047079755
G10116_6708	246232	99.07	44.7433333333333	173.705131596799	1.99594216299255	1.65072833546798	-1.34433787513543	1.97182515726494e-174
G10116_7876	81678	2.23333333333333	2.78666666666667	0.548092014250979	0.348953547981163	0.445085022719354	0.118540905092196	0.283079217050257
G10116_2611	306262	27.21	39.1566666666667	7.62376255197514	1.43472854177976	1.59280571403281	0.340400819319581	2.37814016578011e-08
G10116_25697	499724	6.42	7.6	0.0740745708938455	0.807535028068853	0.880813592280791	0.0431684137040798	0.843189964702219
G10116_15317	25081	0.243333333333333	0.426666666666667	0.235825361546166	-0.613798394599207	-0.369911285071794	0.611021085302683	0.580998001412295
G10116_7810	108348169	4.42	6.07	0.624684474251793	0.645422269349092	0.783188691075258	0.2601838841067	0.237309719367139
G10116_20862	84407	67.74	112.563333333333	53.4550063321736	1.83084519230861	2.05139694536164	0.530035906393187	3.50746759898282e-54
G10116_6754	288108	17.7133333333333	13.13	19.4982601568485	1.2483002953546	1.11826472608948	-0.631980996371163	3.17497158723363e-20
G10116_11751	297801	0.0166666666666667	0.02	0.015798427220361	-1.77815125038364	-1.69897000433602	-0.122063818974859	0.964276477591883
G10116_16983	291450	56.9366666666667	74.8466666666667	4.12242322674635	1.7553920379664	1.87417246359011	0.195248188477586	7.54356736944125e-05
G10116_15302	100188936	11.52	18.1166666666667	4.24684689482602	1.06145247908719	1.25807829370265	0.455648168765351	5.66438944920963e-05
G10116_10239	171496	0.0266666666666667	0.0866666666666667	0.620757956120531	-1.57403126772772	-1.06214790674884	1.5378885635587	0.239464998677388
G10116_21956	100362155	3.78	6.48666666666667	2.8227183671419	0.577491799837225	0.812021581212671	0.595215999771281	0.00150411704516192
G10116_6039	266792	13.7933333333333	21.76	17.4476968252873	1.13966923161005	1.33765889102614	0.441041241989841	3.56700053694089e-18
G10116_8745	29422	0.37	0.596666666666667	0.457223271920572	-0.431798275933005	-0.224268223739769	0.483799786678906	0.348960867667278
G10116_18869	353118	0.0133333333333333	0.06	0.932424990462066	-1.8750612633917	-1.22184874961636	2.1937989448135	0.116835550594302
G10116_20500	308796	104.97	124.436666666667	0.453752755214602	2.02106519720257	2.09494836897747	0.0457513999563057	0.351760641627521
G10116_25459	315341	1.65666666666667	1.9	0.000890661465375572	0.21923513401367	0.278753600952829	0.000657861216878582	0.997951277689229
G10116_5896	29628	13.28	18.8233333333333	7.49716956582807	1.123198075032	1.27469653301722	0.323835439034044	3.18295452712123e-08
G10116_27851	361805	72.7566666666667	32.3233333333333	41.6334893101786	1.86187279372522	1.50951614089049	-1.36104431730026	2.32546972480009e-42
G10116_12378	292095	30.7866666666667	24.5266666666667	24.4371608918277	1.48836266952548	1.38963852877545	-0.52491967535294	3.65459375847191e-25
G10116_4933	500246	0.00666666666666667	0	0.0603727214971265	-2.17609125905568	0	-1.08700851818776	0.870216429664057
G10116_15116	300920	0.01	0.0266666666666667	0.140152325579864	-2	-1.57403126772772	0.873760151384933	0.724181914070939
G10116_15779	78956	0.00666666666666667	0.0266666666666667	0.822874692903059	-2.17609125905568	-1.57403126772772	1.87697729517639	0.150357573059657
G10116_3354	245918	8.58333333333333	7.75666666666667	1.7994772437957	0.933655978657547	0.889675128567068	-0.343479295214812	0.0158680206218133
G10116_28695	315882	0	0.02	0.235356874699073	0	-1.69897000433602	2.31500694214394	0.58162508003252
G10116_27143	292654	10.2533333333333	10.1966666666667	0.56713379145822	1.01086507640973	1.00845822226502	-0.204627601509898	0.270935684199862
G10116_2558	688736	1.27	4.13333333333333	20.7937852699544	0.103803720955957	0.616300430442572	1.50840293193285	1.60773597618207e-21
G10116_29909	100909599	0.0966666666666667	0.22	0.641097657881382	-1.01472325682071	-0.657577319177794	1.19580671779619	0.228508490865134
G10116_9421	690795	16.23	12.48	2.65707797967947	1.21031851982623	1.0962145853464	-0.568840682241053	0.0022025309524373
G10116_23707	81811	0.486666666666667	1.01	2.53474158966859	-0.312768398935225	0.00432137378264258	0.874915755217017	0.00291916343397692
G10116_11944	81656	0	0.216666666666667	6.1458443989627	0	-0.664207898076806	6.75534621627627	7.14752364991239e-07
G10116_14825	24613	0.02	0.01	0.0727134889190822	-1.69897000433602	-2	-1.01892455352585	0.845836673244403
G10116_27501	25126	11.85	15.7766666666667	2.0785129437825	1.07371835034612	1.19801524974833	0.213502905019914	0.00834616672857251
G10116_7441	500727	12.1266666666667	17.0666666666667	3.67209458751866	1.0837414400078	1.23214870625617	0.298645207421003	0.000212767559668491
G10116_20674	29290	0.0366666666666667	0	0.785745931334042	-1.43572856956144	0	-3.56671896461287	0.163777436333991
G10116_2783	310772	0.116666666666667	0.116666666666667	0.0365076370390612	-0.933053210369385	-0.933053210369385	-0.126388007953811	0.919374307526878
G10116_18752	497902	148.613333333333	135.626666666667	4.58190327329958	2.17205777532848	2.13234508811197	-0.337338589333973	2.61876619869925e-05
G10116_9526	499867	0.393333333333333	0.203333333333333	0.744250382059817	-0.405239247413537	-0.691791419708896	-1.23160304085451	0.180197855384418
G10116_6224	64827	0.67	72.2633333333333	292.628943846578	-0.173925197299174	1.85891799065138	6.53577861702107	2.3499366433905e-293
G10116_6002	100911235	14.2033333333333	14.8733333333333	0.418792265785606	1.15239027948079	1.17240831122816	-0.120322365853164	0.38124814057256
G10116_10393	311799	9.06666666666667	12.2233333333333	1.7505117812314	0.957447649314536	1.08718965524094	0.250165975475591	0.0177618508455092
G10116_20202	171581	0.0866666666666667	0.0933333333333333	0.0250779673429451	-1.06214790674884	-1.02996322337744	-0.123230168745595	0.943891407608654
G10116_6023	314310	15.4533333333333	17.06	0.241272239282596	1.1890221725719	1.2319790268315	-0.0527916243420868	0.573756687716014
G10116_22772	500553	0.00666666666666667	0.11	1.71428941917758	-2.17609125905568	-0.958607314841775	3.46083083886155	0.0193068125850176
G10116_4985	25054	0.00333333333333333	0	0.0603727214971265	-2.47712125471966	0	-1.08700851818776	0.870216429664057
G10116_18128	296083	6.70333333333333	8.78666666666667	1.42611803190375	0.826290815877079	0.94382415120231	0.189854515696668	0.0374871106491778
G10116_8635	498081	9.21666666666667	11.1966666666667	0.280331537901231	0.964573880921055	1.049088749122	0.0719261383827788	0.524406978145522
G10116_100	365864	3.59333333333333	4.41	0.218770717648042	0.555497506131057	0.644438589467838	0.0946291642378587	0.604267563481557
G10116_19769	311598	3.66666666666667	9.79666666666667	25.870391448351	0.564271430438563	0.99107833135295	1.21772264523686	1.34774755195181e-26
G10116_7321	301038	20.7266666666667	29.9466666666667	9.18614394371615	1.31652946298751	1.47634848853374	0.348982010350801	6.51412452403934e-10
G10116_974	311730	0.33	0.48	0.642228715234136	-0.481486060122112	-0.318758762624413	0.433999512319824	0.227914147728086
G10116_4081	295543	61.7433333333333	56.32	9.98521050777621	1.79059007200703	1.75066264613406	-0.331576441599502	1.03464054236111e-10
G10116_26189	25532	10.5466666666667	8.04	5.80784071801008	1.02311522010598	0.905256048748451	-0.592340943341051	1.55653640274395e-06
G10116_10175	297520	11.31	17.4666666666667	6.90988350335394	1.05346260492546	1.24221003226407	0.415466249176515	1.230598826606e-07
G10116_8002	681021	4.85333333333333	15.8633333333333	40.0659995394602	0.686040120257356	1.20039445007909	1.45460290694938	8.59014432431318e-41
G10116_26289	305096	2.46	11.6	80.0627307938659	0.390935107103379	1.06445798922692	2.03672233180672	8.65504252678171e-81
G10116_23262	83791	85.0233333333333	334.32	300	1.92953812744709	2.52416235813557	1.77728863916731	0
G10116_8131	85247	3819.18333333333	2820.69333333333	70.9316352946117	3.58197050643406	3.45035587208917	-0.622446397920904	1.17048190838289e-71
G10116_13425	498366	81.5266666666667	71.9666666666667	23.5577349232694	1.91129968594151	1.85713138761457	-0.379615650762954	2.7686309962019e-24
G10116_17660	288489	1.68333333333333	2.64666666666667	1.95733120194716	0.226170123398998	0.422699247707434	0.458734133684492	0.0110323694770842
G10116_13218	361363	10.79	18.2066666666667	9.38046824990272	1.03302144468291	1.26023044108405	0.539936234566558	4.16420163266462e-10
G10116_14530	500915	0.0666666666666667	0.0533333333333333	0.0841511010533938	-1.17609125905568	-1.27300127206374	-0.415895386374309	0.823851428255705
G10116_16404	81510	0.486666666666667	0.363333333333333	0.194775091942377	-0.312768398935225	-0.439694756779039	-0.59537672040506	0.63859410926683
G10116_24552	29515	40.2733333333333	53.64	4.10444773932465	1.60501757667378	1.72948876917956	0.212354137610123	7.86234796746505e-05
G10116_25567	680282	0.0133333333333333	0.0133333333333333	0.0102610724338066	-1.8750612633917	-1.8750612633917	-0.125225422146107	0.976649939649811
G10116_5023	116641	41.8033333333333	37.58	11.4955169341484	1.62121091312802	1.57495677576451	-0.34515591020222	3.19508977842337e-12
G10116_3875	64313	86.4733333333333	80.3666666666667	11.113551052371	1.93688220027747	1.90507595565779	-0.305550557537433	7.69925932373933e-12
G10116_23059	24849	410.436666666667	288.306666666667	115.037278170387	2.61324615185933	2.45985468492401	-0.708145080642919	9.17744582700138e-116
G10116_3398	314196	2.05	1.93	0.768696817760171	0.311753861055754	0.285557309007774	-0.287839076689646	0.170334720506397
G10116_15508	292793	0.5	1.17333333333333	0.930057809384399	-0.301029995663981	0.0694214087584673	0.838448904335079	0.117474117352794
G10116_14046	360581	10.5266666666667	12.9133333333333	0.396643707675394	1.02229087095261	1.11103836166343	0.0940642057931527	0.401195720972507
G10116_21851	364952	0.19	0.11	0.698162786618077	-0.721246399047171	-0.958607314841775	-0.893876569754584	0.200372083182884
G10116_6517	287678	0.0666666666666667	0	0.803315790912184	-1.17609125905568	0	-3.56713100738607	0.157283878173462
G10116_5265	81739	0.316666666666667	0.2	1.19208533282586	-0.499397649430814	-0.698970004336019	-0.861966520751949	0.0642561450523815
G10116_20926	291076	42.61	57.3	3.55289720817541	1.62951153420045	1.75815462196739	0.229401525840314	0.000279964388031702
G10116_4801	309444	13.65	15.3066666666667	0.0901207383952609	1.13513265137677	1.18488062467026	-0.0339942967990377	0.812604572212374
G10116_11059	292907	14.88	16.24	0.257533251031342	1.17260293120986	1.21058602490516	-0.0708750313707923	0.552671091985833
G10116_17541	313604	6.55	8.04333333333333	0.598484159223364	0.816241299991783	0.905436067189123	0.115271232658323	0.252066911870338
G10116_28950	366376	0.04	0.0233333333333333	0.260270489795604	-1.39794000867204	-1.63202321470541	-1.12549495121783	0.549198712203686
G10116_5428	361262	1.69	1.02	10.9221361533186	0.227886704613674	0.00860017176191757	-0.929390711130865	1.19636540644828e-11
G10116_24047	316580	14.5266666666667	19.8366666666667	3.6615539366745	1.16216597119058	1.29746869554513	0.248850008520487	0.000217994764442941
G10116_8870	683504	7.97666666666667	9.86	0.615719055228915	0.901821443893775	0.993876914941211	0.134988030437396	0.242259571527473
G10116_3736	300445	110.393333333333	140.83	2.73462700980357	2.04294284708912	2.14869517928506	0.156856242565581	0.00184235361224107
G10116_4845	315283	11.2433333333333	8.49666666666667	11.7200619356428	1.05089508646954	0.929248580749605	-0.66901515164422	1.90518899560807e-12
G10116_6652	307035	0.256666666666667	0.143333333333333	0.640323705732931	-0.59063052954718	-0.843652799140077	-0.974063565138482	0.228916076786607
G10116_2806	690300	3.64666666666667	4.03333333333333	0.0801893407858483	0.56189606727775	0.605664115596787	-0.0541728737164904	0.831401223366996
G10116_2971	366352	1.70666666666667	3.84666666666667	7.63716724995263	0.232148706256169	0.585084554100051	0.978199042761874	2.30585901469112e-08
G10116_23473	316384	33.63	21.1766666666667	38.709080766459	1.52672686731464	1.3258576006156	-0.867020110503693	1.95397603784666e-39
G10116_3639	691155	15.1633333333333	17.7233333333333	0.121463678175465	1.18079468211029	1.24854540559452	0.0238774258975414	0.756025287183139
G10116_29029	84578	30.0866666666667	36.4766666666667	0.433822337752063	1.47837407446446	1.56201514450243	0.0785367621613266	0.368279599549768
G10116_6976	362944	4.83	6.51666666666667	1.0918371150267	0.683947130751512	0.814025507012223	0.231606796035612	0.0809399412777519
G10116_29252	311287	0.0333333333333333	0.16	1.6438039878784	-1.47712125471966	-0.795880017344075	2.08374922897899	0.0227088955162822
G10116_11800	308820	23.72	34.1033333333333	4.30464902009235	1.37511468469222	1.53279682994624	0.325148080554807	4.95850756216514e-05
G10116_17671	108352018	0.306666666666667	0.0133333333333333	1.95528775722236	-0.513333427374107	-1.8750612633917	-4.26967857712476	0.0110844013554419
G10116_30108	103691564	0.74	0.72	0.281947492049219	-0.130768280269024	-0.142667503568732	-0.239859750452097	0.522459352619166
G10116_6579	94338	0.313333333333333	0.473333333333333	0.542231776918211	-0.503993401119964	-0.324832910336606	0.385830695413322	0.286924889515493
G10116_13110	315664	66.6733333333333	124.92	69.7247268471786	1.82395216822118	2.09663197555816	0.704980677161793	1.88483419758044e-70
G10116_12995	689755	3.66333333333333	4.55	0.164289351723126	0.563876437703828	0.658011396657112	0.147843817785048	0.685031667257601
G10116_24340	25482	10.39	13.02	0.965786218714982	1.01661554755718	1.11461098423217	0.125383873709325	0.108196641777039
G10116_20697	306819	2.97666666666667	3.47	0.0415539648019785	0.473730204168884	0.540329474790874	0.0190874766842626	0.908753371674653
G10116_24133	25525	0.273333333333333	0.426666666666667	0.100733591524789	-0.563307402335946	-0.369911285071794	0.459522042074671	0.792987622269478
G10116_7575	102550657	1.85333333333333	3.19	3.01744750278833	0.267953536862394	0.503790683057181	0.589164013897192	0.000960621930672483
G10116_16701	688813	30.8766666666667	20.6866666666667	26.6920265952284	1.48963040933172	1.31569051652849	-0.751694949383736	2.03223255772234e-27
G10116_5816	307309	0.183333333333333	2.59	44.9613504464968	-0.736758565225419	0.413299764081252	3.62478315923028	1.09307397297538e-45
G10116_8232	25356	0.14	0.0433333333333333	3.09328866283862	-0.853871964321762	-1.36317790241283	-1.7995230111878	0.000806698663010124
G10116_29526	685590	0.83	1.57333333333333	2.97382563051207	-0.0809219076239261	0.196820743914424	0.726570383884	0.00106212191417008
G10116_1397	29546	6.62666666666667	3.52333333333333	32.1763204049496	0.821295125341632	0.546953732587763	-1.10832324660794	6.66315007501068e-33
G10116_6194	65201	17.92	11.8133333333333	56.3049894819063	1.25333800532611	1.07237245849535	-0.811445542362444	4.95462190161989e-57
G10116_26770	313575	0.02	0.03	0.0515206340998652	-1.69897000433602	-1.52287874528034	0.237001355916642	0.888135778413302
G10116_14878	108348115	28.3933333333333	29.24	0.275885953660348	1.45321638101807	1.46597736828582	-0.13987727175981	0.529802552518657
G10116_25269	685849	0.0166666666666667	0.01	0.133127900803555	-1.77815125038364	-2	-0.861604232051466	0.735990314599163
G10116_7571	499421	0.113333333333333	0.12	0.0559157470646388	-0.945642337677408	-0.920818753952375	-0.204269271306961	0.879193063348669
G10116_19107	364529	3.11	3.54333333333333	0.0116811424507103	0.492760389026837	0.549412009803634	-0.0110542248526239	0.973461673761316
G10116_307	116544	0.0333333333333333	0.11	0.640779891919091	-1.47712125471966	-0.958607314841775	1.53752529958432	0.22867574786371
G10116_24092	296370	207.103333333333	236.73	0.0494719702554853	2.31618708893026	2.37425329810176	-0.00673267208608187	0.892335209821796
G10116_10635	192181	0	0.00666666666666667	0.11067893077517	0	-2.17609125905568	1.73749501920321	0.775034560746544
G10116_23442	315158	28.2933333333333	33.16	0.26299349775139	1.45168411617362	1.52061452187824	0.0322153281457174	0.545766032228614
G10116_28063	24387	0.0133333333333333	0.113333333333333	1.35506484561455	-1.8750612633917	-0.945642337677408	2.74867532623505	0.0441504520267834
G10116_18573	298084	2.58	3.56666666666667	1.31616374201177	0.41161970596323	0.552262522965548	0.264818164481931	0.0482876708749969
G10116_8747	307248	0.196666666666667	2.56	16.557514588722	-0.706269243077517	0.40823996531185	3.45489949110867	2.77003598717867e-17
G10116_17873	287571	10.5966666666667	12.51	0.0956316917191437	1.02516927319511	1.09725730969342	0.0416119618520701	0.802358223781799
G10116_4100	171379	36.6366666666667	30.63	32.88597916847	1.56391595314737	1.48614699680657	-0.459836695918351	1.30023194394473e-33
G10116_12021	311254	3.66333333333333	3.67	0.45878773691254	0.563876437703828	0.564666064252089	-0.198223803288365	0.347706062586574
G10116_2462	500947	0.06	0.0833333333333333	0.0438334033780011	-1.22184874961636	-1.07918124604762	0.19670245961978	0.903996182774568
G10116_6364	84607	1.88666666666667	8.38333333333333	41.0191790897899	0.27569517646861	0.923416734672283	1.95735462984416	9.56799435046512e-42
G10116_12291	24329	25.54	19.8433333333333	31.8519272910739	1.4072208929274	1.29761462783209	-0.519352294401954	1.40628294218833e-32
G10116_26779	85492	122.413333333333	103.426666666667	19.4756543248153	2.08782872400009	2.01463252805249	-0.439794514391342	3.34461147297195e-20
G10116_21390	103691555	0.0666666666666667	0.0866666666666667	0.0261306899866603	-1.17609125905568	-1.06214790674884	0.195375218899547	0.941606201212654
G10116_26580	29218	61.09	63.4733333333333	2.52045832237258	1.78597012513201	1.80259130610126	-0.144410269877497	0.00301676636712796
G10116_6321	305605	8.89333333333333	7.70333333333333	11.1653766129548	0.949064570524849	0.886678690759446	-0.40883122273735	6.8331882754936e-12
G10116_29022	100910944	61.1666666666667	66.9133333333333	0.151070436366571	1.78651481386845	1.82551266509412	-0.0574027933128024	0.706203008925518
G10116_10462	311633	1.43666666666667	2.21333333333333	0.771768271660634	0.15735601544107	0.345046824648354	0.427203716286517	0.169134314802286
G10116_24135	499356	0.11	0.03	0.6991386135487	-0.958607314841775	-1.52287874528034	-1.93313797374335	0.199922367658919
G10116_18099	299756	0.0133333333333333	0.0233333333333333	0.0991695797895043	-1.8750612633917	-1.63202321470541	0.876633656591664	0.795848533253365
G10116_11539	679203	10.81	16.4933333333333	5.17058805017416	1.03382569395331	1.21730843623742	0.410238899672269	6.75168154488232e-06
G10116_7067	303689	7.84666666666667	7.25	4.61967622868462	0.894685203787754	0.860338006570994	-0.318389832203568	2.40062194214351e-05
G10116_24526	311412	15.27	21.5833333333333	10.7185329465983	1.18383903705642	1.33411851803363	0.296900157682329	1.91190827725551e-11
G10116_15245	309069	3.08333333333333	4.13333333333333	1.41785688816902	0.48902047801937	0.616300430442572	0.222133416343777	0.0382070152593787
G10116_21347	689226	139.513333333333	168.523333333333	0.96348867262025	2.14461571525391	2.22666004073463	0.0743325848443632	0.108770550707425
G10116_21194	686103	24.84	32.88	1.66957056467147	1.39515159150454	1.51693180886801	0.207282737361971	0.0214007717629753
G10116_8726	363185	10.12	7.93333333333333	11.2102061404117	1.00518051250378	0.899455702336849	-0.551189675277367	6.16302400891432e-12
G10116_10974	303693	0.00333333333333333	0	0.0603727214971265	-2.47712125471966	0	-1.08700851818776	0.870216429664057
G10116_18610	25725	123.66	116.28	11.8068537356057	2.09222924216286	2.06550502309839	-0.255960448773242	1.56007782706574e-12
G10116_10778	84018	13.8666666666667	5.07666666666667	136.293499975173	1.14197207590708	0.70557864861638	-1.65065918597375	5.08744848727517e-137
G10116_10636	299738	16.33	12.88	15.9035968730357	1.21298618473667	1.10991586302379	-0.550451686337859	1.24854191575545e-16
G10116_14163	266716	5.43333333333333	7.00333333333333	0.705939594856527	0.735066349684295	0.84530479768629	0.166250243919878	0.196816001807718
G10116_4073	103689951	1.84666666666667	2.05	0.0381147471747202	0.266388510008768	0.311753861055754	-0.0317144163891678	0.915978442780146
G10116_28283	690035	3.67333333333333	6.16	9.67627433972555	0.565060339796103	0.789580712164425	0.543701783979223	2.10729657004873e-10
G10116_27473	100912380	157.396666666667	170.326666666667	1.25991374053143	2.19699553066852	2.23128264725532	-0.0844393875077896	0.0549650034378008
G10116_22902	302378	0.223333333333333	12.2433333333333	182.722400089011	-0.651046452018837	1.08789967362563	5.589950936211	1.89495940636132e-183
G10116_9582	83803	26.4666666666667	33.62	1.56626472048947	1.42269924770743	1.52659770910345	0.14585901912662	0.0271478399103198
G10116_17234	687008	5.77666666666667	10.4133333333333	10.0614294385178	0.761677307994255	1.0175897704856	0.655026089508051	8.6810160961716e-11
G10116_8535	291967	8.94333333333333	21.59	37.1258413216714	0.951499417952276	1.33425264233423	1.07066908248999	7.48442909411109e-38
G10116_2306	24629	71.6766666666667	75.0033333333333	3.64189440007772	1.85537780019852	1.87508056493975	-0.135173251735066	0.000228089661099198
G10116_19133	117250	0	0	0.124613638722416	0	0	1.73004528175262	0.750561634343184
G10116_5443	294643	11.3133333333333	14.5366666666667	1.89699046876502	1.05359058326199	1.16246483195376	0.172222246157974	0.0126767968665892
G10116_9184	366995	152.29	157.303333333333	1.54653781803043	2.18267138667548	2.19673792562986	-0.142525679932808	0.0284094078726669
G10116_6718	56227	0.02	0.03	0.197467256482118	-1.69897000433602	-1.52287874528034	1.09697406210205	0.634647748277087
G10116_19308	83765	306.46	179.213333333333	184.754137036907	2.48637379724617	2.25337031770155	-0.971007839142054	1.76142016171241e-185
G10116_12127	108353009	0.00666666666666667	0.02	0.0546344855140358	-2.17609125905568	-1.69897000433602	0.83654483345473	0.881790700718753
G10116_8490	619385	39.7666666666667	36.5866666666667	8.84876412544641	1.59951918895068	1.56332284364301	-0.319930185280426	1.41656293647127e-09
G10116_21229	362447	20.3766666666667	14.9666666666667	5.41439966185826	1.30913314107012	1.17512508628366	-0.638428923167348	3.85123782286239e-06
G10116_28443	170933	31.41	38.8333333333333	0.684752561019941	1.4970679363985	1.58920467064237	0.108121642809255	0.206655724001242
G10116_153	299330	0.0866666666666667	0.153333333333333	0.220544326910632	-1.06214790674884	-0.814363423038089	0.573708542207806	0.601804835661383
G10116_19515	362391	5.13333333333333	7.60333333333333	2.98143380255391	0.7103994661168	0.881004030556986	0.366653928337065	0.00104367720336645
G10116_2228	266770	0.0133333333333333	0.0466666666666667	0.33588586896055	-1.8750612633917	-1.33099321904142	1.68371483840229	0.461438823103254
G10116_12298	100362202	2.75333333333333	4.42333333333333	3.82982470392932	0.439858792600719	0.645749668144773	0.484824078325617	0.000147970552728444
G10116_15939	691041	0.153333333333333	3.18333333333333	42.0739980293878	-0.814363423038089	0.502882116864083	4.16222861354586	8.43338584406246e-43
G10116_11185	170699	20.9433333333333	19.8466666666667	7.73237765488503	1.32104580499628	1.29768757559104	-0.278672344518858	1.8519205253289e-08
G10116_5765	311204	9.34333333333333	10.5166666666667	0.0918815959000282	0.970501843040623	1.02187810886049	-0.0306002903368333	0.809316517528812
G10116_28372	100909522	0.263333333333333	0.313333333333333	0.0130436697365696	-0.579494163429222	-0.503993401119964	0.0561557689393739	0.970412384186932
G10116_18792	288589	0.743333333333333	3.53666666666667	24.1665046167076	-0.128816391671502	0.548594129181678	2.04851241646566	6.81546329603962e-25
G10116_12079	108351645	0.223333333333333	0.57	0.840805348954496	-0.651046452018837	-0.244125144327509	1.1600673042449	0.144276185335494
G10116_28048	406163	2.42666666666667	1.79	1.41045353043	0.385010124593375	0.252853030979893	-0.63737662218104	0.0388639080165366
G10116_3620	292766	88.2333333333333	58.57	61.7777357816087	1.94563268658169	1.76767522402796	-0.79009333786452	1.66826184990892e-62
G10116_2078	304988	121.71	184.2	18.0587016523213	2.08532626242399	2.26528962586083	0.39861691649232	8.73571280367511e-19
G10116_4329	315055	1.12666666666667	1.69333333333333	1.72152700414293	0.0517954455579936	0.228742457564256	0.388211440671354	0.0189877277399857
G10116_4524	363675	19.7366666666667	23.8866666666667	0.507340000298978	1.29527380636234	1.37815554911043	0.0842869204195606	0.31092811911398
G10116_23494	498749	10.4266666666667	14.1466666666667	1.75317151029312	1.01814548966815	1.15065412050964	0.240847777713075	0.0176534051994704
G10116_4453	500566	0.17	0.17	0.0603727214971265	-0.769551078621726	-0.769551078621726	0.17703925561047	0.870216429664057
G10116_9160	25551	1.43	0.363333333333333	1.75245394649118	0.155336037465062	-0.439694756779039	-2.17023207707322	0.0176825971780697
G10116_2997	691992	0.09	0.126666666666667	0.0603727214971265	-1.04575749056068	-0.897337658102851	0.211954858615536	0.870216429664057
G10116_16691	684709	0.00333333333333333	0.0166666666666667	0.340688543181788	-2.47712125471966	-1.77815125038364	2.09174594694069	0.456364082783551
G10116_25639	252923	0.403333333333333	0.48	0.0323670026854532	-0.394335884403213	-0.318758762624413	0.0505185707636803	0.92818169077344
G10116_2209	641520	0.136666666666667	0.14	0.0337721290524319	-0.864337397999926	-0.853871964321762	-0.125557423873834	0.925183483208772
G10116_9347	307075	3.53333333333333	4.86666666666667	1.82632033303093	0.548184610545107	0.687231601064775	0.266741833862496	0.0149169373926084
G10116_20397	364853	0.0666666666666667	0.0566666666666667	0.058090558959671	-1.17609125905568	-1.24667233334139	-0.444773456516145	0.874801342884898
G10116_8566	301073	0.02	0.0466666666666667	0.128540042384768	-1.69897000433602	-1.33099321904142	0.872599065149362	0.743806480045942
G10116_13395	294706	0.756666666666667	0.0233333333333333	10.2254579354475	-0.121095397526539	-1.63202321470541	-5.40158575725247	5.95034387339545e-11
G10116_4374	363113	64.04	46.2566666666667	40.6279159619222	1.80645132324726	1.6651743335701	-0.62949864499113	2.35550504138996e-41
G10116_19251	361432	7.87333333333333	0.166666666666667	93.2574385230483	0.896158638557833	-0.778151250383643	-5.77530175539087	5.52791653333196e-94
G10116_7130	498662	2.76	2.89333333333333	0.21814536948119	0.440909082065218	0.461398470456829	-0.116656836008824	0.605138285573971
G10116_7252	102554315	2.4	4.32666666666667	6.8707895628474	0.380211241711606	0.636153437744688	0.643576441941284	1.34651264797264e-07
G10116_6986	94201	101.556666666667	150.456666666667	16.0872831264351	2.00670843784928	2.17741143589398	0.367182553992612	8.17931386240262e-17
G10116_24946	679566	0.01	0	0.0603727214971265	-2	0	-1.08700851818776	0.870216429664057
G10116_29640	691221	14.7533333333333	42.0166666666667	133.423553006654	1.16889015487158	1.6234215952928	1.3096970527264	3.77091717279485e-134
G10116_5374	100365008	0	0.223333333333333	0.693702470221843	0	-0.651046452018837	3.31745812628183	0.202440559895216
G10116_24980	406164	17.7933333333333	23.87	3.44468250559245	1.25025731473183	1.37785241900675	0.223397311817174	0.000359184423292706
G10116_6695	309167	15.3366666666667	15.8933333333333	2.08504567565265	1.18573097854513	1.20121499201252	-0.149708403974165	0.00822156177527179
G10116_28101	192110	0.00333333333333333	0	0.0603727214971265	-2.47712125471966	0	-1.08700851818776	0.870216429664057
G10116_12560	102549491	0.16	0.4	1.42001025120128	-0.795880017344075	-0.397940008672038	1.10314761422512	0.0380180422335876
G10116_21100	299638	16.2566666666667	19.54	0.301003276296366	1.2110315008719	1.29092455938275	0.0720244203429441	0.500030762755091
G10116_5851	100303643	0.383333333333333	1.71333333333333	33.300861943091	-0.416423414366051	0.233841864275612	1.96145255774193	5.0019351511311e-34
G10116_26113	103693393	1.42	0.936666666666667	4.09168334787222	0.152288344383056	-0.0284149348145824	-0.753845258857582	8.0968604105726e-05
G10116_9742	689232	0.163333333333333	0.0833333333333333	0.279213053072631	-0.78692517469115	-1.07918124604762	-1.12558215151972	0.525759279897956
G10116_19088	498909	18.8733333333333	16.1966666666667	5.59845878208723	1.27584861030942	1.20942564434334	-0.419753907117892	2.52081641330412e-06
G10116_5361	100909489	0	0.00666666666666667	0.11067893077517	0	-2.17609125905568	1.7299914164274	0.775034560746544
G10116_105	116595	0.01	3.74	24.7581396022323	-2	0.57287160220048	7.81719050478075	1.74526105552572e-25
G10116_22890	689048	0.01	0.02	0.056949820317314	-2	-1.69897000433602	0.768418404161529	0.877102158294435
G10116_30100	362196	4.17	4.92	0.0566270761017288	0.620136054973757	0.69196510276736	0.040041317937074	0.877754215529064
G10116_26824	287523	11.37	11.4166666666667	1.20580044522508	1.05576046468773	1.05753932110878	-0.194610508161887	0.0622586292782477
G10116_25250	108350921	0.05	0.136666666666667	1.22928544122525	-1.30102999566398	-0.864337397999926	1.32797405745473	0.058981329636228
G10116_15371	292139	0.05	0.00333333333333333	1.23565847042427	-1.30102999566398	-2.47712125471966	-3.60526309175775	0.0581221310814784
G10116_4587	690955	0.946666666666667	0.01	8.63821347650321	-0.0238029146726246	-2	-7.55236350116954	2.30031082670492e-09
G10116_7259	303554	53.48	54.02	4.71156197958659	1.72819139858995	1.73255457985143	-0.18621538050916	1.94284440236049e-05
G10116_28527	308942	44.6766666666667	35.7933333333333	43.298609866334	1.65008076287069	1.55380214490756	-0.520857368603106	5.02794054638512e-44
G10116_4483	314401	0	0	0.0801893407858483	0	0	-1.02220892084961	0.831401223366996
G10116_4571	312192	4.5	4.96333333333333	0.196029416340749	0.653212513775344	0.695773443032513	-0.0596165093602254	0.636752389897908
G10116_22261	307992	15.7166666666667	10.45	53.5152915864523	1.19636044235369	1.01911629044707	-0.790822540630076	3.0528707195777e-54
G10116_23506	287069	36.1466666666667	38.7866666666667	0.953482565258683	1.55806825418879	1.58868245785536	-0.0981204628028848	0.111305707555387
G10116_27228	85272	0.03	0	0.816470888989725	-1.52287874528034	0	-3.56789727120275	0.152591067405445
G10116_5270	298787	36.62	24.8666666666667	24.3754508707009	1.56371833996568	1.39561757275301	-0.756600980412152	4.21258938719964e-25
G10116_22837	299737	5.51	1.32	37.9903522328847	0.741151598851785	0.12057393120585	-2.26166033766531	1.02246339086644e-38
G10116_26071	171449	0	0.0233333333333333	0.0546344855140358	0	-1.63202321470541	0.83654483345473	0.881790700718753
G10116_23576	50690	16.5966666666667	22.8433333333333	5.33667040772766	1.2200208715558	1.35875947709773	0.26064957466448	4.6060600143123e-06
G10116_24228	103690081	0.173333333333333	0.316666666666667	0.185893081939327	-0.761117911084864	-0.499397649430814	0.768192868924497	0.65178883685678
G10116_1476	287606	0.57	10.8733333333333	67.995956031814	-0.244125144327509	1.03636270198459	4.03153699607214	1.00935506850537e-68
G10116_8453	291942	10.3633333333333	11.0633333333333	0.300160335485946	1.01549946732353	1.04388599768894	-0.113577768526365	0.501002236418512
G10116_15883	116656	48.19	50.1366666666667	1.38111598086348	1.68295692630121	1.70015545653892	-0.140851926331813	0.0415799553979963
G10116_26908	316325	12.8366666666667	14.5266666666667	0.0725165138416231	1.10845226390307	1.16216597119058	-0.0226077833422731	0.846220391066621
G10116_8774	362031	14.5466666666667	12.4733333333333	4.11943085527796	1.16276348719664	1.09598252844433	-0.404395452562677	7.59572345774651e-05
G10116_16213	302899	21.3566666666667	15.3233333333333	25.3269149076495	1.3295334692722	1.18535324903065	-0.66850249940912	4.71069615145298e-26
G10116_17855	309031	7.73	8.65	0.127300159619905	0.888179493918325	0.937016107464814	-0.0370721925585108	0.745933033766619
G10116_11611	365265	0.02	0.33	2.3619724704003	-1.69897000433602	-0.481486060122112	3.91947029662012	0.0043453776832
G10116_17107	299285	0.316666666666667	2.48333333333333	38.6671853374837	-0.499397649430814	0.39503501802863	2.7336837866295	2.15186321965528e-39
G10116_18717	360899	13.9366666666667	24.4566666666667	31.0438218995634	1.14415891283075	1.38839726435511	0.664179333079398	9.04020128605522e-32
G10116_18417	689174	2.17	3.12333333333333	1.20251335119039	0.336459733848529	0.494618336168115	0.327204167287841	0.0627316410568444
G10116_11565	24583	0.463333333333333	0.00666666666666667	9.35509958391612	-0.334106454465568	-2.17609125905568	-6.86626414553517	4.41469206662816e-10
G10116_18284	287885	0	0.0566666666666667	0.683259329001473	0	-1.24667233334139	3.31864820834963	0.207367490022082
G10116_27237	292381	0.0366666666666667	0	0.4777528282562	-1.43572856956144	0	-2.98265234913422	0.332848935033801
G10116_19621	170895	25.5533333333333	30.8266666666667	0.267614320609556	1.40744756019867	1.48892656635679	0.0760139478912803	0.539989952916391
G10116_2497	688905	9.11666666666667	10.65	0.104315153329619	0.959836075949787	1.02734960777476	-0.0264008819853023	0.786474863431976
G10116_9086	317398	0.01	0.00666666666666667	0.0801893407858483	-2	-2.17609125905568	-1.02166190443349	0.831401223366996
G10116_2356	298104	3.18333333333333	3.22	0.558560935121738	0.502882116864083	0.507855871695831	-0.1479253400413	0.276337016818993
G10116_5678	100909512	0.386666666666667	0.74	2.22326958449401	-0.412663265492744	-0.130768280269024	0.749547212292997	0.0059804025157247
G10116_7589	307482	7.68333333333333	11.6633333333333	6.10122975083314	0.885549675006004	1.06682268776324	0.402423672202273	7.92082191634516e-07
G10116_27179	102557303	0.00666666666666667	0.0133333333333333	0.056949820317314	-2.17609125905568	-1.8750612633917	0.768479067680417	0.877102158294435
G10116_1229	301348	0.00666666666666667	0.00666666666666667	0.0102610724338066	-2.17609125905568	-2.17609125905568	-0.125225406641932	0.976649939649811
G10116_96	361600	6.26666666666667	6.06666666666667	1.3591709416551	0.797036594544018	0.782950133265413	-0.270904785052157	0.0437349926973315
G10116_24032	286926	1.68	0.326666666666667	10.0565312311886	0.225309281725863	-0.485895179027167	-2.79097910583282	8.77947949421486e-11
G10116_7387	291618	0.00333333333333333	0	0.0603727214971265	-2.47712125471966	0	-1.08700851818776	0.870216429664057
G10116_21318	298700	62.3033333333333	66.5733333333333	0.891655406157709	1.79451128276746	1.82330030266341	-0.101442917421565	0.128334846014457
G10116_21051	83571	17.28	37.54	55.9801733252529	1.23754373814287	1.57449426828533	0.975710627562869	1.04671072646657e-56
G10116_23657	289084	47.6433333333333	37.1866666666667	22.6975060668168	1.67800213899105	1.57038725087435	-0.556701211431788	2.00675305676284e-23
G10116_6563	304020	10.52	25.86	64.9931576986288	1.02201573981772	1.41262852054438	1.07361516691777	1.01587974521188e-65
G10116_1906	81763	685.026666666667	877.456666666667	5.3618869469578	2.83570747800449	2.94322567796722	0.15989852246548	4.34623348097806e-06
G10116_20582	102550650	0.01	0	0.0603727214971265	-2	0	-1.08700851818776	0.870216429664057
G10116_26982	405207	0.03	0	0.137139248974469	-1.52287874528034	0	-1.98173708341271	0.729223659879141
G10116_3645	364785	0.666666666666667	1.28333333333333	2.47006214009384	-0.176091259055681	0.108339474788837	0.671958185781391	0.00338795676818725
G10116_29843	681309	9.65666666666667	10.7933333333333	0.136742933971983	0.984827240484099	1.03315558969769	-0.0397289940271061	0.729889415934348
G10116_28323	60587	0.13	0.0866666666666667	0.196162787479497	-0.886056647693163	-1.06214790674884	-0.778907883381934	0.636556874283177
G10116_20872	688517	12.3366666666667	15.6333333333333	1.3048456316284	1.09119783037545	1.19405158799542	0.140669252950423	0.0495626328049342
G10116_1222	117049	93.8166666666667	66.9366666666667	44.5823642824139	1.97227999827656	1.82566408142604	-0.680418878372426	2.61598781998642e-45
G10116_18308	309692	2.05666666666667	4.00333333333333	22.7521983549352	0.31316390931358	0.602421752683243	0.757679221427198	1.76930068261155e-23
G10116_13129	362264	45.2066666666667	51.93	0.00521073553199003	1.65520248532133	1.71541832259506	-0.000710336231086727	0.98807352897943
G10116_7087	100360518	0.02	0.0133333333333333	0.0722532446134026	-1.69897000433602	-1.8750612633917	-0.709327894812996	0.846733525213928
G10116_9007	78968	35.8366666666667	29.0266666666667	21.9816002030653	1.55432760713972	1.46279716564939	-0.51394555564103	1.04327739364936e-22
G10116_23163	103694635	0.27	0.796666666666667	2.60259576668632	-0.568636235841013	-0.0987233537715246	1.35942575969268	0.00249691773075658
G10116_29996	500129	0.266666666666667	4.46	26.999704730446	-0.574031267727718	0.649334858712142	3.93268477372237	1.00068011444646e-27
G10116_9378	29388	0.286666666666667	0.113333333333333	0.697477894852139	-0.542622803476094	-0.945642337677408	-1.3270877491778	0.20068832357362
G10116_7663	364788	3.40333333333333	5.07333333333333	4.39736772906404	0.531904487367247	0.705293397714891	0.378954488094956	4.00527436428863e-05
G10116_6745	313819	20.0933333333333	12.88	60.6408839854588	1.30305198892293	1.10991586302379	-0.84411712204078	2.28620944460528e-61
G10116_15796	116456	13.3666666666667	11.92	4.09564870101433	1.12602311790052	1.07627625540422	-0.368234522287527	8.02326799756887e-05
G10116_2183	501145	1.15666666666667	1.52666666666667	0.917881682282602	0.0632082200712125	0.183744223284208	0.282515124567446	0.12081429326434
G10116_8129	298317	30.4133333333333	24.85	12.4117784166032	1.48306402188495	1.39532639306935	-0.49081791939513	3.87455279850023e-13
G10116_8266	306808	2.87666666666667	3.63	0.466219368571656	0.458889540995548	0.559906625036112	0.170633367977865	0.341806747254123
G10116_20322	288611	3.67666666666667	4.45666666666667	0.202596209688688	0.565454257720528	0.649010152542322	0.0941044723376524	0.627196737075544
G10116_9187	501105	0.04	0.04	0.056949820317314	-1.39794000867204	-1.39794000867204	-0.34755784842594	0.877102158294435
G10116_28857	685433	3.80666666666667	0.36	25.2123283967239	0.580544849190167	-0.443697499232713	-3.60060819229337	6.13298077451253e-26
G10116_6861	24316	0.0433333333333333	0.0566666666666667	0.0546344855140358	-1.36317790241283	-1.24667233334139	0.223068873555408	0.881790700718753
G10116_20930	309945	19.7466666666667	20.22	2.458349839863	1.29549379512951	1.30578115125498	-0.180967157277428	0.00348056829755646
G10116_6514	309775	0.03	0.0433333333333333	0.157206646401846	-1.52287874528034	-1.36317790241283	0.871766512845181	0.696295123486404
G10116_18175	362403	1.43666666666667	1.75333333333333	0.0942582886250675	0.15735601544107	0.243864489434076	0.088124821088278	0.804899599645446
G10116_10715	291159	1.02333333333333	0.913333333333333	0.155264667918477	0.0100171207575227	-0.0393706918992746	-0.447729320462524	0.699415627942451
G10116_9126	54248	0.01	0.06	1.81465653019654	-2	-1.22184874961636	3.04470779799198	0.0153229882940176
G10116_5454	116545	4.29	7.45666666666667	11.717762439641	0.632457292184724	0.872544729376967	0.605934933593837	1.91530331507907e-12
G10116_12521	685645	0	0.00666666666666667	0.0546344855140358	0	-2.17609125905568	0.83654483345473	0.881790700718753
G10116_5914	100270678	0.536666666666667	0.6	0.047578687777591	-0.270295378687813	-0.221848749616356	-0.0516712566675132	0.896233786847389
G10116_17321	83588	0.0433333333333333	0.00666666666666667	0.787038931240211	-1.36317790241283	-2.17609125905568	-3.02142264805181	0.163290556360716
G10116_1804	299800	16.2233333333333	15.52	2.32436866476968	1.21014009152384	1.19089171692217	-0.252242677934023	0.00473839580595099
G10116_22500	298182	0.08	0.0133333333333333	1.27347729761046	-1.09691001300806	-1.8750612633917	-3.12451884258918	0.0532749072617991
G10116_4564	311919	10.0666666666667	12.2666666666667	0.439515378174872	1.00288568823749	1.08872656395386	0.0764138692300105	0.36348343353113
G10116_29666	299507	21.66	18.54	9.30436582494051	1.3356584522893	1.26810972980848	-0.424121259655859	4.96174196484421e-10
G10116_14776	445271	0.0366666666666667	0.01	0.692446906897914	-1.43572856956144	-2	-2.12483906317691	0.203026670760647
G10116_25865	408245	0	0.06	0.207766720367005	0	-1.22184874961636	2.31494355660001	0.619773894878193
G10116_18400	360858	0.00666666666666667	0.0166666666666667	0.056949820317314	-2.17609125905568	-1.77815125038364	0.775214114396281	0.877102158294435
G10116_19685	108348058	1.98	0.636666666666667	0.125125691013157	0.296665190261531	-0.196087887471935	-1.85018749182737	0.749677210662638
G10116_458	171093	0.01	0.03	0.547256896695103	-2	-1.52287874528034	1.46062111178494	0.283624082053088
G10116_3947	289014	24.2433333333333	28.9566666666667	0.290347958112535	1.38459233285177	1.46174856679332	0.0530533955301321	0.512450642394082
G10116_15384	313974	25.71	35.0933333333333	5.08467330067609	1.41010207664286	1.54522462155022	0.234171349680736	8.22861417147136e-06
G10116_23295	84358	0.4	0.873333333333333	0.96348867262025	-0.397940008672038	-0.0588199633999172	0.916840694444375	0.108770550707425
G10116_24400	289501	0.02	0.0166666666666667	0.0603727214971265	-1.69897000433602	-1.77815125038364	-0.388954649206237	0.870216429664057
G10116_8219	690961	13.8666666666667	17.4633333333333	0.941559461814521	1.14197207590708	1.24212714372828	0.128333117217701	0.114403823208332
G10116_2586	100910795	3.27666666666667	6.20333333333333	6.8507715708655	0.515432263112473	0.792625118411104	0.749076518780836	1.4100302476246e-07
G10116_24450	100912656	0.493333333333333	1.13333333333333	2.58729872693261	-0.306859539324705	0.0543576623225914	1.0042454932688	0.00258643324009759
G10116_10935	500286	0.0266666666666667	0	0.426506888474441	-1.57403126772772	0	-2.98201654310339	0.374535606367913
G10116_10279	114212	1.96666666666667	4.45333333333333	10.097024266674	0.293730756922482	0.648685203419864	1.08035722470396	7.9978956465137e-11
G10116_24937	302366	0	0.0266666666666667	0.124613638722416	0	-1.57403126772772	1.7337137854176	0.750561634343184
G10116_1987	102548693	3.31333333333333	6.69	10.8099378955324	0.52026512967765	0.825426117767823	0.825963574689436	1.54903811679793e-11
G10116_24964	303206	11.5233333333333	11.62	2.5163938886282	1.06157812482274	1.06520612805431	-0.189118931105784	0.0030451319176278
G10116_28622	316098	9.65333333333333	9.89333333333333	0.477623870511948	0.984677302805447	0.995342641887327	-0.161046469991296	0.332947784600214
G10116_15242	288621	40.95	47.95	0.0973470461765008	1.61225390609644	1.68078861150668	0.0307151736662183	0.799195360077873
G10116_19871	116663	37.56	7.87666666666667	300	1.57472558359407	0.896342466912707	-2.4538314047475	0
G10116_9199	297998	31.0433333333333	52.2633333333333	11.5358134214448	1.49196834823526	1.71819710539335	0.555275454017279	2.91196786862965e-12
G10116_2206	114507	0.413333333333333	0.203333333333333	1.65847879248115	-0.383699569557428	-0.691791419708896	-1.24292882680018	0.0219543815441459
G10116_16293	24567	25.09	56.4366666666667	12.9859538722317	1.39950066131461	1.7515613549933	0.983646426570016	1.03287110438949e-13
G10116_1716	363471	1.18666666666667	2.64	2.021930864308	0.074328743253214	0.421603926869831	0.909538969284662	0.00950756133252607
G10116_13166	83792	254.54	304.29	0.895387683085828	2.40575603977396	2.48328768020509	0.0564707798196907	0.127236676608057
G10116_7026	298693	1.54	4.09333333333333	2.88791060387723	0.187520720836463	0.612077112085486	1.1094309040142	0.00129446226896296
G10116_14546	298545	1.85333333333333	1.60666666666667	1.16271094887807	0.267953536862394	0.205925783519188	-0.407990057551809	0.0687525880797516
G10116_10652	303413	0	0.00666666666666667	0.0546344855140358	0	-2.17609125905568	0.83654483345473	0.881790700718753
G10116_25730	102551014	2.24	4.32333333333333	1.98331857334887	0.350248018334163	0.635818721364417	0.751714533317091	0.0103915762017082
G10116_8802	366064	0.0733333333333333	0.356666666666667	5.52960150303896	-1.13469857389746	-0.447737477034452	2.07017951319788	2.95391841979988e-06
G10116_22961	307449	0.0533333333333333	0.343333333333333	0.826719138224864	-1.27300127206374	-0.464284030014491	2.57525659275318	0.149032457115418
G10116_21534	360550	31.4766666666667	27.77	8.32695663286439	1.4979887349665	1.44357587975026	-0.373163374462882	4.71024358901964e-09
G10116_10128	500393	3.30666666666667	0.75	37.9680259620767	0.519390417434517	-0.1249387366083	-2.34580826668579	1.07640086458028e-38
G10116_5615	299186	0.0366666666666667	0.0133333333333333	0.278469157090991	-1.43572856956144	-1.8750612633917	-2.0233856660727	0.52666061617195
G10116_9374	116563	204.263333333333	242.096666666667	0.581964702218518	2.31019041479611	2.3839888098538	0.0458542995554223	0.261839581268984
G10116_86	295518	0.01	0.04	0.558454605082263	-2	-1.39794000867204	2.57871140973004	0.276404681789178
G10116_13241	170844	9.34	8.12	7.0687275899166	0.970346876230093	0.909556029241175	-0.400153817291583	8.53635386700315e-08
G10116_4641	60466	30.64	36.92	0.469306654050487	1.48628876096057	1.56726169235387	0.0678725035782815	0.339385548832982
G10116_27169	50663	212.443333333333	166.873333333333	27.7775253688572	2.32724310708016	2.22238694116407	-0.544664082311401	1.66907030736998e-28
G10116_4839	300361	59.8333333333333	62.08	1.95021489380456	1.77694319819468	1.79295170825013	-0.185473474011988	0.0112146340425838
G10116_15039	501046	0.426666666666667	0.323333333333333	0.396643707675394	-0.369911285071794	-0.490349520453418	-0.581602464251897	0.401195720972507
G10116_5788	499758	6.42666666666667	8.73666666666667	1.29480877373249	0.80798577484715	0.941345766226938	0.235835516986464	0.0507213992917324
G10116_22543	64015	0.506666666666667	12.7933333333333	83.9202881150644	-0.29527766677489	1.10698371567979	4.45582589020594	1.20146710553424e-84
G10116_13891	29156	27.65	29.18	0.410065416628407	1.44169513564072	1.46508528755743	-0.117571113524713	0.388986548566959
G10116_24005	294930	11.5166666666667	6.22	26.6910976777567	1.06132679699056	0.793790384690819	-1.08910242201002	2.03658397534738e-27
G10116_22326	312046	4.47333333333333	8.43	7.63760696535542	0.65063126111331	0.925827574624742	0.714392939018303	2.30352555513311e-08
G10116_22551	100364335	79.1033333333333	69.6266666666667	17.2167035171037	1.8981947846073	1.84277560409523	-0.391210754489905	6.07150676001121e-18
G10116_12279	296957	9.86	13.22	1.46468234454148	0.993876914941211	1.12123145514962	0.223680755671009	0.0343018588461697
G10116_8883	29201	0.51	2.94333333333333	12.0859903251241	-0.292429823902064	0.468839448857906	2.2951347172056	8.20369819689361e-13
G10116_2695	306451	0.166666666666667	0.363333333333333	3.52483809192508	-0.778151250383643	-0.439694756779039	0.940876219549406	0.000298649579830117
G10116_28585	361844	6.36	13.7033333333333	18.113091326867	0.803457115648414	1.13682622206069	0.909529704185476	7.70741374450078e-19
G10116_35	680068	0	0.1	1.28209153902642	0	-1	4.05418549298873	0.0522286091815602
G10116_873	361836	6.64333333333333	7.56	0.039607729809367	0.822386043980825	0.878521795501206	-0.0143950972061273	0.912834972053283
G10116_121	362740	8.18333333333333	11.8366666666667	2.25923468211668	0.912930241739325	1.07322941758195	0.335116284828402	0.00550510133802129
G10116_22250	291676	8.11	11.4466666666667	0.905308893095743	0.909020854211156	1.05867903610524	0.307265092012098	0.124362976218435
G10116_8859	287835	41.0966666666667	51.4833333333333	1.05089724205767	1.61380659786195	1.71166665791781	0.126698729968944	0.0889411535654211
G10116_15008	315039	30.43	103.456666666667	139.857918747125	1.48330195235817	2.01475848150015	1.57047922970799	1.38701530359075e-140
G10116_7168	114592	7.57666666666667	17.3	23.9266531025684	0.879478181005308	1.2380461031288	0.990711057085586	1.18398690051155e-24
G10116_8840	140473	0.143333333333333	0.1	0.429138543554054	-0.843652799140077	-1	-0.804717205224679	0.37227292914757
G10116_27704	296883	21.2433333333333	28.9166666666667	1.34011091477992	1.3272226637602	1.46114822874325	0.252342570516483	0.0456971468438945
G10116_7628	301130	30.4733333333333	30.1366666666667	2.71679749699181	1.48391996223365	1.47909521452373	-0.173376311194037	0.00191956358692183
G10116_14198	361288	19.0166666666667	14.9166666666667	7.59371051636544	1.27913439403457	1.17367178493227	-0.540608800551358	2.54852843545317e-08
G10116_13422	314548	6.72333333333333	8.79	0.882599483613818	0.827584643493103	0.943988875073772	0.185168206401572	0.131038983765672
G10116_30124	108348233	0.02	0.133333333333333	3.09756212639023	-1.69897000433602	-0.875061263391701	2.58719344423708	0.00079879966416341
G10116_15265	362018	0.0133333333333333	0	0.426298775183804	-1.8750612633917	0	-2.9808294389861	0.374715126300818
G10116_6266	360677	37.4466666666667	39.83	0.667213712275785	1.57341316482046	1.60021030640933	-0.105712850968416	0.21517226314615
G10116_21056	100910438	8.01666666666667	8.79333333333333	0.142907858516027	0.903993825990188	0.944153536490684	-0.0656982404159666	0.71960163508781
G10116_8692	64459	2.05	3.95	4.43054083710915	0.311753861055754	0.59659709562646	0.742677283619478	3.71072835532742e-05
G10116_14504	686042	0	0.01	0.0546344855140358	0	-2	0.83654483345473	0.881790700718753
G10116_27993	65133	0.16	0.213333333333333	0.0731571583816303	-0.795880017344075	-0.670941280735776	0.237082397490433	0.84497301898049
G10116_15367	84588	0.0133333333333333	0.03	0.092636540149364	-1.8750612633917	-1.52287874528034	0.879357657669632	0.807910885784189
G10116_5619	500573	4.34	6.66666666666667	3.11549364959559	0.637489729512511	0.823908740944319	0.397245813594637	0.000766489747959358
G10116_26597	100362347	8.01	10.2066666666667	1.44344655442639	0.903632516084238	1.00888393164258	0.148371032433202	0.0360208075946892
G10116_26553	29484	0.02	0.00666666666666667	0.177122068941614	-1.69897000433602	-2.17609125905568	-1.60648722327978	0.665086191408005
G10116_10308	64192	17.51	27.9333333333333	6.66937238639049	1.24328614608345	1.44612276391061	0.47553450982484	2.1410539642038e-07
G10116_1579	317241	2.00666666666667	1.28666666666667	1.33924241699833	0.302475236538163	0.109466049952094	-0.822024353017317	0.0457886229792928
G10116_19518	304104	2.86	3.33666666666667	0.0573577538496445	0.456366033129043	0.523312822759657	0.0233434566008237	0.876278681579043
G10116_9169	311857	25.0966666666667	29.69	0.284706449700139	1.399616042421	1.47261019759604	0.0416252874626678	0.519150827148791
G10116_10519	297428	137.13	130.326666666667	16.7494342228027	2.13713247600899	2.11503328755653	-0.270578135368723	1.78059757345631e-17
G10116_443	312492	19.36	11.15	98.4966114883352	1.28690535297237	1.04727486738418	-1.00063946147408	3.18704731936091e-99
G10116_15293	289508	11.6733333333333	17.1133333333333	3.84345618536495	1.06719488702776	1.23333460961576	0.353194299345926	0.000143398237883186
G10116_485	314330	6.03666666666667	5.9	1.81338568222521	0.780797195594396	0.770852011642144	-0.233588417945224	0.0153678926360735
G10116_3804	499807	4.4	6.13666666666667	3.02929929426367	0.643452676486187	0.787932533784352	0.256732121915269	0.000934761260924571
G10116_18310	294691	2.03333333333333	0.943333333333333	18.5930063473232	0.308208580291104	-0.0253348191953723	-1.30929149475538	2.5526639945614e-19
G10116_6946	360673	6.46333333333333	9.99666666666667	5.08608674061345	0.810456554359043	0.999855211039865	0.430846929537825	8.20187713810333e-06
G10116_23704	292843	0	0.01	0.0546344855140358	0	-2	0.83654483345473	0.881790700718753
G10116_8078	360564	79.2166666666667	74.0866666666667	8.00551717182733	1.89881656391111	1.86974005529207	-0.296266021530498	9.87376594505726e-09
G10116_10440	54241	146.546666666667	113.56	57.8329833333528	2.16597594447533	2.05522538385382	-0.569310864779372	1.46898265078877e-58
G10116_28975	117254	692.776666666667	389.796666666667	155.964122628041	2.8405932518318	2.59083812094255	-1.0257584448646	1.08611890215561e-156
G10116_26837	500686	0.113333333333333	0.133333333333333	0.0207951572529206	-0.945642337677408	-0.875061263391701	0.044503617549721	0.953245673348599
G10116_19748	314128	2.75	3.24666666666667	0.037874880023601	0.439332693830263	0.511437702158953	0.0346078158685395	0.916484490715972
G10116_9286	108349551	0.5	0.47	0.191813620630897	-0.301029995663981	-0.327902142064283	-0.295238126967625	0.642963588742535
G10116_7961	305171	3.45333333333333	4.14333333333333	0.193754792334623	0.538238500689551	0.617349873921982	0.0735296471743064	0.640096139125799
G10116_2775	302377	1.53333333333333	1.68333333333333	0.134361465745139	0.185636576961911	0.226170123398998	-0.103838738753913	0.733902782464954
G10116_8372	685229	0.07	0.04	0.209409303778892	-1.15490195998574	-1.39794000867204	-1.12521509167244	0.617434220774625
G10116_1435	365946	1.70666666666667	1.04333333333333	3.24954329652349	0.232148706256169	0.0184230828267846	-0.9152668198244	0.000562932993594472
G10116_5490	303700	4.58333333333333	4.88666666666667	0.385145242191546	0.661181443446619	0.689012715585447	-0.108133411688924	0.411959723334637
G10116_21500	364405	188.013333333333	287.363333333333	37.0750125875692	2.27418864919858	2.4584313527095	0.411368177696194	8.41370755044597e-38
G10116_9579	295449	0.01	0.0433333333333333	0.418312943968587	-2	-1.36317790241283	1.87475899744212	0.381669148528411
G10116_6382	306840	25.7666666666667	27.5666666666667	0.354122353571273	1.41105823919866	1.44038425483288	-0.0734728178407143	0.44246369972047
G10116_2368	691920	3.74	10.9166666666667	117.521451006687	0.57287160220048	1.03809004960814	1.29885432918288	3.00987869796636e-118
G10116_14563	687992	0.00666666666666667	0.17	2.18131738280152	-2.17609125905568	-0.769551078621726	4.35538103423697	0.00658692346343061
G10116_403	309454	1.70666666666667	5.90666666666667	23.1949404567888	0.232148706256169	0.77134246283137	1.58864848731673	6.3835100022657e-24
G10116_12104	313024	36.36	42.97	0.261756233836146	1.56062387454993	1.6331653536839	0.0329604193184115	0.547323084945666
G10116_7788	63994	24.54	31.16	4.2516565663388	1.38987455839099	1.49359744900053	0.200211704213048	5.60200424603945e-05
G10116_4436	108349832	0.116666666666667	0.0233333333333333	0.341525712363186	-0.933053210369385	-1.63202321470541	-2.34067345670765	0.455485218408725
G10116_15650	102555809	0.0233333333333333	0.0666666666666667	0.409019905621031	-1.63202321470541	-1.17609125905568	1.8744337963747	0.389924114334497
G10116_4235	295229	32.9966666666667	43.3533333333333	1.31532847964579	1.51847006953269	1.63702249495222	0.195582117749822	0.0483806301138027
G10116_2515	287371	1.86666666666667	1.42666666666667	1.55607246027178	0.271066772286539	0.154322514293511	-0.540277243348499	0.0277924952256973
G10116_2567	60669	0.926666666666667	1.07666666666667	0.0728305693635875	-0.033076458801586	0.0320812676114418	0.0785673619495884	0.845608676826655
G10116_26001	363782	0	0.0533333333333333	3.5637647402463	0	-1.27300127206374	5.59056888594995	0.000273045648583502
G10116_28488	192228	4.84666666666667	9.21333333333333	6.44750705614115	0.685443151803357	0.964416783982498	0.726401070952989	3.56855951267334e-07
G10116_15912	293113	18.65	13.87	6.41692310365586	1.27067883614471	1.14207646107328	-0.555437515151919	3.82892532410911e-07
G10116_23638	100912108	117.66	150.49	2.20315450856617	2.07062884405143	2.17750764219492	0.162040136350683	0.00626390974459442
G10116_15353	499265	0.0433333333333333	0.0166666666666667	0.136742933971983	-1.36317790241283	-1.77815125038364	1.35341096411544	0.729889415934348
G10116_20726	360912	1.49666666666667	2.55333333333333	2.76959619510799	0.175125086283662	0.407107514912941	0.534844600573124	0.00169982340544007
G10116_24407	308993	8.26666666666667	10.6966666666667	0.952431901853586	0.917330426106554	1.02924846237584	0.171164792916749	0.11157530897021
G10116_12556	29235	0.0966666666666667	0.02	0.906495707006983	-1.01472325682071	-1.69897000433602	-2.70931281594474	0.124023588476735
G10116_4892	288978	4.47	4.10333333333333	0.0727134889190822	0.650307523131936	0.613136798211653	-0.0711696810280314	0.845836673244403
G10116_19026	361171	58.1533333333333	58.13	3.84787535591655	1.76457461342015	1.76440032295639	-0.189621217161773	0.00014194648547687
G10116_3175	309159	14.6166666666667	11.18	14.7894623103667	1.1648483429824	1.0484418035504	-0.596871502259209	1.62381926522953e-15
G10116_11937	302489	42.98	20.7266666666667	155.061663710878	1.63326641115542	1.31652946298751	-1.25215910672372	8.6763345407138e-156
G10116_3433	308850	0.456666666666667	0.683333333333333	0.290417729682784	-0.340400687563255	-0.165367393663908	0.253617649858094	0.51236832126045
G10116_28015	103689950	21.7866666666667	19.06	12.2969535384226	1.3381907888047	1.28012289630231	-0.394103817732941	5.04715289993087e-13
G10116_16112	304663	0.133333333333333	0.26	0.341254051633376	-0.875061263391701	-0.585026652029182	0.768293967284175	0.455770223538477
G10116_11313	306490	0.203333333333333	0.17	0.105815364836354	-0.691791419708896	-0.769551078621726	-0.240538247523261	0.783762779424671
G10116_3089	295930	20.05	34.0833333333333	13.5385834630335	1.3021143769562	1.53254206195972	0.55412426774742	2.89345369756569e-14
G10116_16805	170943	7.05	8.62666666666667	0.341019780267766	0.848189116991399	0.935843017277	0.101762633400966	0.456016145881069
G10116_9747	292101	6.80666666666667	6.15333333333333	2.47814892828109	0.832934483031229	0.789110441970231	-0.265439199064276	0.00332545497223866
G10116_20559	684050	166.373333333333	0.546666666666667	300	2.22108371790264	-0.262277406671964	-8.44742922382912	0
G10116_22782	293953	3.00666666666667	3.77	0.429762534280741	0.47808528282228	0.576341350205793	0.125619486242367	0.371738434546586
G10116_19458	294210	0.216666666666667	0.0766666666666667	1.40730379788597	-0.664207898076806	-1.11539341870207	-1.67315086943961	0.0391467941463465
G10116_12010	100360638	3.04666666666667	5.57666666666667	11.6961489597748	0.483824941014169	0.746374686242732	0.672910217691934	2.01303367587061e-12
G10116_13697	362376	0.493333333333333	0.166666666666667	5.53282815869693	-0.306859539324705	-0.778151250383643	-1.7545716443033	2.93205316827534e-06
G10116_213	498944	0.03	0.116666666666667	0.780544730451659	-1.52287874528034	-0.933053210369385	1.80094407854075	0.165750661205106
G10116_6528	305556	6.2	21.0166666666667	121.700613499803	0.792391689498254	1.32256383618944	1.56308466272453	1.99244572646337e-122
G10116_4336	116675	15.3666666666667	22.68	7.17463018128367	1.18657967066999	1.35564305022087	0.359588586083926	6.68913280905324e-08
G10116_1859	362510	3.28666666666667	8.85666666666667	26.0831344768139	0.516755660221549	0.947270299690615	1.23662184819848	8.25782211224757e-27
G10116_25827	688848	0.0333333333333333	0	0.155041234039046	-1.47712125471966	0	-1.98412065313573	0.699775552739676
G10116_11391	691631	14.7833333333333	19.75	4.27181325962455	1.16977236944808	1.29556709996248	0.216575821019554	5.34794263800582e-05
G10116_9068	295635	0.01	0.01	0.0102610724338066	-2	-2	-0.125225409528761	0.976649939649811
G10116_479	361201	18.2533333333333	17.7466666666667	3.3699364607897	1.26134218474229	1.24911679208298	-0.241898141946921	0.000426641933844239
G10116_1402	309528	0	0.00666666666666667	0.0546344855140358	0	-2.17609125905568	0.83654483345473	0.881790700718753
G10116_3075	246331	7.19	35.23	300	0.856728890382883	1.54691264318124	2.08244944256849	0
G10116_3146	360595	22.7766666666667	30.58	5.47432602684535	1.35749016600303	1.4854374810763	0.224321731536169	3.35485669067016e-06
G10116_9687	307403	0.133333333333333	0.04	1.52231057862873	-0.875061263391701	-1.39794000867204	-1.87544788291827	0.030039273245921
G10116_20608	310803	14.34	18.8533333333333	2.52287062598942	1.15654915133178	1.27538814606918	0.233960493621589	0.00300005608659899
G10116_21045	113958	37.89	28.6666666666667	12.4032868425689	1.57852460527499	1.45737719652391	-0.600071343925702	3.95105574767934e-13
G10116_10435	108348476	0.00666666666666667	0.0133333333333333	0.0102610724338066	-2.17609125905568	-1.8750612633917	-0.125225409528761	0.976649939649811
G10116_21437	501103	38.77	39.8733333333333	1.77470136479756	1.58849580100721	1.60068254335643	-0.158935014845635	0.016799588161009
G10116_396	312793	2.79666666666667	1.57	3.90951333754043	0.446640706109038	0.195899652409234	-1.04264431016503	0.000123164816022839
G10116_22160	100910434	0.0433333333333333	0.153333333333333	1.52231057862873	-1.36317790241283	-0.814363423038089	1.69868517839927	0.030039273245921
G10116_15634	83581	4.99333333333333	4.56333333333333	4.00032843096746	0.698390558643785	0.659282193414327	-0.32733006323943	9.99244045627839e-05
G10116_23815	362085	0.0233333333333333	0.01	0.0801893407858483	-1.63202321470541	-2	-1.01957586634391	0.831401223366996
G10116_27315	171452	2.71666666666667	7.72333333333333	10.8096339205519	0.434036354020315	0.887804779070313	1.31087514363869	1.55012271187466e-11
G10116_8009	100362083	1.69	2.76333333333333	2.34064420139427	0.227886704613674	0.441433275830611	0.604098878604037	0.00456410680272405
G10116_20171	368084	12.2833333333333	11.35	1.77546842933844	1.08931623747541	1.05499586152914	-0.312285783372195	0.0167699423896277
G10116_590	100911196	7.21333333333333	9.30666666666667	0.919307911002605	0.858136001714869	0.968794159231461	0.133611254168079	0.120418188318781
G10116_18887	361126	5.26333333333333	6.28333333333333	0.658786306775088	0.721260875288631	0.798190099822149	0.112235507009232	0.219388416357045
G10116_7291	304289	5.73666666666667	4.67333333333333	4.9720352841104	0.758659615607898	0.669626758910977	-0.489789377305501	1.06650946950401e-05
G10116_15680	498945	3.64666666666667	7.00666666666667	8.26472372867476	0.56189606727775	0.845511456972561	0.702703215507903	5.43596023741903e-09
G10116_6621	304714	28.5033333333333	20.3933333333333	30.4765427982124	1.45489565171454	1.309488217929	-0.698966230897525	3.33777610921229e-31
G10116_2940	361857	9.13666666666667	20.3433333333333	53.6363965238818	0.960787780819836	1.30842211523693	1.05331227959721	2.30995476911093e-54
G10116_16833	291996	26.2366666666667	41.3866666666667	12.0289369326914	1.41890865767657	1.61686044919445	0.458789540314411	9.35541521606992e-13
G10116_24201	102555083	0.37	0.813333333333333	2.30061036871293	-0.431798275933005	-0.0897314283809332	0.940347987379646	0.00500483346854783
G10116_4063	29633	28.19	22.47	27.8786739993105	1.4500950758716	1.35160307241913	-0.503082004456142	1.32228782960621e-28
G10116_27550	24188	0.0133333333333333	0.0133333333333333	0.0102610724338066	-1.8750612633917	-1.8750612633917	-0.13042393874359	0.976649939649811
G10116_9327	171335	363.953333333333	342.783333333333	8.58976232969663	2.56104570129987	2.53501969768135	-0.276555920459556	2.57180283250735e-09
G10116_11009	102551846	1.81333333333333	2.57333333333333	1.02270017053891	0.258477644978517	0.410496045616073	0.303564056286118	0.09490734612139
G10116_11930	24816	0.483333333333333	4.39333333333333	32.9811687186842	-0.315753252484688	0.642794155538328	2.99163265159946	1.04431443560106e-33
G10116_3685	362287	2.70333333333333	1.21666666666667	9.73391013864039	0.431899599491493	0.0851716097368134	-1.26503472171249	1.84539721714106e-10
G10116_8073	361223	0.12	0.12	0.121880421752326	-0.920818753952375	-0.920818753952375	-0.29049377195756	0.755300162697682
G10116_13948	309387	3.77333333333333	0.603333333333333	75.3938829444012	0.57672517213259	-0.219442679850478	-2.64801396662436	4.03754202365875e-76
G10116_179	353304	15.3433333333333	17.0133333333333	0.183292036072271	1.18591972017431	1.23078941099344	-0.0548794495933237	0.655704197665845
G10116_18898	65169	57.1166666666667	55.4833333333333	4.89034602311491	1.75676285404622	1.74416254477302	-0.231191597367994	1.28722355065554e-05
G10116_9310	25431	0.646666666666667	0.0333333333333333	4.70946024255232	-0.189319524789436	-1.47712125471966	-5.14752077600556	1.95226944618671e-05
G10116_3163	24586	96.71	30.94	300	1.98547138328959	1.49052030936335	-1.83463779292682	0
G10116_4048	500668	0.936666666666667	0.763333333333333	1.20960169135473	-0.0284149348145824	-0.117285772379775	-0.492713269209818	0.0617160764925595
G10116_23950	102549509	0	0.0333333333333333	0.358114882794863	0	-1.47712125471966	2.73002970630241	0.438414709726592
G10116_6056	170724	93.63	106.02	0.095239105457789	1.97141502338499	2.02538779989041	-0.0184457738318147	0.803083854070128
G10116_18015	502533	0.0133333333333333	0	0.155041234039046	-1.8750612633917	0	-1.98350743185689	0.699775552739676
G10116_8289	60427	21.71	53.8966666666667	92.8498997974122	1.33665982345442	1.73156190631775	1.11104352554944	1.41286348992685e-93
G10116_19628	305544	14.23	13.63	3.41781507797143	1.15320490008428	1.13449585583467	-0.236042582028056	0.000382106936845498
G10116_23687	282838	77.2066666666667	128.673333333333	42.1846416334971	1.88765480255776	2.10948855167391	0.537250175983132	6.53669718393399e-43
G10116_18692	287042	21.5966666666667	17.52	7.41704542942104	1.33438672522566	1.24353410183206	-0.499712006190458	3.82784699987736e-08
G10116_2141	171563	8.63333333333333	5.81	41.6352113320788	0.936178509361589	0.764176132390331	-0.799446606430841	2.31626725666211e-42
G10116_13974	29440	0.06	0.0666666666666667	0.0324062718639975	-1.22184874961636	-1.17609125905568	-0.125929059478	0.928097767798967
G10116_15547	365552	0.0266666666666667	0.0266666666666667	0.0123892668878011	-1.57403126772772	-1.57403126772772	-0.124855480346758	0.971875721486799
G10116_8271	79435	0.893333333333333	0.743333333333333	0.411969441467661	-0.0489864606908738	-0.128816391671502	-0.461424150190955	0.387284894730471
G10116_9919	296300	1.58	2.2	0.750813243608624	0.198657086954423	0.342422680822206	0.275154585544861	0.177495258632019
G10116_9470	287477	32.08	20.61	9.94230893152369	1.50623435961213	1.31407799177921	-0.802219277551831	1.14206564751692e-10
G10116_2358	100911769	0.0466666666666667	0.0966666666666667	0.581998322549305	-1.33099321904142	-1.01472325682071	0.914043167502193	0.26181931208996
G10116_8044	685867	911.413333333333	893.18	11.8738270707128	2.95971537771443	2.95093898982833	-0.226985378403363	1.3371278340019e-12
G10116_1301	289038	0.0233333333333333	0.0266666666666667	0.0122198254162469	-1.63202321470541	-1.57403126772772	-0.122925713111641	0.972254976089193
G10116_17685	29192	21.77	28.1233333333333	12.5154461817715	1.33785842904109	1.44906679438754	0.363077572153448	3.05178418601223e-13
G10116_3183	363555	0.953333333333333	1.71	1.37012807879205	-0.0207552215906196	0.232996110392154	0.646053183208983	0.042645373379587
G10116_3069	297383	4.88	5.65333333333333	0.0382359568178561	0.688419822002711	0.752304593201032	0.0203132577627575	0.915722832974155
G10116_8145	306575	39.19	36.7766666666667	6.33873577775919	1.5931752634781	1.56557236345898	-0.292018953320678	4.5842070238426e-07
G10116_1850	304401	1.32333333333333	1.39666666666667	0.136073245028418	0.121669252043451	0.145092768246634	-0.125507060159047	0.73101578514656
G10116_7506	29647	9.32	15.1966666666667	11.7469131976103	0.969415912353981	1.1817483374823	0.504589012177867	1.7909637779957e-12
G10116_22330	368178	7.98333333333333	3.02333333333333	15.3183694633194	0.902184263030919	0.480486032340432	-1.52221090051364	4.80430462396038e-16
G10116_2406	365699	2.44666666666667	5.64666666666667	13.1395607591784	0.388574805196409	0.751792151275026	0.989595452541456	7.25169017543567e-14
G10116_19668	303333	7.98	9.81	1.52357720287972	0.902002891350729	0.991669007379948	0.211269383039778	0.0299517910349263
G10116_4614	313755	0	0.00666666666666667	0.0546344855140358	0	-2.17609125905568	0.83654483345473	0.881790700718753
G10116_27390	300710	9.83666666666667	8.65666666666667	5.11328126566323	0.992847954780297	0.93735069490964	-0.3851588155331	7.70404364225572e-06
G10116_1027	100158232	5	8.17	7.31280837565014	0.698970004336019	0.912222056532415	0.504759132350669	4.86621871164998e-08
G10116_2527	293058	14.45	15.1133333333333	0.377558444570751	1.15986784709257	1.17936026107083	-0.130702747077488	0.419219577001822
G10116_14476	81745	14.8233333333333	13.7533333333333	5.74380851254095	1.17094587472927	1.13840796891747	-0.257073744687273	1.80381289581944e-06
G10116_19033	308022	0.37	0	6.01396669545961	-0.431798275933005	0	-6.73763681889729	9.68352112985298e-07
G10116_18705	29415	20.7166666666667	45.02	69.735986342261	1.316319878258	1.6534054906645	0.919470701125224	1.83659609990949e-70
G10116_14552	310855	3.63666666666667	4.99	1.28862681327587	0.56070349586868	0.69810054562339	0.260497461590444	0.0514485556140371
G10116_11450	500005	38.9266666666667	35.0466666666667	9.94803646236177	1.59024721619561	1.54464671796274	-0.349557267891559	1.12710282325279e-10
G10116_5524	25473	57.6566666666667	110.07	55.6199274347082	1.76084953069667	2.04166896647561	0.731472300796056	2.3992337681243e-56
G10116_1888	314743	5.87333333333333	4.82666666666667	5.11783887235311	0.768884649356366	0.683647307141466	-0.436324181092378	7.62361801504698e-06
G10116_18765	301131	1.17333333333333	1.97	1.49082852458862	0.0694214087584673	0.294466226161593	0.547649151597519	0.0322976910144961
G10116_261	360792	4.23	9.80666666666667	12.4304284028044	0.626340367375042	0.991521413671849	1.03227896214324	3.71168914850072e-13
G10116_19158	25621	577.55	482.083333333333	40.5510067133457	2.76158958819036	2.68312211724014	-0.459274170762176	2.81185736423175e-41
G10116_10824	295541	0.00666666666666667	0.0166666666666667	0.0546344855140358	-2.17609125905568	-1.77815125038364	0.463105370507814	0.881790700718753
G10116_10763	363481	9.38	11.75	0.555264379778496	0.972202838379064	1.07003786660776	0.126869168716022	0.278442561418408
G10116_25965	289625	0.0433333333333333	0.07	0.188752262195049	-1.36317790241283	-1.15490195998574	0.565614302874831	0.647511875394368
G10116_14334	29260	2.18333333333333	1.88333333333333	1.664279570989	0.33912004527212	0.274927193099775	-0.411184643557639	0.0216630912471569
G10116_14787	29681	83.0333333333333	72.0433333333333	13.2896907267792	1.91925247281684	1.8575937987447	-0.402159687465562	5.13226736969321e-14
G10116_16395	680045	0	0.05	0.235468781886954	0	-1.30102999566398	2.31988507465673	0.581475228618942
G10116_2329	113947	44.8066666666667	84.77	52.5554555549786	1.6513426363451	1.92824218315731	0.715298739675054	2.7832001876541e-53
G10116_9364	293677	128.953333333333	234.553333333333	55.9662050144195	2.11043257275982	2.37024160926351	0.658352664884744	1.08092356666096e-56
G10116_12316	60391	0.01	0	0.427420416734294	-2	0	-2.98500923958338	0.373748607508597
G10116_15586	363122	6.28	6.64666666666667	0.723342115992638	0.797959643737196	0.822603899255975	-0.110439326611334	0.189085350971208
G10116_28313	289459	0.0266666666666667	0.306666666666667	1.64770713311283	-1.57403126772772	-0.513333427374107	3.39748531745905	0.022505717693906
G10116_29417	116498	0.03	0.05	0.0603727214971265	-1.52287874528034	-1.30102999566398	0.458108649970166	0.870216429664057
G10116_2768	103690033	0.0433333333333333	0.0833333333333333	0.0917070697222818	-1.36317790241283	-1.07918124604762	0.611957120157984	0.809641815935586
G10116_8938	286923	0	0.00666666666666667	0.11067893077517	0	-2.17609125905568	1.73749501920321	0.775034560746544
[truncated: 15,865 more rows]
