# Supplementary material for: Characterization of transcriptional landscape in bone marrow-derived mesenchymal stromal cells treated with aspirin by RNA-seq
Source: PeerJ. 2022 Jan 24;10:e12819. doi: 10.7717/peerj.12819 (PMC8793730; doi:10.7717/peerj.12819)
Supplement: Supplemental Information 22 [file peerj-10-12819-s022.xls]

st_gene_id	gene_id	average_exp_p20	average_exp_p20_ASA	diffexp_volcano_y_p20-vs-p20_ASA	diffexp_scatter_x_p20-vs-p20_ASA	diffexp_scatter_y_p20-vs-p20_ASA	diffexp_log2fc_p20-vs-p20_ASA	diffexp_deseq2_qvalue_p20-vs-p20_ASA
G10116_2190	361612	82.1666666666667	78.7133333333333	0.000387332290128555	1.91469566889359	1.89604830418406	-0.0601382295938953	0.999108532036592
G10116_7437	60568	7.30333333333333	8	0.000387332290128555	0.863521122841043	0.903089986991943	0.100119115775219	0.999108532036592
G10116_8366	252895	0.443333333333333	0.436666666666667	0.000387332290128555	-0.353269613752577	-0.359849959063898	-0.0162038291825201	0.999108532036592
G10116_996	311872	4.50333333333333	4.41	0.000387332290128555	0.653534094302368	0.644438589467838	-0.0482178143748016	0.999108532036592
G10116_1503	25423	13.4833333333333	16.4	2.21417713887484	1.12979727122863	1.2148438480477	0.275952794705299	0.00610692886314535
G10116_24975	102553691	0.0166666666666667	0.01	0.000387332290128555	-1.77815125038364	-2	-0.776920985684764	0.999108532036592
G10116_21615	317589	0.546666666666667	0.506666666666667	0.000387332290128555	-0.262277406671964	-0.29527766677489	0.137011563629807	0.999108532036592
G10116_10021	404641	14.3966666666667	14.7433333333333	0.000387332290128555	1.15826194932784	1.16859568464994	0.0270595961557831	0.999108532036592
G10116_26369	25704	0.01	0	0.000387332290128555	-2	0	-0.926351111082053	0.999108532036592
G10116_7536	60421	63.4333333333333	64.1666666666667	0.000387332290128555	1.80231753356736	1.80730947912486	0.0134649847034982	0.999108532036592
G10116_11811	257642	0	0.0333333333333333	0.000387332290128555	0	-1.47712125471966	0.997202240560435	0.999108532036592
G10116_12458	498704	3.06333333333333	2.82	0.000216238886537673	0.486194256666448	0.450249108319361	-0.000492331515941204	0.999502215499168
G10116_181	679641	0.03	0.02	0.000387332290128555	-1.52287874528034	-1.69897000433602	-0.952063856427058	0.999108532036592
G10116_15823	25682	17.9333333333333	17.65	0.000387332290128555	1.25366102094673	1.24674470972384	-0.0311063369521771	0.999108532036592
G10116_20764	25019	16.1966666666667	15.81	0.000387332290128555	1.20942564434334	1.19893186993221	-0.043244715062383	0.999108532036592
G10116_29779	303393	210.066666666667	223.813333333333	0.0279837785970357	2.32235714411832	2.34988595538539	0.0854497523444289	0.937597026609032
G10116_15088	140931	108.003333333333	109.98	0.000387332290128555	2.03343715943077	2.04131371534586	0.0181545288270113	0.999108532036592
G10116_13060	116691	8.94	8.37	0.000387332290128555	0.951337518795918	0.92272545799326	-0.0425876775380792	0.999108532036592
G10116_10998	688324	3.81	3.90666666666667	0.000387332290128555	0.580924975675619	0.59180635696241	0.0279487471834188	0.999108532036592
G10116_6880	499864	5.84	5.34	0.000387332290128555	0.766412847112399	0.727541257028556	-0.135146722070136	0.999108532036592
G10116_8284	116692	34.01	33.24	0.000387332290128555	1.53160663193272	1.52166101511207	-0.0309789894087301	0.999108532036592
G10116_28935	291006	1.82666666666667	2.66333333333333	1.72329426792497	0.261659303764707	0.425425524594328	0.534405673707026	0.0189106184455072
G10116_10143	500925	0.21	0.16	0.000387332290128555	-0.677780705266081	-0.795880017344075	-0.381049353836491	0.999108532036592
G10116_8412	315345	138.67	138.216666666667	0.000387332290128555	2.1419825155528	2.14056041499868	-0.0110695811000666	0.999108532036592
G10116_29676	100912578	20.74	23.4866666666667	0.15450894533251	1.31680875205302	1.37082138412556	0.172867098984877	0.700633751490659
G10116_19203	81710	2.83	2.89666666666667	0.000387332290128555	0.45178643552429	0.461898521729004	0.0265383799466874	0.999108532036592
G10116_18241	140725	0.0166666666666667	0	0.000387332290128555	-1.77815125038364	0	-0.926351111082053	0.999108532036592
G10116_7491	24942	9.10666666666667	8.75	0.000387332290128555	0.959359440289833	0.942008053022313	-0.0658402641062439	0.999108532036592
G10116_30186	304733	1.20333333333333	0.916666666666667	0.0424478417207715	0.0803859471859943	-0.0377885608893996	-0.396189638460687	0.906884873898054
G10116_19580	310417	4.36	4.78333333333333	0.0122252350963808	0.639486489268586	0.679730646350348	0.125756264148057	0.972242865514707
G10116_16169	297961	27.1766666666667	27.4433333333333	0.000387332290128555	1.43419618760437	1.43843686069186	-0.00560761108296322	0.999108532036592
G10116_1351	25690	48.0933333333333	52.9533333333333	1.48606716862628	1.68208487892666	1.72389330349371	0.130756664389449	0.0326537325521466
G10116_12523	27100	20.6633333333333	22.5166666666667	0.0135032807157606	1.31520038163191	1.35250409863839	0.115509850561348	0.969385946407847
G10116_6904	314598	17.26	18.86	0.217760506932558	1.23704079137919	1.27554168840131	0.104904699727253	0.605674783955573
G10116_359	365661	35.98	36.0766666666667	0.000387332290128555	1.55606115900953	1.55722640372719	-0.00847747813004259	0.999108532036592
G10116_8934	140638	0.0466666666666667	0.0566666666666667	0.000387332290128555	-1.33099321904142	-1.24667233334139	0.267678762871721	0.999108532036592
G10116_24494	681825	31.7466666666667	27.9733333333333	0.381708399926652	1.50169813201318	1.44674422046584	-0.190420018074374	0.415232750436033
G10116_15908	362826	3.91666666666667	3.13	0.430004289681444	0.592916611888093	0.495544337546448	-0.331076675836884	0.371531559329369
G10116_12552	497959	2.63666666666667	2.57666666666667	0.000387332290128555	0.421055228778015	0.411058239198663	-0.0408442392788326	0.999108532036592
G10116_30190	691921	5.84	7.40666666666667	0.000387332290128555	0.766412847112399	0.869622799885187	0.332791924701482	0.999108532036592
G10116_7139	302808	19.4333333333333	18.5266666666667	0.00818113900854059	1.28854730003935	1.26779728772169	-0.0906102776487379	0.981338553134486
G10116_11085	366276	39.7566666666667	37.4533333333333	0.25094301428912	1.59940996453415	1.57349047580988	-0.0941949468534378	0.561121598463221
G10116_12789	83582	3.55333333333333	3.58333333333333	0.000387332290128555	0.550635949970891	0.554287209531961	0.0038735340470594	0.999108532036592
G10116_18205	64196	25.1066666666667	25.4566666666667	0.000387332290128555	1.39978905662497	1.40580153588294	0.00950599027657795	0.999108532036592
G10116_23938	24207	0.603333333333333	0.486666666666667	0.000387332290128555	-0.219442679850478	-0.312768398935225	-0.288234833558021	0.999108532036592
G10116_26396	59117	8.02	7.50333333333333	0.000387332290128555	0.904174368284163	0.875254240280857	-0.104618325108586	0.999108532036592
G10116_16490	314639	4.49666666666667	5.28	0.282167414280454	0.652890694952242	0.722633922533812	0.226549365706738	0.52219485158574
G10116_18944	296349	8.07	7.78	0.000387332290128555	0.90687353472207	0.890979596989689	-0.0500073104669321	0.999108532036592
G10116_28188	287646	0.01	0.0133333333333333	0.000387332290128555	-2	-1.8750612633917	0.446557783729364	0.999108532036592
G10116_21214	313609	2.09	2.32666666666667	0.0175921101875221	0.320146286111054	0.366734167903499	0.185325723628018	0.960302124825619
G10116_1138	311944	6.63666666666667	7.14	0.000387332290128555	0.821950005307747	0.853698211776174	0.0881851179166482	0.999108532036592
G10116_22738	315606	13.36	13.2766666666667	0.000387332290128555	1.12580645813953	1.12308905168967	-0.0171696122714387	0.999108532036592
G10116_21064	29476	76.6033333333333	80.2566666666667	0.0357028219008224	1.88424766802393	1.90448111804004	0.059140489963141	0.921079630560471
G10116_6444	685067	1.19	1.17333333333333	0.000387332290128555	0.0755469613925307	0.0694214087584673	-0.0276277232022898	0.999108532036592
G10116_11055	116711	0.213333333333333	0.17	0.000387332290128555	-0.670941280735776	-0.769551078621726	-0.318428006720638	0.999108532036592
G10116_25086	500085	0.00666666666666667	0	0.000387332290128555	-2.17609125905568	0	-1.82134486780724	0.999108532036592
G10116_28250	293874	0.0133333333333333	0.02	0.000387332290128555	-1.8750612633917	-1.69897000433602	0.761805439516024	0.999108532036592
G10116_2625	362184	7.56666666666667	7.08	0.000387332290128555	0.87890460247346	0.850033257689769	-0.120469200487451	0.999108532036592
G10116_27184	361632	8.25333333333333	8.70666666666667	0.000387332290128555	0.916629385628418	0.939851917883374	0.0728776973807418	0.999108532036592
G10116_19733	293130	110.58	115.883333333333	0.000387332290128555	2.04367658560272	2.06402097900197	0.0603511918217502	0.999108532036592
G10116_23157	246301	0.193333333333333	0.253333333333333	0.000387332290128555	-0.713693261156726	-0.596307662438872	0.368444255416386	0.999108532036592
G10116_2087	287148	10.18	10.25	0.000323634124570259	1.00774777800074	1.01072386539177	0.000544696436076374	0.9992550824781
G10116_8419	689746	0.2	0.213333333333333	0.000387332290128555	-0.698970004336019	-0.670941280735776	0.0600130016190504	0.999108532036592
G10116_8387	680266	1.07666666666667	1.02333333333333	0.000387332290128555	0.0320812676114418	0.0100171207575227	-0.0889981686649156	0.999108532036592
G10116_12347	297952	0.49	0.68	0.206954767445638	-0.309803919971486	-0.167491087293764	0.437031665111272	0.620933702228476
G10116_4732	500906	0.0966666666666667	0.0466666666666667	0.000387332290128555	-1.01472325682071	-1.33099321904142	-1.11506791877302	0.999108532036592
G10116_7930	306066	7.75	8.27666666666667	0.000387332290128555	0.88930170250631	0.917855464834902	0.0865012115819392	0.999108532036592
G10116_27294	362686	14.6033333333333	14.3266666666667	0.000387332290128555	1.16445199845851	1.15614515643576	-0.0357190027208543	0.999108532036592
G10116_13733	363707	43.2533333333333	42.8233333333333	0.000387332290128555	1.63601958214742	1.63168046940236	-0.0237875815229011	0.999108532036592
G10116_3309	85257	0.0133333333333333	0.0133333333333333	0.000387332290128555	-1.8750612633917	-1.8750612633917	-0.360628674788775	0.999108532036592
G10116_25290	288564	17.9266666666667	16.2866666666667	0.000387332290128555	1.25349954316762	1.21183220791776	-0.145206979226533	0.999108532036592
G10116_10967	308519	14.9933333333333	14.4866666666667	0.000387332290128555	1.17589819637995	1.16096846726484	-0.0539119713201258	0.999108532036592
G10116_1694	294297	0.76	0.84	0.000387332290128555	-0.119186407719209	-0.0757207139381184	0.138088549581181	0.999108532036592
G10116_16382	294864	125.906666666667	129.023333333333	0.000387332290128555	2.10004872629446	2.11066825775314	0.027404861271901	0.999108532036592
G10116_25356	314214	3.35	3.26	0.000387332290128555	0.525044807036845	0.513217600067939	-0.0474992179996843	0.999108532036592
G10116_29583	405202	0.0166666666666667	0	0.000387332290128555	-1.77815125038364	0	-0.926351111082053	0.999108532036592
G10116_15137	288909	0.11	0.173333333333333	0.000387332290128555	-0.958607314841775	-0.761117911084864	0.024890689901724	0.999108532036592
G10116_10925	311726	33.0233333333333	32.6766666666667	0.000387332290128555	1.51882090827289	1.51423774791829	-0.0275352793605103	0.999108532036592
G10116_14636	502663	326.296666666667	331.306666666667	0.000387332290128555	2.51361263720906	2.52023017499278	0.00640758334143863	0.999108532036592
G10116_19616	365834	1.64666666666667	1.41666666666667	0.000387332290128555	0.216605694203985	0.15126767533065	-0.224911806872497	0.999108532036592
G10116_12130	294333	8.78	9.29	0.000387332290128555	0.943494515906102	0.968015713993642	0.0743215965148492	0.999108532036592
G10116_14495	303604	15.4566666666667	15.64	0.000387332290128555	1.18911584117614	1.19423674872383	0.00897160712114002	0.999108532036592
G10116_1776	688320	0.0133333333333333	0	0.000387332290128555	-1.8750612633917	0	-0.926351111082053	0.999108532036592
G10116_3933	361728	6.08666666666667	7.34333333333333	0.171805361869629	0.784379518478618	0.865893242431105	0.270799838261193	0.673278332405629
G10116_13659	367215	0.0233333333333333	0.00666666666666667	0.000387332290128555	-1.63202321470541	-2.17609125905568	-1.86090204051323	0.999108532036592
G10116_20110	64316	128.913333333333	153.95	7.48958549667183	2.11029783817284	2.18737969323922	0.246701285892963	3.2390265159301e-08
G10116_30040	296390	101.396666666667	105.286666666667	0.000387332290128555	2.00602367815247	2.02237337631624	0.0464829654061239	0.999108532036592
G10116_11008	102549007	0.00333333333333333	0	0.000387332290128555	-2.47712125471966	0	-0.926351111082053	0.999108532036592
G10116_17064	361945	142.303333333333	165.223333333333	3.82644410809689	2.15321507317858	2.21807137968129	0.207622227956115	0.000149126866321105
G10116_8578	313618	23.42	23.6166666666667	0.000387332290128555	1.36958689073634	1.37321859986382	0.00391458356053686	0.999108532036592
G10116_26062	296145	0.0833333333333333	0.06	0.000387332290128555	-1.07918124604762	-1.22184874961636	-0.594936682375744	0.999108532036592
G10116_9296	362739	20.9133333333333	19.9333333333333	0.000387332290128555	1.32042325964206	1.29957992926875	-0.0672764797495632	0.999108532036592
G10116_20984	246214	0.0566666666666667	0.0766666666666667	0.000387332290128555	-1.24667233334139	-1.11539341870207	0.443569868077796	0.999108532036592
G10116_6187	192179	81.64	86.6633333333333	0.192287022268018	1.91190299604403	1.937835389296	0.0801497583742838	0.642263109703284
G10116_4975	498166	2.40666666666667	2.53333333333333	0.000387332290128555	0.381415942849977	0.403692337561128	0.0651849170143261	0.999108532036592
G10116_26557	100912195	0.02	0.0366666666666667	0.000387332290128555	-1.69897000433602	-1.43572856956144	0.900928885836919	0.999108532036592
G10116_13603	290396	12.8866666666667	10.77	2.17195598320999	1.11014059497287	1.03221570329798	-0.267283964977217	0.00673044867543249
G10116_3461	361778	5.22	5.59	0.000387332290128555	0.717670503002262	0.747411807886423	0.0552938814116116	0.999108532036592
G10116_3606	287130	0.00666666666666667	0.00666666666666667	0.000387332290128555	-2.17609125905568	-2.17609125905568	0.0354333085085959	0.999108532036592
G10116_4407	312952	0	0.36	0.312809618769686	0	-0.443697499232713	8.21500963888108	0.486620478266125
G10116_968	81635	14.31	14.2566666666667	0.000387332290128555	1.15563963375978	1.15401799553715	0.0123842917747636	0.999108532036592
G10116_6851	313574	0.00333333333333333	0	0.000387332290128555	-2.47712125471966	0	-0.926351111082053	0.999108532036592
G10116_10224	246766	12.7666666666667	10.9033333333333	2.44284883492886	1.10607751924896	1.03755928940532	-0.296661668175217	0.00360704171633487
G10116_29136	291905	25.2133333333333	24.52	0.000387332290128555	1.40163026545334	1.38952046584638	-0.0484005006669454	0.999108532036592
G10116_17300	314830	10.7566666666667	10.67	0.000387332290128555	1.03167771068424	1.02816441942447	-0.0193301726036134	0.999108532036592
G10116_16474	691171	1.87	2.05333333333333	0.000387332290128555	0.271841606536499	0.312459457444762	0.120700932856934	0.999108532036592
G10116_7701	108350547	0.01	0.0533333333333333	0.000387332290128555	-2	-1.27300127206374	2.2749568554828	0.999108532036592
G10116_12715	117019	14.8833333333333	15.1833333333333	0.000387332290128555	1.1727002085049	1.18136712658935	0.0211226593215587	0.999108532036592
G10116_2840	89818	1.79333333333333	1.58333333333333	0.000387332290128555	0.253661020946726	0.199572354905203	-0.180651000681083	0.999108532036592
G10116_12065	29238	0.01	0.00666666666666667	0.000323561687619277	-2	-2.17609125905568	0.0100693484776287	0.999255249146111
G10116_19114	108349769	0.653333333333333	1.18333333333333	0.000387332290128555	-0.184865183363187	0.0731070983354304	0.834555922658801	0.999108532036592
G10116_6897	108350576	0.316666666666667	0.373333333333333	0.000387332290128555	-0.499397649430814	-0.427903232049481	0.236843496281486	0.999108532036592
G10116_15490	362428	0.0566666666666667	0.0733333333333333	0.000387332290128555	-1.24667233334139	-1.13469857389746	0.221530250261124	0.999108532036592
G10116_25648	103693914	1.25	1.63	0.000387332290128555	0.0969100130080564	0.212187604403958	0.379424847338686	0.999108532036592
G10116_16410	373544	17.3266666666667	18.5966666666667	0.0175921101875221	1.23871502044533	1.26943510669071	0.0750439042620481	0.960302124825619
G10116_27004	367307	7.72666666666667	7.86333333333333	0.000387332290128555	0.887992176907915	0.895606686165933	0.0153799298957348	0.999108532036592
G10116_18475	108348189	4.06333333333333	3.76	0.000387332290128555	0.608882450898719	0.575187844927661	-0.122022913086317	0.999108532036592
G10116_17647	295090	0.02	0.03	0.000387332290128555	-1.69897000433602	-1.52287874528034	0.630380555069207	0.999108532036592
G10116_17773	297099	9.32666666666667	10.33	0.000387332290128555	0.969726455436146	1.01410032151962	0.179437254846708	0.999108532036592
G10116_13788	316552	26.24	25.1566666666667	0.000387332290128555	1.41896383070362	1.40065309527174	-0.0683444605236594	0.999108532036592
G10116_10185	689499	0.02	0.0333333333333333	0.000387332290128555	-1.69897000433602	-1.47712125471966	0.779397492362245	0.999108532036592
G10116_11077	300075	81.0766666666667	77.52	0.000387332290128555	1.90889588508718	1.88941376404271	-0.0719578823722604	0.999108532036592
G10116_24073	296925	11.8366666666667	10.8966666666667	0.075180228112659	1.07322941758195	1.03729366586071	-0.127252937214292	0.841046043040839
G10116_25577	302703	1.35333333333333	1.26666666666667	0.000387332290128555	0.131404778857531	0.102662341897149	-0.101953426344263	0.999108532036592
G10116_2686	289362	4.47333333333333	4.62333333333333	0.000387332290128555	0.65063126111331	0.664955206353622	0.0304257542020487	0.999108532036592
G10116_13730	309696	5.44333333333333	4.98333333333333	0.0310716052334659	0.735864930017005	0.697519937940786	-0.135428959911998	0.930954369716493
G10116_30203	293820	21.9966666666667	20.2133333333333	0.196014892410417	1.34235687364246	1.30563793790433	-0.129671842525328	0.636773684900212
G10116_17929	291793	1.44666666666667	1.56	0.000387332290128555	0.160368474792849	0.193124598354462	0.104818353161927	0.999108532036592
G10116_5660	364535	10.3266666666667	11.8366666666667	0.394863913220857	1.01396015870353	1.07322941758195	0.189594702515753	0.402843246040818
G10116_2436	100361997	0.0533333333333333	0.04	0.000387332290128555	-1.27300127206374	-1.39794000867204	0.0286264690669864	0.999108532036592
G10116_2473	499095	3.18	3.29	0.000387332290128555	0.502427119984433	0.517195897949974	0.0374880996478953	0.999108532036592
G10116_615	85497	4.34333333333333	4.12666666666667	0.000387332290128555	0.637823160992922	0.615599389964437	-0.0879602596863703	0.999108532036592
G10116_24835	288044	1.80333333333333	1.59666666666667	0.000387332290128555	0.256076010386906	0.203214258694902	-0.178350604034851	0.999108532036592
G10116_18037	81707	267.89	272.996666666667	0.000387332290128555	2.42795650223876	2.43615734426746	0.019169008161336	0.999108532036592
G10116_25297	311166	4.04	4.39666666666667	0.000387332290128555	0.606381365110605	0.643123540826703	0.120200514112029	0.999108532036592
G10116_6602	288744	0.32	0.173333333333333	0.909173534366013	-0.494850021680094	-0.761117911084864	-0.870976615496263	0.123261221053153
G10116_28439	680110	0.02	0.01	0.000387332290128555	-1.69897000433602	-2	-0.862213497477932	0.999108532036592
G10116_17049	303039	0.0166666666666667	0.0133333333333333	0.000387332290128555	-1.77815125038364	-1.8750612633917	-0.697607128944482	0.999108532036592
G10116_28157	363333	6.29333333333333	5.92	0.000387332290128555	0.798880735242387	0.77232170672292	-0.0973274481987447	0.999108532036592
G10116_20180	679140	14.2866666666667	18.0533333333333	0.863001308657256	1.15493091198615	1.25655740095742	0.330897374564371	0.137087763530033
G10116_7459	81746	13.07	12.5966666666667	0.000387332290128555	1.11627558758054	1.10025563719735	-0.0322502368163977	0.999108532036592
G10116_27843	102548459	2.55666666666667	2.42666666666667	0.000387332290128555	0.407674109229319	0.385010124593375	-0.085338507820161	0.999108532036592
G10116_10006	304282	15.6466666666667	16.1566666666667	0.000387332290128555	1.19442183054291	1.2083517650031	0.0381918520681624	0.999108532036592
G10116_27824	89828	0.356666666666667	0.386666666666667	0.000387332290128555	-0.447737477034452	-0.412663265492744	0.106011682513208	0.999108532036592
G10116_3833	296086	12.6033333333333	11.9066666666667	0.000387332290128555	1.10048542264287	1.07579019549685	-0.0997149177978603	0.999108532036592
G10116_6921	25314	484.336666666667	463.436666666667	0.0712776946422014	2.6851473485184	2.66599039177816	-0.0719923366904268	0.848637669398982
G10116_17982	294207	30.4366666666667	31.3333333333333	0.000387332290128555	1.48339708806105	1.49600659888004	0.0339550797140677	0.999108532036592
G10116_2103	289590	118.326666666667	118.626666666667	0.000387332290128555	2.07308263035143	2.07418232717657	-0.00395693878793105	0.999108532036592
G10116_5569	171090	4.92333333333333	4.69666666666667	0.000387332290128555	0.692259240592287	0.671789738389694	-0.047831585040501	0.999108532036592
G10116_6109	192262	186.67	207.876666666667	3.16492153451133	2.2710745274759	2.31780574422991	0.147172137334137	0.000684035223131283
G10116_17208	362556	12.2266666666667	12.07	0.000387332290128555	1.08730807227832	1.08170727009735	-0.0274493074375728	0.999108532036592
G10116_10412	171145	7.95333333333333	8.41	0.000387332290128555	0.90054918461466	0.924795995797912	0.0724410867138846	0.999108532036592
G10116_11897	689679	0.0366666666666667	0.04	0.000387332290128555	-1.43572856956144	-1.39794000867204	0.0522039340472803	0.999108532036592
G10116_13711	362319	0	0.0133333333333333	0.000387332290128555	0	-1.8750612633917	0.997202240560435	0.999108532036592
G10116_29796	689765	9.81333333333333	10.2666666666667	0.000387332290128555	0.991816550945799	1.01142946178078	0.0565757750353973	0.999108532036592
G10116_15727	500625	1.54666666666667	1.53333333333333	0.000387332290128555	0.189396725835219	0.185636576961911	-0.0192357514007553	0.999108532036592
G10116_4470	498399	0.01	0.03	0.000387332290128555	-2	-1.52287874528034	2.49401562615227	0.999108532036592
G10116_1819	500790	8.68666666666667	8.54666666666667	0.000387332290128555	0.938853156656903	0.931796766127118	-0.0462311022446953	0.999108532036592
G10116_29440	108351267	1.26666666666667	1.29	0.000387332290128555	0.102662341897149	0.110589710299249	0.0283325285738043	0.999108532036592
G10116_4639	690930	0.06	0.0333333333333333	0.000387332290128555	-1.22184874961636	-1.47712125471966	-0.967336570141566	0.999108532036592
G10116_4360	361574	177.96	173.303333333333	0.000387332290128555	2.25032239707601	2.23880691605697	-0.0446743549134392	0.999108532036592
G10116_2046	306274	5.63	5.64666666666667	0.000387332290128555	0.750508394851346	0.751792151275026	-0.0137507436355509	0.999108532036592
G10116_13996	100362547	6.72333333333333	6.11333333333333	0.0424478417207715	0.827584643493103	0.786278076614339	-0.152500006045329	0.906884873898054
G10116_15774	306505	1.37	1.57333333333333	0.000387332290128555	0.136720567156407	0.196820743914424	0.19280238437604	0.999108532036592
G10116_11301	65196	3.91666666666667	3.83333333333333	0.000387332290128555	0.592916611888093	0.583576585633949	-0.0389146675886767	0.999108532036592
G10116_22610	307757	0.27	0.27	0.000387332290128555	-0.568636235841013	-0.568636235841013	-0.0187552113461181	0.999108532036592
G10116_686	501003	0.4	0.693333333333333	0.000387332290128555	-0.397940008672038	-0.159057919756901	0.310846468519925	0.999108532036592
G10116_18104	680835	52.9466666666667	47.0633333333333	1.75591998244021	1.72383862367218	1.67268268350736	-0.178054243284243	0.017542036792555
G10116_23531	300886	5.64666666666667	5.45	0.000387332290128555	0.751792151275026	0.736396502276642	-0.0529506922926201	0.999108532036592
G10116_491	298369	65.9566666666667	66.2033333333333	0.000387332290128555	1.81925869905172	1.82087985668786	-0.00250462576551345	0.999108532036592
G10116_13033	362045	37.31	38.76	0.000387332290128555	1.57182524904083	1.58838376837873	0.0453434140310056	0.999108532036592
G10116_20230	81728	69.72	73.6733333333333	0.000387332290128555	1.84335737843796	1.8673103198552	0.0723917774783654	0.999108532036592
G10116_21476	266766	10.63	11.4633333333333	0.000387332290128555	1.0265332645233	1.05931092110235	0.0992665255502336	0.999108532036592
G10116_12592	362703	9.97666666666667	10.0133333333333	0.000387332290128555	0.998985462120529	1.00057867361247	-0.00163131553550389	0.999108532036592
G10116_17355	100363193	0.0333333333333333	0.0266666666666667	0.000387332290128555	-1.47712125471966	-1.57403126772772	-0.37607593796922	0.999108532036592
G10116_19120	691952	0.01	0	0.000387332290128555	-2	0	-0.926351111082053	0.999108532036592
G10116_29246	297453	2.47666666666667	2.51666666666667	0.000387332290128555	0.393867559040913	0.400825696909526	0.0163896362929008	0.999108532036592
G10116_16660	308341	63.3966666666667	68.76	0.438502165060196	1.80206642371249	1.83733586801501	0.10722774198596	0.364332433781048
G10116_13532	289786	6.00333333333333	5.23	0.48410950402478	0.778392458099871	0.718501688867274	-0.206703918413226	0.328012576828361
G10116_13086	117539	0.00333333333333333	0	0.000387332290128555	-2.47712125471966	0	-0.926351111082053	0.999108532036592
G10116_13850	83513	2.08333333333333	2.24	0.000387332290128555	0.318758762624412	0.350248018334163	0.0940427862899262	0.999108532036592
G10116_16102	25342	0.0333333333333333	0.0533333333333333	0.000387332290128555	-1.47712125471966	-1.27300127206374	0.543563113435366	0.999108532036592
G10116_23391	294091	9.63333333333333	10.07	0.000387332290128555	0.983776588036885	1.00302947055362	0.0566231256780121	0.999108532036592
G10116_9970	29412	0.106666666666667	0.13	0.000387332290128555	-0.971971276399755	-0.886056647693163	0.466028267889832	0.999108532036592
G10116_20235	362960	0.0266666666666667	0.0533333333333333	0.000387332290128555	-1.57403126772772	-1.27300127206374	1.61680835137557	0.999108532036592
G10116_20383	361917	15.2033333333333	16.3233333333333	0.000387332290128555	1.18193881752127	1.21280884929855	0.0948886359216234	0.999108532036592
G10116_14754	29642	86.33	87.7433333333333	0.000387332290128555	1.93616174091116	1.943214129052	0.0153820086030226	0.999108532036592
G10116_11022	315611	0.04	0.0166666666666667	0.000387332290128555	-1.39794000867204	-1.77815125038364	-1.22435784544775	0.999108532036592
G10116_11157	113882	0.0233333333333333	0.0266666666666667	0.000387332290128555	-1.63202321470541	-1.57403126772772	0.349940147450323	0.999108532036592
G10116_2173	259237	14.4433333333333	13.61	0.157068931247686	1.15966743431471	1.13385812520333	-0.0982890937749021	0.696515954280573
G10116_16048	25122	3.01	3.1	0.000387332290128555	0.478566495593843	0.491361693834273	0.0488491547061911	0.999108532036592
G10116_10948	501582	1.73666666666667	1.67	0.000387332290128555	0.239716468579863	0.222716471147583	-0.0651485163153656	0.999108532036592
G10116_8050	84683	2.73	2.29333333333333	0.000387332290128555	0.436162647040756	0.360467183515848	-0.22115448029282	0.999108532036592
G10116_20144	103693780	1.52666666666667	2.21666666666667	0.000387332290128555	0.183744223284208	0.345700390583443	0.533662317860108	0.999108532036592
G10116_2817	58967	11.9633333333333	12.4133333333333	0.000387332290128555	1.07785220361358	1.09388841758964	0.058124609403391	0.999108532036592
G10116_4132	364410	23.4433333333333	20.6766666666667	1.25606902935637	1.37001936269374	1.3154805264453	-0.184536953245358	0.055453756444328
G10116_27596	687679	0	0.396666666666667	0.000387332290128555	0	-0.401574293327131	4.04698629064767	0.999108532036592
G10116_6170	363237	10.73	10.5333333333333	0.000387332290128555	1.03059972196595	1.02256582789874	-0.052334468858661	0.999108532036592
G10116_3977	681355	9.76	9.77	0.000387332290128555	0.989449817666692	0.989894563718773	-0.00730135267231666	0.999108532036592
G10116_22158	288616	35.0533333333333	37.4566666666667	0.000387332290128555	1.54472932271466	1.57352912614425	0.0692822889628686	0.999108532036592
G10116_10525	100912609	0.01	0.0266666666666667	0.000387332290128555	-2	-1.57403126772772	1.91811795224466	0.999108532036592
G10116_19809	300117	0.0633333333333333	0.0966666666666667	0.000387332290128555	-1.19836765376683	-1.01472325682071	0.291549262860033	0.999108532036592
G10116_18070	362605	0.156666666666667	0.16	0.000387332290128555	-0.805023396783944	-0.795880017344075	0.0376013521997098	0.999108532036592
G10116_23991	360481	18.7833333333333	18.4533333333333	0.000387332290128555	1.27377266566246	1.26607482672904	-0.0175564574353282	0.999108532036592
G10116_28611	100359478	3.01333333333333	3.64666666666667	0.000387332290128555	0.4790471757557	0.56189606727775	0.269512558493979	0.999108532036592
G10116_12358	140908	17.4933333333333	18.9133333333333	0.000387332290128555	1.24287257164794	1.27676807674017	0.104797070417038	0.999108532036592
G10116_26058	365179	15.3766666666667	14.6233333333333	0.000387332290128555	1.18686219988861	1.16504637968528	-0.0787928363862901	0.999108532036592
G10116_1211	290361	1.77333333333333	1.83	0.000387332290128555	0.248790377575385	0.262451089730429	0.109328019291675	0.999108532036592
G10116_1522	360463	17.7833333333333	18.7466666666667	0.000387332290128555	1.25001316904083	1.27292405729211	0.051791529688665	0.999108532036592
G10116_13225	108348213	0.336666666666667	0.24	0.000387332290128555	-0.472799880937019	-0.619788758288394	-0.452428165541853	0.999108532036592
G10116_24469	315088	3.01	3.63	0.0192153562006562	0.478566495593843	0.559906625036112	0.258242997809398	0.956719539413465
G10116_15712	155918	0.00333333333333333	0	0.000387332290128555	-2.47712125471966	0	-0.926351111082053	0.999108532036592
G10116_29148	368153	2.39333333333333	3.2	0.0974479603579577	0.379003189522637	0.505149978319906	0.415219786209015	0.799009677828621
G10116_578	499429	0.146666666666667	0.0933333333333333	0.000387332290128555	-0.833668578233474	-1.02996322337744	-0.690967729059254	0.999108532036592
G10116_16852	292746	0	0.00333333333333333	0.000387332290128555	0	-2.47712125471966	0.997202240560435	0.999108532036592
G10116_14316	303351	14.0533333333333	14.58	0.000387332290128555	1.14777934748483	1.16375752398196	0.0573234011260918	0.999108532036592
G10116_21440	308537	16.54	17.2366666666667	0.000387332290128555	1.21853550521653	1.23645328305241	0.0511570871080395	0.999108532036592
G10116_24441	500227	1.13333333333333	1.05	0.000387332290128555	0.0543576623225914	0.0211892990699381	-0.161790359327885	0.999108532036592
G10116_23911	294708	4.58666666666667	4.47	0.000387332290128555	0.66149717917983	0.650307523131936	-0.0561335397486558	0.999108532036592
G10116_5052	100909408	6.22	6.10333333333333	0.000387332290128555	0.793790384690819	0.785567089582034	-0.0186936838888898	0.999108532036592
G10116_28878	108349728	0.00666666666666667	0.00666666666666667	0.000387332290128555	-2.17609125905568	-2.17609125905568	0.0354333638609158	0.999108532036592
G10116_18724	301665	17.6066666666667	15.5566666666667	1.26496059582274	1.24567714215124	1.19191654616549	-0.18754997433591	0.0543299623630361
G10116_28342	84469	157.84	149.276666666667	0.424136819092609	2.19821707224413	2.17399192875749	-0.08857733347691	0.376585141813723
G10116_4152	290501	6.37666666666667	6.09	0.000387332290128555	0.804593715307634	0.784617292632875	-0.0762425242834677	0.999108532036592
G10116_6889	683758	0.0333333333333333	0.103333333333333	0.000387332290128555	-1.47712125471966	-0.985759560885391	1.44345504765309	0.999108532036592
G10116_9216	499770	6.53666666666667	6.59666666666667	0.000387332290128555	0.815356338948122	0.819324539486734	0.00272428979610745	0.999108532036592
G10116_8422	294924	3.1	3.37333333333333	0.000387332290128555	0.491361693834273	0.528059257784117	0.0935057431153578	0.999108532036592
G10116_16918	303090	13.29	12.75	0.000387332290128555	1.12352498094273	1.10551018476997	-0.0727850490777016	0.999108532036592
G10116_16963	57341	136.15	134.763333333333	0.000387332290128555	2.13401764567598	2.1295717445944	-0.0297020637740832	0.999108532036592
G10116_1667	81653	46.1933333333333	44.14	0.0157901023051946	1.66457930227773	1.64483232882564	-0.0736676320594501	0.964294961816636
G10116_27748	290670	0.423333333333333	0.406666666666667	0.000387332290128555	-0.373317533763706	-0.390761424044914	-0.0517585792732034	0.999108532036592
G10116_807	361465	17.4666666666667	15.85	0.241683555824701	1.24221003226407	1.20002926655377	-0.148516818834096	0.573213544970251
G10116_20951	362279	0.846666666666667	0.806666666666667	0.000387332290128555	-0.0722875380997242	-0.093305888739231	-0.0691507200448926	0.999108532036592
G10116_17569	498888	0.376666666666667	0.24	0.000387332290128555	-0.424042811236242	-0.619788758288394	-0.663045967787523	0.999108532036592
G10116_15495	303469	0.41	0.426666666666667	0.000387332290128555	-0.387216143280264	-0.369911285071794	0.0638683175165972	0.999108532036592
G10116_22183	287541	28.0566666666667	30.5	0.0203906100365692	1.44803607245624	1.48429983934679	0.113310134938844	0.954134039572147
G10116_4900	308998	4.44333333333333	4.77	0.000387332290128555	0.647708894694196	0.678518379040114	0.10266998510812	0.999108532036592
G10116_5327	290706	18.5666666666667	15.7166666666667	0.489139028147303	1.26873394045407	1.19636044235369	-0.247669579470771	0.324235805025746
G10116_24619	286985	0.03	0.03	0.000387332290128555	-1.52287874528034	-1.52287874528034	0.0370688663838421	0.999108532036592
G10116_2685	116777	16.3233333333333	14.3066666666667	1.28449848333742	1.21280884929855	1.15553845857425	-0.199884409896203	0.0519399487373921
G10116_2706	363653	0.02	0.0266666666666667	0.000387332290128555	-1.69897000433602	-1.57403126772772	0.547926836229662	0.999108532036592
G10116_24110	288666	65.8766666666667	67.04	0.000387332290128555	1.81873161592429	1.82633400562222	0.0271752726325032	0.999108532036592
G10116_5557	680663	0.08	0.06	0.000387332290128555	-1.09691001300806	-1.22184874961636	-0.423181687269612	0.999108532036592
G10116_676	313429	3.64666666666667	3.83666666666667	0.000387332290128555	0.56189606727775	0.58395406891013	0.0403738166747467	0.999108532036592
G10116_11997	25205	131.02	142.706666666667	1.04445941391203	2.11733759509592	2.15444426203488	0.111493937916792	0.0902694062926368
G10116_4817	102546754	0.133333333333333	0.11	0.000387332290128555	-0.875061263391701	-0.958607314841775	0.0461219566459004	0.999108532036592
G10116_138	287918	6.56666666666667	7.03	0.000387332290128555	0.817344971441931	0.846955325019824	0.131711691834538	0.999108532036592
G10116_1551	304378	21.1166666666667	21.14	0.000387332290128555	1.3246253644998	1.32510498297141	-0.00444656150949363	0.999108532036592
G10116_3483	100911854	0	0.0166666666666667	0.000387332290128555	0	-1.77815125038364	2.48489301885161	0.999108532036592
G10116_1925	685045	67.3866666666667	61.4166666666667	0.0845170931969875	1.8285739741922	1.78828624181143	-0.139974049920713	0.82315743800839
G10116_28800	108352163	0.0133333333333333	0.00666666666666667	0.000387332290128555	-1.8750612633917	-2.17609125905568	-0.859675784315458	0.999108532036592
G10116_8820	307415	16.2133333333333	17.9233333333333	0.242711908698309	1.20987231154502	1.25341878175746	0.132624026025582	0.571857855496819
G10116_29502	117284	0.00666666666666667	0.00666666666666667	0.000387332290128555	-2.17609125905568	-2.17609125905568	0.0148715564059447	0.999108532036592
G10116_27620	108353166	4.68666666666667	4.91666666666667	0.000387332290128555	0.670864065964143	0.69167076559452	0.0596621647750456	0.999108532036592
G10116_5247	499420	21.8633333333333	20.6333333333333	0.0424478417207715	1.33971637618237	1.31456939430045	-0.102138095546591	0.906884873898054
G10116_28898	313743	5.01333333333333	4.42	0.178164297562571	0.700126581535961	0.645422269349092	-0.189500800476183	0.663492017836838
G10116_8754	309375	65.03	65.13	0.000387332290128555	1.8131137540079	1.81378107817408	-0.00597152574513722	0.999108532036592
G10116_23567	311693	0.236666666666667	0.26	0.000387332290128555	-0.625862906000587	-0.585026652029182	-0.122378106333005	0.999108532036592
G10116_10096	361734	0.00333333333333333	0	0.000387332290128555	-2.47712125471966	0	-0.926351111082053	0.999108532036592
G10116_22762	360932	5.85666666666667	5.26666666666667	0.334892964431164	0.767650506775633	0.72153583223476	-0.162126432020381	0.462494993178718
G10116_27789	300046	21.4733333333333	24.1166666666667	0.373380589229388	1.33189946576401	1.38231728073539	0.159410209959768	0.423271873784899
G10116_23283	691657	14.0766666666667	12.3566666666667	0.000387332290128555	1.14849982670525	1.0919013313099	-0.186907229582583	0.999108532036592
G10116_21387	684961	0.0433333333333333	0.0433333333333333	0.000387332290128555	-1.36317790241283	-1.36317790241283	0.0304323080653868	0.999108532036592
G10116_21709	306328	2.71	2.55	0.000387332290128555	0.432969290874406	0.406540180433955	-0.0776242782337011	0.999108532036592
G10116_25883	619374	0.246666666666667	0.24	0.000387332290128555	-0.607889534988686	-0.619788758288394	-0.0501697087049487	0.999108532036592
G10116_8080	58949	2.65666666666667	2.22666666666667	0.139920447086788	0.42433706667645	0.347655207755884	-0.25147747466992	0.724568672490481
G10116_8505	362424	0.0333333333333333	0.03	0.000387332290128555	-1.47712125471966	-1.52287874528034	-0.324645237863154	0.999108532036592
G10116_395	171158	0.0266666666666667	0	0.000387332290128555	-1.57403126772772	0	-2.40909669981824	0.999108532036592
G10116_11330	315914	12.3366666666667	12.7	0.000387332290128555	1.09119783037545	1.10380372095596	0.0324137590563171	0.999108532036592
G10116_28357	315162	0.0366666666666667	0.04	0.000387332290128555	-1.43572856956144	-1.39794000867204	0.160769849649665	0.999108532036592
G10116_29844	315714	193.236666666667	201.566666666667	0.000387332290128555	2.28608953729741	2.30441871388628	0.0526802836317708	0.999108532036592
G10116_28398	108353015	0.0133333333333333	0.07	0.000387332290128555	-1.8750612633917	-1.15490195998574	2.2485352948488	0.999108532036592
G10116_4159	291703	19.7633333333333	19.6133333333333	0.000387332290128555	1.2958601956253	1.29255140933583	-0.0188561073104294	0.999108532036592
G10116_28965	682431	6.45333333333333	6.32333333333333	0.000387332290128555	0.809784098252712	0.800946076169	-0.037357982239997	0.999108532036592
G10116_2238	305577	7.86333333333333	8.98	0.170197872135974	0.895606686165933	0.953276336667304	0.191078653381137	0.675775010366297
G10116_1380	100912498	3.59333333333333	2.35666666666667	0.000387332290128555	0.555497506131057	0.372298159077238	-0.632133989904462	0.999108532036592
G10116_16493	361988	18.7133333333333	19.86	0.0117705207984243	1.27215115357876	1.29797924415936	0.0749242901945747	0.973261354744634
G10116_13296	303175	0.0266666666666667	0.0233333333333333	0.000387332290128555	-1.57403126772772	-1.63202321470541	0.0354333084716291	0.999108532036592
G10116_29991	83534	88.2066666666667	95.45	0.754849263841687	1.94550141038273	1.97977593272969	0.105769376404557	0.175853386496119
G10116_1871	307008	9.38	9.63333333333333	0.000387332290128555	0.972202838379064	0.983776588036885	0.028739610928585	0.999108532036592
G10116_22970	102555814	0.01	0.0233333333333333	0.0245163859887479	-2	-1.63202321470541	1.3548541630604	0.945112732538507
G10116_23852	366797	0.0233333333333333	0.03	0.000387332290128555	-1.63202321470541	-1.52287874528034	0.997202240560435	0.999108532036592
G10116_896	94198	165.536666666667	172.553333333333	0.000387332290128555	2.21889420576891	2.23692335327856	0.0538921650078142	0.999108532036592
G10116_26483	361601	14.8666666666667	15.2333333333333	0.000387332290128555	1.17221360399248	1.18279494535019	0.027454084310405	0.999108532036592
G10116_21796	108351411	0.0366666666666667	0.0366666666666667	0.000387332290128555	-1.43572856956144	-1.43572856956144	0.0354335199280743	0.999108532036592
G10116_19675	291940	5.60333333333333	5.7	0.000387332290128555	0.748446458719808	0.755874855672491	0.0139223670896533	0.999108532036592
G10116_18799	84590	6.65333333333333	5.33666666666667	0.0733059456300303	0.82303928223169	0.727270077199637	-0.169738661523523	0.844683584777627
G10116_229	297705	10.9733333333333	10.7266666666667	0.000387332290128555	1.04033857182057	1.03046478504335	-0.0563802757160863	0.999108532036592
G10116_13185	366214	0.02	0.00666666666666667	0.000387332290128555	-1.69897000433602	-2.17609125905568	-0.862116790016781	0.999108532036592
G10116_1254	246150	8.48666666666667	8.46	0.000387332290128555	0.928737144597974	0.927370363039024	-0.0125457939626779	0.999108532036592
G10116_22315	313156	0.00666666666666667	0	0.000387332290128555	-2.17609125905568	0	-0.926351111082053	0.999108532036592
G10116_27678	24165	3.79666666666667	4.01333333333333	0.000387332290128555	0.579402469359438	0.603505232202143	0.0710822889853352	0.999108532036592
G10116_3531	685488	0.02	0.0266666666666667	0.000387332290128555	-1.69897000433602	-1.57403126772772	0.0354335199280743	0.999108532036592
G10116_19633	102555217	2.99	3.09666666666667	0.000387332290128555	0.47567118832443	0.49089445927398	0.0451970512101096	0.999108532036592
G10116_23866	338458	0.0166666666666667	0.0166666666666667	0.000387332290128555	-1.77815125038364	-1.77815125038364	-0.0866194913636577	0.999108532036592
G10116_26532	311257	5.41333333333333	5.55	0.000387332290128555	0.733464770185494	0.744292983122676	0.0273643012716054	0.999108532036592
G10116_29206	108349753	0.186666666666667	0.166666666666667	0.000387332290128555	-0.728933227713461	-0.778151250383643	-0.189247336279244	0.999108532036592
G10116_9190	299196	11.2566666666667	11.4366666666667	0.000387332290128555	1.05140980591575	1.05829946333651	0.0239847760760238	0.999108532036592
G10116_9146	501116	0.05	0	0.000387332290128555	-1.30102999566398	0	-3.99433633424112	0.999108532036592
G10116_27386	100910501	0	0.04	0.000387332290128555	0	-1.39794000867204	2.46410756130399	0.999108532036592
G10116_16345	365548	161.083333333333	165.066666666667	0.000387332290128555	2.20705060798093	2.2176593812924	0.0284186037383804	0.999108532036592
G10116_9736	690945	51.6966666666667	50.8966666666667	0.000387332290128555	1.71346254125752	1.70668934037847	-0.0307509026075647	0.999108532036592
G10116_18778	302022	3.79333333333333	3.28333333333333	0.000387332290128555	0.579021007339389	0.516314975777949	-0.147843837719539	0.999108532036592
G10116_6764	314013	26.3366666666667	25.13	0.0161243816486588	1.42056080707676	1.40019248859258	-0.0755655806763421	0.963553023162388
G10116_4180	363796	0.06	0.08	0.000387332290128555	-1.22184874961636	-1.09691001300806	0.402466094782335	0.999108532036592
G10116_11142	303439	9.28333333333333	10.6466666666667	0.407937427638174	0.967703944790085	1.0272136570828	0.191254323897772	0.390897211497132
G10116_10691	361631	1.28333333333333	1.12666666666667	0.000387332290128555	0.108339474788837	0.0517954455579936	-0.214155884456603	0.999108532036592
G10116_12847	685048	0.0133333333333333	0.01	0.000387332290128555	-1.8750612633917	-2	-0.926351111082053	0.999108532036592
G10116_9574	286908	28.5266666666667	27.1933333333333	0.000387332290128555	1.45525102742825	1.43446244626141	-0.0710707641547388	0.999108532036592
G10116_3896	295985	2.81333333333333	3.03	0.000387332290128555	0.449221191905992	0.481442628502305	0.0978794940488673	0.999108532036592
G10116_15540	108348118	13.11	13.1	0.000387332290128555	1.11760269169008	1.11727129565576	-0.00942163833048924	0.999108532036592
G10116_8954	100359586	0.0166666666666667	0.01	0.000387332290128555	-1.77815125038364	-2	-0.544472703726998	0.999108532036592
G10116_19224	85256	8.81333333333333	9.36666666666667	0.000387332290128555	0.94514019609394	0.971585065185418	0.079987439202447	0.999108532036592
G10116_11111	500558	5.83	5.85	0.000387332290128555	0.765668554759014	0.76715586608218	-0.0286421559621118	0.999108532036592
G10116_8403	362325	17.73	19.2466666666667	0.140203399307741	1.24870873560092	1.28435552482504	0.11116748180286	0.724096754123499
G10116_2594	140940	68.9733333333333	66.3866666666667	0.0553136066086852	1.83868121501738	1.82208086288376	-0.0616988651986081	0.880412892067099
G10116_4004	25267	252.77	277.34	1.45286569832267	2.40272552844108	2.44301251121678	0.1252464407553	0.0352479855427529
G10116_24890	364845	23.96	25.6366666666667	0.144757333962768	1.37948681371727	1.40886155663531	0.0894713526112922	0.716543673746862
G10116_19449	83511	0.0466666666666667	0.0266666666666667	0.000387332290128555	-1.33099321904142	-1.57403126772772	-0.763675375048385	0.999108532036592
G10116_16547	171305	22.8466666666667	23.0166666666667	0.000387332290128555	1.35882284537419	1.36204242819499	0.00202082247432539	0.999108532036592
G10116_18194	24417	0.00333333333333333	0.01	0.000387332290128555	-2.47712125471966	-2	0.918949401666308	0.999108532036592
G10116_2330	60324	32.4433333333333	33.2233333333333	0.000387332290128555	1.51112546865572	1.52144320354128	-0.0057921047516688	0.999108532036592
G10116_17337	687575	37.73	39.4533333333333	0.000387332290128555	1.576686805201	1.59608370176893	0.0571335827098014	0.999108532036592
G10116_2286	361771	19.5666666666667	19.87	0.000387332290128555	1.29151684652795	1.29819786710981	0.0136114286276486	0.999108532036592
G10116_26170	294557	9.40666666666667	8.77333333333333	0.123027858392477	0.973435754698667	0.943164630222255	-0.10881445485405	0.753307240297133
G10116_4170	192246	50.5966666666667	52.1266666666667	0.000387332290128555	1.70412190624775	1.71705995407418	0.0356327797797753	0.999108532036592
G10116_15194	498198	0	0.00333333333333333	0.000387332290128555	0	-2.47712125471966	0.997202240560435	0.999108532036592
G10116_24221	24172	6.10666666666667	6.59	0.000387332290128555	0.785804214612169	0.81888541459401	0.101332481821509	0.999108532036592
G10116_9842	364458	232.12	278.366666666667	9.82165800217204	2.36571256189249	2.44461722896494	0.253953631337526	1.50779395502777e-10
G10116_10317	103690085	0.0733333333333333	0.0466666666666667	0.000387332290128555	-1.13469857389746	-1.33099321904142	-0.719067121669356	0.999108532036592
G10116_7731	498604	0.0133333333333333	0.0266666666666667	0.000387332290128555	-1.8750612633917	-1.57403126772772	1.03756263123251	0.999108532036592
G10116_6664	102556485	0.516666666666667	0.486666666666667	0.000387332290128555	-0.286789556549371	-0.312768398935225	-0.0953607547949834	0.999108532036592
G10116_1483	297561	6.87333333333333	8.21333333333333	0.473662524465844	0.837167406227835	0.914519448772725	0.250147176668251	0.33599860596374
G10116_8304	246185	9.86	10.5	0.000387332290128555	0.993876914941211	1.02118929906994	0.0789273254938246	0.999108532036592
G10116_27137	317381	12.8466666666667	12.14	0.000387332290128555	1.10879045559977	1.08421868673924	-0.0893686608814048	0.999108532036592
G10116_29073	362464	7.23	7.46	0.000387332290128555	0.859138297294531	0.872738827472669	0.0361818432684915	0.999108532036592
G10116_22958	309643	10.8866666666667	10.8333333333333	0.000387332290128555	1.03689492568099	1.03476210625921	-0.0143168151232924	0.999108532036592
G10116_13632	25259	0.00666666666666667	0.0133333333333333	0.000387332290128555	-2.17609125905568	-1.8750612633917	0.918949401666308	0.999108532036592
G10116_5727	366153	0.0333333333333333	0.04	0.000387332290128555	-1.47712125471966	-1.39794000867204	0.17666489249684	0.999108532036592
G10116_23763	100909954	0	0.00666666666666667	0.000387332290128555	0	-2.17609125905568	0.997202240560435	0.999108532036592
G10116_18171	289657	13.18	12.4933333333333	0.000387332290128555	1.11991541025799	1.09667832749608	-0.0852616735195276	0.999108532036592
G10116_28829	103689966	0.523333333333333	0.783333333333333	0.000387332290128555	-0.281221602310429	-0.106053392447926	0.564090770618008	0.999108532036592
G10116_16542	304645	0.0166666666666667	0.0233333333333333	0.000387332290128555	-1.77815125038364	-1.63202321470541	0.356100082082502	0.999108532036592
G10116_29164	690755	0.0333333333333333	0.0466666666666667	0.000387332290128555	-1.47712125471966	-1.33099321904142	0.309252831815282	0.999108532036592
G10116_3554	688429	29.3966666666667	26.7666666666667	0.720653703482719	1.4682980878834	1.42759429055902	-0.137004154374778	0.190259476091951
G10116_10686	83514	19.97	24.1766666666667	2.18300145322795	1.3003780648707	1.38339642274208	0.265725752629412	0.0065614307072575
G10116_10834	66020	0.0666666666666667	0.09	0.000387332290128555	-1.17609125905568	-1.04575749056068	0.48923211070258	0.999108532036592
G10116_10552	314297	2.06	1.95	0.000387332290128555	0.313867220369153	0.290034611362518	-0.0861205386326077	0.999108532036592
G10116_18329	296269	2.99	3.03333333333333	0.000323561687619277	0.47567118832443	0.481920137601431	-0.000690461058668069	0.999255249146111
G10116_18424	498972	18.8066666666667	18.4266666666667	0.000387332290128555	1.27431182709969	1.26544677964648	-0.0455202278343712	0.999108532036592
G10116_12258	362535	4.62	5.02	0.000387332290128555	0.664641975556125	0.700703717145019	0.137168463916736	0.999108532036592
G10116_7992	295144	0.7	0.646666666666667	0.000387332290128555	-0.154901959985743	-0.189319524789436	-0.125656233527079	0.999108532036592
G10116_10270	25295	0.286666666666667	0.396666666666667	0.000387332290128555	-0.542622803476094	-0.401574293327131	0.169196010540085	0.999108532036592
G10116_13572	311661	10.5233333333333	10.23	0.000387332290128555	1.02215332717255	1.00987563371216	-0.0488493757488842	0.999108532036592
G10116_5653	305002	7.79666666666667	7.82333333333333	0.000387332290128555	0.891908967089491	0.89339183487893	-0.00496473267939265	0.999108532036592
G10116_19555	360703	26.62	26.4466666666667	0.000387332290128555	1.42520805113866	1.42237094141847	-0.007659551811423	0.999108532036592
G10116_21941	58827	17.0933333333333	20.9133333333333	1.30070437495384	1.2328267617911	1.32042325964206	0.283150500568476	0.0500375025270237
G10116_7591	29409	0	0.00666666666666667	0.000387332290128555	0	-2.17609125905568	0.997202240560435	0.999108532036592
G10116_4693	314964	15.48	15.8	0.000387332290128555	1.18977095634687	1.19865708695442	0.00717098918064424	0.999108532036592
G10116_1336	313742	10.74	10.77	0.000387332290128555	1.03100428136354	1.03221570329798	-0.0043260033867768	0.999108532036592
G10116_10053	81828	0.593333333333333	0.663333333333333	0.000387332290128555	-0.226701252410769	-0.178268178309956	0.15925249180026	0.999108532036592
G10116_24915	103690962	1.38666666666667	1.03333333333333	0.000387332290128555	0.141972075907081	0.0142404391146089	-0.432333398878581	0.999108532036592
G10116_29263	24565	11.0266666666667	10.2833333333333	0.0697570650554729	1.04244424616085	1.0121339136496	-0.108344399262255	0.85161427960806
G10116_10205	310846	5.1	5.13	0.000323634124570259	0.707570176097936	0.710117365111816	-0.000685529321968052	0.9992550824781
G10116_16017	497984	5.91666666666667	5.72666666666667	0.000387332290128555	0.772077102671451	0.757901904775561	-0.0562312407374735	0.999108532036592
G10116_5824	306506	2.56	2.72666666666667	0.000387332290128555	0.40823996531185	0.435632048951661	0.0819514372032089	0.999108532036592
G10116_15876	298201	22.69	22.4333333333333	0.000387332290128555	1.35583449588494	1.35089380950431	-0.0245545644149797	0.999108532036592
G10116_3593	361128	11.4466666666667	12.7033333333333	0.0145880270216588	1.05867903610524	1.1039176940525	0.138792538472542	0.966967712382527
G10116_24757	64529	480.666666666667	499.26	0.000387332290128555	2.68184400566375	2.69832677239367	0.044814613791618	0.999108532036592
G10116_12835	497970	0	0.0133333333333333	0.000387332290128555	0	-1.8750612633917	1.9098317564214	0.999108532036592
G10116_14969	24923	0.683333333333333	0.806666666666667	0.11347982844753	-0.165367393663908	-0.093305888739231	0.410176570914162	0.770052209922583
G10116_20476	288907	3.04333333333333	2.66333333333333	0.000387332290128555	0.483349522814636	0.425425524594328	-0.201598762188069	0.999108532036592
G10116_5634	25139	0.566666666666667	0.456666666666667	0.000387332290128555	-0.246672333341388	-0.340400687563255	-0.319421313002491	0.999108532036592
G10116_21776	100912059	2.97333333333333	2.99666666666667	0.000387332290128555	0.47324359965646	0.476638437013567	0.00575962264290421	0.999108532036592
G10116_21810	554172	54.2333333333333	60.4766666666667	2.54701910618769	1.7342662982172	1.78158784585016	0.147423797384091	0.00283779418084808
G10116_13052	363487	14.6066666666667	13.9066666666667	0.000387332290128555	1.16455111850503	1.14322304503483	-0.077775526245589	0.999108532036592
G10116_16520	117255	15.7066666666667	16.2033333333333	0.000387332290128555	1.19608402705938	1.20960436635488	0.0325992028938009	0.999108532036592
G10116_26275	102551929	0.34	0.243333333333333	0.000387332290128555	-0.468521082957745	-0.613798394599207	-0.484692022494363	0.999108532036592
G10116_6346	292268	16.35	16.93	0.000387332290128555	1.2135177569963	1.22865695810894	0.0414966433793829	0.999108532036592
G10116_13884	366957	0.0233333333333333	0	0.000387332290128555	-1.63202321470541	0	-0.926351111082053	0.999108532036592
G10116_13779	681178	2.31666666666667	2.05	0.000387332290128555	0.364863549870452	0.311753861055754	-0.131300383043323	0.999108532036592
G10116_16574	298845	74.37	81.5766666666667	0.799764496802617	1.87139778148748	1.91156595548158	0.126931678982312	0.158575285945645
G10116_13281	503018	12.7066666666667	12.65	0.000387332290128555	1.10403163724663	1.10209052551184	-0.0130945862861071	0.999108532036592
G10116_3037	64030	0.11	0.14	0.000387332290128555	-0.958607314841775	-0.853871964321762	0.314016125149599	0.999108532036592
G10116_29349	103690913	0.0233333333333333	0.01	0.000387332290128555	-1.63202321470541	-2	-1.4454445370099	0.999108532036592
G10116_12854	289397	2.64333333333333	2.67	0.000387332290128555	0.422151932597941	0.426511261364575	0.00846958240062047	0.999108532036592
G10116_1869	25311	0	0	0.000387332290128555	0	0	-0.926351111082053	0.999108532036592
G10116_23857	100910447	0	0.19	0.000387332290128555	0	-0.721246399047171	2.49857329026638	0.999108532036592
G10116_7583	300235	90.4133333333333	93.82	0.000387332290128555	1.95623248098531	1.97229542861114	0.045248195708744	0.999108532036592
G10116_27520	85251	78.85	81.0533333333333	0.000387332290128555	1.89680169766492	1.90877087999274	0.0315758903227815	0.999108532036592
G10116_23188	683667	91.3566666666667	91.3933333333333	0.000387332290128555	1.96074024507556	1.96091451737342	-0.0181226435785871	0.999108532036592
G10116_15997	207118	8.39333333333333	8.3	0.000387332290128555	0.923934471052181	0.919078092376074	-0.0247908399978952	0.999108532036592
G10116_6594	29153	59.62	54.8366666666667	0.80313313929059	1.77539197169661	1.73907104764426	-0.1276359408853	0.15735004110796
G10116_26804	361824	0.36	0.146666666666667	0.000387332290128555	-0.443697499232713	-0.833668578233474	-1.464372957579	0.999108532036592
G10116_5692	308384	27.7466666666667	28.7433333333333	0.000387332290128555	1.44321081681993	1.45853713138097	0.0430211444048178	0.999108532036592
G10116_6034	64473	13.27	13.58	0.000387332290128555	1.12287092286444	1.13289976994448	0.0255952499359259	0.999108532036592
G10116_13529	498726	0.0133333333333333	0.00666666666666667	0.000387332290128555	-1.8750612633917	-2.17609125905568	0.9109865680911	0.999108532036592
G10116_6165	29516	7.09666666666667	6.43666666666667	0.188620404098135	0.85105440671866	0.808661019059732	-0.148577803324249	0.647708499228525
G10116_24305	63868	85.7166666666667	83.9633333333333	0.000387332290128555	1.93306527393745	1.92408967168665	-0.0384974661583583	0.999108532036592
G10116_11908	24538	0.12	0.13	0.000387332290128555	-0.920818753952375	-0.886056647693163	0.133098901620062	0.999108532036592
G10116_17795	25558	22.5466666666667	21.22	0.0784646293032892	1.35308234420604	1.32674537956532	-0.0943462273895681	0.834709527624331
G10116_17713	108348144	8.11333333333333	7.73	0.000387332290128555	0.909199319174383	0.888179493918325	-0.0793931397755682	0.999108532036592
G10116_555	305120	9.10666666666667	8.53	0.000387332290128555	0.959359440289833	0.930949031167523	-0.104678627992628	0.999108532036592
G10116_8948	361714	0.356666666666667	0.323333333333333	0.000387332290128555	-0.447737477034452	-0.490349520453418	-0.132700250284782	0.999108532036592
G10116_25066	500882	0.0566666666666667	0.08	0.000387332290128555	-1.24667233334139	-1.09691001300806	0.352699777261575	0.999108532036592
G10116_16865	140607	17.8633333333333	17.4566666666667	0.000387332290128555	1.25196250232395	1.24196131918182	-0.0412811664101208	0.999108532036592
G10116_3394	102555079	0.263333333333333	0.33	0.000387332290128555	-0.579494163429222	-0.481486060122112	0.480677049160481	0.999108532036592
G10116_12403	100910708	0.173333333333333	0.37	0.225419859399239	-0.761117911084864	-0.431798275933005	1.11179408572446	0.595086558279278
G10116_7155	83579	10.43	10.8766666666667	0.000387332290128555	1.01828430842653	1.03649581906821	0.0226067748639977	0.999108532036592
G10116_9270	291212	7.49	7.96666666666667	0.000387332290128555	0.874481817699466	0.901276646228475	0.0804256817761448	0.999108532036592
G10116_16367	286993	22.7666666666667	21.7566666666667	0.000387332290128555	1.35729944896187	1.33759235797631	-0.073487268079629	0.999108532036592
G10116_6508	140942	12.48	13.1233333333333	0.000387332290128555	1.0962145853464	1.11804416007057	0.064684948088572	0.999108532036592
G10116_11534	361822	1.4	1.64	0.0611983701897681	0.146128035678238	0.214843848047698	0.282862822108538	0.868563609867977
G10116_22407	60325	0.51	0.386666666666667	0.000387332290128555	-0.292429823902064	-0.412663265492744	-0.433548831031032	0.999108532036592
G10116_14836	499463	0.43	0.393333333333333	0.000387332290128555	-0.366531544420413	-0.405239247413537	-0.121441830849647	0.999108532036592
G10116_23545	313648	202.333333333333	207.643333333333	0.000387332290128555	2.30606743635559	2.31731799206509	0.0293693980788199	0.999108532036592
G10116_14991	307128	7.75666666666667	7.04333333333333	0.0790596453893369	0.889675128567068	0.847778242332651	-0.147672170944328	0.833566695887977
G10116_22368	619579	53.5266666666667	55.99	0.000387332290128555	1.72857019885984	1.74811046749498	0.0567384528890965	0.999108532036592
G10116_9300	300993	7.94666666666667	8.33666666666667	0.000387332290128555	0.900184996348537	0.92099243701084	0.0594743463686697	0.999108532036592
G10116_6242	313997	0.106666666666667	0.14	0.000387332290128555	-0.971971276399755	-0.853871964321762	0.0911592343530058	0.999108532036592
G10116_14227	64677	0	0.00666666666666667	0.000387332290128555	0	-2.17609125905568	0.997202240560435	0.999108532036592
G10116_12768	361096	1.44	1.38	0.000387332290128555	0.15836249209525	0.139879086401236	-0.0669674424766669	0.999108532036592
G10116_8306	100361584	0.176666666666667	0.15	0.000387332290128555	-0.752845385118873	-0.823908740944319	-0.257313523529971	0.999108532036592
G10116_27076	289344	1.17666666666667	1.15666666666667	0.000387332290128555	0.0706534506681614	0.0632082200712125	-0.0332704949267879	0.999108532036592
G10116_12389	362240	11.0466666666667	10.2766666666667	0.12410286705901	1.04323124936366	1.01185227000685	-0.117244228403789	0.751444885584182
G10116_9653	81659	23.13	22.1866666666667	0.0513412824054116	1.36417563277062	1.34609205856301	-0.0755252944456249	0.888502629844418
G10116_13195	494192	3.58	4.19666666666667	0.197366156329886	0.553883026643874	0.6229044753882	0.230636008234247	0.634795506205229
G10116_4252	290994	99	103.153333333333	0.000387332290128555	1.99563519459755	2.01348326648157	0.0514532426623636	0.999108532036592
G10116_1809	294079	44	46.04	0.000387332290128555	1.64345267648619	1.66313531495775	0.0694265443372925	0.999108532036592
G10116_30028	108351576	0.203333333333333	0.2	0.000387332290128555	-0.691791419708896	-0.698970004336019	-0.0236237100706511	0.999108532036592
G10116_13513	100359945	4.40666666666667	4.73666666666667	0.000387332290128555	0.644110200429959	0.675472823207808	0.0983791185291475	0.999108532036592
G10116_16317	100909715	0.213333333333333	0.303333333333333	0.000387332290128555	-0.670941280735776	-0.518079862398569	0.469268559551702	0.999108532036592
G10116_18676	364382	21.2333333333333	23.54	0.442183680650369	1.32701817761569	1.37180645850742	0.140698605365292	0.361257040153653
G10116_21964	498848	0.82	0.756666666666667	0.000387332290128555	-0.0861861476162833	-0.121095397526539	-0.11506913946646	0.999108532036592
G10116_24429	680615	0.0433333333333333	0.0866666666666667	0.000387332290128555	-1.36317790241283	-1.06214790674884	0.900928911498987	0.999108532036592
G10116_17382	29237	205.493333333333	246.196666666667	7.13016840411325	2.31279773694926	2.39128216858688	0.253459208001184	7.41022843007955e-08
G10116_1749	64350	0.0333333333333333	0.0766666666666667	0.0118043474700458	-1.47712125471966	-1.11539341870207	1.28910508890949	0.973185551547681
G10116_17026	498840	3.54666666666667	2.68666666666667	0.540123993996418	0.549820373239367	0.429213787085429	-0.407875377820502	0.288320821026277
G10116_11799	24390	29.2266666666667	28.92	0.000387332290128555	1.46577928642063	1.46119828862249	-0.0232927145427769	0.999108532036592
G10116_9867	246773	0.143333333333333	0.0966666666666667	0.000387332290128555	-0.843652799140077	-1.01472325682071	-1.04344140457273	0.999108532036592
G10116_5680	100361923	1.43666666666667	1.56	0.000387332290128555	0.15735601544107	0.193124598354462	0.128772890617818	0.999108532036592
G10116_14666	363029	4.97	5.03333333333333	0.000387332290128555	0.696356388733332	0.701855692573507	0.00979002374034252	0.999108532036592
G10116_26437	500961	0.0133333333333333	0.00666666666666667	0.000387332290128555	-1.8750612633917	-2.17609125905568	-0.859670076009099	0.999108532036592
G10116_27840	100125363	0.133333333333333	0.163333333333333	0.000387332290128555	-0.875061263391701	-0.78692517469115	0.298282851055366	0.999108532036592
G10116_25315	680122	1.81666666666667	1.63666666666667	0.000387332290128555	0.259275247556981	0.213960237403307	-0.156672862904966	0.999108532036592
G10116_6063	294054	0.0233333333333333	0.0433333333333333	0.000387332290128555	-1.63202321470541	-1.36317790241283	0.774924852510465	0.999108532036592
G10116_8059	297755	848.396666666667	822.233333333333	0.000387332290128555	2.92859895351365	2.91499507909635	-0.0526109948732786	0.999108532036592
G10116_23771	64345	0	0.00666666666666667	0.000387332290128555	0	-2.17609125905568	0.997202240560435	0.999108532036592
G10116_2130	300891	223.933333333333	223.213333333333	0.000387332290128555	2.35011874478598	2.34872013300811	-0.0108764689453929	0.999108532036592
G10116_11844	315120	0.0433333333333333	0.0233333333333333	0.000387332290128555	-1.36317790241283	-1.63202321470541	-0.973244204534281	0.999108532036592
G10116_28824	81667	209.506666666667	193.626666666667	0.632929383429576	2.32119784711368	2.28696516902948	-0.121745768201862	0.232846983762342
G10116_1822	64057	0	0.01	0.000387332290128555	0	-2	1.87005261353571	0.999108532036592
G10116_24821	295230	72.4	72.5666666666667	0.000387332290128555	1.85973856619715	1.86073717432143	-0.00455977242089071	0.999108532036592
G10116_985	295378	4.79333333333333	6.28333333333333	3.15339543156688	0.680637631327201	0.798190099822149	0.386255628936834	0.000702432453457315
G10116_23840	309809	0.0433333333333333	0.0266666666666667	0.000387332290128555	-1.36317790241283	-1.57403126772772	-0.744192997103879	0.999108532036592
G10116_5346	100912924	4.11666666666667	3.98666666666667	0.000387332290128555	0.614545702876022	0.60060992493273	-0.054341473724219	0.999108532036592
G10116_14574	300054	0.04	0.05	0.000387332290128555	-1.39794000867204	-1.30102999566398	0.0279406671709071	0.999108532036592
G10116_16554	366014	18.4233333333333	17.4733333333333	0.000387332290128555	1.26536820986211	1.24237576189092	-0.0843123311915233	0.999108532036592
G10116_12491	685215	0.00333333333333333	0.00333333333333333	0.000387332290128555	-2.47712125471966	-2.47712125471966	0.0354333482301901	0.999108532036592
G10116_15479	362479	43.45	43.7766666666667	0.000387332290128555	1.63798978078469	1.64124268954378	0.00730030791390513	0.999108532036592
G10116_12476	363131	11.3133333333333	11.4366666666667	0.000387332290128555	1.05359058326199	1.05829946333651	0.00326011675829064	0.999108532036592
G10116_12656	304944	24	22.33	0.0424478417207715	1.38021124171161	1.34888872307144	-0.112166638116068	0.906884873898054
G10116_25753	364069	12.8366666666667	14.9633333333333	0.561806706564496	1.10845226390307	1.17502835068199	0.212721623257715	0.274279464849107
G10116_9864	171549	0.23	0.0933333333333333	0.0513412824054116	-0.638272163982407	-1.02996322337744	-1.34178672262033	0.888502629844418
G10116_23377	500011	4.34	4.40333333333333	0.000387332290128555	0.637489729512511	0.643781562894864	0.0103265162966237	0.999108532036592
G10116_23515	361452	21.0233333333333	21.66	0.000387332290128555	1.32270157627366	1.3356584522893	0.0352412388100537	0.999108532036592
G10116_11668	100125368	2.25666666666667	2.29666666666667	0.000387332290128555	0.353467413965482	0.361097967187964	0.0228294927885559	0.999108532036592
G10116_18716	361137	22.4666666666667	23.0633333333333	0.000387332290128555	1.35153864181566	1.36292207588383	0.0303892072335654	0.999108532036592
G10116_20572	300029	4.31	3.95666666666667	0.000387332290128555	0.634477270160732	0.597329464234929	-0.131391943379473	0.999108532036592
G10116_7846	500361	0.02	0	0.000387332290128555	-1.69897000433602	0	-1.82134486780724	0.999108532036592
G10116_13590	103689999	20.9366666666667	20.2033333333333	0.000387332290128555	1.32090753868441	1.30542302929035	-0.0596010499555179	0.999108532036592
G10116_5363	303796	13.47	13.6033333333333	0.000387332290128555	1.12936759572299	1.13364534005361	0.00658508820606198	0.999108532036592
G10116_3507	257648	1.17666666666667	0.943333333333333	0.611431574701512	0.0706534506681614	-0.0253348191953723	-0.330733665115469	0.244663072476647
G10116_21908	300756	21.5566666666667	22.3333333333333	0.000387332290128555	1.33358160622746	1.34895354798116	0.0429081563907261	0.999108532036592
G10116_5798	499083	0.18	0.213333333333333	0.000387332290128555	-0.744727494896694	-0.670941280735776	0.264132931258577	0.999108532036592
G10116_14216	81766	659.083333333333	632.246666666667	0.0316570634479066	2.81894032949348	2.80088654833342	-0.0673687561026308	0.92970022604469
G10116_28035	499934	43.6766666666667	43.98	0.000387332290128555	1.64024948630124	1.64325522502477	0.00226554883628478	0.999108532036592
G10116_12171	287097	113.973333333333	118.856666666667	0.000387332290128555	2.05680325010033	2.07502354631112	0.0496873542051329	0.999108532036592
G10116_21982	296060	11.8166666666667	11.6133333333333	0.000387332290128555	1.07249498479942	1.06495689161596	-0.0325238547489817	0.999108532036592
G10116_24291	291084	9.60333333333333	9.72333333333333	0.000387332290128555	0.98242200356075	0.98781517440207	0.0144834959442758	0.999108532036592
G10116_5574	316328	13.0666666666667	14.1266666666667	0.161513302436757	1.1161648123008	1.15003969765511	0.108459011883297	0.689424475780936
G10116_8630	360488	13.3933333333333	12.7933333333333	0.000387332290128555	1.12688867769257	1.10698371567979	-0.0670689126920437	0.999108532036592
G10116_4515	100359464	18.1466666666667	17.76	0.000387332290128555	1.25879686181164	1.24944296144258	-0.0425891098921887	0.999108532036592
G10116_3993	296757	1.45	1.66666666666667	0.000387332290128555	0.161368002234975	0.221848749616357	0.175322531387999	0.999108532036592
G10116_13269	303350	4.43333333333333	4.62	0.000387332290128555	0.646730386247423	0.664641975556125	0.0520383034437174	0.999108532036592
G10116_17232	65157	41.19	37.5466666666667	1.24762373061141	1.61479179195642	1.57457138707837	-0.140052387869892	0.0565426643941003
G10116_13385	306471	5.34333333333333	5.44	0.000387332290128555	0.727812267634482	0.73559889969818	0.0163301593517511	0.999108532036592
G10116_23413	116643	160.246666666667	156.563333333333	0.000387332290128555	2.20478900441033	2.1946900591552	-0.0416003261286946	0.999108532036592
G10116_1191	292683	20.1766666666667	19.71	0.000387332290128555	1.30484941919289	1.29468662427944	-0.0421528550576935	0.999108532036592
G10116_14237	360417	0.586666666666667	0.59	0.000387332290128555	-0.231608586905512	-0.229147988357856	0.00338822572749995	0.999108532036592
G10116_8585	361990	22.39	22.35	0.000387332290128555	1.35005409357903	1.34927752746796	-0.00553183778624136	0.999108532036592
G10116_1884	310358	0.00666666666666667	0	0.000387332290128555	-2.17609125905568	0	-0.926351111082053	0.999108532036592
G10116_13589	102556346	0.353333333333333	0.426666666666667	0.000387332290128555	-0.451815389454893	-0.369911285071794	0.277380980810718	0.999108532036592
G10116_3315	155423	116.016666666667	105.596666666667	1.60999784871156	2.06452038337715	2.02365020919096	-0.141122931882858	0.024547210751764
G10116_9277	287822	4.93666666666667	4.56333333333333	0.000387332290128555	0.693433803801546	0.659282193414327	-0.121627944758013	0.999108532036592
G10116_16012	502617	0.06	0.09	0.000387332290128555	-1.22184874961636	-1.04575749056068	-0.121903727494604	0.999108532036592
G10116_27049	362722	9.44666666666667	9.13333333333333	0.000387332290128555	0.975278591191779	0.960629308100725	-0.0567219311314895	0.999108532036592
G10116_18985	497009	3.23333333333333	3.02	0.000387332290128555	0.509650479546582	0.480006942957151	-0.106017947170273	0.999108532036592
G10116_11239	100301568	0.516666666666667	0.453333333333333	0.000387332290128555	-0.286789556549371	-0.343582346349445	-0.196980481079064	0.999108532036592
G10116_10453	295238	23.9633333333333	23.8166666666667	0.000387332290128555	1.37954722889187	1.37688097840733	-0.02520408562793	0.999108532036592
G10116_19298	103689937	0.01	0.00666666666666667	0.000387332290128555	-2	-2.17609125905568	-1.44374777962348	0.999108532036592
G10116_10195	304923	13.19	14.0166666666667	0.000387332290128555	1.12024479554637	1.14664474541427	0.0757909237726394	0.999108532036592
G10116_26656	64510	14.06	14.6266666666667	0.000387332290128555	1.14798532068381	1.16514536418301	0.0488563529577149	0.999108532036592
G10116_27909	103694538	0.586666666666667	0.513333333333333	0.000387332290128555	-0.231608586905512	-0.2896005338832	-0.202897616978129	0.999108532036592
G10116_5005	362958	5.99	6.00333333333333	0.000387332290128555	0.777426822389311	0.778392458099871	-0.00441753611950526	0.999108532036592
G10116_26748	684762	0.443333333333333	0.21	0.000387332290128555	-0.353269613752577	-0.677780705266081	-1.10472241638768	0.999108532036592
G10116_718	314627	0.163333333333333	0.163333333333333	0.000387332290128555	-0.78692517469115	-0.78692517469115	-0.00793212832688575	0.999108532036592
G10116_14920	117262	52.4466666666667	52.1033333333333	0.000387332290128555	1.71971789111345	1.71686550836603	-0.0173447753371196	0.999108532036592
G10116_1085	313834	22.4633333333333	23.2533333333333	0.000387332290128555	1.35147420165204	1.36648521720485	0.0405889612462464	0.999108532036592
G10116_18389	108348052	1.7	2.05	0.0557274275392949	0.230448921378274	0.311753861055754	0.257861136603989	0.879574383235684
G10116_116	313491	26.65	23.3933333333333	0.0744624210143315	1.42569721336259	1.36909210915972	-0.1935892341712	0.842437283382222
G10116_7307	362736	27.15	26.5066666666667	0.000387332290128555	1.43376983392487	1.42335511666959	-0.0444295540401127	0.999108532036592
G10116_12196	362170	36.6633333333333	38.32	0.000387332290128555	1.56423194732731	1.58342550040651	0.056010361732841	0.999108532036592
G10116_12967	171554	0.536666666666667	0.62	0.000387332290128555	-0.270295378687813	-0.207608310501746	0.187692113254278	0.999108532036592
G10116_14377	300262	0.143333333333333	0.28	0.000387332290128555	-0.843652799140077	-0.552841968657781	0.940386979830231	0.999108532036592
G10116_11454	311419	5.79	5.8	0.000387332290128555	0.762678563727436	0.763427993562937	-0.0139934520548516	0.999108532036592
G10116_10487	365813	24.3266666666667	24.0833333333333	0.000387332290128555	1.38608260430897	1.38171659670892	-0.0261712486271126	0.999108532036592
G10116_18897	192351	37.9	38.4833333333333	0.000387332290128555	1.57863920996807	1.58527268253353	0.0600638792647409	0.999108532036592
G10116_29051	290350	52.0633333333333	57.4466666666667	0.843264875594153	1.71653197018754	1.75926483388989	0.133688576316311	0.143461419729545
G10116_12255	102555942	0.41	0.273333333333333	0.000387332290128555	-0.387216143280264	-0.563307402335946	-0.564401529527937	0.999108532036592
G10116_18674	81652	53.0233333333333	53.5633333333333	0.000387332290128555	1.72446702635386	1.72886759603279	0.00699419228848905	0.999108532036592
G10116_3743	303772	0.453333333333333	0.376666666666667	0.000387332290128555	-0.343582346349445	-0.424042811236242	-0.21668910935027	0.999108532036592
G10116_243	314417	34.0433333333333	34.7366666666667	0.000387332290128555	1.53203207718805	1.54078814117703	0.0195136450130852	0.999108532036592
G10116_4808	102546764	8.17	7.67	0.000387332290128555	0.912222056532415	0.884795363948981	-0.131022333286798	0.999108532036592
G10116_27395	405224	0.11	0.0666666666666667	0.000387332290128555	-0.958607314841775	-1.17609125905568	-0.749094656422958	0.999108532036592
G10116_12017	25501	0.0133333333333333	0.0433333333333333	0.000387332290128555	-1.8750612633917	-1.36317790241283	1.85965530789569	0.999108532036592
G10116_778	310635	26.7533333333333	26.2433333333333	0.000387332290128555	1.42737790067816	1.41901899672236	-0.0324020793024677	0.999108532036592
G10116_25039	311112	5.34	5.41	0.000387332290128555	0.727541257028556	0.733197265106569	0.0768280327371721	0.999108532036592
G10116_27580	691275	0	0.00666666666666667	0.000387332290128555	0	-2.17609125905568	0.997202240560435	0.999108532036592
G10116_10334	100912471	0.98	0.67	0.000387332290128555	-0.00877392430750515	-0.173925197299174	-0.576694164876679	0.999108532036592
G10116_9717	297554	21.3533333333333	18.6433333333333	1.59433482933346	1.32946567960814	1.27052356460858	-0.211915246055916	0.0254486747186615
G10116_21456	65023	0.03	0.02	0.000387332290128555	-1.52287874528034	-1.69897000433602	-0.564292854365769	0.999108532036592
G10116_29634	171443	3.32	3.56333333333333	0.000387332290128555	0.521138083704036	0.551856450489115	0.0930773280722372	0.999108532036592
G10116_524	361604	8.89666666666667	9.10666666666667	0.000387332290128555	0.949227319067845	0.959359440289833	0.0149488076800356	0.999108532036592
G10116_13464	498267	0.546666666666667	0.32	0.457154390457652	-0.262277406671964	-0.494850021680094	-0.719640526173862	0.34901621914505
G10116_3915	288152	1.74333333333333	1.77666666666667	0.000387332290128555	0.241380434147611	0.249605954306911	0.0138376855995965	0.999108532036592
G10116_3002	102553196	0.0233333333333333	0.0133333333333333	0.000387332290128555	-1.63202321470541	-1.8750612633917	-0.976938501189671	0.999108532036592
G10116_27319	689844	15.9333333333333	16.2766666666667	0.000387332290128555	1.20230664189246	1.21156546956446	0.0224488244104438	0.999108532036592
G10116_26362	689092	0.49	0.466666666666667	0.000387332290128555	-0.309803919971486	-0.330993219041424	-0.0832679462102802	0.999108532036592
G10116_21220	308266	0.05	0.06	0.000387332290128555	-1.30102999566398	-1.22184874961636	0.315893381279863	0.999108532036592
G10116_12675	303673	25.5933333333333	26.9966666666667	0.000387332290128555	1.40812685306172	1.43131014424634	0.0700685491250672	0.999108532036592
G10116_7238	108348147	7.49666666666667	5.65666666666667	0.855689867758955	0.87486820071597	0.752560587598014	-0.416302884683065	0.139415201970598
G10116_7699	360575	11.67	12.9866666666667	0.135262304729371	1.06707085604537	1.11349769348692	0.133617636778405	0.732382056176596
G10116_20786	306587	31.94	33.5066666666667	0.000387332290128555	1.50433491180246	1.52513122520088	0.0589600424206909	0.999108532036592
G10116_5468	308653	0.08	0.0766666666666667	0.000387332290128555	-1.09691001300806	-1.11539341870207	-0.102871913993517	0.999108532036592
G10116_22077	103690486	0.08	0.05	0.000387332290128555	-1.09691001300806	-1.30102999566398	-0.729429675036722	0.999108532036592
G10116_17416	680424	4.05333333333333	4.42	0.000387332290128555	0.607812320217053	0.645422269349092	0.118670870539407	0.999108532036592
G10116_28011	100361818	5.60333333333333	5.09666666666667	0.0175921101875221	0.748446458719808	0.707286230692658	-0.145157194161442	0.960302124825619
G10116_24128	315829	0.15	0.106666666666667	0.000387332290128555	-0.823908740944319	-0.971971276399755	-0.437541937897243	0.999108532036592
G10116_22674	25485	56.0133333333333	52.0233333333333	0.966550892959664	1.74829141814629	1.71619817565481	-0.115342229047935	0.108006304587773
G10116_1287	309174	0.406666666666667	0.383333333333333	0.000387332290128555	-0.390761424044914	-0.416423414366051	-0.0804902503781294	0.999108532036592
G10116_3517	100360514	0.183333333333333	0.08	0.00456930591312099	-0.736758565225419	-1.09691001300806	-1.17175237568752	0.989533938708935
G10116_15235	79216	0.36	0.59	0.123971428587661	-0.443697499232713	-0.229147988357856	0.704029589876862	0.751672343493012
G10116_744	89811	40.0833333333333	42.9633333333333	0.000764697973929793	1.60296383032621	1.63309796896974	0.0895749482253925	0.998240767112045
G10116_10676	405091	0	0.0166666666666667	0.000387332290128555	0	-1.77815125038364	0.997202240560435	0.999108532036592
G10116_15783	100910823	12.7366666666667	12.72	0.000387332290128555	1.10505578296875	1.10448711131239	-0.0112619396209568	0.999108532036592
G10116_6595	301014	3.78666666666667	3.47333333333333	0.000387332290128555	0.578257076655338	0.540746464243843	-0.13838154434379	0.999108532036592
G10116_22403	292879	0.00333333333333333	0	0.000387332290128555	-2.47712125471966	0	-0.926351111082053	0.999108532036592
G10116_5125	498097	7.44666666666667	6.91	0.000387332290128555	0.871961914059928	0.839478047374198	-0.144244638902471	0.999108532036592
G10116_8032	301556	0.0633333333333333	0.0466666666666667	0.000387332290128555	-1.19836765376683	-1.33099321904142	-0.422373591289874	0.999108532036592
G10116_2513	501515	18.7333333333333	19.05	0.000387332290128555	1.2726150608494	1.27989498001164	0.014899721721128	0.999108532036592
G10116_11548	362765	2.12666666666667	2.11	0.000387332290128555	0.327699424001501	0.324282455297693	-0.0197321029278228	0.999108532036592
G10116_13916	26759	24.3366666666667	23.4533333333333	0.000387332290128555	1.38626109372113	1.37020457606576	-0.0561132617469576	0.999108532036592
G10116_16164	297516	0.0166666666666667	0.0333333333333333	0.000387332290128555	-1.77815125038364	-1.47712125471966	1.03721627924988	0.999108532036592
G10116_4583	497778	46.26	43.38	0.0122252350963808	1.6652056284346	1.63728954767817	-0.112001131867037	0.972242865514707
G10116_20523	498834	0.123333333333333	0.173333333333333	0.000387332290128555	-0.908919530652669	-0.761117911084864	0.514723198397771	0.999108532036592
G10116_4143	361006	0.303333333333333	0.326666666666667	0.000387332290128555	-0.518079862398569	-0.485895179027167	0.096275114452575	0.999108532036592
G10116_11816	287525	1.10666666666667	1.27666666666667	0.000387332290128555	0.0440168289843752	0.106077519248961	0.198393910737801	0.999108532036592
G10116_2821	108348165	1.48333333333333	1.59	0.000387332290128555	0.171238756261268	0.201397124320451	0.087598428812899	0.999108532036592
G10116_4223	89809	19.5166666666667	19.1666666666667	0.000387332290128555	1.29040564468872	1.28254658996997	-0.031207709759054	0.999108532036592
G10116_25894	363465	31.0833333333333	32.72	0.000387332290128555	1.49252758576106	1.51481329499929	0.0662229150126915	0.999108532036592
G10116_2370	100359592	0.256666666666667	0.243333333333333	0.000387332290128555	-0.59063052954718	-0.613798394599207	-0.0520972167896248	0.999108532036592
G10116_13767	289822	10.3033333333333	10.2033333333333	0.000387332290128555	1.01297775034364	1.00874207487767	-0.0218534516869814	0.999108532036592
G10116_3401	296117	24.4466666666667	24.8933333333333	0.000387332290128555	1.38821965090492	1.39608305455738	0.0188194087881784	0.999108532036592
G10116_11213	302540	0.01	0.0366666666666667	0.000387332290128555	-2	-1.43572856956144	1.54082881199653	0.999108532036592
G10116_15251	310158	3.22666666666667	3.87	0.297620662817556	0.508754102588732	0.587710965018911	0.239808696123298	0.503940586609599
G10116_28275	288305	68.8133333333333	67.1233333333333	0.000387332290128555	1.83767259567825	1.82687351534638	-0.0439690562026214	0.999108532036592
G10116_19690	108348080	2.62	4.07333333333333	0.000387332290128555	0.418301291319745	0.609949951186873	0.629325858875237	0.999108532036592
G10116_9119	311437	4.30666666666667	4.12	0.000387332290128555	0.634141258939403	0.614897216033135	-0.0916765335312664	0.999108532036592
G10116_4493	311137	0.386666666666667	0.343333333333333	0.000387332290128555	-0.412663265492744	-0.464284030014491	-0.164247616748841	0.999108532036592
G10116_9015	309475	67.9	68.0433333333333	0.000387332290128555	1.8318697742805	1.83278558084902	-0.00507041827335345	0.999108532036592
G10116_4291	100359832	16.2366666666667	17.7233333333333	0.000387332290128555	1.21049687485211	1.24854540559452	0.127126797119754	0.999108532036592
G10116_14269	108351325	0.176666666666667	0.106666666666667	0.000387332290128555	-0.752845385118873	-0.971971276399755	-0.76792564339305	0.999108532036592
G10116_4827	365222	1.05666666666667	1.13333333333333	0.000387332290128555	0.0239380074980904	0.0543576623225914	0.0344269606949203	0.999108532036592
G10116_22138	307404	19.94	17.55	0.567420138072864	1.29972515397564	1.24427712080184	-0.19220459302106	0.270757105036162
G10116_22446	288238	41.7833333333333	45	0.000387332290128555	1.62100308357457	1.65321251377534	0.101390059368266	0.999108532036592
G10116_27106	64351	46.41	46.0366666666667	0.000387332290128555	1.66661156841903	1.66310387054679	-0.00768278539661567	0.999108532036592
G10116_10952	360610	58.94	60.23	0.000387332290128555	1.77041013151391	1.77981286317058	0.0120338187862766	0.999108532036592
G10116_3893	25097	18.8033333333333	18.3266666666667	0.000387332290128555	1.27423484500573	1.26308348078779	-0.0465752013089436	0.999108532036592
G10116_1426	691414	0.29	0.333333333333333	0.000387332290128555	-0.537602002101044	-0.477121254719663	0.0675800508909724	0.999108532036592
G10116_22789	362699	49.9366666666667	47.8233333333333	0.0145880270216588	1.69841954929711	1.67963984358696	-0.0701651209045187	0.966967712382527
G10116_25437	100912139	0.0833333333333333	0.0766666666666667	0.000387332290128555	-1.07918124604762	-1.11539341870207	-0.163071726399103	0.999108532036592
G10116_29566	298851	15.3966666666667	16.2	0.000387332290128555	1.18742670752688	1.20951501454263	0.0648612720687138	0.999108532036592
G10116_28006	361285	11.95	12.3533333333333	0.000387332290128555	1.07736790528416	1.09178416026322	0.0398176469850347	0.999108532036592
G10116_8116	366078	0.03	0	0.000387332290128555	-1.52287874528034	0	-2.40916898152894	0.999108532036592
G10116_13908	305351	23.0366666666667	25.3466666666667	0.400152205065143	1.36241963824931	1.40392085347374	0.129637974359371	0.397967672324614
G10116_12235	207119	1.36	0.326666666666667	0.489847004691843	0.133538908370217	-0.485895179027167	-1.34147752261566	0.32370767411119
G10116_21763	290666	15.77	16.62	0.000387332290128555	1.1978316933289	1.22063101944809	0.0677164307550915	0.999108532036592
G10116_28734	108351807	0.166666666666667	0.08	0.000387332290128555	-0.778151250383643	-1.09691001300806	-1.25108855039306	0.999108532036592
G10116_10421	100910528	11.2333333333333	12.0766666666667	0.000387332290128555	1.05050864615167	1.08194707931488	0.0898756899830789	0.999108532036592
G10116_12712	303244	21.8033333333333	23.1633333333333	0.000387332290128555	1.3385228944123	1.36480105695979	0.0801215154703277	0.999108532036592
G10116_18030	297416	20.9933333333333	23.5	0.104574094087201	1.32208140158086	1.37106786227174	0.15571586861344	0.786006080829509
G10116_6587	408217	22.7766666666667	23.1966666666667	0.000387332290128555	1.35749016600303	1.36542558177535	0.0181401117474767	0.999108532036592
G10116_3218	309196	28.4566666666667	29.79	0.000387332290128555	1.45418402670201	1.47407050321504	0.0573023432827819	0.999108532036592
G10116_3828	292764	14.0833333333333	14.2533333333333	0.000387332290128555	1.14870545856605	1.15391644181708	0.0182155804558101	0.999108532036592
G10116_3889	103690092	0.0433333333333333	0.02	0.000387332290128555	-1.36317790241283	-1.69897000433602	-1.23549111857601	0.999108532036592
G10116_1114	295645	0.00333333333333333	0	0.000387332290128555	-2.47712125471966	0	-0.926351111082053	0.999108532036592
G10116_25503	363041	0.0133333333333333	0.03	0.000387332290128555	-1.8750612633917	-1.52287874528034	0.910978435340564	0.999108532036592
G10116_29033	100360880	1.74666666666667	1.76333333333333	0.000387332290128555	0.242210032264065	0.246334417315522	0.00209801405142781	0.999108532036592
G10116_26886	307251	0.01	0	0.000387332290128555	-2	0	-0.926351111082053	0.999108532036592
G10116_6391	500870	5.46333333333333	5.33666666666667	0.000387332290128555	0.737457698850836	0.727270077199637	-0.0348924819030357	0.999108532036592
G10116_25933	297123	185.593333333333	191.926666666667	0.000387332290128555	2.26856237194455	2.28313532065309	0.0403604424423922	0.999108532036592
G10116_4262	499766	7.56666666666667	7.91666666666667	0.000387332290128555	0.87890460247346	0.898542359241223	0.0614659564897286	0.999108532036592
G10116_23475	307271	26.8366666666667	28.0033333333333	0.000387332290128555	1.42872857192266	1.44720972998902	0.0534274776103525	0.999108532036592
G10116_23921	108348050	0	0.0333333333333333	0.000387332290128555	0	-1.47712125471966	3.18039952229631	0.999108532036592
G10116_18605	100911956	21.56	25.3833333333333	0.416301392566471	1.3336487565147	1.4045486529524	0.227652772891364	0.383441051936315
G10116_29078	24468	846.853333333333	811.036666666667	0.166854824766591	2.92780820131123	2.90904048894733	-0.0702880838994478	0.68099696317644
G10116_1146	25211	0.0966666666666667	0.216666666666667	0.000387332290128555	-1.01472325682071	-0.664207898076806	1.12588803965156	0.999108532036592
G10116_9044	498798	15.4933333333333	15.74	0.000387332290128555	1.19014486466261	1.19700472802305	0.0125460441736824	0.999108532036592
G10116_9412	303493	6.62666666666667	7.36	0.0357028219008224	0.821295125341632	0.866877814337499	0.157026419323846	0.921079630560471
G10116_7954	102551694	0.0333333333333333	0.02	0.000387332290128555	-1.47712125471966	-1.69897000433602	-0.766741045967391	0.999108532036592
G10116_1935	360958	0.0866666666666667	0.0466666666666667	0.000387332290128555	-1.06214790674884	-1.33099321904142	-1.03639661299254	0.999108532036592
G10116_9407	362814	21.3033333333333	21.2666666666667	0.000387332290128555	1.32844756282889	1.3276994240015	-0.0104995888133177	0.999108532036592
G10116_15358	287929	23.18	23.8966666666667	0.000387332290128555	1.36511343162758	1.37833732566637	0.0179544853911234	0.999108532036592
G10116_1972	353256	64.9233333333333	65.13	0.000387332290128555	1.8124008095385	1.81378107817408	0.000799594360521935	0.999108532036592
G10116_21070	294696	22.6066666666667	22.5	0.000387332290128555	1.35423653072241	1.35218251811136	-0.01340083265029	0.999108532036592
G10116_20006	303375	9.35666666666667	10.12	0.000387332290128555	0.971121157914777	1.00518051250378	0.091665694111362	0.999108532036592
G10116_5122	296469	3.72333333333333	4.01666666666667	0.000387332290128555	0.570931918395946	0.603865792191225	0.08127703892865	0.999108532036592
G10116_7090	688146	1.35	1.47	0.000387332290128555	0.130333768495006	0.167317334748176	0.115802116993012	0.999108532036592
G10116_2293	304893	2.26666666666667	2.2	0.000387332290128555	0.355387657986575	0.342422680822206	-0.0367976578726651	0.999108532036592
G10116_16440	305830	6.91	7.17333333333333	0.000387332290128555	0.839478047374198	0.855721012274689	0.0489836388824992	0.999108532036592
G10116_3101	25148	0.24	0.166666666666667	0.000387332290128555	-0.619788758288394	-0.778151250383643	-0.289067305338858	0.999108532036592
G10116_6854	307171	3.29666666666667	2.86333333333333	0.0194344106800994	0.518075036877517	0.456871909111579	-0.210807340875109	0.956237099813861
G10116_15339	366174	1.49666666666667	1.41333333333333	0.000387332290128555	0.175125086283662	0.150244601873069	-0.101357837942684	0.999108532036592
G10116_21275	24511	346.543333333333	357.153333333333	0.000387332290128555	2.53975754847414	2.55285470777574	0.0352085732403858	0.999108532036592
G10116_17368	102551692	0.0133333333333333	0.0133333333333333	0.000387332290128555	-1.8750612633917	-1.8750612633917	0.0354333482301901	0.999108532036592
G10116_15320	295458	21.6766666666667	22.0933333333333	0.000387332290128555	1.33599249928824	1.34426124502764	0.0202988876458245	0.999108532036592
G10116_13898	309280	11.6933333333333	10.7433333333333	0.432466754394257	1.06793832997434	1.03113905079267	-0.129979255905079	0.369430923521983
G10116_13401	305392	11.41	11.1333333333333	0.000387332290128555	1.05728564441821	1.0466252120919	-0.0429215345241007	0.999108532036592
G10116_11678	302811	12.2133333333333	11.94	0.000387332290128555	1.08683421027615	1.07700432679335	-0.0409831442790585	0.999108532036592
G10116_163	311252	8.40666666666667	7.71666666666667	0.0344031005801044	0.9246238275174	0.88742974063431	-0.131595349478574	0.923840291895649
G10116_19016	363441	59.5233333333333	68.5066666666667	0.206207031358322	1.77468724390438	1.83573283653863	0.197911291452998	0.622003700765915
G10116_5130	499935	12.82	12.41	0.000387332290128555	1.1078880251828	1.09377178149873	-0.055549285556392	0.999108532036592
G10116_4213	363288	0.01	0.0133333333333333	0.000387332290128555	-2	-1.8750612633917	0.638094736626722	0.999108532036592
G10116_6177	311764	10.4166666666667	9.89	0.000387332290128555	1.01772876696043	0.995196291597179	-0.0369582582707168	0.999108532036592
G10116_4221	84478	28.1333333333333	31.1933333333333	0.410890973336227	1.44922119190599	1.4940617861365	0.141051048622929	0.388247820721412
G10116_14458	316342	1.46333333333333	1.51	0.000387332290128555	0.165343265522458	0.178976947293169	-0.0280212862385369	0.999108532036592
G10116_22491	100911278	0.00666666666666667	0.0133333333333333	0.000387332290128555	-2.17609125905568	-1.8750612633917	0.918944911754074	0.999108532036592
G10116_26430	100361092	0.0233333333333333	0.0133333333333333	0.000387332290128555	-1.63202321470541	-1.8750612633917	-0.486446246698204	0.999108532036592
G10116_6879	362377	3.07	3.4	0.000387332290128555	0.487138375477186	0.531478917042255	0.132465822760867	0.999108532036592
G10116_10416	681361	27.9933333333333	27.4433333333333	0.000387332290128555	1.44705461558226	1.43843686069186	-0.037486724774732	0.999108532036592
G10116_7148	361976	4.64666666666667	4.42666666666667	0.000387332290128555	0.667141519042328	0.646076820312337	-0.102521292469009	0.999108532036592
G10116_9827	501047	0	0	0.000387332290128555	0	0	1.9098317564214	0.999108532036592
G10116_15104	114513	0.00333333333333333	0.00333333333333333	0.000387332290128555	-2.47712125471966	-2.47712125471966	0.03543353483379	0.999108532036592
G10116_2379	305478	12.86	12.42	0.000387332290128555	1.1092409685882	1.09412159584056	-0.0399133067140892	0.999108532036592
G10116_9955	108348119	0.0266666666666667	0.02	0.000387332290128555	-1.57403126772772	-1.69897000433602	-0.698194785335357	0.999108532036592
G10116_17608	114593	0.203333333333333	0.176666666666667	0.000387332290128555	-0.691791419708896	-0.752845385118873	-0.196745621988838	0.999108532036592
G10116_6451	680866	1.65333333333333	1.62666666666667	0.000387332290128555	0.218360421770534	0.211298567283049	0.00396248483491977	0.999108532036592
G10116_1654	25165	49.1366666666667	50.0566666666667	0.000387332290128555	1.69140569147303	1.69946192604583	0.0162505979766278	0.999108532036592
G10116_20690	308503	14.5266666666667	16.21	0.0120525175780125	1.16216597119058	1.20978301484851	0.150631438039875	0.972629600271195
G10116_18962	64828	0.39	0.476666666666667	0.000387332290128555	-0.408935392973501	-0.3217852172546	0.306542898569284	0.999108532036592
G10116_22802	308282	5.46	5.49333333333333	0.000387332290128555	0.737192642704737	0.739835952641434	0.00081599587840226	0.999108532036592
G10116_24782	689173	0.12	0.106666666666667	0.000387332290128555	-0.920818753952375	-0.971971276399755	-0.116804046731223	0.999108532036592
G10116_9431	290595	649.83	568.913333333333	4.38695410267471	2.81279975707623	2.75504611222661	-0.199204092585983	4.10247456671325e-05
G10116_4426	64020	0.77	0.94	0.000387332290128555	-0.113509274827518	-0.0268721464003014	0.196872677515682	0.999108532036592
G10116_28777	316736	21.4066666666667	21.2166666666667	0.000387332290128555	1.33054904651082	1.32667715327001	-0.0327620571791104	0.999108532036592
G10116_6494	113894	229.18	228.333333333333	0.000387332290128555	2.36017671509018	2.35856931677276	-0.0192228329674649	0.999108532036592
G10116_16340	85435	0.613333333333333	0.763333333333333	0.0185957138294497	-0.212303431710126	-0.117285772379775	0.301225396488459	0.958085541295564
G10116_2348	360663	8.93	9.66	0.000387332290128555	0.950851458888546	0.984977126415493	0.103941651935276	0.999108532036592
G10116_7797	690020	0	0.0133333333333333	0.000387332290128555	0	-1.8750612633917	0.997202240560435	0.999108532036592
G10116_25737	311021	24.76	23.7266666666667	0.000387332290128555	1.39375064034808	1.37523672894817	-0.0692804543517292	0.999108532036592
G10116_27222	690147	0.126666666666667	0.09	0.000387332290128555	-0.897337658102851	-1.04575749056068	-0.542401506828318	0.999108532036592
G10116_8256	360776	70.18	74.4733333333333	0.000387332290128555	1.84621336387939	1.87200079275669	0.0790446864644445	0.999108532036592
G10116_7565	311185	13.1666666666667	13.28	0.000387332290128555	1.1194758409068	1.123198075032	0.00116401328777699	0.999108532036592
G10116_20348	500046	5.82666666666667	6.86666666666667	0.889106980942351	0.765420173578722	0.836745965649491	0.211523484482986	0.129090124322601
G10116_25108	305853	32.6133333333333	32.8266666666667	0.000387332290128555	1.51339518930857	1.5162267852036	-0.0422762473848899	0.999108532036592
G10116_411	65138	30.8133333333333	31.8333333333333	0.000387332290128555	1.48873868208741	1.50288211686408	0.039211207897416	0.999108532036592
G10116_3452	59105	0.04	0.06	0.000387332290128555	-1.39794000867204	-1.22184874961636	0.625751185077337	0.999108532036592
G10116_2324	301024	18.69	21.5566666666667	1.11257946387236	1.27160930137883	1.33358160622746	0.196410077434277	0.0771650312013306
G10116_10620	500972	73.96	72.1766666666667	0.000387332290128555	1.86899690248714	1.85839682117457	-0.0433485620256679	0.999108532036592
G10116_12031	100911832	11.7366666666667	11.9333333333333	0.000387332290128555	1.06954477035052	1.07676177192421	0.015074611172008	0.999108532036592
G10116_13247	360161	24.3133333333333	28.82	2.32555986895981	1.3858445042581	1.45969397647797	0.236492108705104	0.00472541690941514
G10116_24806	100911831	6.18	6.25666666666667	0.000387332290128555	0.790988475088816	0.796343017901684	0.00916741075537234	0.999108532036592
G10116_29186	102550225	0.02	0	0.000387332290128555	-1.69897000433602	0	-1.82135134056602	0.999108532036592
G10116_6628	305623	15.03	14.9066666666667	0.000387332290128555	1.17695898058691	1.17338054015871	0.0142341456618535	0.999108532036592
G10116_3920	311731	10.3166666666667	11.3533333333333	0.00505550796860509	1.01353939863648	1.05512338890692	0.102861674351235	0.988426753959793
G10116_22660	690971	0	0.01	0.000387332290128555	0	-2	1.9098317564214	0.999108532036592
G10116_14809	288480	15.35	15.1733333333333	0.000387332290128555	1.18610837981321	1.18108099866735	-0.0271151304300137	0.999108532036592
G10116_24761	261730	14.23	13.5333333333333	0.000387332290128555	1.15320490008428	1.13140477885753	-0.0802376011884429	0.999108532036592
G10116_18779	299206	0.03	0.0333333333333333	0.000387332290128555	-1.52287874528034	-1.47712125471966	0.0148609291199064	0.999108532036592
G10116_28686	290833	31.0666666666667	34.72	0.236447212853308	1.49229465763432	1.54057971650445	0.153170973680288	0.580166685697721
G10116_7113	301081	47.49	45.6233333333333	0.000387332290128555	1.67660216958202	1.65918701253615	-0.0216011247068446	0.999108532036592
G10116_11648	297821	5.42666666666667	5.51666666666667	0.000387332290128555	0.73453314583352	0.741676743392075	0.0152963709173167	0.999108532036592
G10116_20314	25380	378.113333333333	348.536666666667	1.64951803521781	2.57762199207027	2.54224847337621	-0.127032023333381	0.0224120697185004
G10116_24184	102548568	0.133333333333333	0.166666666666667	0.000387332290128555	-0.875061263391701	-0.778151250383643	0.300448361501195	0.999108532036592
G10116_10906	114106	0.0566666666666667	0.03	0.000387332290128555	-1.24667233334139	-1.52287874528034	-0.980895226520425	0.999108532036592
G10116_12682	289993	53.9133333333333	51.07	0.000387332290128555	1.73169618405493	1.70816585785554	-0.0879426243578754	0.999108532036592
G10116_26185	364906	0.656666666666667	0.603333333333333	0.000387332290128555	-0.182655028558069	-0.219442679850478	-0.075029490251514	0.999108532036592
G10116_851	295338	0.08	0.0866666666666667	0.000387332290128555	-1.09691001300806	-1.06214790674884	0.0371529663195579	0.999108532036592
G10116_8013	291057	14.0766666666667	14.46	0.000387332290128555	1.14849982670525	1.16016829295851	0.0312790207498005	0.999108532036592
G10116_21561	108350113	0.0233333333333333	0	0.000387332290128555	-1.63202321470541	0	-0.926351111082053	0.999108532036592
G10116_2386	305244	7.41	7.12666666666667	0.000387332290128555	0.869818207979328	0.852886446153097	-0.0705154989083147	0.999108532036592
G10116_3859	100910207	9.25666666666667	10.0333333333333	0.000387332290128555	0.966454625030595	1.00144524087418	0.108181909804909	0.999108532036592
G10116_7143	102549812	0.0233333333333333	0.0233333333333333	0.000387332290128555	-1.63202321470541	-1.63202321470541	0.0599733308771754	0.999108532036592
G10116_92	288092	18.31	18.06	0.000387332290128555	1.2626883443017	1.25671774597749	-0.0276386355193691	0.999108532036592
G10116_16237	79451	14.8333333333333	47.0966666666667	31.2137657874704	1.17123875626127	1.67299017040912	1.66128630465043	6.11271591303141e-32
G10116_4113	363858	15.85	17.25	0.0705073298590953	1.20002926655377	1.23678909940929	0.137914551275092	0.850144344649514
G10116_5919	64086	5.65	5.27	0.000387332290128555	0.752048447819439	0.721810615212547	-0.0815497414459205	0.999108532036592
G10116_29827	686779	6.76666666666667	6.98	0.000387332290128555	0.830374783193551	0.843855422623161	0.0359116561661021	0.999108532036592
G10116_22905	300446	3.65	3.76333333333333	0.000387332290128555	0.562292864456475	0.575572687205305	0.0347313647915412	0.999108532036592
G10116_7161	500112	0.0133333333333333	0.0366666666666667	0.000387332290128555	-1.8750612633917	-1.43572856956144	1.44456853462322	0.999108532036592
G10116_3555	108348056	2.89666666666667	2.74	0.000387332290128555	0.461898521729004	0.437750562820388	-0.0895354331247111	0.999108532036592
G10116_8987	689800	1.65666666666667	2.81666666666667	1.50998458113229	0.21923513401367	0.44973545423003	0.71186340205849	0.0309040515000782
G10116_25650	498982	0.0133333333333333	0.0133333333333333	0.000387332290128555	-1.8750612633917	-1.8750612633917	-0.540674837372223	0.999108532036592
G10116_3131	302946	30.3833333333333	27.7966666666667	0.638812026125436	1.48263541827133	1.44399271911702	-0.132617956722523	0.229714269569228
G10116_2930	29254	0.256666666666667	0.163333333333333	0.000387332290128555	-0.59063052954718	-0.78692517469115	-0.542705676482132	0.999108532036592
G10116_4559	299626	12.8033333333333	13.4333333333333	0.000387332290128555	1.10732305244551	1.12818379142145	0.056174952706673	0.999108532036592
G10116_19896	171352	2.53666666666667	1.92666666666667	0.191413470646047	0.404263402050911	0.284806583700867	-0.403227053447543	0.64355627514436
G10116_2562	314903	1.26	1.47333333333333	0.43006811001113	0.100370545117563	0.168301014629428	0.306544202015363	0.371476966131729
G10116_20881	684189	2.37666666666667	2.31	0.000387332290128555	0.375968275132204	0.363611979892144	-0.0486779445623056	0.999108532036592
G10116_28115	501675	0.11	0.133333333333333	0.000387332290128555	-0.958607314841775	-0.875061263391701	0.28352170925191	0.999108532036592
G10116_10619	296259	0.173333333333333	0.166666666666667	0.000387332290128555	-0.761117911084864	-0.778151250383643	-0.127308895038815	0.999108532036592
G10116_18255	316001	4.18666666666667	3.60333333333333	0.000387332290128555	0.621868384681515	0.556704439233647	-0.225761579741874	0.999108532036592
G10116_9960	60444	0.0633333333333333	0.0633333333333333	0.000387332290128555	-1.19836765376683	-1.19836765376683	-0.130642273883659	0.999108532036592
G10116_12114	287612	6.65333333333333	6.91333333333333	0.000387332290128555	0.82303928223169	0.839687497333359	0.0411548247846105	0.999108532036592
G10116_28498	100196907	201.003333333333	208.296666666667	0.000387332290128555	2.30320325959098	2.31868232006846	0.0436454449367001	0.999108532036592
G10116_6011	108348324	0.0166666666666667	0.0166666666666667	0.000387332290128555	-1.77815125038364	-1.77815125038364	0.03543353483379	0.999108532036592
G10116_27497	100909795	0	0.15	0.157068931247686	0	-0.823908740944319	7.07915781298022	0.696515954280573
G10116_9933	29603	50.7966666666667	50.3733333333333	0.000387332290128555	1.70583521433569	1.70220069019411	-0.0203417212581453	0.999108532036592
G10116_15864	360763	11.8966666666667	12.8733333333333	0.000387332290128555	1.075425293236	1.10969101472371	0.106291189986057	0.999108532036592
G10116_27357	25405	184.23	177.393333333333	0.119746013613763	2.26536035210183	2.24893729446442	-0.0625989529470373	0.759021340111736
G10116_4947	317676	0.03	0.02	0.000387332290128555	-1.52287874528034	-1.69897000433602	-0.515756436008592	0.999108532036592
G10116_4545	29322	21.55	21.3433333333333	0.000387332290128555	1.33344727449675	1.3292622471045	-0.0251344082749691	0.999108532036592
G10116_10773	362134	34.69	34.68	0.000387332290128555	1.54020429984206	1.54007908880417	-0.0136285061667412	0.999108532036592
G10116_429	286998	2.38333333333333	2.72	0.000387332290128555	0.377184787081418	0.434568904034199	0.112720327854685	0.999108532036592
G10116_23884	84575	85.7766666666667	80.6866666666667	0.691323738441728	1.93336916528379	1.9068017742325	-0.0969431070763486	0.203552416043799
G10116_5117	65031	0.0533333333333333	0.103333333333333	0.000387332290128555	-1.27300127206374	-0.985759560885391	1.0451712310191	0.999108532036592
G10116_26136	314612	12.82	13.1566666666667	0.000387332290128555	1.1078880251828	1.11914587167585	0.0286657336548877	0.999108532036592
G10116_15299	313262	7.85	9.63333333333333	1.82703941210223	0.894869656745252	0.983776588036885	0.286747131293739	0.0148922592474415
G10116_789	24311	0.123333333333333	0.0666666666666667	0.000387332290128555	-0.908919530652669	-1.17609125905568	-0.975078161427465	0.999108532036592
G10116_25803	80773	21.85	22.1033333333333	0.000387332290128555	1.33945144130644	1.34445777319235	0.00825415357289844	0.999108532036592
G10116_1659	307305	0.1	0.123333333333333	0.000387332290128555	-1	-0.908919530652669	0.171541349363321	0.999108532036592
G10116_2029	302983	17.8266666666667	18.4133333333333	0.000387332290128555	1.25107014387028	1.26513241518693	0.0327125752423115	0.999108532036592
G10116_504	29613	0.0233333333333333	0.01	0.000387332290128555	-1.63202321470541	-2	-1.27638679658516	0.999108532036592
G10116_25265	64322	366.026666666667	356.806666666667	0.000387332290128555	2.56351272682693	2.55243296024864	-0.044854342143008	0.999108532036592
G10116_14423	294429	31.4633333333333	30.3533333333333	0.000387332290128555	1.4978047313701	1.48220639125251	-0.0660896768212246	0.999108532036592
G10116_26527	681091	2.83333333333333	2.73666666666667	0.000387332290128555	0.45229767099463	0.437221902399779	-0.0560723466538582	0.999108532036592
G10116_21465	24559	0.3	0.27	0.000387332290128555	-0.522878745280338	-0.568636235841013	-0.154213740348487	0.999108532036592
G10116_18243	367323	7.07666666666667	6.51	0.043843411211638	0.849828739446337	0.813580988568192	-0.130232728643947	0.903975351427305
G10116_28850	171290	0.176666666666667	0.123333333333333	0.000387332290128555	-0.752845385118873	-0.908919530652669	-0.486695812112472	0.999108532036592
G10116_3111	300754	14.1233333333333	14.9933333333333	0.0344031005801044	1.14993720928133	1.17589819637995	0.101635801961404	0.923840291895649
G10116_6605	313131	6.83666666666667	6.56	0.000387332290128555	0.834844405648704	0.81690383937566	-0.0559895958266443	0.999108532036592
G10116_8608	362894	36.5133333333333	38.7233333333333	0.0987811843073462	1.5624514818731	1.58797273463749	0.0748956762026123	0.79656058981141
G10116_10901	295707	58.0066666666667	56.0733333333333	0.000764697973929793	1.76347790960022	1.74875637391986	-0.057861917479583	0.998240767112045
G10116_15224	103694867	1.57666666666667	1.68333333333333	0.000387332290128555	0.19773988601815	0.226170123398998	0.0881637418837087	0.999108532036592
G10116_16715	56780	3.44333333333333	3.2	0.000387332290128555	0.536979066799958	0.505149978319906	-0.141879562356284	0.999108532036592
G10116_3502	170641	0.0233333333333333	0.0166666666666667	0.000387332290128555	-1.63202321470541	-1.77815125038364	0.0408755367830145	0.999108532036592
G10116_18130	361881	25.9566666666667	27.1033333333333	0.000387332290128555	1.41424891997649	1.43302270634485	0.0542157576957993	0.999108532036592
G10116_12270	364899	0.316666666666667	0.256666666666667	0.000387332290128555	-0.499397649430814	-0.59063052954718	-0.306034429329205	0.999108532036592
G10116_5204	298992	3.19	3.38	0.000387332290128555	0.503790683057181	0.528916700277655	0.0963650203394257	0.999108532036592
G10116_2600	360254	2.68666666666667	2.82666666666667	0.0992276339697581	0.429213787085429	0.451274597537052	0.155677456306605	0.795742155557526
G10116_26758	305055	12.48	12.06	0.000387332290128555	1.0962145853464	1.08134730780413	-0.0571038031609091	0.999108532036592
G10116_2724	246153	0.0533333333333333	0.02	0.000387332290128555	-1.27300127206374	-1.69897000433602	-1.22553722169269	0.999108532036592
G10116_16273	299851	25.12	25.7766666666667	0.000387332290128555	1.40001963506516	1.41122675545839	0.0288637996009687	0.999108532036592
G10116_11654	102553140	0.32	0.43	0.000387332290128555	-0.494850021680094	-0.366531544420413	0.392778212511001	0.999108532036592
G10116_1717	367832	13.3833333333333	12.88	0.000387332290128555	1.12656429489504	1.10991586302379	-0.0654995229308016	0.999108532036592
G10116_13565	312668	0	0.00333333333333333	0.000387332290128555	0	-2.47712125471966	0.997202240560435	0.999108532036592
G10116_29100	304271	13.2666666666667	12.71	0.000387332290128555	1.12276181735403	1.10414555055401	-0.0697618265382681	0.999108532036592
G10116_6261	361807	8.79666666666667	8.34	0.000387332290128555	0.944318135500387	0.921166050637739	-0.083566557305372	0.999108532036592
G10116_18491	363273	14.5266666666667	16.32	0.260875790200338	1.16216597119058	1.21272015441784	0.155716864892301	0.548433796550908
G10116_15944	363278	10.54	10.2366666666667	0.000387332290128555	1.02284061087653	1.01015856172341	-0.0503457682124084	0.999108532036592
G10116_13024	367295	0.0166666666666667	0.00666666666666667	0.000387332290128555	-1.77815125038364	-2.17609125905568	-1.4437386854402	0.999108532036592
G10116_19755	363930	0.01	0	0.000387332290128555	-2	0	-0.926351111082053	0.999108532036592
G10116_25776	294436	7.00333333333333	7.31333333333333	0.000387332290128555	0.84530479768629	0.86411536851903	0.0545752283999135	0.999108532036592
G10116_8333	362749	4.88666666666667	4.93	0.000387332290128555	0.689012715585447	0.69284691927723	0.00556385924795953	0.999108532036592
G10116_18816	102553382	2.48333333333333	2.46	0.000387332290128555	0.39503501802863	0.390935107103379	-0.0163870546806164	0.999108532036592
G10116_13254	679082	2.62333333333333	2.54	0.000387332290128555	0.418853477639402	0.404833716619938	-0.0499256745660915	0.999108532036592
G10116_3617	312371	9.39666666666667	9.73333333333333	0.000387332290128555	0.97297382115194	0.988261596728756	0.0462072497549832	0.999108532036592
G10116_5928	303611	9.18	7.93666666666667	1.25863120792302	0.962842681201242	0.899638140685218	-0.218600025672945	0.0551275627256994
G10116_2397	314586	3.13	3.40666666666667	0.000387332290128555	0.495544337546448	0.532329641079032	0.113548010807248	0.999108532036592
G10116_21972	363142	1.78666666666667	1.36	0.325608719857883	0.252043534973108	0.133538908370217	-0.407644846789716	0.472488540858554
G10116_6746	307401	0.01	0.00666666666666667	0.000387332290128555	-2	-2.17609125905568	-0.564824803930697	0.999108532036592
G10116_12036	306792	37.4933333333333	44.4466666666667	3.99686956339429	1.57395405295609	1.64783919606988	0.237568885393138	0.000100723413752236
G10116_4021	688133	10.8266666666667	11.9433333333333	0.281191222066	1.03449476584948	1.07712555344645	0.127198851604591	0.523369943401736
G10116_14427	297797	18.3466666666667	17.7033333333333	0.000387332290128555	1.26355717050779	1.24805504669947	-0.0536376356146165	0.999108532036592
G10116_3821	361585	12.38	12.01	0.000387332290128555	1.0927206446841	1.07954300740291	-0.0353171956022146	0.999108532036592
G10116_27897	502308	0	0.01	0.000387332290128555	0	-2	0.997202240560435	0.999108532036592
G10116_6159	259226	0.08	0.15	0.000387332290128555	-1.09691001300806	-0.823908740944319	0.82927592249977	0.999108532036592
G10116_8463	363294	24.99	26.5	0.0820154047094286	1.39776625612645	1.42324587393681	0.0826290676990717	0.82791279658291
G10116_23395	100192313	37.0933333333333	35.9433333333333	0.000387332290128555	1.56929586226433	1.55561835048983	-0.0534249591949986	0.999108532036592
G10116_27036	29248	0.78	0.96	0.000387332290128555	-0.10790539730952	-0.0177287669604316	0.290254282744326	0.999108532036592
G10116_14253	102548478	0.606666666666667	0.943333333333333	0.000387332290128555	-0.217049866734587	-0.0253348191953723	0.549018671635174	0.999108532036592
G10116_11773	102556098	2.94666666666667	2.86	0.000387332290128555	0.469331010293411	0.456366033129043	-0.0535678829511235	0.999108532036592
G10116_9156	25012	9.07666666666667	11.1166666666667	1.06423679865792	0.957926386620302	1.04597458353291	0.283686288781373	0.086250813778216
G10116_10566	292847	5.06666666666667	4.80333333333333	0.000387332290128555	0.70472233322511	0.681542726094326	-0.0706421387819238	0.999108532036592
G10116_1913	287968	0	0.0166666666666667	0.000387332290128555	0	-1.77815125038364	0.997202240560435	0.999108532036592
G10116_10120	288106	2.27666666666667	2.22666666666667	0.000387332290128555	0.357299448961871	0.347655207755884	-0.0321652901492385	0.999108532036592
G10116_19320	288176	9.05333333333333	8.9	0.000387332290128555	0.956808510888801	0.949390006644913	-0.0525248506143658	0.999108532036592
G10116_8679	170914	1.89	1.80333333333333	0.000387332290128555	0.276461804173244	0.256076010386906	-0.0767739371463445	0.999108532036592
G10116_2927	63886	0.266666666666667	0.293333333333333	0.000387332290128555	-0.574031267727718	-0.532638582569494	0.0991353315084078	0.999108532036592
G10116_15692	64019	1.59333333333333	1.16666666666667	0.019558177492278	0.202306641892456	0.0669467896306145	-0.454152440620001	0.955964626733731
G10116_7360	311742	2.49666666666667	2.6	0.000387332290128555	0.397360562979805	0.414973347970818	0.0512666000602507	0.999108532036592
G10116_22280	24235	0.02	0.02	0.000323561687619277	-1.69897000433602	-1.69897000433602	0.00901684520405283	0.999255249146111
G10116_5104	300675	46.3833333333333	51.6733333333333	0.694265196968733	1.6663619559504	1.71326647783325	0.151186566840532	0.202178422220012
G10116_16705	361921	12.24	11.88	0.000387332290128555	1.08778141780954	1.07481644064517	-0.0513670398706264	0.999108532036592
G10116_29652	298018	6.57	6.65666666666667	0.000387332290128555	0.817565369559781	0.82325681015104	0.0103140386351061	0.999108532036592
G10116_21077	25425	154.6	176.956666666667	2.18300145322795	2.18920948958231	2.24786692889502	0.181362039279659	0.0065614307072575
G10116_1841	297332	12.1633333333333	12.52	0.000387332290128555	1.08505260864498	1.09760432887441	-0.00295005901817231	0.999108532036592
G10116_25818	116589	0.0933333333333333	0.0366666666666667	0.000387332290128555	-1.02996322337744	-1.43572856956144	-1.25744362460339	0.999108532036592
G10116_5344	316008	4.48333333333333	4.99333333333333	0.000387332290128555	0.651601029618764	0.698390558643785	0.136927847471192	0.999108532036592
G10116_2158	114597	74.5333333333333	77.5566666666667	0.000387332290128555	1.87235054449472	1.88961913512325	0.0456902633528478	0.999108532036592
G10116_10248	102553138	0	0.01	0.000387332290128555	0	-2	1.87005261353571	0.999108532036592
G10116_4154	684558	26.19	26.62	0.000387332290128555	1.41813549842523	1.42520805113866	0.014741954873649	0.999108532036592
G10116_20586	102546793	0	0.0133333333333333	0.000387332290128555	0	-1.8750612633917	1.9003441142404	0.999108532036592
G10116_13123	171522	0.0633333333333333	0.03	0.000387332290128555	-1.19836765376683	-1.52287874528034	-0.985744371629965	0.999108532036592
G10116_12612	108350563	0.02	0.00666666666666667	0.000387332290128555	-1.69897000433602	-2.17609125905568	-1.85961769584816	0.999108532036592
G10116_3138	292569	16.4733333333333	16.2566666666667	0.000387332290128555	1.2167814863464	1.2110315008719	0.0360637412073638	0.999108532036592
G10116_8849	102557607	0.703333333333333	0.713333333333333	0.000387332290128555	-0.15283879942197	-0.146707481370472	0.00725310078559016	0.999108532036592
G10116_2748	54304	28.0766666666667	29.69	0.000387332290128555	1.44834554597188	1.47261019759604	0.0881667398655983	0.999108532036592
G10116_12351	103694158	0.0466666666666667	0.0566666666666667	0.000387332290128555	-1.33099321904142	-1.24667233334139	0.241675192035903	0.999108532036592
G10116_8468	102547504	0.793333333333333	0.793333333333333	0.000387332290128555	-0.100544297663151	-0.100544297663151	0.268203988586018	0.999108532036592
G10116_28789	293427	175.17	178.55	0.000387332290128555	2.24345972997095	2.2517598545288	0.019778629778928	0.999108532036592
G10116_25522	103690149	4.50666666666667	4.92333333333333	0.000387332290128555	0.653855436885955	0.692259240592287	0.114634888763639	0.999108532036592
G10116_268	29752	543.693333333333	504.056666666667	0.433577694721027	2.73535400779609	2.70247936310673	-0.116351763005964	0.368487114087409
G10116_1092	117257	10.2333333333333	9.63666666666667	0.0118043474700458	1.01001712075752	0.983926836950995	-0.0980422761341907	0.973185551547681
G10116_5893	25248	0.0266666666666667	0.0366666666666667	0.000387332290128555	-1.57403126772772	-1.43572856956144	0.481807671959206	0.999108532036592
G10116_10226	307067	9.40666666666667	8.96	0.0252132982089821	0.973435754698667	0.952308009662125	-0.0835705568205583	0.943597326640995
G10116_4830	686008	26.9966666666667	23.91	0.111202408982859	1.43131014424634	1.37857957611577	-0.182560939048137	0.77410093321102
G10116_21171	365881	0.0233333333333333	0.0233333333333333	0.000387332290128555	-1.63202321470541	-1.63202321470541	0.0463673024857391	0.999108532036592
G10116_8587	100360801	0.0333333333333333	0.0366666666666667	0.000387332290128555	-1.47712125471966	-1.43572856956144	0.249259535655066	0.999108532036592
G10116_18411	353231	14.7533333333333	13.29	0.228304576041282	1.16889015487158	1.12352498094273	-0.147354218511857	0.591146910195915
G10116_17472	363091	5.15333333333333	5.24666666666667	0.000387332290128555	0.712088234862643	0.719883473303384	0.0457409060187427	0.999108532036592
G10116_20888	303215	0.0466666666666667	0.09	0.000387332290128555	-1.33099321904142	-1.04575749056068	1.04626705367236	0.999108532036592
G10116_20637	85265	13.5	11.98	0.449280314491206	1.13033376849501	1.07845681805329	-0.180002299955862	0.355401851119389
G10116_1944	314690	31.1666666666667	30.27	0.000387332290128555	1.49369035615286	1.48101242095657	-0.0464806364016308	0.999108532036592
G10116_15750	298894	0.45	0.45	0.000387332290128555	-0.346787486224656	-0.346787486224656	-0.0359797349669828	0.999108532036592
G10116_13324	100911495	0.03	0.0133333333333333	0.000387332290128555	-1.52287874528034	-1.8750612633917	-1.44186949322149	0.999108532036592
G10116_1316	317391	1.02333333333333	1.07666666666667	0.000387332290128555	0.0100171207575227	0.0320812676114418	0.0728508495296557	0.999108532036592
G10116_2151	292554	5.89666666666667	5.71	0.000387332290128555	0.770606578190061	0.756636108245848	-0.0202600076416353	0.999108532036592
G10116_1423	362934	27.4633333333333	28.4433333333333	0.000387332290128555	1.43875324813803	1.45398049091298	0.0457054174962494	0.999108532036592
G10116_11031	367289	12.0333333333333	12.09	0.000323561687619277	1.08038594718599	1.08242630086077	-0.000285037643198061	0.999255249146111
G10116_1863	363735	18.3066666666667	18.2	0.000387332290128555	1.26260927384506	1.26007138798507	-0.0185399784542994	0.999108532036592
G10116_5684	296732	16.7066666666667	16.82	0.000387332290128555	1.22288980760245	1.22582599146189	0.00071137561999894	0.999108532036592
G10116_25797	313845	13.0433333333333	12.7933333333333	0.000387332290128555	1.11538859318102	1.10698371567979	-0.0359512044725296	0.999108532036592
G10116_3566	64161	8.99	9.08666666666667	0.000387332290128555	0.953759691733229	0.958404596778992	0.0154141115255454	0.999108532036592
G10116_23620	294235	14.81	14.34	0.000387332290128555	1.17055505852121	1.15654915133178	-0.0544221987834897	0.999108532036592
G10116_27019	313786	15.93	15.7433333333333	0.000387332290128555	1.20221577580113	1.19709669085704	-0.0242696156415898	0.999108532036592
G10116_16106	25721	71.3766666666667	72.3933333333333	0.000387332290128555	1.85355626227927	1.85969857407208	0.0123310933120772	0.999108532036592
G10116_22323	100909445	10.5166666666667	11.3266666666667	0.000387332290128555	1.02187810886049	1.05410211981337	0.0988830222064624	0.999108532036592
G10116_26124	691083	0.8	0.853333333333333	0.000387332290128555	-0.0969100130080564	-0.068881289407813	0.0836395573082789	0.999108532036592
G10116_22582	290635	81.73	80.6733333333333	0.000387332290128555	1.9123814989188	1.90673000188365	-0.0241660811450607	0.999108532036592
G10116_15271	310902	0	0.02	0.000387332290128555	0	-1.69897000433602	1.85909030807761	0.999108532036592
G10116_7288	300036	36.6533333333333	35.6466666666667	0.000387332290128555	1.56411347645177	1.55201892504466	-0.045540807219944	0.999108532036592
G10116_18447	100361920	0.38	0.376666666666667	0.000387332290128555	-0.42021640338319	-0.424042811236242	-0.0265712245237384	0.999108532036592
G10116_9608	362375	16.04	15.07	0.0148298641861053	1.20520436394814	1.17811325231463	-0.0996919049285905	0.966429405675694
G10116_1602	302915	40.2133333333333	39.8	0.000387332290128555	1.60437007380604	1.59988307207369	-0.0188137129666119	0.999108532036592
G10116_10843	108348192	1.42	1.26666666666667	0.000387332290128555	0.152288344383056	0.102662341897149	-0.274489992448245	0.999108532036592
G10116_4599	103694000	3.29666666666667	3.30333333333333	0.000387332290128555	0.518075036877517	0.518952399765612	-0.00876808864027367	0.999108532036592
G10116_28334	315430	29.2966666666667	26.7733333333333	1.1753883209413	1.46681820975255	1.42770244508128	-0.13817720972933	0.0667746590281804
G10116_8134	367171	118.206666666667	111.426666666667	0.639847347664541	2.07264197074912	2.04698913877548	-0.0955373861553382	0.229167302280862
G10116_16024	25462	44.64	49.2933333333333	0.00596730825180498	1.64972418592952	1.69278818718141	0.136430871606675	0.986353731138649
G10116_21714	306544	13.51	12.2066666666667	0.0118043474700458	1.13065534902203	1.08659708524602	-0.148682946057768	0.973185551547681
G10116_12618	313699	19.86	19.91	0.000387332290128555	1.29797924415936	1.29907126002741	-0.00442712214071667	0.999108532036592
G10116_20432	367012	0.00666666666666667	0	0.000387332290128555	-2.17609125905568	0	-0.926351111082053	0.999108532036592
G10116_1038	296954	27.8933333333333	27.5166666666667	0.000387332290128555	1.44550041680354	1.43959582287915	-0.0320460787597691	0.999108532036592
G10116_17557	361321	29.3433333333333	30.0166666666667	0.000387332290128555	1.46750944713662	1.47736246243589	0.0129504374702293	0.999108532036592
G10116_19839	362681	18.0266666666667	17.8866666666667	0.000387332290128555	1.25591542821392	1.25252941361626	0.0403627079174559	0.999108532036592
G10116_7771	361052	16.97	17.1033333333333	0.000387332290128555	1.22968184231768	1.23308075993572	0.0123990273891584	0.999108532036592
G10116_597	500827	0.01	0	0.000387332290128555	-2	0	-0.926351111082053	0.999108532036592
G10116_8712	317344	18.45	20.3366666666667	0.000387332290128555	1.26599637049508	1.30827977027273	0.110189195534778	0.999108532036592
G10116_23554	500531	0.0833333333333333	0.0866666666666667	0.000387332290128555	-1.07918124604762	-1.06214790674884	0.034930505484551	0.999108532036592
G10116_6070	103690935	0.0233333333333333	0.0233333333333333	0.000387332290128555	-1.63202321470541	-1.63202321470541	0.025155384442489	0.999108532036592
G10116_27216	100124593	0	0.0133333333333333	0.000387332290128555	0	-1.8750612633917	0.997202240560435	0.999108532036592
G10116_9491	114711	11.2466666666667	10.8133333333333	0.000387332290128555	1.05102382353345	1.03395959081945	-0.0604237664377245	0.999108532036592
G10116_27661	680448	1.54	1.24333333333333	0.242711908698309	0.187520720836463	0.094587577089024	-0.314517440843901	0.571857855496819
G10116_18334	103690088	0.0833333333333333	0.163333333333333	0.000387332290128555	-1.07918124604762	-0.78692517469115	1.00237589941976	0.999108532036592
G10116_29101	89815	31.3733333333333	28.8766666666667	0.00938681974351293	1.49656066378432	1.46054705967934	-0.127072991550853	0.978617956413036
G10116_5842	313438	6.30666666666667	6.14	0.000387332290128555	0.799799877346112	0.788168371141168	-0.0407258733011996	0.999108532036592
G10116_4517	367073	25.4133333333333	24.5466666666667	0.000387332290128555	1.40506163291061	1.38999252511232	-0.0478272816607095	0.999108532036592
G10116_14648	362728	7.11666666666667	6.96666666666667	0.000387332290128555	0.85227662464138	0.843025031391392	-0.0388589580279337	0.999108532036592
G10116_9441	361916	7.75333333333333	6.78666666666667	0.0705073298590953	0.889488455672767	0.831656518945059	-0.200411940000709	0.850144344649514
G10116_27557	363227	3.48	4.17	0.12844190228733	0.541579243946581	0.620136054973757	0.252362844981442	0.743974581396292
G10116_5991	361241	65.6233333333333	68.38	0.000387332290128555	1.81705828657282	1.83492909646058	0.0576257393255753	0.999108532036592
G10116_10603	29722	24.6033333333333	22.42	0.473687568078958	1.39099395060755	1.35063560825895	-0.147046092809555	0.33597923114588
G10116_738	298534	2.33	1.94333333333333	0.39995875903207	0.367355921026019	0.288547300039351	-0.276387561769204	0.398144976939052
G10116_26562	114858	0.03	0.02	0.000387332290128555	-1.52287874528034	-1.69897000433602	-0.380989789943537	0.999108532036592
G10116_20094	83521	3.82	3.47333333333333	0.000387332290128555	0.582063362911709	0.540746464243843	-0.147912150717894	0.999108532036592
G10116_8022	299284	9.50333333333333	9.72	0.000387332290128555	0.977875962589797	0.987666264926275	0.0247477785617921	0.999108532036592
G10116_22508	310467	9.94333333333333	10.7	0.00347652311128997	0.9975319986424	1.02938377768521	0.0978738242051015	0.992026964320975
G10116_13416	103693237	0.03	0.04	0.000387332290128555	-1.52287874528034	-1.39794000867204	0.45965848771298	0.999108532036592
G10116_8391	293991	100.396666666667	96.7933333333333	0.000387332290128555	2.00171929376214	1.9858454461901	-0.059342961487581	0.999108532036592
G10116_11961	500475	0.893333333333333	1.01333333333333	0.000387332290128555	-0.0489864606908738	0.00575232888908991	0.15644701446998	0.999108532036592
G10116_19717	295678	18.06	15.95	0.302898598820939	1.25671774597749	1.2027606873932	-0.120422296414014	0.497853312612403
G10116_2289	293148	4.08	3.85666666666667	0.0161243816486588	0.61066016308988	0.586212104232087	-0.107240668232866	0.963553023162388
G10116_4309	102552901	0.02	0	0.000387332290128555	-1.69897000433602	0	-1.82412539967993	0.999108532036592
G10116_907	362326	1.61	1.65333333333333	0.000387332290128555	0.20682587603185	0.218360421770534	0.0337747222414185	0.999108532036592
G10116_20423	103689968	14.1533333333333	13.3166666666667	0.0394647545863783	1.15085873511032	1.12439552893035	-0.107689335817058	0.913135538315821
G10116_7059	100910978	0.163333333333333	0	0.0449313824077622	-0.78692517469115	0	-5.91188551828591	0.901713595156513
G10116_16877	25455	1.30333333333333	1.42666666666667	0.000387332290128555	0.115055502676203	0.154322514293511	0.123806544687446	0.999108532036592
G10116_17205	297995	54.9666666666667	57.7666666666667	0.000387332290128555	1.74009940092486	1.76167730799425	0.0642490903214814	0.999108532036592
G10116_23425	360615	0.05	0.0666666666666667	0.000387332290128555	-1.30102999566398	-1.17609125905568	0.323161604831424	0.999108532036592
G10116_28830	100359675	0.02	0.04	0.000387332290128555	-1.69897000433602	-1.39794000867204	0.75041458578161	0.999108532036592
G10116_20456	689788	8.10333333333333	8.33333333333333	0.000387332290128555	0.908663704123673	0.920818753952375	0.0322314352763894	0.999108532036592
G10116_13104	361381	25.6833333333333	26.3033333333333	0.000387332290128555	1.40965138833477	1.42001078866243	0.040013239636571	0.999108532036592
G10116_7668	360838	0.103333333333333	0.0933333333333333	0.000387332290128555	-0.985759560885391	-1.02996322337744	-0.449905626536162	0.999108532036592
G10116_9485	25665	0.00333333333333333	0	0.000387332290128555	-2.47712125471966	0	-0.926351111082053	0.999108532036592
G10116_9672	81732	118.666666666667	109.023333333333	1.16646507450981	2.07432874325321	2.03751945622903	-0.130313912822899	0.0681608386728311
G10116_29647	361268	2.62333333333333	2.99	0.000387332290128555	0.418853477639402	0.47567118832443	0.179109379176663	0.999108532036592
G10116_25478	499754	0.01	0	0.000387332290128555	-2	0	-0.926351111082053	0.999108532036592
G10116_16041	100911865	2.13666666666667	1.97666666666667	0.000387332290128555	0.329736774799156	0.295933438644601	-0.120535259903484	0.999108532036592
G10116_21035	290209	0	0.00333333333333333	0.000387332290128555	0	-2.47712125471966	0.997202240560435	0.999108532036592
G10116_4678	681096	1.29	1.24	0.000387332290128555	0.110589710299249	0.0934216851622351	-0.0636704046139703	0.999108532036592
G10116_111	312303	5.58	6.02333333333333	0.000387332290128555	0.746634198937579	0.779836897841269	0.0826581342556215	0.999108532036592
G10116_13456	502918	0	0.01	0.000387332290128555	0	-2	0.997202240560435	0.999108532036592
G10116_1348	362013	71.4733333333333	77.5666666666667	0.886637691274512	1.85414403695656	1.88967512856707	0.112841731733607	0.129826188999451
G10116_16796	680989	0.286666666666667	0.24	0.000387332290128555	-0.542622803476094	-0.619788758288394	-0.274748865134861	0.999108532036592
G10116_1409	404948	0	0.0166666666666667	0.000387332290128555	0	-1.77815125038364	0.997202240560435	0.999108532036592
G10116_6659	117106	41.5	43.4533333333333	0.000387332290128555	1.61804809671209	1.63802309707344	0.0582386495972232	0.999108532036592
G10116_10366	60331	7.78666666666667	8.16	0.000387332290128555	0.8913515837207	0.911690158753861	0.0873284100151182	0.999108532036592
G10116_3091	362558	2.12	1.98333333333333	0.000387332290128555	0.326335860928751	0.297395711008886	-0.12651500747343	0.999108532036592
G10116_22216	287285	0.69	0.71	0.000387332290128555	-0.161150909262745	-0.148741651280925	0.039313388092072	0.999108532036592
G10116_1612	25701	23.38	23.63	0.000387332290128555	1.36884450682582	1.37346372163237	-0.0278360406131682	0.999108532036592
G10116_7747	291947	7.92666666666667	7.67666666666667	0.000387332290128555	0.899090595563011	0.885172683244569	-0.053569643358884	0.999108532036592
G10116_2115	317343	10.92	10.27	0.0409124758631661	1.03822263836872	1.01157044359728	-0.103285307346939	0.910096667546465
G10116_3262	296099	25.8066666666667	24.76	0.043263040269638	1.41173191226327	1.39375064034808	-0.0673513142661072	0.905184189571158
G10116_9382	363498	0	0.04	0.000387332290128555	0	-1.39794000867204	1.87924086057191	0.999108532036592
G10116_17413	312828	54.1633333333333	54.04	0.000387332290128555	1.73370538395859	1.73271534034999	-0.011001430250688	0.999108532036592
G10116_30192	83526	13.8766666666667	14.92	0.244873823034497	1.14228515616712	1.17376882313665	0.0964369661987294	0.569018225516714
G10116_4311	64672	2.68333333333333	2.77333333333333	0.000387332290128555	0.428674625648205	0.443002071571061	0.0363312271495972	0.999108532036592
G10116_24240	287596	4.04666666666667	4.22	0.000387332290128555	0.607097432019577	0.625312450961674	0.0519833394062193	0.999108532036592
G10116_27935	65207	0.0266666666666667	0.0133333333333333	0.000387332290128555	-1.57403126772772	-1.8750612633917	-0.987569569942979	0.999108532036592
G10116_7900	114839	9.95333333333333	10.3566666666667	0.000387332290128555	0.997968548669344	1.01521999853531	0.0207465353278146	0.999108532036592
G10116_13645	691066	0.02	0	0.000387332290128555	-1.69897000433602	0	-1.8241957167123	0.999108532036592
G10116_7312	66012	0.0266666666666667	0.0166666666666667	0.000387332290128555	-1.57403126772772	-1.77815125038364	-0.680612521078592	0.999108532036592
G10116_25788	108348201	0.44	0.426666666666667	0.000387332290128555	-0.356547323513813	-0.369911285071794	-0.04352273408695	0.999108532036592
G10116_23835	361239	5.09	4.95666666666667	0.000387332290128555	0.706717782336759	0.695189713802292	-0.0475547852009639	0.999108532036592
G10116_27378	684148	30.7666666666667	30.3933333333333	0.000387332290128555	1.48808044630625	1.48277833314628	-0.0328338244212318	0.999108532036592
G10116_4448	363005	211.726666666667	208.796666666667	0.000387332290128555	2.32577556022459	2.3197235610935	-0.0266980462734897	0.999108532036592
G10116_11706	305691	13.1366666666667	14.42	0.000387332290128555	1.11848518014594	1.15896526038341	0.110711091003128	0.999108532036592
G10116_3668	287044	7.35666666666667	7.28666666666667	0.000387332290128555	0.866681078441993	0.862528902894022	-0.0203913789988424	0.999108532036592
G10116_24586	102548714	0.02	0.02	0.000387332290128555	-1.69897000433602	-1.69897000433602	-0.862204502348271	0.999108532036592
G10116_9619	307742	0.0533333333333333	0.0433333333333333	0.000387332290128555	-1.27300127206374	-1.36317790241283	-0.309887484361913	0.999108532036592
G10116_13615	362122	0.173333333333333	0.163333333333333	0.000387332290128555	-0.761117911084864	-0.78692517469115	-0.0853363069864632	0.999108532036592
G10116_20268	291737	6.87666666666667	7.24	0.000387332290128555	0.837377973253489	0.859738566197147	0.0663892900592835	0.999108532036592
G10116_22239	79429	48.97	53.2066666666667	0.154910336258754	1.68993010401822	1.72596605175279	0.111717340851427	0.699986499173237
G10116_10299	680415	0.0766666666666667	0.0533333333333333	0.000387332290128555	-1.11539341870207	-1.27300127206374	-0.60164808326783	0.999108532036592
G10116_17648	50566	371.953333333333	394.406666666667	0.235887113961345	2.5704884550777	2.59594424722271	0.0764817342990627	0.580915395068754
G10116_18313	689274	0.55	0.47	0.000387332290128555	-0.259637310505756	-0.327902142064283	-0.243220424237762	0.999108532036592
G10116_22534	291130	0.05	0.07	0.000387332290128555	-1.30102999566398	-1.15490195998574	0.514155901303587	0.999108532036592
G10116_2163	312915	16.3266666666667	16.4333333333333	0.000387332290128555	1.21289752606903	1.21572566455757	0.00253890869520363	0.999108532036592
G10116_17744	252857	0.08	0.09	0.000387332290128555	-1.09691001300806	-1.04575749056068	0.14928020005983	0.999108532036592
G10116_4948	294097	0.0233333333333333	0.0166666666666667	0.000387332290128555	-1.63202321470541	-1.77815125038364	-0.374844797791596	0.999108532036592
G10116_26736	59314	0.263333333333333	0.276666666666667	0.000387332290128555	-0.579494163429222	-0.558043162343588	0.0616802434719474	0.999108532036592
G10116_12057	59268	16.5066666666667	17.96	0.019558177492278	1.2176593812924	1.25430633233129	0.112661209043921	0.955964626733731
G10116_13598	25432	0.09	0.123333333333333	0.000387332290128555	-1.04575749056068	-0.908919530652669	0.485200018193135	0.999108532036592
G10116_8526	360406	20.4166666666667	18.8866666666667	0.718003986913117	1.30998483831691	1.27615531546476	-0.131477663636408	0.191423835183666
G10116_10993	287726	5.95666666666667	6.68	0.000387332290128555	0.775003297785982	0.824776462475545	0.156794873741657	0.999108532036592
G10116_4887	25514	37.4366666666667	37.8733333333333	0.000387332290128555	1.57329717252547	1.57833353022158	0.00894495908898231	0.999108532036592
G10116_431	102550584	0.03	0.0166666666666667	0.000387332290128555	-1.52287874528034	-1.77815125038364	-0.783824687484185	0.999108532036592
G10116_15077	498697	1.77333333333333	1.57333333333333	0.000387332290128555	0.248790377575385	0.196820743914424	-0.175383231149162	0.999108532036592
G10116_7311	684425	0.483333333333333	0.463333333333333	0.000387332290128555	-0.315753252484688	-0.334106454465568	-0.067098463778165	0.999108532036592
G10116_6331	24252	10.2466666666667	16.0533333333333	12.5765608651174	1.01058260844407	1.2055652235301	0.639867160403668	2.65117951181985e-13
G10116_20083	300238	0.14	0.15	0.000387332290128555	-0.853871964321762	-0.823908740944319	0.0555225841407736	0.999108532036592
G10116_25400	497101	0.0866666666666667	0.13	0.000387332290128555	-1.06214790674884	-0.886056647693163	0.587399733957798	0.999108532036592
G10116_5710	292763	0.473333333333333	0.466666666666667	0.000387332290128555	-0.324832910336606	-0.330993219041424	0.00398857184283744	0.999108532036592
G10116_25462	313245	6.47333333333333	6.6	0.000387332290128555	0.811127970852323	0.819543935541869	0.0202366057932104	0.999108532036592
G10116_711	305886	21.8333333333333	22.1466666666667	0.000387332290128555	1.33912004527212	1.34530836905969	0.0195275774946426	0.999108532036592
G10116_1965	498136	0.41	0.56	0.000387332290128555	-0.387216143280264	-0.2518119729938	0.149453321096438	0.999108532036592
G10116_18783	366473	2.41333333333333	2.50333333333333	0.000387332290128555	0.382617311477484	0.398518682284505	0.0423015959169128	0.999108532036592
G10116_13164	361365	20.28	21.2033333333333	0.000387332290128555	1.3070679506613	1.32640414085687	0.0566838195170265	0.999108532036592
G10116_17750	293694	2.67	2.83	0.000387332290128555	0.426511261364575	0.45178643552429	0.0704838881971851	0.999108532036592
G10116_10295	102550729	0.12	0.0633333333333333	0.000387332290128555	-0.920818753952375	-1.19836765376683	-0.953913502330773	0.999108532036592
G10116_6777	29884	16.47	14.5333333333333	0.0769685005861492	1.21669359916975	1.16236523454892	-0.177508571293655	0.837590030396375
G10116_16322	103693291	0.28	0.33	0.000387332290128555	-0.552841968657781	-0.481486060122112	0.214023224519199	0.999108532036592
G10116_6984	25549	1.91	1.99666666666667	0.000387332290128555	0.281033367247728	0.30030556766965	0.0483395174403718	0.999108532036592
G10116_4393	291555	5.51333333333333	5.87	0.000387332290128555	0.741414250496865	0.768638101247614	0.0856438615072996	0.999108532036592
G10116_14845	308061	44.8733333333333	42.8366666666667	0.00204457174615542	1.65198833150106	1.6318156688686	-0.0749792802486976	0.995303263898479
G10116_14959	548104	3.17	3.56666666666667	0.0346312661070964	0.501059262217751	0.552262522965548	0.161449275074801	0.923355060895723
G10116_30212	314075	17.5166666666667	17.2833333333333	0.000387332290128555	1.2434514656446	1.2376275060054	-0.0273194385432217	0.999108532036592
G10116_22145	100909664	4.50666666666667	4.09	0.000387332290128555	0.653855436885955	0.611723308007342	-0.147073827675592	0.999108532036592
G10116_3386	103690114	6.72333333333333	6.69333333333333	0.000387332290128555	0.827584643493103	0.825642453753319	-0.0178824420283594	0.999108532036592
G10116_21443	103690189	0.0833333333333333	0.0566666666666667	0.000387332290128555	-1.07918124604762	-1.24667233334139	-0.557917343103335	0.999108532036592
G10116_12982	361526	19.3666666666667	17.7466666666667	0.0175921101875221	1.28705487767067	1.24911679208298	-0.133888180938493	0.960302124825619
G10116_5018	362981	7.63333333333333	7.83	0.000387332290128555	0.882714227620225	0.893761762057943	0.00494567261468495	0.999108532036592
G10116_20413	81633	178.493333333333	173.14	0.00505550796860509	2.25162199999659	2.23839741318127	-0.0518789385347853	0.988426753959793
G10116_12082	361787	0.863333333333333	0.86	0.000323561687619277	-0.0638214906384108	-0.0655015487564323	0.00184424668583538	0.999255249146111
G10116_5946	85268	0.02	0.01	0.000387332290128555	-1.69897000433602	-2	-1.44373706971527	0.999108532036592
G10116_23928	366377	0.0166666666666667	0.0333333333333333	0.000387332290128555	-1.77815125038364	-1.47712125471966	0.946061778553543	0.999108532036592
G10116_14902	260416	41.7566666666667	42.51	0.000387332290128555	1.62072582270367	1.62849110496712	0.0185035218527957	0.999108532036592
G10116_14765	58815	117.906666666667	120.39	0.000387332290128555	2.07153836162343	2.0805904144535	0.0223947543737527	0.999108532036592
G10116_25908	298552	144.996666666667	156.986666666667	0.445084233533957	2.16135801833902	2.19586276808445	0.106956346981301	0.358852326734993
G10116_19594	291849	5.57333333333333	5.57666666666667	0.000387332290128555	0.746115018383335	0.746374686242732	-0.00864536307200242	0.999108532036592
G10116_19094	24930	0.01	0	0.000387332290128555	-2	0	-0.926351111082053	0.999108532036592
G10116_4441	501664	22.21	24.52	0.919158673612981	1.34654855854847	1.38952046584638	0.152819416370887	0.120459574946694
G10116_10751	500501	6.55333333333333	6.76333333333333	0.000387332290128555	0.816462258776454	0.830160792313683	0.0371704841373918	0.999108532036592
G10116_20141	303968	19.4633333333333	20.0833333333333	0.000387332290128555	1.28921722053162	1.30283579652724	0.0375009391862835	0.999108532036592
G10116_690	161452	0.66	0.766666666666667	0.000387332290128555	-0.180456064458131	-0.115393418702069	-0.0705223536547068	0.999108532036592
G10116_17246	288545	3.49	3.71333333333333	0.000387332290128555	0.54282542695918	0.569763936118047	0.0821424074588724	0.999108532036592
G10116_28911	29257	993.776666666667	931.36	0.606794622226921	2.997288795532	2.96911758194081	-0.100727191605634	0.247289329929143
G10116_29328	102550664	0.416666666666667	0.44	0.000387332290128555	-0.380211241711606	-0.356547323513813	0.0374810530722845	0.999108532036592
G10116_1568	266715	1.04333333333333	1.08	0.000387332290128555	0.0184230828267846	0.0334237554869497	0.0432846113864808	0.999108532036592
G10116_23611	116455	8.43333333333333	8.18	0.000387332290128555	0.925999266456155	0.912753303671323	-0.0525838932983587	0.999108532036592
G10116_18006	108352190	0.0133333333333333	0.0266666666666667	0.000387332290128555	-1.8750612633917	-1.57403126772772	0.910986587056474	0.999108532036592
G10116_4763	300744	43.35	45.01	0.000387332290128555	1.63698910181223	1.65330901293848	0.0522017494566145	0.999108532036592
G10116_29855	102553743	0.0533333333333333	0.0533333333333333	0.000387332290128555	-1.27300127206374	-1.27300127206374	0.047634665107481	0.999108532036592
G10116_12825	295395	30.4166666666667	30.4833333333333	0.000387332290128555	1.48311161840885	1.48406245509277	-0.0041849012021537	0.999108532036592
G10116_29223	307642	30.0566666666667	28.4633333333333	0.000387332290128555	1.47794081495537	1.45428575883691	-0.0864793393850033	0.999108532036592
G10116_16599	171341	40.36	48.0166666666667	1.43583365518659	1.60595115756487	1.68139200789677	0.243365975669087	0.0366577955581959
G10116_3335	305142	18.98	17.8	0.000387332290128555	1.27829620809127	1.25042000230889	-0.0757219693290496	0.999108532036592
G10116_25976	102549615	14.9733333333333	16.3633333333333	0.0184819142394855	1.17531849286976	1.21387177738021	0.119427369432249	0.95833662444824
G10116_15403	305831	5.69	5.94	0.000387332290128555	0.755112266395071	0.773786444981193	0.0542235675505188	0.999108532036592
G10116_2671	81664	341.853333333333	335.453333333333	0.000387332290128555	2.53383981896244	2.52563211173158	-0.0334054360092109	0.999108532036592
G10116_11347	497083	3.64	3.58	0.000387332290128555	0.561101383649056	0.553883026643874	-0.0320019429918255	0.999108532036592
G10116_13876	117522	0.0266666666666667	0.0666666666666667	0.000387332290128555	-1.57403126772772	-1.17609125905568	1.1482427907896	0.999108532036592
G10116_23500	314407	6.33666666666667	6.18333333333333	0.000387332290128555	0.801860862145781	0.791222659231402	-0.0435367821831993	0.999108532036592
G10116_3740	140933	0.00333333333333333	0.00666666666666667	0.000387332290128555	-2.47712125471966	-2.17609125905568	1.53501131872733	0.999108532036592
G10116_29704	25481	14.7	15.9733333333333	0.000387332290128555	1.16731733474818	1.20339555466159	0.110737195223648	0.999108532036592
G10116_21258	25217	32.4533333333333	29.5633333333333	0.297023459147034	1.51125931050235	1.47075340017804	-0.14302615069522	0.504634038170809
G10116_9733	368128	0.0333333333333333	0.02	0.000387332290128555	-1.47712125471966	-1.69897000433602	-0.662766970565665	0.999108532036592
G10116_2068	308831	1.02666666666667	0.856666666666667	0.486198017922626	0.0114294617807832	-0.0671881313883677	-0.278290054681342	0.326438957374896
G10116_16137	103694121	0.0533333333333333	0	0.000387332290128555	-1.27300127206374	0	-2.40916898152894	0.999108532036592
G10116_22977	310687	21.2933333333333	22.68	0.000387332290128555	1.32824365274678	1.35564305022087	0.0829831209341852	0.999108532036592
G10116_30073	688885	15.1466666666667	14.76	0.000387332290128555	1.1803170679833	1.16908635748702	-0.0447641235768898	0.999108532036592
G10116_9682	619581	20.6033333333333	21.68	0.000387332290128555	1.31393748887216	1.33605927786635	0.0654691075300371	0.999108532036592
G10116_14005	103694097	0.213333333333333	0.256666666666667	0.000387332290128555	-0.670941280735776	-0.59063052954718	0.247548303402534	0.999108532036592
G10116_20792	24873	0.0766666666666667	0.06	0.000387332290128555	-1.11539341870207	-1.22184874961636	-0.41914788920915	0.999108532036592
G10116_19487	25401	6.81333333333333	7.21333333333333	0.000387332290128555	0.833359636743012	0.858136001714869	0.0970272406530797	0.999108532036592
G10116_16068	360820	45.3466666666667	40.7966666666667	1.72922923656534	1.65654536854102	1.61062468006507	-0.15969094217823	0.0186539480709299
G10116_26421	299306	0.0633333333333333	0.05	0.000387332290128555	-1.19836765376683	-1.30102999566398	0.0380502359834617	0.999108532036592
G10116_11200	314246	9.93333333333333	9.81333333333333	0.000387332290128555	0.997095009356593	0.991816550945799	-0.0167425624032094	0.999108532036592
G10116_9518	311651	10.1466666666667	10.2633333333333	0.000387332290128555	1.00632339337887	1.01128843418353	0.00423563565320528	0.999108532036592
G10116_20021	108348124	10.88	11.93	0.133347654838938	1.03662889536216	1.07664044367034	0.124860695477242	0.735617995963622
G10116_23198	499027	0.0133333333333333	0.02	0.000387332290128555	-1.8750612633917	-1.69897000433602	0.619279493128857	0.999108532036592
G10116_23978	310395	0.343333333333333	0.373333333333333	0.000387332290128555	-0.464284030014491	-0.427903232049481	0.103104752018175	0.999108532036592
G10116_18624	361217	16.4233333333333	16.1266666666667	0.000387332290128555	1.21546130755525	1.2075446093062	-0.0425916186515209	0.999108532036592
G10116_3201	102553671	0.13	0.243333333333333	0.000387332290128555	-0.886056647693163	-0.613798394599207	0.806271761224876	0.999108532036592
G10116_26568	304410	3.12333333333333	3.34	0.000387332290128555	0.494618336168115	0.523746466811564	0.0869255611223784	0.999108532036592
G10116_5255	312946	5.86666666666667	5.97666666666667	0.000387332290128555	0.768391413094488	0.776459034842521	0.0343377576248461	0.999108532036592
G10116_7442	679806	0.123333333333333	0.136666666666667	0.000387332290128555	-0.908919530652669	-0.864337397999926	0.1573883457073	0.999108532036592
G10116_12000	24588	0.693333333333333	0.943333333333333	0.101468980526208	-0.159057919756901	-0.0253348191953723	0.430295297487762	0.791645995902805
G10116_27808	246174	0.06	0.0766666666666667	0.000387332290128555	-1.22184874961636	-1.11539341870207	0.346399223745468	0.999108532036592
G10116_6272	29639	0.136666666666667	0.0266666666666667	0.000387332290128555	-0.864337397999926	-1.57403126772772	-1.44374381429663	0.999108532036592
G10116_28266	100911069	3.89	4.15666666666667	0.000387332290128555	0.589949601325708	0.61874519875888	0.0894261875963028	0.999108532036592
G10116_10860	317389	0.16	0.16	0.000387332290128555	-0.795880017344075	-0.795880017344075	0.00860682451929569	0.999108532036592
G10116_22832	103691557	3.04333333333333	3.50666666666667	0.000387332290128555	0.483349522814636	0.544894485098058	0.197812469643106	0.999108532036592
G10116_16185	24399	225.156666666667	186.576666666667	11.6744722964514	2.35248481052028	2.27085732980954	-0.279190548692924	2.11605866384845e-12
G10116_27912	81634	73.56	69.6233333333333	0.226072726746541	1.86664172056604	1.84275481201949	-0.0875269055715796	0.594192647066807
G10116_29657	171084	0.176666666666667	0.266666666666667	0.000387332290128555	-0.752845385118873	-0.574031267727718	0.67530717131303	0.999108532036592
G10116_15862	108348082	2.27333333333333	2.50333333333333	0.000387332290128555	0.356663119936816	0.398518682284505	0.13058995575031	0.999108532036592
G10116_13375	366698	2.45	2.64	0.000387332290128555	0.389166084364532	0.421603926869831	0.168799624208283	0.999108532036592
G10116_17595	305999	0.00666666666666667	0	0.000387332290128555	-2.17609125905568	0	-0.926351111082053	0.999108532036592
G10116_17385	287001	0.00333333333333333	0.0433333333333333	0.000387332290128555	-2.47712125471966	-1.36317790241283	2.53247197968534	0.999108532036592
G10116_3940	362077	4.32	4.34666666666667	0.000387332290128555	0.635483746814912	0.638156336676239	0.0282758511248089	0.999108532036592
G10116_18067	64201	55.47	54.2133333333333	0.000387332290128555	1.74405816587884	1.73410611091032	-0.0409475181569109	0.999108532036592
G10116_18608	361578	20.5333333333333	20.1233333333333	0.000387332290128555	1.31245945744476	1.30369992113381	-0.038066543621877	0.999108532036592
G10116_27067	54350	35.4266666666667	34.4266666666667	0.000387332290128555	1.54933029101858	1.5368949745387	-0.0504942192849742	0.999108532036592
G10116_28798	303687	2.06333333333333	1.28666666666667	3.7706572968486	0.314569394300455	0.109466049952094	-0.691017123963061	0.000169567533543
G10116_26228	499655	31.6066666666667	35.9566666666667	0.829508533476302	1.49977869626328	1.55577942401301	0.178545016207694	0.148078315899144
G10116_12964	289632	24.5433333333333	24.57	0.000387332290128555	1.38993354575704	1.39040515648008	-0.00463835296962215	0.999108532036592
G10116_14018	288913	72.7066666666667	77.9066666666667	0.000387332290128555	1.86157423429512	1.89157462291857	0.0918061426124137	0.999108532036592
G10116_24141	685472	0.173333333333333	0.186666666666667	0.000387332290128555	-0.761117911084864	-0.728933227713461	0.0765095898250011	0.999108532036592
G10116_24674	368120	0.00333333333333333	0	0.000387332290128555	-2.47712125471966	0	-0.926351111082053	0.999108532036592
G10116_22930	302678	29.94	28.7433333333333	0.000387332290128555	1.47625179600703	1.45853713138097	-0.0685196274761542	0.999108532036592
G10116_18736	29209	1.13666666666667	1.28666666666667	0.000387332290128555	0.0556331242728366	0.109466049952094	0.172276081853415	0.999108532036592
G10116_17393	288617	41.98	44.57	0.0175921101875221	1.62304243424638	1.64904263408618	0.0829942422595039	0.960302124825619
G10116_3842	360445	0.02	0	0.000387332290128555	-1.69897000433602	0	-1.82418232987344	0.999108532036592
G10116_14147	108349907	0.0166666666666667	0	0.000387332290128555	-1.77815125038364	0	-2.40910103796568	0.999108532036592
G10116_613	296374	34.96	34.3066666666667	0.000387332290128555	1.54357142396237	1.53537852281865	-0.0465436980115885	0.999108532036592
G10116_13079	690191	0.01	0.02	0.000387332290128555	-2	-1.69897000433602	0.974260776907469	0.999108532036592
G10116_23862	365398	0.0266666666666667	0.0266666666666667	0.000387332290128555	-1.57403126772772	-1.57403126772772	0.353802269898746	0.999108532036592
G10116_13745	56766	63.4966666666667	65.7466666666667	0.000387332290128555	1.80275092708299	1.81787373913944	0.0423762786307624	0.999108532036592
G10116_21781	300470	29.2033333333333	31.0733333333333	0.000387332290128555	1.46543242561455	1.4923878438769	0.0821090903423577	0.999108532036592
G10116_6751	108352515	1.45	1.68666666666667	0.000387332290128555	0.161368002234975	0.227029262120138	0.218449066917462	0.999108532036592
G10116_1728	207123	12.63	13.3933333333333	0.000387332290128555	1.10140335055533	1.12688867769257	0.0763724356044999	0.999108532036592
G10116_24697	80977	0.42	0.286666666666667	0.000387332290128555	-0.376750709602099	-0.542622803476094	-0.577139782868921	0.999108532036592
G10116_4026	316219	15.6333333333333	14.88	0.000387332290128555	1.19405158799542	1.17260293120986	-0.0644901648625803	0.999108532036592
G10116_10885	252920	0	0.00333333333333333	0.000387332290128555	0	-2.47712125471966	0.997202240560435	0.999108532036592
G10116_6357	102555453	320.85	302.96	0.16338238675949	2.50630204362721	2.48138529211277	-0.0898840121263121	0.68646375757634
G10116_26020	295631	0.796666666666667	0.636666666666667	0.0807705919346248	-0.0987233537715246	-0.196087887471935	-0.328972584359825	0.830289236702535
G10116_22041	81645	0.0866666666666667	0.0866666666666667	0.000387332290128555	-1.06214790674884	-1.06214790674884	-0.0737631475037603	0.999108532036592
G10116_15720	64826	6.98333333333333	7.39666666666667	0.000387332290128555	0.844062772582651	0.869036047512346	0.0753429730258831	0.999108532036592
G10116_7047	54355	2.68	2.57	0.000387332290128555	0.428134794028789	0.409933123331295	-0.0669384467910103	0.999108532036592
G10116_19319	100361891	22.4633333333333	22.7266666666667	0.000387332290128555	1.35147420165204	1.35653574217321	0.00911255073299633	0.999108532036592
G10116_23585	289565	0.0266666666666667	0	0.000387332290128555	-1.57403126772772	0	-1.82135134056602	0.999108532036592
G10116_1592	85425	9.88333333333333	9.84	0.000387332290128555	0.994903442980619	0.992995098431341	-0.0132299570776996	0.999108532036592
G10116_17548	192225	16.7533333333333	16.71	0.000387332290128555	1.22410122953689	1.22297644989339	-0.0157464054743636	0.999108532036592
G10116_12266	363931	1.68666666666667	0.876666666666667	0.000387332290128555	0.227029262120138	-0.0571655062299044	-0.96047366400953	0.999108532036592
G10116_2454	170843	0.00666666666666667	0	0.000387332290128555	-2.17609125905568	0	-0.926351111082053	0.999108532036592
G10116_8439	361323	25.1466666666667	26.5966666666667	0.000387332290128555	1.40048042500961	1.42482721035342	0.0780573421744068	0.999108532036592
G10116_1120	81524	144.623333333333	134.983333333333	0.587183600430485	2.16023836709683	2.13028014858236	-0.0949574271106471	0.258711896486531
G10116_14874	64564	1.58	0.96	0.85047525149559	0.198657086954423	-0.0177287669604316	-0.78687472179301	0.141099264034092
G10116_3761	501203	476.096666666667	458.196666666667	0.125437770824657	2.67769514082477	2.66105192541746	-0.0622199876531256	0.749138693384418
G10116_9851	361927	27.8333333333333	27.2833333333333	0.000387332290128555	1.44456522076394	1.4358974290283	-0.0372825562580932	0.999108532036592
G10116_27303	362036	7.75666666666667	7.78	0.000387332290128555	0.889675128567068	0.890979596989689	-0.00470456540746021	0.999108532036592
G10116_19562	171100	45.4333333333333	48.27	0.00312721409227002	1.65737460111501	1.68367729881869	0.079058902439752	0.992825186206255
G10116_1609	287884	0.14	0.16	0.000387332290128555	-0.853871964321762	-0.795880017344075	0.426695580150518	0.999108532036592
G10116_8243	54237	56.0833333333333	58.89	0.000387332290128555	1.74883381817635	1.77004155431967	0.063465510482309	0.999108532036592
G10116_23581	24162	49.03	57.8466666666667	3.10850355891639	1.69046189324618	1.76227833839613	0.229961414616012	0.000778926431452993
G10116_24519	310034	11.7666666666667	11.8866666666667	0.000387332290128555	1.07065345066816	1.07506008411967	0.00679833544934854	0.999108532036592
G10116_8238	293128	4.01	4.31666666666667	0.000387332290128555	0.603144372620182	0.635148513697608	0.108542422289484	0.999108532036592
G10116_18370	171121	17.5066666666667	16.74	0.000387332290128555	1.24320346269778	1.22375545365724	-0.0449950913262745	0.999108532036592
G10116_19994	499068	1.59	1.88333333333333	0.000387332290128555	0.201397124320451	0.274927193099775	0.210835712297807	0.999108532036592
G10116_11439	311901	1.44333333333333	1.41666666666667	0.000387332290128555	0.159366641633702	0.15126767533065	0.015012664216656	0.999108532036592
G10116_4783	304571	0.01	0.01	0.000387332290128555	-2	-2	0.0354333638973015	0.999108532036592
G10116_3715	304490	10.8866666666667	10.7966666666667	0.000387332290128555	1.03689492568099	1.03328969329052	-0.0113887177694735	0.999108532036592
G10116_29717	29758	0.0266666666666667	0.0366666666666667	0.000387332290128555	-1.57403126772772	-1.43572856956144	0.516736535050398	0.999108532036592
G10116_14658	494538	0	0.0333333333333333	0.000387332290128555	0	-1.47712125471966	0.997202240560435	0.999108532036592
G10116_5541	301575	290.553333333333	292.036666666667	0.000387332290128555	2.46322586218735	2.46543738271994	-0.00068631340338374	0.999108532036592
G10116_9645	690343	2.19	2.09666666666667	0.000387332290128555	0.340444114840118	0.321529390725607	-0.0684562060321062	0.999108532036592
G10116_2795	501621	0	0.00666666666666667	0.000387332290128555	0	-2.17609125905568	0.997202240560435	0.999108532036592
G10116_8356	58919	100.35	100.163333333333	0.000387332290128555	2.0015173768235	2.00070876898321	-0.0106984056954268	0.999108532036592
G10116_7888	293067	47.16	46.5833333333333	0.000387332290128555	1.67357379642305	1.6682305618388	-0.0184940048055715	0.999108532036592
G10116_28689	25643	62.73	62.05	0.000387332290128555	1.79747528753733	1.79274178583475	-0.0237484564422728	0.999108532036592
G10116_7082	364514	3.93	4.72333333333333	0.312809618769686	0.594392550375427	0.674248595527798	0.238079174374624	0.486620478266125
G10116_10852	64312	72.8966666666667	75.7766666666667	0.000387332290128555	1.86270766986296	1.87953549721619	0.047877807970402	0.999108532036592
G10116_336	498423	26.01	24.67	0.249654739967867	1.41514035219587	1.39216914948974	-0.0947114751339366	0.562788559009451
G10116_3755	100361265	0.0266666666666667	0.0333333333333333	0.000387332290128555	-1.57403126772772	-1.47712125471966	0.641136437132233	0.999108532036592
G10116_21526	502143	0	0.0633333333333333	0.000387332290128555	0	-1.19836765376683	0.997202240560435	0.999108532036592
G10116_6675	292925	47.9966666666667	46.3333333333333	0.000387332290128555	1.68121107698932	1.66589354553443	-0.0587065181297604	0.999108532036592
G10116_5556	362164	24.3366666666667	24.9733333333333	0.000387332290128555	1.38626109372113	1.39747651398354	0.0289522441899655	0.999108532036592
G10116_15636	362899	11.52	11.06	0.000387332290128555	1.06145247908719	1.04375512696868	-0.0599835544103952	0.999108532036592
G10116_1293	619436	22.3833333333333	21.3933333333333	0.000387332290128555	1.34992476228507	1.33027845803982	-0.0759189816784092	0.999108532036592
G10116_26357	681429	134.683333333333	141.246666666667	0.000387332290128555	2.12931385638221	2.14997820753321	0.061066467538647	0.999108532036592
G10116_22227	171103	15.77	15.1233333333333	0.000387332290128555	1.1978316933289	1.17964752454635	-0.0695488338388075	0.999108532036592
G10116_24286	363686	0.06	0.0733333333333333	0.000387332290128555	-1.22184874961636	-1.13469857389746	0.291059553837236	0.999108532036592
G10116_20539	103690296	0.0266666666666667	0.00666666666666667	0.000387332290128555	-1.57403126772772	-2.17609125905568	-1.85829381891296	0.999108532036592
G10116_475	313479	1.24666666666667	1.24	0.000387332290128555	0.0957503474808188	0.0934216851622351	-0.0108241758229587	0.999108532036592
G10116_13362	25655	0.246666666666667	0.236666666666667	0.000387332290128555	-0.607889534988686	-0.625862906000587	-0.0648133606389399	0.999108532036592
G10116_5701	192268	3.45666666666667	2.85	0.0585680424291991	0.538657501669379	0.45484486000851	-0.24666985542471	0.873840074296967
G10116_8617	305450	5.34333333333333	4.58333333333333	0.248929134275311	0.727812267634482	0.661181443446619	-0.220492037698959	0.563729634544513
G10116_2639	296741	46.4666666666667	48.1233333333333	0.000387332290128555	1.66714151904233	1.68235570175457	0.035156638014687	0.999108532036592
G10116_28434	679921	49.1233333333333	46.2666666666667	0.140203399307741	1.69128782879996	1.66526821139917	-0.0946535396761776	0.724096754123499
G10116_13208	362772	16.3666666666667	16.0233333333333	0.000387332290128555	1.21396023740331	1.20475286740898	-0.0349770295835008	0.999108532036592
G10116_22376	301057	0.06	0.04	0.000387332290128555	-1.22184874961636	-1.39794000867204	-0.626077399317111	0.999108532036592
G10116_21156	297872	5.12	3.74666666666667	1.02581403861457	0.709269960975831	0.57364505651338	-0.406183809548023	0.0942292992391189
G10116_27877	363485	23.68	25.2166666666667	0.000387332290128555	1.37438169805088	1.40168767763954	0.0837870630762085	0.999108532036592
G10116_6472	108348366	0.47	0.273333333333333	0.000387332290128555	-0.327902142064283	-0.563307402335946	-0.809208193599355	0.999108532036592
G10116_3522	497078	0.0966666666666667	0.103333333333333	0.000387332290128555	-1.01472325682071	-0.985759560885391	0.338513950836906	0.999108532036592
G10116_7423	687861	11.7533333333333	12.1933333333333	0.000387332290128555	1.07016105324364	1.08612244642073	0.0400065006606272	0.999108532036592
G10116_22816	365844	0.06	0.0633333333333333	0.000387332290128555	-1.22184874961636	-1.19836765376683	0.0330773112301038	0.999108532036592
G10116_561	312649	2.04	2.46333333333333	0.046995658356418	0.309630167425899	0.391523183675163	0.308519901635496	0.897437766144654
G10116_7269	362483	18.74	18.4766666666667	0.000387332290128555	1.27276958655176	1.2666236238728	-0.0260588264289481	0.999108532036592
G10116_2820	287990	14.05	14.38	0.000387332290128555	1.1476763242411	1.15775888604686	0.0221988365456562	0.999108532036592
G10116_5477	316258	23.61	23.1033333333333	0.000387332290128555	1.37309598707873	1.36367464412743	-0.0398103711428277	0.999108532036592
G10116_18937	289561	19.37	19.4066666666667	0.000387332290128555	1.28712962071911	1.28795094638313	-0.00539165623378003	0.999108532036592
G10116_9489	100912141	0.413333333333333	0.333333333333333	0.000387332290128555	-0.383699569557428	-0.477121254719663	-0.315362846823218	0.999108532036592
G10116_29156	308690	45.98	43.7266666666667	0.019558177492278	1.66256896693326	1.64074637184635	-0.0803726580964231	0.955964626733731
G10116_4810	680752	2.23	1.94333333333333	0.0550479177087633	0.348304863048161	0.288547300039351	-0.207670270058099	0.880951668193992
G10116_13275	113940	20.8566666666667	19.0566666666667	0.00505550796860509	1.31924490025786	1.28004693749461	-0.16244082520008	0.988426753959793
G10116_14607	499442	5.30333333333333	5.18	0.000387332290128555	0.724548924926919	0.714329759745233	-0.0530198132873144	0.999108532036592
G10116_3936	362900	12.3166666666667	11.88	0.000387332290128555	1.09049318801118	1.07481644064517	-0.0597053455016282	0.999108532036592
G10116_15736	297594	32.49	31.54	0.000387332290128555	1.51174971134498	1.49886168899288	-0.0510396125651028	0.999108532036592
G10116_9208	308572	0.01	0.01	0.000387332290128555	-2	-2	0.777888619065223	0.999108532036592
G10116_22125	89843	2.08333333333333	2.27	0.000387332290128555	0.318758762624412	0.356025857193123	0.113733147719184	0.999108532036592
G10116_24856	501624	0.0533333333333333	0	0.000387332290128555	-1.27300127206374	0	-1.82134486780724	0.999108532036592
G10116_25374	102555474	1.93	1.40333333333333	2.02132117251622	0.285557309007774	0.147160841116005	-0.466378101919477	0.0095209180596702
G10116_661	688405	29.7166666666667	28.54	0.000387332290128555	1.47300009279171	1.45545396877863	-0.0714726142174511	0.999108532036592
G10116_15577	691688	0.283333333333333	0.56	0.0827724843920638	-0.54770232900537	-0.2518119729938	0.955675600144549	0.826470802791395
G10116_12365	301509	46.4166666666667	41.5566666666667	2.1235824606287	1.6666739491261	1.61864070475784	-0.167569358763852	0.00752345866734438
G10116_22179	286927	25.8833333333333	28.38	0.0747612764303551	1.41302020534491	1.45301239112146	0.122917069359986	0.841857767984958
G10116_15520	295496	10.9433333333333	11.1166666666667	0.000387332290128555	1.03914962800968	1.04597458353291	0.0145687110365806	0.999108532036592
G10116_10430	65271	1.29666666666667	1.38333333333333	0.000387332290128555	0.112828346606046	0.140926841992429	0.0842161787815027	0.999108532036592
G10116_24199	691799	8	9.34	0.0721794530418494	0.903089986991943	0.970346876230093	0.21536559098789	0.846877407092701
G10116_20496	315970	93.08	82.16	4.63167380245995	1.96885637461469	1.91466043058922	-0.198412383195894	2.33521137538733e-05
G10116_2116	361987	8.23666666666667	8.32666666666667	0.000387332290128555	0.915751490682417	0.920471179318454	0.00753111045143209	0.999108532036592
G10116_29541	56816	0.853333333333333	0.94	0.000387332290128555	-0.068881289407813	-0.0268721464003014	0.132684844006272	0.999108532036592
G10116_288	362533	12.2466666666667	12.8033333333333	0.000387332290128555	1.08801789725013	1.10732305244551	0.0543556508403662	0.999108532036592
G10116_28767	29480	0.2	0.253333333333333	0.000387332290128555	-0.698970004336019	-0.596307662438872	0.310964190640471	0.999108532036592
G10116_5047	108348154	1.30666666666667	1.22	0.000387332290128555	0.116164812300796	0.0863598306747482	-0.112467207209351	0.999108532036592
G10116_15830	100910478	1.34333333333333	1.59	0.000387332290128555	0.128183791421446	0.201397124320451	0.163252273758549	0.999108532036592
G10116_5199	313672	2.64666666666667	2.58	0.000387332290128555	0.422699247707434	0.41161970596323	-0.0472421189943891	0.999108532036592
G10116_27427	680025	0.02	0	0.000387332290128555	-1.69897000433602	0	-2.40723885567926	0.999108532036592
G10116_23273	59323	0.316666666666667	0.34	0.000387332290128555	-0.499397649430814	-0.468521082957745	0.121719589850946	0.999108532036592
G10116_29915	54240	0.01	0	0.000387332290128555	-2	0	-0.926351111082053	0.999108532036592
G10116_25024	117512	0.496666666666667	0.71	0.0252132982089821	-0.303934986307388	-0.148741651280925	0.516521343722876	0.943597326640995
G10116_9334	64134	22.12	22.7966666666667	0.000387332290128555	1.34478512263266	1.35787134901337	0.035420096554243	0.999108532036592
G10116_29683	117184	0.06	0.22	0.0181750258425859	-1.22184874961636	-0.657577319177794	1.91920981575248	0.959014059550159
G10116_1793	290842	11.37	11.0166666666667	0.000387332290128555	1.05576046468773	1.042050209102	-0.0511941477064027	0.999108532036592
G10116_10043	688841	0.0133333333333333	0.03	0.000387332290128555	-1.8750612633917	-1.52287874528034	1.19047338748859	0.999108532036592
G10116_21987	102550773	0.216666666666667	0.126666666666667	0.000387332290128555	-0.664207898076806	-0.897337658102851	-0.787247069241801	0.999108532036592
G10116_1363	310707	9.71333333333333	9.97666666666667	0.000387332290128555	0.987368292714309	0.998985462120529	-0.0130977027485185	0.999108532036592
G10116_8923	25398	0.536666666666667	0.593333333333333	0.000387332290128555	-0.270295378687813	-0.226701252410769	0.12105813570413	0.999108532036592
G10116_10605	301337	14.86	15.8866666666667	0.0124970114107917	1.17201880942456	1.20103278329078	0.0880718536993085	0.971634637839361
G10116_12576	302583	0.03	0.0166666666666667	0.000387332290128555	-1.52287874528034	-1.77815125038364	-0.805250139250651	0.999108532036592
G10116_2869	81776	1590.46	1573.19	0.000387332290128555	3.20152275109335	3.1967811771487	-0.0135039889603441	0.999108532036592
G10116_20846	83471	20.8666666666667	20.6466666666667	0.000387332290128555	1.31945307849077	1.31484994630111	-0.0237421130820719	0.999108532036592
G10116_16928	361712	23.2066666666667	23.0166666666667	0.000387332290128555	1.36561276422861	1.36204242819499	-0.031915342608502	0.999108532036592
G10116_21080	100363266	6.32	6.88333333333333	0.0987015064383183	0.800717078282385	0.837798801272757	0.115198123547079	0.796706744265248
G10116_3545	303021	19.0966666666667	20.1566666666667	0.0279837785970357	1.28095756752995	1.30441871388628	0.0698633872915194	0.937597026609032
G10116_9565	310548	0.0166666666666667	0.00333333333333333	0.000387332290128555	-1.77815125038364	-2.47712125471966	-1.44544922142295	0.999108532036592
G10116_24004	108349754	0.0966666666666667	0.09	0.000387332290128555	-1.01472325682071	-1.04575749056068	-0.061961939373216	0.999108532036592
G10116_4288	362211	0.0766666666666667	0.0566666666666667	0.000387332290128555	-1.11539341870207	-1.24667233334139	-0.804446495008916	0.999108532036592
G10116_21650	363099	18.65	18.6366666666667	0.000387332290128555	1.27067883614471	1.27036823753901	-0.00908866037995487	0.999108532036592
G10116_16909	363089	7.9	7.31	0.261104509046213	0.897627091290441	0.86391737695786	-0.127726027269805	0.548145042892708
G10116_2425	102549836	0	0.01	0.000387332290128555	0	-2	1.9098317564214	0.999108532036592
G10116_10698	29205	0.19	0.316666666666667	0.000387332290128555	-0.721246399047171	-0.499397649430814	0.65321841226032	0.999108532036592
G10116_4828	56781	0.0333333333333333	0	0.000387332290128555	-1.47712125471966	0	-1.8184286429591	0.999108532036592
G10116_3562	29744	5.05666666666667	5.50666666666667	0.000387332290128555	0.703864326067068	0.740888788264701	0.0626422702754662	0.999108532036592
G10116_19800	25265	0.443333333333333	0.58	0.000387332290128555	-0.353269613752577	-0.236572006437063	0.374158796240315	0.999108532036592
G10116_12630	686298	6.66666666666667	6.63666666666667	0.000387332290128555	0.823908740944319	0.821950005307747	-0.0145481289581743	0.999108532036592
G10116_27849	302554	0.0433333333333333	0.0666666666666667	0.000387332290128555	-1.36317790241283	-1.17609125905568	0.59572961409415	0.999108532036592
G10116_18492	108348137	7.11	7.83	0.000387332290128555	0.851869600729766	0.893761762057943	0.12913745399265	0.999108532036592
G10116_13106	364380	62.44	65.4166666666667	0.000387332290128555	1.79546289439038	1.81568841069763	0.0590170300862816	0.999108532036592
G10116_5216	312439	11.2166666666667	11.98	0.0428409722530293	1.04986381384033	1.07845681805329	0.0871111916849926	0.906064318190035
G10116_5230	100912021	0.0233333333333333	0.04	0.000387332290128555	-1.63202321470541	-1.39794000867204	0.910986587056474	0.999108532036592
G10116_7737	683460	0.116666666666667	0.0833333333333333	0.000387332290128555	-0.933053210369385	-1.07918124604762	-0.497982668630368	0.999108532036592
G10116_1790	363678	0	0.0233333333333333	0.000387332290128555	0	-1.63202321470541	0.997202240560435	0.999108532036592
G10116_15551	289758	13.8633333333333	13.14	0.000387332290128555	1.14186766564527	1.11859536522376	-0.0849768084208707	0.999108532036592
G10116_2679	362293	30.4	31.43	0.000387332290128555	1.48287358360875	1.49734438101758	0.037386757896913	0.999108532036592
G10116_8380	292477	0.1	0.09	0.000387332290128555	-1	-1.04575749056068	-0.163190040975672	0.999108532036592
G10116_19726	684173	5.36666666666667	5.41333333333333	0.000387332290128555	0.729704621312187	0.733464770185494	0.00431450065834274	0.999108532036592
G10116_25004	304991	0	0.0166666666666667	0.000387332290128555	0	-1.77815125038364	0.997202240560435	0.999108532036592
G10116_23538	360572	1662.18666666667	1690.58333333333	0.000387332290128555	3.22067979426822	3.22803658315552	0.0181781881323469	0.999108532036592
G10116_7576	290631	36.1	35.7166666666667	0.000387332290128555	1.55750720190566	1.55287092065819	-0.0232326935240657	0.999108532036592
G10116_30039	311328	12.4666666666667	12.5433333333333	0.000387332290128555	1.09575034748082	1.0984129636002	0.00173916526860247	0.999108532036592
G10116_28464	289168	46.7666666666667	47.02	0.000146617578806801	1.6699364163087	1.67228262478892	-8.59144686281714e-05	0.999662457528951
G10116_29768	289264	16.5433333333333	18.5466666666667	0.740912632104877	1.21862302047766	1.26826586660035	0.156847776201134	0.181588093045308
G10116_20897	308701	2.76	2.83666666666667	0.000387332290128555	0.440909082065218	0.452808305364926	0.0297995389660049	0.999108532036592
G10116_24151	293938	28.55	27.7366666666667	0.000387332290128555	1.45560611258187	1.44305426729036	-0.0487499562434685	0.999108532036592
G10116_17240	309186	0.0666666666666667	0.12	0.000387332290128555	-1.17609125905568	-0.920818753952375	0.908951238976646	0.999108532036592
G10116_10113	102550456	3.18666666666667	4.1	0.000387332290128555	0.503336637556438	0.612783856719735	0.354496231403244	0.999108532036592
G10116_14529	691408	0.01	0.0166666666666667	0.000387332290128555	-2	-1.77815125038364	0.900928885836919	0.999108532036592
G10116_3242	619393	1.86666666666667	2.22	0.000387332290128555	0.271066772286539	0.346352974450639	0.243321208924143	0.999108532036592
G10116_14853	501317	0.0766666666666667	0.0733333333333333	0.000387332290128555	-1.11539341870207	-1.13469857389746	0.0212958017550567	0.999108532036592
G10116_10732	304486	13.0633333333333	13.8633333333333	0.000387332290128555	1.11605400875844	1.14186766564527	0.0710608616993168	0.999108532036592
G10116_23318	499185	18.7533333333333	18.26	0.000387332290128555	1.27307847310952	1.26150077319828	-0.0475539963271952	0.999108532036592
G10116_11407	681647	8.41	8.28333333333333	0.000387332290128555	0.924795995797912	0.918205138349688	-0.0300649421581854	0.999108532036592
G10116_11922	641525	0	3.64666666666667	0.242525319467975	0	0.56189606727775	7.74888245616518	0.572103599908857
G10116_17124	100911107	0.02	0.02	0.000387332290128555	-1.69897000433602	-1.69897000433602	0.056839523179645	0.999108532036592
G10116_23769	307947	104.176666666667	109.63	0.00141767954841032	2.01777045722959	2.03992941410856	0.065802270821429	0.996740994330535
G10116_5530	170841	7.21333333333333	7.54333333333333	0.000387332290128555	0.858136001714869	0.877563299235066	0.0599795883522779	0.999108532036592
G10116_12479	365057	3.62	3.7	0.000387332290128555	0.558708570533166	0.568201724066995	0.0224994941461169	0.999108532036592
G10116_15901	298732	2.74333333333333	2.77333333333333	0.000387332290128555	0.438278580492607	0.443002071571061	0.0094377889504765	0.999108532036592
G10116_11134	500111	7.26666666666667	6.23333333333333	0.0733059456300303	0.861335238884942	0.794720351816836	-0.174042928408822	0.844683584777627
G10116_21743	317312	8.00333333333333	7.85666666666667	0.000387332290128555	0.903270905337365	0.895238327804662	-0.0269854690216626	0.999108532036592
G10116_12503	25743	0	0	0.000387332290128555	0	0	-1.82134486780724	0.999108532036592
G10116_2028	292393	0.00333333333333333	0.00333333333333333	0.000387332290128555	-2.47712125471966	-2.47712125471966	0.0354332925904731	0.999108532036592
G10116_8185	361282	14.51	15.7866666666667	0.129026362346381	1.16166741243774	1.1982904389952	0.102851033970107	0.742974036855343
G10116_2310	56817	0.223333333333333	0	2.75557725225084	-0.651046452018837	0	-5.95245572115043	0.0017555885825345
G10116_4302	289457	4.67666666666667	4.73666666666667	0.000387332290128555	0.669936416308698	0.675472823207808	0.00579888765474746	0.999108532036592
G10116_9177	64531	12.8933333333333	13.58	0.000387332290128555	1.1103652106913	1.13289976994448	0.0669265854328248	0.999108532036592
G10116_9764	266808	12.13	12.21	0.000387332290128555	1.08386080086657	1.08671566394488	0.00127555750951102	0.999108532036592
G10116_9542	362485	5.28666666666667	4.96666666666667	0.000387332290128555	0.723181928261923	0.696065013692612	-0.0997244232445507	0.999108532036592
G10116_10705	306998	13.9066666666667	14.0433333333333	0.000387332290128555	1.14322304503483	1.14747020440718	0.00497091962220213	0.999108532036592
G10116_4332	64862	134.72	138.8	0.000387332290128555	2.12943207415557	2.14238946611884	0.0289087393929173	0.999108532036592
G10116_20309	245959	283.08	268.146666666667	0.490186532843564	2.45190918693322	2.4283724026145	-0.0860718539565718	0.323454700791267
G10116_20996	290214	0.03	0.0166666666666667	0.000387332290128555	-1.52287874528034	-1.77815125038364	-0.862204502348271	0.999108532036592
G10116_3865	311913	21.44	20.7033333333333	0.000387332290128555	1.33122478102073	1.31604027452589	-0.0560205712570572	0.999108532036592
G10116_13873	302965	29.2766666666667	25.3233333333333	0.476144023498366	1.46652162803247	1.40352087168462	-0.216503270048512	0.334084230516027
G10116_14601	497957	0.0166666666666667	0	0.000387332290128555	-1.77815125038364	0	-0.926351111082053	0.999108532036592
G10116_5688	29592	40.9333333333333	38.11	0.369191318451309	1.61207711208549	1.58103894877217	-0.110739416085911	0.427374574631254
G10116_18502	499744	0.05	0.01	0.000387332290128555	-1.30102999566398	-2	-2.18207395920104	0.999108532036592
G10116_3127	25565	4.01333333333333	4.43333333333333	0.000387332290128555	0.603505232202143	0.646730386247423	0.11619552652202	0.999108532036592
G10116_23736	680611	14.19	16.9166666666667	0.437541236444925	1.15198239545747	1.22831479186559	0.228855418973237	0.365139455462927
G10116_14442	685088	0.146666666666667	0.23	0.0846902490295763	-0.833668578233474	-0.638272163982407	0.653162805134801	0.82282930558544
G10116_19670	362029	16.7166666666667	15.9566666666667	0.0466777419368646	1.22314968263678	1.20294217276229	-0.077296303541753	0.898094957673723
G10116_22591	287380	18.15	18.8333333333333	0.000387332290128555	1.25887662937213	1.27492719309978	0.0474637122729897	0.999108532036592
G10116_20392	108352495	0.516666666666667	0.533333333333333	0.000387332290128555	-0.286789556549371	-0.273001272063738	0.0371434808682753	0.999108532036592
G10116_23801	353303	0.406666666666667	0.326666666666667	0.000387332290128555	-0.390761424044914	-0.485895179027167	-0.300687235930925	0.999108532036592
G10116_26010	100910536	0.01	0.00666666666666667	0.000387332290128555	-2	-2.17609125905568	-1.30344079503134	0.999108532036592
G10116_635	360682	31.7633333333333	32.8266666666667	0.000387332290128555	1.5019260722283	1.5162267852036	0.0414493527741419	0.999108532036592
G10116_14401	287751	0.00666666666666667	0	0.000387332290128555	-2.17609125905568	0	-1.82135134056602	0.999108532036592
G10116_5582	303920	0.19	0.233333333333333	0.000387332290128555	-0.721246399047171	-0.632023214705406	0.266577313444457	0.999108532036592
G10116_23561	501702	3.69666666666667	4.68666666666667	0.400152205065143	0.567810291429498	0.670864065964143	0.334292295235034	0.397967672324614
G10116_28603	497943	0.66	0.776666666666667	0.000387332290128555	-0.180456064458131	-0.109765333693643	0.232599694772566	0.999108532036592
G10116_11913	361442	2.53333333333333	2.79666666666667	0.00486897375760247	0.403692337561128	0.446640706109038	0.132856268500608	0.988851385203477
G10116_5864	290212	62.86	62.9366666666667	0.000387332290128555	1.79837437668156	1.79890373751892	-0.00920856302891636	0.999108532036592
G10116_13688	292082	74.5566666666667	71.6733333333333	0.000387332290128555	1.87248648302841	1.8553576028037	-0.0489215924500854	0.999108532036592
G10116_20944	282582	0.466666666666667	0.403333333333333	0.000387332290128555	-0.330993219041424	-0.394335884403213	-0.185654630265759	0.999108532036592
G10116_28491	502160	1.48666666666667	1.62	0.000387332290128555	0.17221360399248	0.209515014542631	0.114856468391717	0.999108532036592
G10116_26279	296313	143.623333333333	143.143333333333	0.000387332290128555	2.15722500198643	2.15577112627332	-0.0123518371743417	0.999108532036592
G10116_20625	29434	0.103333333333333	0.106666666666667	0.000387332290128555	-0.985759560885391	-0.971971276399755	0.0340397696721815	0.999108532036592
G10116_10078	498130	6.93666666666667	6.15333333333333	0.545147720122015	0.841150825491965	0.789110441970231	-0.181619396552029	0.285004869232636
G10116_16659	298496	0	0.00333333333333333	0.000387332290128555	0	-2.47712125471966	0.997202240560435	0.999108532036592
G10116_1658	680867	0.466666666666667	0.516666666666667	0.000387332290128555	-0.330993219041424	-0.286789556549371	0.141603038212007	0.999108532036592
G10116_6051	303742	3.80666666666667	3.85333333333333	0.000387332290128555	0.580544849190167	0.585836579364847	0.00977875683313351	0.999108532036592
G10116_3793	171529	11.29	11.3533333333333	0.000387332290128555	1.05269394192497	1.05512338890692	0.00067975133223561	0.999108532036592
G10116_12976	310869	0.0266666666666667	0.0533333333333333	0.000387332290128555	-1.57403126772772	-1.27300127206374	1.01705836010438	0.999108532036592
G10116_13852	246304	4.41333333333333	4.12333333333333	0.000387332290128555	0.644766730384018	0.615248444909458	-0.106269705481667	0.999108532036592
G10116_13812	404660	0.81	1.01333333333333	0.000387332290128555	-0.0915149811213502	0.00575232888908991	0.368471779128601	0.999108532036592
G10116_2011	365703	32.9733333333333	33.18	0.000387332290128555	1.5181628529696	1.52087638168834	0.00274367896717691	0.999108532036592
G10116_4941	296966	39.1833333333333	41.01	0.000387332290128555	1.5931013787413	1.61288976928748	0.0574968546497088	0.999108532036592
G10116_7466	309891	33.73	33.59	0.000387332290128555	1.5280163411892	1.52621000384166	-0.00433891766006781	0.999108532036592
G10116_27833	367061	0	0.0166666666666667	0.000387332290128555	0	-1.77815125038364	0.997202240560435	0.999108532036592
G10116_18648	362754	9.08	9.10666666666667	0.000387332290128555	0.958085848521085	0.959359440289833	0.000828573050721526	0.999108532036592
G10116_4852	499940	0.06	0.0666666666666667	0.000387332290128555	-1.22184874961636	-1.17609125905568	0.127658974457877	0.999108532036592
G10116_8680	316732	11.37	11.46	0.000387332290128555	1.05576046468773	1.05918461763137	0.00335159381439231	0.999108532036592
G10116_16223	408243	8.78	9.18	0.000387332290128555	0.943494515906102	0.962842681201242	0.0561425882251845	0.999108532036592
G10116_24050	29149	19.3733333333333	18.5633333333333	0.0281297309526283	1.28720435090632	1.2686559631701	-0.0704720732353288	0.93728198345652
G10116_16586	294800	5.74333333333333	5.61	0.000387332290128555	0.759164022728366	0.748962861256161	-0.0373028285370727	0.999108532036592
G10116_20437	113938	12.08	11.9733333333333	0.000387332290128555	1.08206693428511	1.0782150732756	-0.0233993938429098	0.999108532036592
G10116_26475	108351097	1.51	1.21333333333333	0.000764697973929793	0.178976947293169	0.0839801289293924	-0.317631378379438	0.998240767112045
G10116_6493	307459	0.793333333333333	0.796666666666667	0.000387332290128555	-0.100544297663151	-0.0987233537715246	-0.0329382628135358	0.999108532036592
G10116_15602	103689994	0.00666666666666667	0.01	0.000387332290128555	-2.17609125905568	-2	0.997202240560435	0.999108532036592
G10116_2752	29643	3.62	3.11333333333333	0.620397740758069	0.558708570533166	0.49322562151043	-0.230380048292996	0.239663699691384
G10116_19076	102555377	6.58	6.59	0.000387332290128555	0.818225893613955	0.81888541459401	0.00976114275908832	0.999108532036592
G10116_8787	100361036	0.00666666666666667	0.02	0.000387332290128555	-2.17609125905568	-1.69897000433602	1.51658520672917	0.999108532036592
G10116_23269	498351	18.1266666666667	17.58	0.000387332290128555	1.25831794853182	1.24501887073775	-0.0523475830274556	0.999108532036592
G10116_1161	25637	7.28333333333333	6.44	0.0701586813322091	0.862330186586778	0.808885867359812	-0.187000781406559	0.850827108516295
G10116_21621	102238592	12.47	14.1733333333333	0.0157953254228744	1.09586645347854	1.1514720011316	0.178637357402091	0.964283364626281
G10116_5663	100910451	0.00666666666666667	0.00666666666666667	0.000387332290128555	-2.17609125905568	-2.17609125905568	0.0354333638973015	0.999108532036592
G10116_858	24661	0.05	0.0666666666666667	0.000387332290128555	-1.30102999566398	-1.17609125905568	0.458735374799189	0.999108532036592
G10116_25029	301333	0.04	0.02	0.000387332290128555	-1.39794000867204	-1.69897000433602	-0.953240497374623	0.999108532036592
G10116_23149	362641	123.446666666667	126.766666666667	0.000387332290128555	2.09147936751366	2.10300507069192	0.0315367119667237	0.999108532036592
G10116_29478	108350818	0.0233333333333333	0.0566666666666667	0.000764697973929793	-1.63202321470541	-1.24667233334139	1.09892447953124	0.998240767112045
G10116_9462	85494	16.65	15.38	0.000387332290128555	1.22141423784234	1.18695633546541	-0.0900565190722333	0.999108532036592
G10116_1375	296658	58.7566666666667	58.0466666666667	0.000387332290128555	1.7690571497912	1.76377728540383	-0.0247581202937197	0.999108532036592
G10116_1812	103694863	1.11666666666667	1.13666666666667	0.000387332290128555	0.0479235523171841	0.0556331242728366	0.0206391351969297	0.999108532036592
G10116_14416	288657	6.6	6.32	0.000387332290128555	0.819543935541869	0.800717078282385	-0.0404336219633606	0.999108532036592
G10116_17050	365410	21.0233333333333	20.5766666666667	0.000387332290128555	1.32270157627366	1.31337502224745	-0.0481208965241132	0.999108532036592
G10116_5318	361044	16.4966666666667	17.26	0.000387332290128555	1.21739619909149	1.23704079137919	0.0693477598490345	0.999108532036592
G10116_17181	306349	0.216666666666667	0.18	0.000387332290128555	-0.664207898076806	-0.744727494896694	-0.24927618309385	0.999108532036592
G10116_19590	500554	0.303333333333333	0.196666666666667	0.000387332290128555	-0.518079862398569	-0.706269243077517	-0.636475612684651	0.999108532036592
G10116_19417	116569	0.0633333333333333	0.0366666666666667	0.000387332290128555	-1.19836765376683	-1.43572856956144	-0.769313755554293	0.999108532036592
G10116_21893	299628	37.9	41.2333333333333	0.000387332290128555	1.57863920996807	1.61524844490946	0.114242703600768	0.999108532036592
G10116_24813	499636	11.0633333333333	7.97333333333333	0.000387332290128555	1.04388599768894	0.90163992059671	-0.481564289605193	0.999108532036592
G10116_7693	25284	9.2	9.57333333333333	0.000387332290128555	0.963787827345555	0.9810631808506	0.0494379450039989	0.999108532036592
G10116_26864	288588	39.0733333333333	43.8266666666667	0.221309196897478	1.59188046232594	1.64173844068992	0.15810491574905	0.600745882862259
G10116_24899	29498	8.28	8.59666666666667	0.000387332290128555	0.91803033678488	0.934330087418275	0.0464198587767778	0.999108532036592
G10116_13969	288702	18.7866666666667	18.74	0.000387332290128555	1.27384972971766	1.27276958655176	-0.0121260963621778	0.999108532036592
G10116_1067	501552	2.9	2.71666666666667	0.000387332290128555	0.462397997898956	0.434036354020315	-0.118653294225344	0.999108532036592
G10116_23992	499273	0.113333333333333	0.12	0.000387332290128555	-0.945642337677408	-0.920818753952375	0.104649379853039	0.999108532036592
G10116_17766	681944	31.4033333333333	31	0.000387332290128555	1.49697574907447	1.49136169383427	-0.0267373455340029	0.999108532036592
G10116_29455	288917	17.69	17.41	0.000387332290128555	1.24772783290972	1.24079877111733	-0.030626288090032	0.999108532036592
G10116_19955	114630	134.39	138.09	0.000387332290128555	2.12836695393808	2.14016222961364	0.0317011448346815	0.999108532036592
G10116_16058	308113	14.0866666666667	13.1466666666667	0.0782203946997808	1.14880823799663	1.11881565154951	-0.103701777851881	0.835179076038212
G10116_28534	307126	2.55333333333333	2.60333333333333	0.000387332290128555	0.407107514912941	0.415529779157637	0.0176453622784182	0.999108532036592
G10116_7262	287433	26.74	27.49	0.000387332290128555	1.42716140292597	1.43917473984347	0.0315789682894589	0.999108532036592
G10116_25097	81768	639.23	653	0.000387332290128555	2.80565714886025	2.81491318127507	0.0248846997447686	0.999108532036592
G10116_15283	300732	0.01	0	0.000387332290128555	-2	0	-0.926351111082053	0.999108532036592
G10116_15957	680531	5.06666666666667	5.02666666666667	0.000387332290128555	0.70472233322511	0.701280086814093	-0.0268497149804009	0.999108532036592
G10116_18062	103690884	0.00333333333333333	0	0.000387332290128555	-2.47712125471966	0	-0.926351111082053	0.999108532036592
G10116_13371	287659	3.62333333333333	3.54	0.000387332290128555	0.559108289366632	0.549003262025788	-0.0414702523729611	0.999108532036592
G10116_27920	291324	7.18666666666667	6.43333333333333	0.239288394538857	0.856527501795039	0.808436054288111	-0.169949839953102	0.576383587050658
G10116_2097	360560	8.58	8.42666666666667	0.000387332290128555	0.933487287848705	0.925655814890685	-0.0299544724517282	0.999108532036592
G10116_23947	414065	0	0.00666666666666667	0.000387332290128555	0	-2.17609125905568	0.997202240560435	0.999108532036592
G10116_7777	24907	0.893333333333333	1.02	0.000387332290128555	-0.0489864606908738	0.00860017176191757	0.107360205583185	0.999108532036592
G10116_24411	686323	34.7033333333333	31.36	0.406050594464574	1.54037119175761	1.4963760540124	-0.154094674587996	0.392599195690735
G10116_2261	25150	18.04	19.5	0.000387332290128555	1.25623653320592	1.29003461136252	0.0851157432944977	0.999108532036592
G10116_820	287418	0.0433333333333333	0.05	0.000387332290128555	-1.36317790241283	-1.30102999566398	0.256580240404439	0.999108532036592
G10116_11519	308021	2.59	2.51333333333333	0.000387332290128555	0.413299764081252	0.400250091150111	-0.0483636276339642	0.999108532036592
G10116_23243	306352	3.31333333333333	3.30333333333333	0.000387332290128555	0.52026512967765	0.518952399765612	-0.0107286943126875	0.999108532036592
G10116_5067	689616	0.106666666666667	0.103333333333333	0.000387332290128555	-0.971971276399755	-0.985759560885391	-0.0909014886766992	0.999108532036592
G10116_26303	309209	0.05	0.0466666666666667	0.000387332290128555	-1.30102999566398	-1.33099321904142	-0.133138752158749	0.999108532036592
G10116_20444	25202	4.52	5.62666666666667	0.969393372305637	0.655138434811382	0.750251187569974	0.308607017111566	0.107301706193794
G10116_11787	295224	14.7933333333333	16.95	0.188620404098135	1.17006604317633	1.2291697025391	0.183087422757068	0.647708499228525
G10116_27262	680837	0	0.0566666666666667	0.000387332290128555	0	-1.24667233334139	0.997202240560435	0.999108532036592
G10116_17729	103694906	0.223333333333333	0.18	0.000387332290128555	-0.651046452018837	-0.744727494896694	-0.325494631456132	0.999108532036592
G10116_1977	306804	21.8266666666667	20.79	0.0611983701897681	1.33898741602024	1.31785448933147	-0.0796702666833654	0.868563609867977
G10116_24080	315732	7.63	6.65666666666667	0.775119759810899	0.88252453795488	0.82325681015104	-0.206678345896886	0.167834113972614
G10116_11010	312965	11.7766666666667	11.6533333333333	0.000387332290128555	1.07102238271518	1.0664501692427	-0.0209461965079387	0.999108532036592
G10116_1596	29328	299.333333333333	298.233333333333	0.000387332290128555	2.47615508194764	2.47455618262364	-0.012590373295139	0.999108532036592
G10116_6548	102555503	0.236666666666667	0.316666666666667	0.000387332290128555	-0.625862906000587	-0.499397649430814	0.116347780457399	0.999108532036592
G10116_13146	689415	178.54	260.903333333333	15.1283722267829	2.25173553043784	2.41647962773581	0.539695086229086	7.44093949624121e-16
G10116_15806	24424	235.97	227.743333333333	0.000387332290128555	2.37285679253523	2.35744567285065	-0.0485826523241555	0.999108532036592
G10116_29930	316201	6.92	6.98	0.000387332290128555	0.840106094456758	0.843855422623161	0.00416445835179608	0.999108532036592
G10116_12647	25584	62.0066666666667	89.1766666666667	23.5939557538673	1.79243838531916	1.95025123482982	0.516416785937126	2.54708973810601e-24
G10116_28477	246306	0.0533333333333333	0.0466666666666667	0.000387332290128555	-1.27300127206374	-1.33099321904142	-0.162029175837239	0.999108532036592
G10116_25706	498489	6.39666666666667	6.74333333333333	0.000387332290128555	0.805953720015809	0.828874628051142	0.0641645491754535	0.999108532036592
G10116_1412	362726	8.01333333333333	8.23	0.000387332290128555	0.903813208611039	0.91539983521227	0.0349921029389429	0.999108532036592
G10116_17191	103690152	0.0766666666666667	0.0966666666666667	0.000387332290128555	-1.11539341870207	-1.01472325682071	0.292497167885925	0.999108532036592
G10116_2769	361729	15.1933333333333	14.9533333333333	0.000387332290128555	1.18165306612469	1.17473801452729	-0.0553202900934459	0.999108532036592
G10116_979	102552996	0	0.00333333333333333	0.000387332290128555	0	-2.47712125471966	0.997202240560435	0.999108532036592
G10116_14522	691534	59.8933333333333	64.4366666666667	0.0184819142394855	1.77737848419772	1.80913306610913	0.0983971782721468	0.95833662444824
G10116_11482	140670	61.7433333333333	59.5033333333333	0.0185590543105337	1.79059007200703	1.77454129527013	-0.0592763057718766	0.958166418301658
G10116_19435	361034	21.08	20.7433333333333	0.000387332290128555	1.32387060654051	1.31687854626481	-0.0235419420371818	0.999108532036592
G10116_24795	289491	0.373333333333333	2.93	0.000387332290128555	-0.427903232049481	0.46686762035411	2.97278064189029	0.999108532036592
G10116_10385	297417	29.7333333333333	27.6233333333333	0.486632808560573	1.47324359965646	1.44127608412404	-0.111650279348097	0.326112309018155
G10116_9249	296098	2.27333333333333	2.29333333333333	0.000387332290128555	0.356663119936816	0.360467183515848	0.00317564561886774	0.999108532036592
G10116_18291	362631	872.74	861.383333333333	0.000387332290128555	2.94088488129636	2.93519646446467	-0.0294951110555115	0.999108532036592
G10116_14155	100361180	0.133333333333333	0.193333333333333	0.000387332290128555	-0.875061263391701	-0.713693261156726	0.478890323371581	0.999108532036592
G10116_10720	171159	21.3266666666667	22.3633333333333	0.000387332290128555	1.32892298102843	1.34953653715621	0.0611717239174887	0.999108532036592
G10116_3371	108348076	4.50333333333333	4.81333333333333	0.000387332290128555	0.653534094302368	0.682445938513958	0.0876158708161674	0.999108532036592
G10116_21980	499801	4.5	4.06333333333333	0.0263565511742652	0.653212513775344	0.608882450898719	-0.155780093806299	0.941116632471533
G10116_28055	366669	3.85333333333333	3.43	0.0148298641861053	0.585836579364847	0.53529412004277	-0.176677943222191	0.966429405675694
G10116_8893	500943	5.13	5.54333333333333	0.000387332290128555	0.710117365111816	0.743770994499857	0.0942140745769853	0.999108532036592
G10116_15859	108351182	0.0233333333333333	0	0.000387332290128555	-1.63202321470541	0	-2.40536557189264	0.999108532036592
G10116_22016	499210	10.7933333333333	11.8766666666667	0.201600396728902	1.03315558969769	1.07469456763135	0.130232951004604	0.62863651415204
G10116_17894	25456	0.386666666666667	0.636666666666667	0.386801904411012	-0.412663265492744	-0.196087887471935	0.735561248423452	0.410391252863353
G10116_24394	140669	8.5	9.22666666666667	0.000387332290128555	0.929418925714293	0.965044831065058	0.111264753576252	0.999108532036592
G10116_26892	108352186	0.02	0	0.000387332290128555	-1.69897000433602	0	-0.926351111082053	0.999108532036592
G10116_277	306866	17.2	17.6	0.000387332290128555	1.23552844690755	1.24551266781415	0.0601154818210986	0.999108532036592
G10116_16592	25060	0	0.00333333333333333	0.000387332290128555	0	-2.47712125471966	0.997202240560435	0.999108532036592
G10116_6693	266713	41.6766666666667	45.8033333333333	0.156156527542729	1.61989297645837	1.6608970848946	0.129827043490085	0.697980793905103
G10116_4565	298079	0.0133333333333333	0	0.000387332290128555	-1.8750612633917	0	-1.82412539967993	0.999108532036592
G10116_9351	116489	0.21	0.246666666666667	0.000387332290128555	-0.677780705266081	-0.607889534988686	0.238920371590625	0.999108532036592
G10116_13728	294312	6.38666666666667	6.48666666666667	0.000387332290128555	0.805274250022863	0.812021581212671	0.0182267693196774	0.999108532036592
G10116_6951	313713	0.00666666666666667	0.01	0.000387332290128555	-2.17609125905568	-2	1.02932511535303	0.999108532036592
G10116_25166	171054	0.0133333333333333	0	0.000387332290128555	-1.8750612633917	0	-0.926351111082053	0.999108532036592
G10116_13983	304763	18.9933333333333	19.1133333333333	0.000387332290128555	1.27860119018379	1.2813364338908	0.0146597607313844	0.999108532036592
G10116_16873	307563	0	0.00333333333333333	0.000387332290128555	0	-2.47712125471966	0.997202240560435	0.999108532036592
G10116_23523	266631	16.7033333333333	15.4433333333333	0.0310716052334659	1.22280314802281	1.18874104548349	-0.120636757232341	0.930954369716493
G10116_16260	690115	1.44666666666667	1.51	0.000387332290128555	0.160368474792849	0.178976947293169	0.0527109730860192	0.999108532036592
G10116_6866	309051	7.28666666666667	7.03333333333333	0.000387332290128555	0.862528902894022	0.84716120057803	-0.0428323140790294	0.999108532036592
G10116_14982	680799	0.02	0.01	0.000387332290128555	-1.69897000433602	-2	-0.859668915736779	0.999108532036592
G10116_6846	306617	0.0566666666666667	0.0533333333333333	0.000387332290128555	-1.24667233334139	-1.27300127206374	-0.288721416941168	0.999108532036592
G10116_12070	81801	9.02333333333333	11.89	3.23865078355774	0.955367001050844	1.07518185461869	0.390281798475376	0.000577230428148791
G10116_609	317576	9.25	9.27	0.000387332290128555	0.966141732739033	0.967079734144497	-0.0115359963618991	0.999108532036592
G10116_8027	292583	0.03	0	0.000387332290128555	-1.52287874528034	0	-2.40909669981824	0.999108532036592
G10116_24764	102551435	0.956666666666667	1.39	0.0060709857246853	-0.01923935798567	0.143014800254095	0.535767876733371	0.986118290761085
G10116_12371	29431	26.84	28.1533333333333	0.000387332290128555	1.42878251149695	1.44952982236923	0.0603871666912942	0.999108532036592
G10116_21052	303468	0.44	0.326666666666667	0.000387332290128555	-0.356547323513813	-0.485895179027167	-0.415731957504719	0.999108532036592
G10116_13825	363334	3.87666666666667	3.06333333333333	0.174631022548753	0.588458460008786	0.486194256666448	-0.347345872910048	0.668911985165068
G10116_20535	689711	0.0766666666666667	0.21	0.0689498419941307	-1.11539341870207	-0.677780705266081	1.38718546173814	0.853198646864234
G10116_5470	361506	55.91	59.4133333333333	0.0974479603579577	1.74748949225867	1.77388391877397	0.0801798140239267	0.799009677828621
G10116_18108	260321	18.9133333333333	20.0133333333333	0.000387332290128555	1.27676807674017	1.30131942885157	0.0735688944805393	0.999108532036592
G10116_27784	310669	15.0566666666667	14.7466666666667	0.000387332290128555	1.17772883584173	1.16869386357698	-0.0381983759105988	0.999108532036592
G10116_19149	689072	0.00666666666666667	0	0.000387332290128555	-2.17609125905568	0	-0.926351111082053	0.999108532036592
G10116_10785	363252	29.9633333333333	30.5233333333333	0.000387332290128555	1.47659012570789	1.48463195946712	0.0195496077462429	0.999108532036592
G10116_8689	689035	1.25333333333333	1.25666666666667	0.000387332290128555	0.0980665902079975	0.0992200954861315	-0.00406582953597123	0.999108532036592
G10116_3726	363235	4.01666666666667	3.92	0.000387332290128555	0.603865792191225	0.593286067020457	-0.0411323461547105	0.999108532036592
G10116_12091	363830	0.126666666666667	0.206666666666667	0.000387332290128555	-0.897337658102851	-0.684729565221408	0.709225296904378	0.999108532036592
G10116_11120	81675	78.2933333333333	79.7166666666667	0.000387332290128555	1.89372478351631	1.90154913048832	0.0218291467127475	0.999108532036592
G10116_7340	100366237	44.24	43.9033333333333	0.000387332290128555	1.64581511829664	1.64249749503291	-0.0214084197121785	0.999108532036592
G10116_14596	298442	2.54333333333333	3.29333333333333	0.00530893882532733	0.405403283235217	0.517635689867965	0.267953868606765	0.987850129629545
G10116_30217	81925	0.0566666666666667	0.0366666666666667	0.000387332290128555	-1.24667233334139	-1.43572856956144	-0.638457059901107	0.999108532036592
G10116_5042	24888	17.5666666666667	17.26	0.000387332290128555	1.24468936049288	1.23704079137919	-0.0433211156487661	0.999108532036592
G10116_2255	678739	1.67	1.72333333333333	0.000387332290128555	0.222716471147583	0.236369288374279	0.102254557005783	0.999108532036592
G10116_20939	305455	15.7533333333333	16.6066666666667	0.000387332290128555	1.19737246257669	1.22028246848083	0.0680808153458689	0.999108532036592
G10116_19911	108350443	1.93666666666667	2.60333333333333	1.41411987074607	0.287054877670669	0.415529779157637	0.418676903008931	0.0385371975466818
G10116_16859	108353003	0.09	0.09	0.000387332290128555	-1.04575749056068	-1.04575749056068	0.0208049853552305	0.999108532036592
G10116_12549	117517	0.443333333333333	0.563333333333333	0.000387332290128555	-0.353269613752577	-0.249234550105989	0.35408923870995	0.999108532036592
G10116_9858	680576	5.62333333333333	5.56666666666667	0.000387332290128555	0.749993827869462	0.745595216427921	-0.0148648140919927	0.999108532036592
G10116_15765	360634	5	5.01333333333333	0.000387332290128555	0.698970004336019	0.700126581535961	-0.00705315373718116	0.999108532036592
G10116_5703	684297	2.52666666666667	2.8	0.0506069927064716	0.402547950912392	0.447158031342219	0.138452358004629	0.89000614925265
G10116_13744	316051	11.7366666666667	12.05	0.000387332290128555	1.06954477035052	1.08098704691089	0.0170339649328198	0.999108532036592
G10116_1820	114846	62.81	58.0266666666667	0.21760560645088	1.79802879340407	1.76362762329842	-0.122088510615844	0.605890849443426
G10116_4849	313430	0.19	0.15	0.000387332290128555	-0.721246399047171	-0.823908740944319	-0.361316255486104	0.999108532036592
G10116_24709	315037	7.94333333333333	6.93666666666667	0.847814183823067	0.900002787626794	0.841150825491965	-0.204692179073557	0.141966480608281
G10116_10064	65275	1.43	1.41666666666667	0.000387332290128555	0.155336037465062	0.15126767533065	-0.0223393256282045	0.999108532036592
G10116_26216	315708	9.37333333333333	9.45	0.000387332290128555	0.971894061628124	0.975431808509263	0.00374373063621868	0.999108532036592
G10116_22685	64566	12.2266666666667	12.33	0.000387332290128555	1.08730807227832	1.09096307659573	0.0123114380680063	0.999108532036592
G10116_17997	293410	11.5066666666667	11.7333333333333	0.000387332290128555	1.06094953232351	1.06942140875847	0.0209520958050364	0.999108532036592
G10116_10284	501795	2.51	2.92333333333333	0.104118935225227	0.399673721481038	0.465878338646378	0.208277053788349	0.786830280045007
G10116_11462	100910772	0.806666666666667	0.846666666666667	0.000387332290128555	-0.093305888739231	-0.0722875380997242	0.103913576487486	0.999108532036592
G10116_11446	294709	29.66	27.95	0.000387332290128555	1.47217114669236	1.44638181222244	-0.0905906723392088	0.999108532036592
G10116_4660	301606	0.02	0.0233333333333333	0.000387332290128555	-1.69897000433602	-1.63202321470541	-0.148170347542066	0.999108532036592
G10116_6152	113990	26.8166666666667	27.2833333333333	0.000387332290128555	1.42840479371539	1.4358974290283	0.0380796209274783	0.999108532036592
G10116_7496	296554	158.736666666667	147.24	0.603143766633525	2.20067725625516	2.16802580877463	-0.115571176566631	0.249376906567785
G10116_1278	298510	148.13	140.97	0.593819892217308	2.17064302283611	2.14912669974261	-0.0850094649090173	0.254788667650317
G10116_3026	362096	10.9266666666667	11.21	0.000387332290128555	1.03848769451482	1.04960561259497	0.0333265730014511	0.999108532036592
G10116_26989	293566	0.55	0.45	0.000387332290128555	-0.259637310505756	-0.346787486224656	-0.293079147503154	0.999108532036592
G10116_626	85245	42.3433333333333	41.5433333333333	0.000387332290128555	1.62678504336906	1.61850134030196	-0.0356853362170188	0.999108532036592
G10116_9544	362724	3.31	3.50666666666667	0.000387332290128555	0.519827993775719	0.544894485098058	0.0359598068447487	0.999108532036592
G10116_21469	192363	0.0866666666666667	0.0466666666666667	0.000387332290128555	-1.06214790674884	-1.33099321904142	-0.80991897118916	0.999108532036592
G10116_4397	500590	0.11	0.08	0.000387332290128555	-0.958607314841775	-1.09691001300806	-0.289454528463944	0.999108532036592
G10116_18021	302302	0.0133333333333333	0.0266666666666667	0.000387332290128555	-1.8750612633917	-1.57403126772772	1.02237161742235	0.999108532036592
G10116_18619	84382	18.9766666666667	18.4766666666667	0.000387332290128555	1.27821992909189	1.2666236238728	-0.0474851910716118	0.999108532036592
G10116_27504	266670	2.24333333333333	2.25333333333333	0.000387332290128555	0.350893809504314	0.352825441221973	-0.00522174724137072	0.999108532036592
G10116_19527	64018	14.0933333333333	14.2566666666667	0.000387332290128555	1.14901372391573	1.15401799553715	-0.0132702359090959	0.999108532036592
G10116_4147	304469	24.1433333333333	24.72	0.000387332290128555	1.38279723048105	1.39304846641678	0.021903442490497	0.999108532036592
G10116_23106	690845	0.273333333333333	0.313333333333333	0.000387332290128555	-0.563307402335946	-0.503993401119964	0.189108278182189	0.999108532036592
G10116_9036	296115	17.7633333333333	18.4566666666667	0.000387332290128555	1.24952446552125	1.26615326879227	0.0468473267057035	0.999108532036592
G10116_20025	407759	0.01	0	0.000387332290128555	-2	0	-0.926351111082053	0.999108532036592
G10116_9121	361818	0.336666666666667	0.286666666666667	0.000387332290128555	-0.472799880937019	-0.542622803476094	-0.242850297247236	0.999108532036592
G10116_6787	690038	16.2633333333333	15.8833333333333	0.000387332290128555	1.2112095633926	1.20094165025468	-0.0421311838228267	0.999108532036592
G10116_3226	366964	10.9266666666667	11.0433333333333	0.000387332290128555	1.03848769451482	1.0431001811623	-0.00811002490961614	0.999108532036592
G10116_17488	100361631	11.3533333333333	12.6433333333333	0.000387332290128555	1.05512338890692	1.10186158798313	0.149198258097425	0.999108532036592
G10116_23614	259218	35.7633333333333	37.51	0.000387332290128555	1.55343799057149	1.57414706415072	0.0615297136641126	0.999108532036592
G10116_1339	360596	5.26333333333333	5.79333333333333	0.130117601942926	0.721260875288631	0.762928517392985	0.130258588836484	0.74110953020331
G10116_2274	295235	180.736666666667	186.336666666667	0.000387332290128555	2.25704626830859	2.27029832222933	0.036515051723003	0.999108532036592
G10116_19566	366061	0.0766666666666667	0.0533333333333333	0.000387332290128555	-1.11539341870207	-1.27300127206374	-0.531365637374807	0.999108532036592
G10116_26533	102550396	0.3	0.273333333333333	0.000387332290128555	-0.522878745280338	-0.563307402335946	-0.132574187325914	0.999108532036592
G10116_6708	246232	44.7433333333333	44.4566666666667	0.000387332290128555	1.65072833546798	1.64793689645241	-0.0156405567404078	0.999108532036592
G10116_7876	81678	2.78666666666667	2.82666666666667	0.000387332290128555	0.445085022719354	0.451274597537052	0.0115318044714532	0.999108532036592
G10116_2611	306262	39.1566666666667	38.4733333333333	0.000387332290128555	1.59280571403281	1.58515981525298	-0.0454004752481049	0.999108532036592
G10116_25697	499724	7.6	7.99	0.000387332290128555	0.880813592280791	0.902546779313991	0.0658335351464694	0.999108532036592
G10116_15317	25081	0.426666666666667	0.3	0.000387332290128555	-0.369911285071794	-0.522878745280338	-0.517863130604996	0.999108532036592
G10116_7810	108348169	6.07	6.32	0.000387332290128555	0.783188691075258	0.800717078282385	0.0507173079036166	0.999108532036592
G10116_20862	84407	112.563333333333	111.436666666667	0.000387332290128555	2.05139694536164	2.0470281128387	-0.0232048899550055	0.999108532036592
G10116_6754	288108	13.13	13.1966666666667	0.000387332290128555	1.11826472608948	1.12046424703254	0.000706495002771236	0.999108532036592
G10116_11751	297801	0.02	0.00333333333333333	0.000387332290128555	-1.69897000433602	-2.47712125471966	-2.18419437304665	0.999108532036592
G10116_16983	291450	74.8466666666667	73.0066666666667	0.000387332290128555	1.87417246359011	1.86336251990606	-0.0440123791171395	0.999108532036592
G10116_15302	100188936	18.1166666666667	17.75	0.000387332290128555	1.25807829370265	1.24919835739111	-0.0367522544256849	0.999108532036592
G10116_10239	171496	0.0866666666666667	0.13	0.000387332290128555	-1.06214790674884	-0.886056647693163	0.593314133538047	0.999108532036592
G10116_21956	100362155	6.48666666666667	6.62666666666667	0.000387332290128555	0.812021581212671	0.821295125341632	0.0250953007320232	0.999108532036592
G10116_6039	266792	21.76	22.9133333333333	0.0306238192735377	1.33765889102614	1.36008827308154	0.0746199649532943	0.931914739457684
G10116_8745	29422	0.596666666666667	0.893333333333333	0.086842311826465	-0.224268223739769	-0.0489864606908738	0.542681929397221	0.818762018830521
G10116_18869	353118	0.06	0.05	0.000387332290128555	-1.22184874961636	-1.30102999566398	-0.286318460454585	0.999108532036592
G10116_20500	308796	124.436666666667	131.46	0.158820918338625	2.09494836897747	2.11879362794435	0.0721566559743052	0.693711799638188
G10116_25459	315341	1.9	1.98	0.000387332290128555	0.278753600952829	0.296665190261531	0.0511517345994773	0.999108532036592
G10116_5896	29628	18.8233333333333	20.3433333333333	0.284661802158002	1.27469653301722	1.30842211523693	0.119786487081276	0.519204201071057
G10116_27851	361805	32.3233333333333	35.3933333333333	0.000387332290128555	1.50951614089049	1.54892146628548	0.124793435420439	0.999108532036592
G10116_12378	292095	24.5266666666667	24.86	0.000387332290128555	1.38963852877545	1.39550112430563	0.00636550914498497	0.999108532036592
G10116_15116	300920	0.0266666666666667	0.0266666666666667	0.000387332290128555	-1.57403126772772	-1.57403126772772	0.0217171918952904	0.999108532036592
G10116_15779	78956	0.0266666666666667	0.0233333333333333	0.000387332290128555	-1.57403126772772	-1.63202321470541	-0.205983845549219	0.999108532036592
G10116_3354	245918	7.75666666666667	7.49333333333333	0.000387332290128555	0.889675128567068	0.874675052177361	-0.0571305659076621	0.999108532036592
G10116_28695	315882	0.02	0.0366666666666667	0.000387332290128555	-1.69897000433602	-1.43572856956144	0.779394526326838	0.999108532036592
G10116_27143	292654	10.1966666666667	10.2133333333333	0.000387332290128555	1.00845822226502	1.0091675062409	-0.00493582684619601	0.999108532036592
G10116_2558	688736	4.13333333333333	3.75666666666667	0.0124877898987144	0.616300430442572	0.574802661326444	-0.161852053904136	0.971655269083934
G10116_29909	100909599	0.22	0.296666666666667	0.000387332290128555	-0.657577319177794	-0.527731248074749	0.376321167934091	0.999108532036592
G10116_9421	690795	12.48	10.7966666666667	0.000387332290128555	1.0962145853464	1.03328969329052	-0.217887877277815	0.999108532036592
G10116_23707	81811	1.01	0.763333333333333	0.000387332290128555	0.00432137378264258	-0.117285772379775	-0.180468372073798	0.999108532036592
G10116_11944	81656	0.216666666666667	0.256666666666667	0.000387332290128555	-0.664207898076806	-0.59063052954718	0.23971623710232	0.999108532036592
G10116_14825	24613	0.01	0.0333333333333333	0.000387332290128555	-2	-1.47712125471966	1.53501131872733	0.999108532036592
G10116_27501	25126	15.7766666666667	15.6733333333333	0.000387332290128555	1.19801524974833	1.19516137006926	-0.0179215101265019	0.999108532036592
G10116_7441	500727	17.0666666666667	16.7766666666667	0.000387332290128555	1.23214870625617	1.22470567567748	-0.0260495636421058	0.999108532036592
G10116_2783	310772	0.116666666666667	0.0433333333333333	0.000387332290128555	-0.933053210369385	-1.36317790241283	-1.38911523274441	0.999108532036592
G10116_18752	497902	135.626666666667	134.05	0.000387332290128555	2.13234508811197	2.1272668183189	-0.0185503261194605	0.999108532036592
G10116_26027	102555303	0	0.02	0.000387332290128555	0	-1.69897000433602	0.997202240560435	0.999108532036592
G10116_9526	499867	0.203333333333333	0.37	0.000387332290128555	-0.691791419708896	-0.431798275933005	0.860594336225062	0.999108532036592
G10116_6224	64827	72.2633333333333	60.9766666666667	3.50686058819294	1.85891799065138	1.78516367965808	-0.252831231301984	0.000311271538188156
G10116_6002	100911235	14.8733333333333	15.5566666666667	0.000387332290128555	1.17240831122816	1.19191654616549	0.0593865591399734	0.999108532036592
G10116_10393	311799	12.2233333333333	12.69	0.000387332290128555	1.08718965524094	1.1034616220947	0.0420277946658007	0.999108532036592
G10116_20202	171581	0.0933333333333333	0.0866666666666667	0.000387332290128555	-1.02996322337744	-1.06214790674884	-0.112880022667937	0.999108532036592
G10116_6023	314310	17.06	17.4533333333333	0.000387332290128555	1.2319790268315	1.24187838315905	0.0261108306648107	0.999108532036592
G10116_22772	500553	0.11	0.0866666666666667	0.000387332290128555	-0.958607314841775	-1.06214790674884	-0.376543945234911	0.999108532036592
G10116_4985	25054	0	0.00333333333333333	0.000387332290128555	0	-2.47712125471966	0.997202240560435	0.999108532036592
G10116_18128	296083	8.78666666666667	8.58333333333333	0.000387332290128555	0.94382415120231	0.933655978657547	-0.0422455116736834	0.999108532036592
G10116_8635	498081	11.1966666666667	11.51	0.000387332290128555	1.049088749122	1.06107532362979	0.0536929932343651	0.999108532036592
G10116_100	365864	4.41	4.06333333333333	0.000387332290128555	0.644438589467838	0.608882450898719	-0.128270137608127	0.999108532036592
G10116_19769	311598	9.79666666666667	8.86	0.089673220599857	0.99107833135295	0.947433721887051	-0.152269718925061	0.81344235037898
G10116_7321	301038	29.9466666666667	30.9666666666667	0.000387332290128555	1.47634848853374	1.49089445927398	0.0337914627276603	0.999108532036592
G10116_974	311730	0.48	0.603333333333333	0.000387332290128555	-0.318758762624413	-0.219442679850478	0.302814940388445	0.999108532036592
G10116_4081	295543	56.32	59.1866666666667	0.000387332290128555	1.75066264613406	1.77222388163367	0.0639838514773485	0.999108532036592
G10116_26189	25532	8.04	7.87666666666667	0.000387332290128555	0.905256048748451	0.896342466912707	-0.0303136652110738	0.999108532036592
G10116_10175	297520	17.4666666666667	17.1666666666667	0.000387332290128555	1.24221003226407	1.23468597432153	-0.0357329450694667	0.999108532036592
G10116_8002	681021	15.8633333333333	12.9933333333333	1.56014201184844	1.20039445007909	1.11372058006194	-0.295791559830551	0.0275332823330393
G10116_26289	305096	11.6	11.83	0.000387332290128555	1.06445798922692	1.07298474462793	0.0198796101737292	0.999108532036592
G10116_23262	83791	334.32	295.853333333333	2.35030821416827	2.52416235813557	2.47107646676874	-0.183976239121808	0.00446366698024592
G10116_8131	85247	2820.69333333333	2881.51666666667	0.000387332290128555	3.45035587208917	3.45962113588004	0.024621478320749	0.999108532036592
G10116_13425	498366	71.9666666666667	67.7033333333333	0.572975858355267	1.85713138761457	1.83061005144194	-0.0965312470019768	0.267315500038479
G10116_17660	288489	2.64666666666667	2.86333333333333	0.000387332290128555	0.422699247707434	0.456871909111579	0.114956017385018	0.999108532036592
G10116_13218	361363	18.2066666666667	17.49	0.000387332290128555	1.26023044108405	1.24278980947868	-0.043597117876985	0.999108532036592
G10116_14530	500915	0.0533333333333333	0.06	0.000387332290128555	-1.27300127206374	-1.22184874961636	-0.323026193868356	0.999108532036592
G10116_16404	81510	0.363333333333333	0.516666666666667	0.000387332290128555	-0.439694756779039	-0.286789556549371	0.49628867514633	0.999108532036592
G10116_24552	29515	53.64	56.3266666666667	0.000387332290128555	1.72948876917956	1.75071405105592	0.0624687545160679	0.999108532036592
G10116_25567	680282	0.0133333333333333	0	0.000387332290128555	-1.8750612633917	0	-0.926351111082053	0.999108532036592
G10116_5023	116641	37.58	36.8	0.000387332290128555	1.57495677576451	1.56584781867352	-0.0381513227196455	0.999108532036592
G10116_3875	64313	80.3666666666667	74.4666666666667	0.773471764589157	1.90507595565779	1.87196191405993	-0.117894573269695	0.168472195446143
G10116_23059	24849	288.306666666667	275.03	0.221330334450586	2.45985468492401	2.43938006882606	-0.0758001070255092	0.600716644662101
G10116_3398	314196	1.93	2.00666666666667	0.000387332290128555	0.285557309007774	0.302475236538163	0.0482420954584745	0.999108532036592
G10116_15508	292793	1.17333333333333	1.42333333333333	0.000387332290128555	0.0694214087584673	0.15330662030536	0.187098225676276	0.999108532036592
G10116_14046	360581	12.9133333333333	12.82	0.000387332290128555	1.11103836166343	1.1078880251828	-0.021347680058135	0.999108532036592
G10116_21851	364952	0.11	0.16	0.000387332290128555	-0.958607314841775	-0.795880017344075	0.326408181081842	0.999108532036592
G10116_5265	81739	0.2	0.236666666666667	0.000387332290128555	-0.698970004336019	-0.625862906000587	0.208703743314509	0.999108532036592
G10116_20926	291076	57.3	57.61	2.95890792312556e-05	1.75815462196739	1.76049787522653	-9.19986804731678e-06	0.999931870948136
G10116_4801	309444	15.3066666666667	15.96	0.000387332290128555	1.18488062467026	1.20303288701471	0.0519608589139524	0.999108532036592
G10116_11059	292907	16.24	16.82	0.000387332290128555	1.21058602490516	1.22582599146189	0.0434228088395441	0.999108532036592
G10116_17541	313604	8.04333333333333	8.13	0.000387332290128555	0.905436067189123	0.910090545594068	0.00156218258198831	0.999108532036592
G10116_28950	366376	0.0233333333333333	0.0133333333333333	0.000387332290128555	-1.63202321470541	-1.8750612633917	-0.729506110014409	0.999108532036592
G10116_5428	361262	1.02	1.07333333333333	0.000387332290128555	0.00860017176191757	0.0307346169761671	0.0634807330385466	0.999108532036592
G10116_24047	316580	19.8366666666667	19.9933333333333	0.000387332290128555	1.29746869554513	1.30088520670384	0.00342566886440937	0.999108532036592
G10116_8870	683504	9.86	10.1366666666667	2.95890792312556e-05	0.993876914941211	1.00589516542447	3.48123616679429e-05	0.999931870948136
G10116_3736	300445	140.83	146.293333333333	0.000387332290128555	2.14869517928506	2.16522453554079	0.0459440299820011	0.999108532036592
G10116_4845	315283	8.49666666666667	9.01	0.000387332290128555	0.929248580749605	0.954724790979063	0.0774886972472018	0.999108532036592
G10116_6652	307035	0.143333333333333	0.193333333333333	0.000387332290128555	-0.843652799140077	-0.713693261156726	0.465584254580125	0.999108532036592
G10116_2806	690300	4.03333333333333	4.26333333333333	0.000387332290128555	0.605664115596787	0.629749289758991	0.0734001373425452	0.999108532036592
G10116_2971	366352	3.84666666666667	3.91666666666667	0.000387332290128555	0.585084554100051	0.592916611888093	0.0184756786897746	0.999108532036592
G10116_23473	316384	21.1766666666667	18.7866666666667	0.517911334283785	1.3258576006156	1.27384972971766	-0.180554648354601	0.303451064773256
G10116_3639	691155	17.7233333333333	16.97	0.0168674558793492	1.24854540559452	1.22968184231768	-0.0709449454116394	0.961905801581759
G10116_11720	317456	0	0.02	0.000387332290128555	0	-1.69897000433602	0.997202240560435	0.999108532036592
G10116_29029	84578	36.4766666666667	35.4966666666667	0.000387332290128555	1.56201514450243	1.55018757231588	-0.0470201853524962	0.999108532036592
G10116_6976	362944	6.51666666666667	6.76333333333333	0.000387332290128555	0.814025507012223	0.830160792313683	0.0445812717501137	0.999108532036592
G10116_29252	311287	0.16	0.25	0.000387332290128555	-0.795880017344075	-0.602059991327962	0.631565495893802	0.999108532036592
G10116_11800	308820	34.1033333333333	35.6633333333333	0.000387332290128555	1.53279682994624	1.55222193279944	0.056696461038634	0.999108532036592
G10116_17671	108352018	0.0133333333333333	0	0.000387332290128555	-1.8750612633917	0	-0.926351111082053	0.999108532036592
G10116_22984	365408	0	0.0233333333333333	0.000387332290128555	0	-1.63202321470541	1.9098317564214	0.999108532036592
G10116_30108	103691564	0.72	0.973333333333333	0.0744624210143315	-0.142667503568732	-0.0117384032712443	0.419183472152435	0.842437283382222
G10116_6579	94338	0.473333333333333	0.586666666666667	0.000387332290128555	-0.324832910336606	-0.231608586905512	0.31164720465153	0.999108532036592
G10116_13110	315664	124.92	130.353333333333	0.0148298641861053	2.09663197555816	2.11512214121791	0.0533592961849445	0.966429405675694
G10116_12995	689755	4.55	5.45666666666667	0.000387332290128555	0.658011396657112	0.736927424692279	0.221279492336161	0.999108532036592
G10116_24340	25482	13.02	12.7533333333333	0.000387332290128555	1.11461098423217	1.10562371097161	-0.0387315277420203	0.999108532036592
G10116_20697	306819	3.47	3.53	0.000387332290128555	0.540329474790874	0.547774705387822	0.017507614338114	0.999108532036592
G10116_24133	25525	0.426666666666667	0.503333333333333	0.000387332290128555	-0.369911285071794	-0.298144307426493	0.244078197447231	0.999108532036592
G10116_7575	102550657	3.19	2.99333333333333	0.000387332290128555	0.503790683057181	0.476155081947641	-0.106524152323875	0.999108532036592
G10116_16701	688813	20.6866666666667	21.1433333333333	0.000387332290128555	1.31569051652849	1.3251734566778	0.0278363814617692	0.999108532036592
G10116_5816	307309	2.59	2.50666666666667	0.000387332290128555	0.413299764081252	0.39909658587198	-0.0699489529865627	0.999108532036592
G10116_8232	25356	0.0433333333333333	0.0466666666666667	0.000387332290128555	-1.36317790241283	-1.33099321904142	0.243051513860759	0.999108532036592
G10116_29526	685590	1.57333333333333	1.75666666666667	0.000387332290128555	0.196820743914424	0.244689360492885	0.152451105065064	0.999108532036592
G10116_1397	29546	3.52333333333333	3.54	0.000387332290128555	0.546953732587763	0.549003262025788	-0.0272623221003661	0.999108532036592
G10116_6194	65201	11.8133333333333	10.65	0.842058336984001	1.07237245849535	1.02734960777476	-0.162952791186619	0.143860532336531
G10116_26770	313575	0.03	0.0366666666666667	0.000387332290128555	-1.52287874528034	-1.43572856956144	0.339407465438474	0.999108532036592
G10116_14878	108348115	29.24	26.6433333333333	0.000387332290128555	1.46597736828582	1.42558855825021	-0.196523911257388	0.999108532036592
G10116_25269	685849	0.01	0.00333333333333333	0.000387332290128555	-2	-2.47712125471966	-1.44544922142295	0.999108532036592
G10116_7571	499421	0.12	0.1	0.000387332290128555	-0.920818753952375	-1	-0.228274508326435	0.999108532036592
G10116_19107	364529	3.54333333333333	3.88666666666667	0.000387332290128555	0.549412009803634	0.589577295703333	0.124639555377749	0.999108532036592
G10116_307	116544	0.11	0.15	0.000387332290128555	-0.958607314841775	-0.823908740944319	0.424389850965646	0.999108532036592
G10116_24092	296370	236.73	239.56	0.000387332290128555	2.37425329810176	2.37941430441217	0.00911693052293364	0.999108532036592
G10116_10635	192181	0.00666666666666667	0.01	0.000387332290128555	-2.17609125905568	-2	0.661923752261101	0.999108532036592
G10116_23442	315158	33.16	34.3633333333333	0.000387332290128555	1.52061452187824	1.53609528490478	0.0363626816837256	0.999108532036592
G10116_28063	24387	0.113333333333333	0.113333333333333	0.000387332290128555	-0.945642337677408	-0.945642337677408	-0.0272256306293296	0.999108532036592
G10116_18573	298084	3.56666666666667	3.59	0.000387332290128555	0.552262522965548	0.555094448578319	-0.0012348821082921	0.999108532036592
G10116_8747	307248	2.56	1.91333333333333	0.15461405969945	0.40823996531185	0.28179063767831	-0.4154818939094	0.700464194278895
G10116_17873	287571	12.51	12.35	0.000387332290128555	1.09725730969342	1.09166695759568	-0.0261806487209238	0.999108532036592
G10116_4100	171379	30.63	29.4666666666667	0.0145880270216588	1.48614699680657	1.46933101029341	-0.0635016412957909	0.966967712382527
G10116_12021	311254	3.67	3.60666666666667	0.000387332290128555	0.564666064252089	0.557106006050889	-0.0323157977947444	0.999108532036592
G10116_2462	500947	0.0833333333333333	0.0733333333333333	0.000387332290128555	-1.07918124604762	-1.13469857389746	-0.126402186217434	0.999108532036592
G10116_6364	84607	8.38333333333333	9.82	0.492402558776088	0.923416734672283	0.99211148778695	0.220261369985102	0.321808448272847
G10116_12291	24329	19.8433333333333	22.01	1.56960968446634	1.29761462783209	1.34262004255335	0.158902701273385	0.0269395486706503
G10116_26779	85492	103.426666666667	102.393333333333	0.000387332290128555	2.01463252805249	2.01027168133905	-0.0217261779190211	0.999108532036592
G10116_21390	103691555	0.0866666666666667	0.0366666666666667	0.000387332290128555	-1.06214790674884	-1.43572856956144	-1.31130330195633	0.999108532036592
G10116_26580	29218	63.4733333333333	64.86	0.000387332290128555	1.80259130610126	1.81197694433695	0.02330813904581	0.999108532036592
G10116_6321	305605	7.70333333333333	7.7	0.000387332290128555	0.886678690759446	0.886490725172482	-0.00853678023652432	0.999108532036592
G10116_29022	100910944	66.9133333333333	70.07	0.000387332290128555	1.82551266509412	1.84553211749358	0.0600422281063794	0.999108532036592
G10116_10462	311633	2.21333333333333	2.54333333333333	0.000387332290128555	0.345046824648354	0.405403283235217	0.192413366380028	0.999108532036592
G10116_24135	499356	0.03	0.0933333333333333	0.000387332290128555	-1.52287874528034	-1.02996322337744	1.50120860586406	0.999108532036592
G10116_18099	299756	0.0233333333333333	0	0.000387332290128555	-1.63202321470541	0	-2.82273634679927	0.999108532036592
G10116_11539	679203	16.4933333333333	17.53	0.000387332290128555	1.21730843623742	1.24378191609379	0.0790979247568155	0.999108532036592
G10116_7067	303689	7.25	8.14	0.393224899164126	0.860338006570994	0.910624404889201	0.157732147042822	0.404366436527093
G10116_24526	311412	21.5833333333333	21.4966666666667	0.000387332290128555	1.33411851803363	1.33237112221768	-0.0138758789390259	0.999108532036592
G10116_15245	309069	4.13333333333333	4.02666666666667	0.000387332290128555	0.616300430442572	0.604945679565451	-0.0398643479400354	0.999108532036592
G10116_21347	689226	168.523333333333	172.663333333333	0.000387332290128555	2.22666004073463	2.23720012088128	0.027055119790994	0.999108532036592
G10116_21194	686103	32.88	33.77	0.000387332290128555	1.51693180886801	1.52853106063541	0.0313351853751971	0.999108532036592
G10116_8726	363185	7.93333333333333	7.64333333333333	0.000387332290128555	0.899455702336849	0.883282800010276	-0.0663484632355414	0.999108532036592
G10116_18610	25725	116.28	116.493333333333	0.000387332290128555	2.06550502309839	2.06630107232006	-0.0194212172352254	0.999108532036592
G10116_10778	84018	5.07666666666667	4.67666666666667	0.0343473543404661	0.70557864861638	0.669936416308698	-0.127547101658243	0.923958884071946
G10116_10636	299738	12.88	13.25	0.000387332290128555	1.10991586302379	1.12221587827283	0.0252433064248411	0.999108532036592
G10116_14163	266716	7.00333333333333	7.38	0.000387332290128555	0.84530479768629	0.868056361823041	0.0670844189754582	0.999108532036592
G10116_4073	103689951	2.05	2.79333333333333	0.343072472301916	0.311753861055754	0.446122763910614	0.41550382396878	0.453865872079418
G10116_28283	690035	6.16	5.91	0.000387332290128555	0.789580712164425	0.771587480881255	-0.0680013730297051	0.999108532036592
G10116_14573	24470	0	0.00666666666666667	0.000387332290128555	0	-2.17609125905568	0.997202240560435	0.999108532036592
G10116_27473	100912380	170.326666666667	167.336666666667	0.000387332290128555	2.23128264725532	2.22359111362369	-0.0333647337469306	0.999108532036592
G10116_22902	302378	12.2433333333333	16.7633333333333	8.12745375302582	1.08789967362563	1.22436038090126	0.444859265841398	7.45669272326378e-09
G10116_9582	83803	33.62	33.3433333333333	0.000387332290128555	1.52659770910345	1.52300901408556	-0.0197022878049246	0.999108532036592
G10116_17234	687008	10.4133333333333	9.46666666666667	0.107154709181686	1.0175897704856	0.976197085327375	-0.149806148577461	0.78134941407911
G10116_8535	291967	21.59	22.93	0.000387332290128555	1.33425264233423	1.36040405472994	0.0770735812695541	0.999108532036592
G10116_2306	24629	75.0033333333333	78.04	0.000387332290128555	1.87508056493975	1.89231726072248	0.0486064403113627	0.999108532036592
G10116_19133	117250	0	0.00333333333333333	0.000387332290128555	0	-2.47712125471966	0.64346587232903	0.999108532036592
G10116_5443	294643	14.5366666666667	15.7033333333333	0.137306072261741	1.16246483195376	1.19599184951857	0.103242324359711	0.728943600768378
G10116_9184	366995	157.303333333333	158.336666666667	0.000387332290128555	2.19673792562986	2.19958149785069	0.00332261581225018	0.999108532036592
G10116_6718	56227	0.03	0.00666666666666667	0.0175921101875221	-1.52287874528034	-2.17609125905568	-2.66734408678446	0.960302124825619
G10116_19308	83765	179.213333333333	165.276666666667	1.72334938672039	2.25337031770155	2.21821154532468	-0.127426482268623	0.0189082185431099
G10116_12127	108353009	0.02	0.0233333333333333	0.000387332290128555	-1.69897000433602	-1.63202321470541	0.0354333085085959	0.999108532036592
G10116_8490	619385	36.5866666666667	35.5033333333333	0.000387332290128555	1.56332284364301	1.55026912996531	-0.0503098231574018	0.999108532036592
G10116_21229	362447	14.9666666666667	15.7733333333333	0.000387332290128555	1.17512508628366	1.19792348123623	0.0673028788634382	0.999108532036592
G10116_28443	170933	38.8333333333333	39.1233333333333	0.000387332290128555	1.58920467064237	1.59243584986303	0.00305273936871773	0.999108532036592
G10116_153	299330	0.153333333333333	0.193333333333333	0.000387332290128555	-0.814363423038089	-0.713693261156726	0.290132086139536	0.999108532036592
G10116_19515	362391	7.60333333333333	7.93666666666667	0.000387332290128555	0.881004030556986	0.899638140685218	0.0535099979648414	0.999108532036592
G10116_2228	266770	0.0466666666666667	0.0666666666666667	0.000387332290128555	-1.33099321904142	-1.17609125905568	0.538880728934938	0.999108532036592
G10116_12298	100362202	4.42333333333333	4.90333333333333	0.000387332290128555	0.645749668144773	0.690491418007867	0.139955264534359	0.999108532036592
G10116_15939	691041	3.18333333333333	3.03	0.000387332290128555	0.502882116864083	0.481442628502305	-0.0781615176126801	0.999108532036592
G10116_11185	170699	19.8466666666667	19.6933333333333	0.000387332290128555	1.29768757559104	1.29431923192025	-0.0191772914290514	0.999108532036592
G10116_5765	311204	10.5166666666667	10.6066666666667	0.000387332290128555	1.02187810886049	1.0255789205909	0.00468929462875297	0.999108532036592
G10116_28372	100909522	0.313333333333333	0.0966666666666667	0.0553136066086852	-0.503993401119964	-1.01472325682071	-1.73042044074586	0.880412892067099
G10116_18792	288589	3.53666666666667	2.66666666666667	0.907253903662298	0.548594129181678	0.425968732272282	-0.415486145240838	0.123807255461854
G10116_12079	108351645	0.57	0.57	0.000387332290128555	-0.244125144327509	-0.244125144327509	-0.00994481493800291	0.999108532036592
G10116_28048	406163	1.79	1.63	0.000387332290128555	0.252853030979893	0.212187604403958	-0.140959933292921	0.999108532036592
G10116_3620	292766	58.57	64.28	0.416301392566471	1.76767522402796	1.80807586809131	0.12617994616466	0.383441051936315
G10116_2078	304988	184.2	198.68	0.327842980429753	2.26528962586083	2.29815415132319	0.10140477156998	0.470064029969073
G10116_4329	315055	1.69333333333333	1.65	0.000387332290128555	0.228742457564256	0.217483944213906	-0.0634450165090463	0.999108532036592
G10116_4524	363675	23.8866666666667	23.67	0.000387332290128555	1.37815554911043	1.37419825792908	-0.0277107108030656	0.999108532036592
G10116_23494	498749	14.1466666666667	14.02	0.000387332290128555	1.15065412050964	1.14674801363064	-0.0209017666144915	0.999108532036592
G10116_4453	500566	0.17	0.12	0.000387332290128555	-0.769551078621726	-0.920818753952375	-0.713195437266195	0.999108532036592
G10116_9160	25551	0.363333333333333	0.24	0.000387332290128555	-0.439694756779039	-0.619788758288394	-0.641971682261689	0.999108532036592
G10116_2997	691992	0.126666666666667	0.133333333333333	0.000387332290128555	-0.897337658102851	-0.875061263391701	0.0944187374635416	0.999108532036592
G10116_16691	684709	0.0166666666666667	0	0.0161243816486588	-1.77815125038364	0	-3.14274490674692	0.963553023162388
G10116_25639	252923	0.48	0.486666666666667	0.000387332290128555	-0.318758762624413	-0.312768398935225	0.00703041180451823	0.999108532036592
G10116_2209	641520	0.14	0.0866666666666667	0.000387332290128555	-0.853871964321762	-1.06214790674884	-0.772907629988988	0.999108532036592
G10116_9347	307075	4.86666666666667	4.95666666666667	0.000387332290128555	0.687231601064775	0.695189713802292	0.0138784338498787	0.999108532036592
G10116_20397	364853	0.0566666666666667	0.13	0.000387332290128555	-1.24667233334139	-0.886056647693163	1.20059806571807	0.999108532036592
G10116_8566	301073	0.0466666666666667	0.01	0.000387332290128555	-1.33099321904142	-2	-2.44635646516154	0.999108532036592
G10116_13395	294706	0.0233333333333333	0.05	0.000387332290128555	-1.63202321470541	-1.30102999566398	1.22057040735631	0.999108532036592
G10116_4374	363113	46.2566666666667	45.98	0.000387332290128555	1.6651743335701	1.66256896693326	0.00228843322460421	0.999108532036592
G10116_19251	361432	0.166666666666667	0.12	0.000387332290128555	-0.778151250383643	-0.920818753952375	-0.444798177393782	0.999108532036592
G10116_7130	498662	2.89333333333333	3.06666666666667	0.000387332290128555	0.461398470456829	0.486666572625893	0.0927715970296571	0.999108532036592
G10116_7252	102554315	4.32666666666667	4.40333333333333	0.000387332290128555	0.636153437744688	0.643781562894864	0.0284675198510377	0.999108532036592
G10116_11177	502251	0	0.02	0.000387332290128555	0	-1.69897000433602	0.997202240560435	0.999108532036592
G10116_6986	94201	150.456666666667	155.716666666667	0.000387332290128555	2.17741143589398	2.19233509846401	0.0408131658561814	0.999108532036592
G10116_29640	691221	42.0166666666667	41.3033333333333	0.000387332290128555	1.6234215952928	1.61598510225824	-0.0329174410699182	0.999108532036592
G10116_5374	100365008	0.223333333333333	0.0366666666666667	0.000387332290128555	-0.651046452018837	-1.43572856956144	-2.44544676772638	0.999108532036592
G10116_24980	406164	23.87	24.52	0.000387332290128555	1.37785241900675	1.38952046584638	0.0309665029196772	0.999108532036592
G10116_6695	309167	15.8933333333333	16.23	0.000387332290128555	1.20121499201252	1.21031851982623	0.0217703939580262	0.999108532036592
G10116_12560	102549491	0.4	0.413333333333333	0.000387332290128555	-0.397940008672038	-0.383699569557428	0.0358924417753784	0.999108532036592
G10116_21100	299638	19.54	19.81	0.000387332290128555	1.29092455938275	1.29688447553855	0.014777823930441	0.999108532036592
G10116_5851	100303643	1.71333333333333	1.84666666666667	0.000387332290128555	0.233841864275612	0.266388510008768	0.0990131320386581	0.999108532036592
G10116_26113	103693393	0.936666666666667	0.733333333333333	0.250650149010466	-0.0284149348145824	-0.134698573897456	-0.395699384062118	0.561500116868041
G10116_9742	689232	0.0833333333333333	0.103333333333333	0.000387332290128555	-1.07918124604762	-0.985759560885391	0.295951415020094	0.999108532036592
G10116_19088	498909	16.1966666666667	17.4866666666667	0.000387332290128555	1.20942564434334	1.24270703153467	0.102541833999498	0.999108532036592
G10116_5361	100909489	0.00666666666666667	0.0133333333333333	0.000387332290128555	-2.17609125905568	-1.8750612633917	1.03521211544825	0.999108532036592
G10116_105	116595	3.74	4.42333333333333	0.312809618769686	0.57287160220048	0.645749668144773	0.226600994186496	0.486620478266125
G10116_22890	689048	0.02	0.02	0.000387332290128555	-1.69897000433602	-1.69897000433602	0.0397161211105635	0.999108532036592
G10116_30100	362196	4.92	3.95	0.298883449581538	0.69196510276736	0.59659709562646	-0.324427473551974	0.502477419915998
G10116_26824	287523	11.4166666666667	12.4733333333333	0.0175921101875221	1.05753932110878	1.09598252844433	0.120431970989141	0.960302124825619
G10116_25250	108350921	0.136666666666667	0.116666666666667	0.000387332290128555	-0.864337397999926	-0.933053210369385	-0.265572206061544	0.999108532036592
G10116_15371	292139	0.00333333333333333	0.00333333333333333	0.000387332290128555	-2.47712125471966	-2.47712125471966	0.0354333084716291	0.999108532036592
G10116_4587	690955	0.01	0.0133333333333333	0.000387332290128555	-2	-1.8750612633917	0.0354335199280743	0.999108532036592
G10116_7259	303554	54.02	54.91	0.000387332290128555	1.73255457985143	1.73965144370938	0.0156201181061802	0.999108532036592
G10116_28527	308942	35.7933333333333	36.8733333333333	0.000387332290128555	1.55380214490756	1.56671239941348	0.0341481134566501	0.999108532036592
G10116_4483	314401	0	0	0.000387332290128555	0	0	-0.926351111082053	0.999108532036592
G10116_4571	312192	4.96333333333333	4.96666666666667	0.000387332290128555	0.695773443032513	0.696065013692612	-0.00821539185917785	0.999108532036592
G10116_22261	307992	10.45	10.3533333333333	0.000387332290128555	1.01911629044707	1.01508019667288	-0.0210383232787641	0.999108532036592
G10116_23506	287069	38.7866666666667	38.55	0.000387332290128555	1.58868245785536	1.58602438238698	-0.016843964886277	0.999108532036592
G10116_5270	298787	24.8666666666667	24.1266666666667	0.000387332290128555	1.39561757275301	1.38249732405252	-0.0514712533350892	0.999108532036592
G10116_22837	299737	1.32	1.12666666666667	0.000387332290128555	0.12057393120585	0.0517954455579936	-0.233759156139322	0.999108532036592
G10116_25670	689004	0	0.01	0.000387332290128555	0	-2	0.997202240560435	0.999108532036592
G10116_26071	171449	0.0233333333333333	0	0.000387332290128555	-1.63202321470541	0	-0.926351111082053	0.999108532036592
G10116_23576	50690	22.8433333333333	24.1333333333333	0.00794732647454424	1.35875947709773	1.38261731147748	0.0709728510154161	0.981867021809859
G10116_24228	103690081	0.316666666666667	0.28	0.000387332290128555	-0.499397649430814	-0.552841968657781	-0.195791829838792	0.999108532036592
G10116_1476	287606	10.8733333333333	11.5966666666667	0.000387332290128555	1.03636270198459	1.06433317402793	0.10180563543977	0.999108532036592
G10116_8453	291942	11.0633333333333	11.5466666666667	0.000387332290128555	1.04388599768894	1.06245662862565	0.056328954668908	0.999108532036592
G10116_15883	116656	50.1366666666667	51.6266666666667	0.000387332290128555	1.70015545653892	1.71287408524466	0.0346992838393133	0.999108532036592
G10116_26908	316325	14.5266666666667	15	0.000387332290128555	1.16216597119058	1.17609125905568	0.0388157262761315	0.999108532036592
G10116_8774	362031	12.4733333333333	14.3133333333333	0.146680463131922	1.09598252844433	1.15574078538057	0.173065816880055	0.713377712459675
G10116_16213	302899	15.3233333333333	14.34	0.12886483839851	1.18535324903065	1.15654915133178	-0.119838899049433	0.743250417109367
G10116_17855	309031	8.65	8.36333333333334	0.000387332290128555	0.937016107464814	0.922379406594948	-0.0176367146051664	0.999108532036592
G10116_11611	365265	0.33	0.403333333333333	0.000387332290128555	-0.481486060122112	-0.394335884403213	0.198963884757785	0.999108532036592
G10116_17107	299285	2.48333333333333	2.51333333333333	0.000387332290128555	0.39503501802863	0.400250091150111	0.0158906769865713	0.999108532036592
G10116_18717	360899	24.4566666666667	21.6133333333333	1.54318725708287	1.38839726435511	1.33472175145681	-0.184524687515413	0.0286294327312215
G10116_18417	689174	3.12333333333333	3.07	0.000387332290128555	0.494618336168115	0.487138375477186	-0.0272864085530741	0.999108532036592
G10116_11565	24583	0.00666666666666667	0.01	0.000387332290128555	-2.17609125905568	-2	1.06394463528503	0.999108532036592
G10116_18284	287885	0.0566666666666667	0.09	0.000387332290128555	-1.24667233334139	-1.04575749056068	0.755565382288745	0.999108532036592
G10116_27237	292381	0	0.02	0.000387332290128555	0	-1.69897000433602	1.87924086057191	0.999108532036592
G10116_19621	170895	30.8266666666667	29.5233333333333	0.000387332290128555	1.48892656635679	1.47016538995814	-0.0728682808475681	0.999108532036592
G10116_2497	688905	10.65	12.0166666666667	0.235104537384288	1.02734960777476	1.07978401433579	0.127907106360383	0.581963118766115
G10116_9086	317398	0.00666666666666667	0.0166666666666667	0.000387332290128555	-2.17609125905568	-1.77815125038364	1.52250969975597	0.999108532036592
G10116_2356	298104	3.22	3.53666666666667	0.0118043474700458	0.507855871695831	0.548594129181678	0.146028081625202	0.973185551547681
G10116_5678	100909512	0.74	0.843333333333333	0.000387332290128555	-0.130768280269024	-0.0740007335438446	0.186148262661967	0.999108532036592
G10116_7589	307482	11.6633333333333	10.4733333333333	0.208525884768196	1.06682268776324	1.02008492598429	-0.142869460483007	0.618691451279806
G10116_27179	102557303	0.0133333333333333	0.0133333333333333	0.000323561687619277	-1.8750612633917	-1.8750612633917	0.0100693484776287	0.999255249146111
G10116_1229	301348	0.00666666666666667	0	0.000387332290128555	-2.17609125905568	0	-0.926351111082053	0.999108532036592
G10116_96	361600	6.06666666666667	5.93666666666667	0.000387332290128555	0.782950133265413	0.773542664743581	-0.0318204278674944	0.999108532036592
G10116_24032	286926	0.326666666666667	0.34	0.000387332290128555	-0.485895179027167	-0.468521082957745	0.336035822480355	0.999108532036592
G10116_21318	298700	66.5733333333333	69.88	0.000387332290128555	1.82330030266341	1.84435289631089	0.0618543956202673	0.999108532036592
G10116_21051	83571	37.54	40.65	0.125350467327453	1.57449426828533	1.60906054993009	0.0884896133132761	0.749289303177334
G10116_23657	289084	37.1866666666667	38.0833333333333	0.000387332290128555	1.57038725087435	1.58073495402222	0.0264611814650098	0.999108532036592
G10116_6563	304020	25.86	26.0566666666667	0.000387332290128555	1.41262852054438	1.41591885723746	0.000772164533159468	0.999108532036592
G10116_1906	81763	877.456666666667	854.306666666667	0.000387332290128555	2.94322567796722	2.93161379543618	-0.0460837582967384	0.999108532036592
G10116_26982	405207	0	0.0333333333333333	0.000387332290128555	0	-1.47712125471966	1.94100900603859	0.999108532036592
G10116_3645	364785	1.28333333333333	1.3	0.000323561687619277	0.108339474788837	0.113943352306837	0.000780742605971349	0.999255249146111
G10116_29843	681309	10.7933333333333	12.3333333333333	0.587183600430485	1.03315558969769	1.09108046934733	0.184172739663745	0.258711896486531
G10116_28323	60587	0.0866666666666667	0.0266666666666667	0.000387332290128555	-1.06214790674884	-1.57403126772772	-1.77913601200385	0.999108532036592
G10116_20872	688517	15.6333333333333	14.4266666666667	0.242091132548817	1.19405158799542	1.15916599737885	-0.124114734700383	0.572675847819935
G10116_1222	117049	66.9366666666667	72.38	0.441735505057725	1.82566408142604	1.85961857877218	0.11714194089099	0.361630036275687
G10116_18308	309692	4.00333333333333	4.10666666666667	0.000387332290128555	0.602421752683243	0.613489453108744	0.0287991154566401	0.999108532036592
G10116_13129	362264	51.93	48.5533333333333	0.242711908698309	1.71541832259506	1.68621905089859	-0.104970084498782	0.571857855496819
G10116_7087	100360518	0.0133333333333333	0.0466666666666667	0.000387332290128555	-1.8750612633917	-1.33099321904142	1.8596587509714	0.999108532036592
G10116_9007	78968	29.0266666666667	26.8133333333333	0.445497074295232	1.46279716564939	1.42835080720504	-0.126905787359557	0.358511363446252
G10116_23163	103694635	0.796666666666667	0.666666666666667	0.000387332290128555	-0.0987233537715246	-0.176091259055681	-0.272605524765941	0.999108532036592
G10116_29996	500129	4.46	4.69	0.000387332290128555	0.649334858712142	0.671172842715083	0.0638543070510572	0.999108532036592
G10116_9378	29388	0.113333333333333	0.0533333333333333	0.000387332290128555	-0.945642337677408	-1.27300127206374	-1.28771826474778	0.999108532036592
G10116_7663	364788	5.07333333333333	4.92333333333333	0.000387332290128555	0.705293397714891	0.692259240592287	-0.045427698800077	0.999108532036592
G10116_6745	313819	12.88	13.5566666666667	0.000387332290128555	1.10991586302379	1.13215291768493	0.0646596422709632	0.999108532036592
G10116_15796	116456	11.92	12.3566666666667	0.000387332290128555	1.07627625540422	1.0919013313099	0.0468442499239526	0.999108532036592
G10116_2183	501145	1.52666666666667	1.42	0.000387332290128555	0.183744223284208	0.152288344383056	-0.17693954338149	0.999108532036592
G10116_8129	298317	24.85	24.1766666666667	0.000387332290128555	1.39532639306935	1.38339642274208	-0.0474169575545067	0.999108532036592
G10116_8266	306808	3.63	3.64	0.000387332290128555	0.559906625036112	0.561101383649056	-0.00710280445218778	0.999108532036592
G10116_20322	288611	4.45666666666667	4.36666666666667	0.000387332290128555	0.649010152542322	0.640150040936102	0.00838659686023168	0.999108532036592
G10116_9187	501105	0.04	0.02	0.000387332290128555	-1.39794000867204	-1.69897000433602	-0.962961239112842	0.999108532036592
G10116_28857	685433	0.36	0.11	0.294799483763816	-0.443697499232713	-0.958607314841775	-1.72453522685119	0.507224842819174
G10116_6861	24316	0.0566666666666667	0.0766666666666667	0.000387332290128555	-1.24667233334139	-1.11539341870207	0.394776374983382	0.999108532036592
G10116_20930	309945	20.22	25.5333333333333	6.28107829076242	1.30578115125498	1.40710751491294	0.345061682446406	5.23506055044244e-07
G10116_6514	309775	0.0433333333333333	0.0366666666666667	0.000387332290128555	-1.36317790241283	-1.43572856956144	-0.146516017916255	0.999108532036592
G10116_18175	362403	1.75333333333333	1.8	0.000387332290128555	0.243864489434076	0.255272505103306	0.0292580331477112	0.999108532036592
G10116_10715	291159	0.913333333333333	0.7	0.000387332290128555	-0.0393706918992746	-0.154901959985743	-0.283989332981567	0.999108532036592
G10116_9126	54248	0.06	0.0666666666666667	0.000387332290128555	-1.22184874961636	-1.17609125905568	0.18503941182835	0.999108532036592
G10116_5454	116545	7.45666666666667	7.84	0.000387332290128555	0.872544729376967	0.894316062684438	0.0684913510874895	0.999108532036592
G10116_12521	685645	0.00666666666666667	0	0.000387332290128555	-2.17609125905568	0	-0.926351111082053	0.999108532036592
G10116_5914	100270678	0.6	0.596666666666667	0.000387332290128555	-0.221848749616356	-0.224268223739769	-0.0017084990798825	0.999108532036592
G10116_17321	83588	0.00666666666666667	0	0.000387332290128555	-2.17609125905568	0	-0.926351111082053	0.999108532036592
G10116_1804	299800	15.52	14.5066666666667	0.000387332290128555	1.19089171692217	1.16156763197046	-0.103512478473061	0.999108532036592
G10116_22500	298182	0.0133333333333333	0.00666666666666667	0.000387332290128555	-1.8750612633917	-2.17609125905568	-0.862116790016781	0.999108532036592
G10116_4564	311919	12.2666666666667	13.02	0.000387332290128555	1.08872656395386	1.11461098423217	0.0849040072679831	0.999108532036592
G10116_29666	299507	18.54	19.8766666666667	0.0175921101875221	1.26810972980848	1.29834355462608	0.092079936199486	0.960302124825619
G10116_14776	445271	0.01	0.01	0.000387332290128555	-2	-2	-0.566377195866864	0.999108532036592
G10116_25865	408245	0.06	0.02	0.000387332290128555	-1.22184874961636	-1.69897000433602	-1.44186949322149	0.999108532036592
G10116_18400	360858	0.0166666666666667	0	0.000387332290128555	-1.77815125038364	0	-1.82418232987344	0.999108532036592
G10116_19685	108348058	0.636666666666667	1.82666666666667	0.000387332290128555	-0.196087887471935	0.261659303764707	1.5168262886901	0.999108532036592
G10116_458	171093	0.03	0.02	0.000387332290128555	-1.52287874528034	-1.69897000433602	-0.979533802691819	0.999108532036592
G10116_3947	289014	28.9566666666667	28.9766666666667	0.000387332290128555	1.46174856679332	1.46204842490552	-0.00414713180218838	0.999108532036592
G10116_15384	313974	35.0933333333333	31.8166666666667	1.14294424531697	1.54522462155022	1.50265467801002	-0.151629923112189	0.0719541346722017
G10116_23295	84358	0.873333333333333	1.06333333333333	0.000387332290128555	-0.0588199633999172	0.0266694283375173	0.262072407958918	0.999108532036592
G10116_24400	289501	0.0166666666666667	0.0133333333333333	0.000387332290128555	-1.77815125038364	-1.8750612633917	-0.284957985069223	0.999108532036592
G10116_8219	690961	17.4633333333333	16.7433333333333	0.000387332290128555	1.24212714372828	1.22384192343989	-0.0564624159525417	0.999108532036592
G10116_2586	100910795	6.20333333333333	6.16333333333333	0.000387332290128555	0.792625118411104	0.78981565643951	-0.0123317433337515	0.999108532036592
G10116_24450	100912656	1.13333333333333	1.14666666666667	0.000387332290128555	0.0543576623225914	0.0594371878518689	0.00936128340160943	0.999108532036592
G10116_10279	114212	4.45333333333333	4.68	0.000387332290128555	0.648685203419864	0.670245853074124	0.0235720060892827	0.999108532036592
G10116_24937	302366	0.0266666666666667	0.04	0.000387332290128555	-1.57403126772772	-1.39794000867204	0.643470557318632	0.999108532036592
G10116_1987	102548693	6.69	6.60333333333333	0.000387332290128555	0.825426117767823	0.819763220818884	-0.0177524883612809	0.999108532036592
G10116_24964	303206	11.62	11.9766666666667	0.000387332290128555	1.06520612805431	1.07833596248499	0.0354957865385855	0.999108532036592
G10116_28622	316098	9.89333333333333	9.70333333333333	0.000387332290128555	0.995342641887327	0.986920950719148	-0.0357068080559178	0.999108532036592
G10116_15242	288621	47.95	46.4866666666667	0.000387332290128555	1.68078861150668	1.66732840614924	-0.0478851375314828	0.999108532036592
G10116_19871	116663	7.87666666666667	7.12666666666667	0.0733059456300303	0.896342466912707	0.852886446153097	-0.152451809823963	0.844683584777627
G10116_9199	297998	52.2633333333333	55.0533333333333	0.000387332290128555	1.71819710539335	1.740783619483	0.0680942302481735	0.999108532036592
G10116_2206	114507	0.203333333333333	0.243333333333333	0.000387332290128555	-0.691791419708896	-0.613798394599207	0.232925452279237	0.999108532036592
G10116_16293	24567	56.4366666666667	69.4366666666667	0.933357823951336	1.7515613549933	1.84158886419868	0.291570817925167	0.116584865510125
G10116_1716	363471	2.64	2.47333333333333	0.000387332290128555	0.421603926869831	0.393282650559364	-0.0557970283594276	0.999108532036592
G10116_13166	83792	304.29	269.58	4.35479033008938	2.48328768020509	2.43068766897667	-0.182789888654264	4.41783681443716e-05
G10116_7026	298693	4.09333333333333	3.06	0.000387332290128555	0.612077112085486	0.48572142648158	-0.196703419804344	0.999108532036592
G10116_14546	298545	1.60666666666667	1.17666666666667	0.29257790014653	0.205925783519188	0.0706534506681614	-0.458690241949584	0.50982614098291
G10116_10652	303413	0.00666666666666667	0	0.000387332290128555	-2.17609125905568	0	-0.926351111082053	0.999108532036592
G10116_25730	102551014	4.32333333333333	4.24666666666667	0.000387332290128555	0.635818721364417	0.628048173279669	-0.0280306292123506	0.999108532036592
G10116_8802	366064	0.356666666666667	0.346666666666667	0.000387332290128555	-0.447737477034452	-0.460087915420882	-0.0493897721227702	0.999108532036592
G10116_22961	307449	0.343333333333333	0.353333333333333	0.000387332290128555	-0.464284030014491	-0.451815389454893	0.0269521801579321	0.999108532036592
G10116_21534	360550	27.77	28.2333333333333	0.000387332290128555	1.44357587975026	1.45076215561104	0.0259649858661473	0.999108532036592
G10116_10128	500393	0.75	0.5	0.292605082351629	-0.1249387366083	-0.301029995663981	-0.589871434552053	0.509794232299683
G10116_5615	299186	0.0133333333333333	0.0233333333333333	0.000387332290128555	-1.8750612633917	-1.63202321470541	0.937629489954991	0.999108532036592
G10116_9374	116563	242.096666666667	230.946666666667	0.250864731840007	2.3839888098538	2.36351169830493	-0.0760245877768994	0.561222750869983
G10116_86	295518	0.04	0.0366666666666667	0.000387332290128555	-1.39794000867204	-1.43572856956144	-0.192130931002415	0.999108532036592
G10116_13241	170844	8.12	7.85666666666667	0.000387332290128555	0.909556029241175	0.895238327804662	-0.067527060500565	0.999108532036592
G10116_4641	60466	36.92	35.32	0.00204457174615542	1.56726169235387	1.54802069490553	-0.0717395982239102	0.995303263898479
G10116_27169	50663	166.873333333333	163.576666666667	0.000387332290128555	2.22238694116407	2.21372135397697	-0.0360557618536219	0.999108532036592
G10116_4839	300361	62.08	62.99	0.000387332290128555	1.79295170825013	1.79927160834987	0.0238773897152207	0.999108532036592
G10116_15039	501046	0.323333333333333	0.173333333333333	0.00505550796860509	-0.490349520453418	-0.761117911084864	-0.92358280637531	0.988426753959793
G10116_5788	499758	8.73666666666667	8.53333333333333	0.000387332290128555	0.941345766226938	0.931118710592187	-0.0362110169646773	0.999108532036592
G10116_22543	64015	12.7933333333333	11.7866666666667	0.000387332290128555	1.10698371567979	1.07139100162137	-0.126816258978429	0.999108532036592
G10116_13891	29156	29.18	29.13	0.000387332290128555	1.46508528755743	1.46434048462767	-0.0101006784534597	0.999108532036592
G10116_24005	294930	6.22	5.67	0.000387332290128555	0.793790384690819	0.753583058892907	-0.141761705946812	0.999108532036592
G10116_22326	312046	8.43	9.07666666666667	0.000387332290128555	0.925827574624742	0.957926386620302	0.0981231259328716	0.999108532036592
G10116_22551	100364335	69.6266666666667	69.0566666666667	0.000387332290128555	1.84277560409523	1.83920561132576	-0.019860961002373	0.999108532036592
G10116_12279	296957	13.22	13.7266666666667	0.000387332290128555	1.12123145514962	1.13756508756235	0.0466612025431329	0.999108532036592
G10116_8883	29201	2.94333333333333	3.20666666666667	0.000387332290128555	0.468839448857906	0.506053817318151	0.126117415430353	0.999108532036592
G10116_2695	306451	0.363333333333333	0.246666666666667	0.502456013065047	-0.439694756779039	-0.607889534988686	-0.569767292486534	0.314444488501974
G10116_28585	361844	13.7033333333333	14.8233333333333	0.000387332290128555	1.13682622206069	1.17094587472927	0.104759025471139	0.999108532036592
G10116_35	680068	0.1	0.13	0.000387332290128555	-1	-0.886056647693163	0.397863371436655	0.999108532036592
G10116_873	361836	7.56	7.60333333333333	0.000387332290128555	0.878521795501206	0.881004030556986	0.000940036347935319	0.999108532036592
G10116_121	362740	11.8366666666667	11.53	0.000387332290128555	1.07322941758195	1.0618293072947	-0.0485192793236001	0.999108532036592
G10116_22250	291676	11.4466666666667	10.86	0.000387332290128555	1.05867903610524	1.03582982525283	-0.0877801558971406	0.999108532036592
G10116_8859	287835	51.4833333333333	48.5366666666667	0.0310716052334659	1.71166665791781	1.68606994715081	-0.0933121241675223	0.930954369716493
G10116_15008	315039	103.456666666667	102.706666666667	0.000387332290128555	2.01475848150015	2.0115986344695	-0.0211636192249319	0.999108532036592
G10116_7168	114592	17.3	17.67	0.000387332290128555	1.2380461031288	1.24723654950676	0.0324599571703523	0.999108532036592
G10116_8840	140473	0.1	0.113333333333333	0.000387332290128555	-1	-0.945642337677408	0.111790670084243	0.999108532036592
G10116_27704	296883	28.9166666666667	33.3733333333333	0.223066498605376	1.46114822874325	1.52339958621652	0.199468911001729	0.598319974070971
G10116_7628	301130	30.1366666666667	30.8633333333333	0.000387332290128555	1.47909521452373	1.48944282937765	0.0299083444272991	0.999108532036592
G10116_14198	361288	14.9166666666667	16.1933333333333	0.000387332290128555	1.17367178493227	1.20933625574945	0.097137888903334	0.999108532036592
G10116_13422	314548	8.79	9.46	0.000387332290128555	0.943988875073772	0.975891136401793	0.0965974182411858	0.999108532036592
G10116_30124	108348233	0.133333333333333	0.146666666666667	0.000387332290128555	-0.875061263391701	-0.833668578233474	0.10523045585727	0.999108532036592
G10116_6266	360677	39.83	42.38	0.000387332290128555	1.60021030640933	1.62716095237478	0.077498371973269	0.999108532036592
G10116_21056	100910438	8.79333333333333	8.87333333333333	0.000387332290128555	0.944153536490684	0.948086796418994	0.00563579587714437	0.999108532036592
G10116_8692	64459	3.95	3.95	0.000387332290128555	0.59659709562646	0.59659709562646	-0.00734113909517325	0.999108532036592
G10116_14504	686042	0.01	0	0.000387332290128555	-2	0	-0.926351111082053	0.999108532036592
G10116_27993	65133	0.213333333333333	0.276666666666667	0.000387332290128555	-0.670941280735776	-0.558043162343588	0.367874946942302	0.999108532036592
G10116_15367	84588	0.03	0.0233333333333333	0.000387332290128555	-1.52287874528034	-1.63202321470541	-0.401631127290494	0.999108532036592
G10116_5619	500573	6.66666666666667	6.74	0.000387332290128555	0.823908740944319	0.82865989653532	0.0160167702617004	0.999108532036592
G10116_26597	100362347	10.2066666666667	9.84	0.000387332290128555	1.00888393164258	0.992995098431341	-0.0610886187922207	0.999108532036592
G10116_26553	29484	0.00666666666666667	0.0133333333333333	0.000387332290128555	-2.17609125905568	-1.8750612633917	0.937632294724663	0.999108532036592
G10116_10308	64192	27.9333333333333	27.23	0.000387332290128555	1.44612276391061	1.43504764133996	-0.0446995660610574	0.999108532036592
G10116_1579	317241	1.28666666666667	1.27333333333333	0.000323634124570259	0.109466049952094	0.104942108192045	0.002664548934405	0.9992550824781
G10116_19518	304104	3.33666666666667	3.54	0.000387332290128555	0.523312822759657	0.549003262025788	0.0765189087653232	0.999108532036592
G10116_9169	311857	29.69	31.0133333333333	0.000387332290128555	1.47261019759604	1.49154844700073	0.0547349080383219	0.999108532036592
G10116_10519	297428	130.326666666667	120.093333333333	1.66971427655422	2.11503328755653	2.07951889935206	-0.127025800860938	0.0213936912300097
G10116_443	312492	11.15	9.83	1.50998458113229	1.04727486738418	0.992553517832136	-0.189482137124011	0.0309040515000782
G10116_15293	289508	17.1133333333333	17.3933333333333	0.000387332290128555	1.23333460961576	1.24038282004454	0.0154102538843097	0.999108532036592
G10116_485	314330	5.9	5.99333333333333	0.000387332290128555	0.770852011642144	0.777668432677547	0.0105689340539523	0.999108532036592
G10116_3804	499807	6.13666666666667	6.27666666666667	0.000387332290128555	0.787932533784352	0.797729065297002	0.030004266211257	0.999108532036592
G10116_18310	294691	0.943333333333333	0.873333333333333	0.000387332290128555	-0.0253348191953723	-0.0588199633999172	-0.12199724469878	0.999108532036592
G10116_6946	360673	9.99666666666667	9.4	0.000387332290128555	0.999855211039865	0.973127853599699	-0.105874518061536	0.999108532036592
G10116_23704	292843	0.01	0	0.000387332290128555	-2	0	-0.926351111082053	0.999108532036592
G10116_8078	360564	74.0866666666667	70.0166666666667	0.0728392094723612	1.86974005529207	1.84520143115435	-0.0876408554574587	0.845591853959738
G10116_10440	54241	113.56	109.41	0.122360057239899	2.05522538385382	2.03905701803344	-0.0621309132157224	0.754466468498414
G10116_28975	117254	389.796666666667	387.4	0.000387332290128555	2.59083812094255	2.58815961638309	-0.0161588780562707	0.999108532036592
G10116_26837	500686	0.133333333333333	0.183333333333333	0.000387332290128555	-0.875061263391701	-0.736758565225419	0.455547010988783	0.999108532036592
G10116_19748	314128	3.24666666666667	2.63666666666667	0.000387332290128555	0.511437702158953	0.421055228778015	-0.296773544589037	0.999108532036592
G10116_9286	108349551	0.47	0.59	0.000387332290128555	-0.327902142064283	-0.229147988357856	0.3166914030352	0.999108532036592
G10116_7961	305171	4.14333333333333	4.20666666666667	0.000387332290128555	0.617349873921982	0.623938100188453	0.0256978459408621	0.999108532036592
G10116_2775	302377	1.68333333333333	1.22666666666667	0.276556508815159	0.226170123398998	0.0887265639538564	-0.438322086831865	0.528985163109969
G10116_8372	685229	0.04	0.0266666666666667	0.000387332290128555	-1.39794000867204	-1.57403126772772	-0.559301744661305	0.999108532036592
G10116_1435	365946	1.04333333333333	0.876666666666667	0.000387332290128555	0.0184230828267846	-0.0571655062299044	-0.253826478544895	0.999108532036592
G10116_5490	303700	4.88666666666667	5.11333333333333	0.000387332290128555	0.689012715585447	0.708704104893299	0.0555087308634325	0.999108532036592
G10116_21500	364405	287.363333333333	295.183333333333	0.000387332290128555	2.4584313527095	2.47009183267098	0.0306269901351984	0.999108532036592
G10116_9579	295449	0.0433333333333333	0.0133333333333333	0.000387332290128555	-1.36317790241283	-1.8750612633917	-1.9611494427575	0.999108532036592
G10116_6382	306840	27.5666666666667	26.2366666666667	0.000387332290128555	1.44038425483288	1.41890865767657	-0.0864926341922079	0.999108532036592
G10116_2368	691920	10.9166666666667	9.85666666666667	0.471814390700045	1.03809004960814	0.993730069806455	-0.152478357871334	0.33743148972396
G10116_14563	687992	0.17	0.226666666666667	0.000387332290128555	-0.769551078621726	-0.644612342013425	0.395602793341438	0.999108532036592
G10116_403	309454	5.90666666666667	5.94	0.000387332290128555	0.77134246283137	0.773786444981193	-0.00249047435000378	0.999108532036592
G10116_25533	25110	0	0.02	0.000387332290128555	0	-1.69897000433602	1.87005261353571	0.999108532036592
G10116_12104	313024	42.97	41.9566666666667	0.167445366488826	1.6331653536839	1.62280097747726	-0.0754450901329288	0.680071591478213
G10116_7788	63994	31.16	26.7766666666667	2.2085127446558	1.49359744900053	1.42775651224374	-0.193322599497844	0.00618710170831946
G10116_4436	108349832	0.0233333333333333	0.0233333333333333	0.000387332290128555	-1.63202321470541	-1.63202321470541	0.0354335199280743	0.999108532036592
G10116_15650	102555809	0.0666666666666667	0.0433333333333333	0.000387332290128555	-1.17609125905568	-1.36317790241283	-0.371413916407131	0.999108532036592
G10116_4235	295229	43.3533333333333	43.4566666666667	0.000387332290128555	1.63702249495222	1.63805641080659	-0.00215823008941853	0.999108532036592
G10116_2515	287371	1.42666666666667	1.48	0.000238150558158106	0.154322514293511	0.170261715394957	0.000661000528557687	0.999451788397819
G10116_2567	60669	1.07666666666667	0.8	0.218004011901717	0.0320812676114418	-0.0969100130080564	-0.455257838996859	0.60533528279505
G10116_26001	363782	0.0533333333333333	0.0633333333333333	0.000387332290128555	-1.27300127206374	-1.19836765376683	0.177149681115787	0.999108532036592
G10116_28488	192228	9.21333333333333	9.36666666666667	0.000387332290128555	0.964416783982498	0.971585065185418	0.0156231304234325	0.999108532036592
G10116_15912	293113	13.87	15.6533333333333	0.000387332290128555	1.14207646107328	1.19460683351989	0.112993031517444	0.999108532036592
G10116_23638	100912108	150.49	122.296666666667	5.05247224341671	2.17750764219492	2.08741462001256	-0.306650653136638	8.86191860050649e-06
G10116_15353	499265	0.0166666666666667	0	0.000387332290128555	-1.77815125038364	0	-2.40723885567926	0.999108532036592
G10116_20726	360912	2.55333333333333	2.42	0.000387332290128555	0.407107514912941	0.383815365980431	-0.0570816282659305	0.999108532036592
G10116_24407	308993	10.6966666666667	10.7	0.000387332290128555	1.02924846237584	1.02938377768521	-0.00713756744725341	0.999108532036592
G10116_12556	29235	0.02	0.0266666666666667	0.000387332290128555	-1.69897000433602	-1.57403126772772	1.02932511535303	0.999108532036592
G10116_4892	288978	4.10333333333333	5.14666666666667	0.000387332290128555	0.613136798211653	0.711526041280055	0.169087093447497	0.999108532036592
G10116_19026	361171	58.13	60.4766666666667	0.000387332290128555	1.76440032295639	1.78158784585016	0.0488440396354163	0.999108532036592
G10116_3175	309159	11.18	11.9466666666667	0.000387332290128555	1.0484418035504	1.07724674627043	0.0893528799195687	0.999108532036592
G10116_11937	302489	20.7266666666667	23.9866666666667	1.70560069683468	1.31652946298751	1.37996989995385	0.19506306360137	0.0196969645447779
G10116_3433	308850	0.683333333333333	0.756666666666667	0.000387332290128555	-0.165367393663908	-0.121095397526539	0.192809642040809	0.999108532036592
G10116_28015	103689950	19.06	21.1666666666667	0.771518705477183	1.28012289630231	1.32565247057231	0.142797940662835	0.169231535323178
G10116_16112	304663	0.26	0.123333333333333	0.0122252350963808	-0.585026652029182	-0.908919530652669	-1.08202771800975	0.972242865514707
G10116_11313	306490	0.17	0.193333333333333	0.000387332290128555	-0.769551078621726	-0.713693261156726	0.0766342818875464	0.999108532036592
G10116_3089	295930	34.0833333333333	34.34	0.000387332290128555	1.53254206195972	1.5358002908249	0.000869901856447797	0.999108532036592
G10116_16805	170943	8.62666666666667	9.56333333333333	0.0846902490295763	0.935843017277	0.980609293526336	0.159973729962779	0.82282930558544
G10116_9747	292101	6.15333333333333	6.17666666666667	0.000387332290128555	0.789110441970231	0.790754164599235	-0.0132327071973673	0.999108532036592
G10116_20559	684050	0.546666666666667	0.403333333333333	0.000387332290128555	-0.262277406671964	-0.394335884403213	-0.439633139948326	0.999108532036592
G10116_22782	293953	3.77	3.68666666666667	0.000387332290128555	0.576341350205793	0.566633872249017	-0.0399673443737778	0.999108532036592
G10116_19458	294210	0.0766666666666667	0.0833333333333333	0.000387332290128555	-1.11539341870207	-1.07918124604762	0.0440111384315043	0.999108532036592
G10116_12010	100360638	5.57666666666667	4.94666666666667	0.36154348934665	0.746374686242732	0.694312646223346	-0.181314129385507	0.434967201738369
G10116_13697	362376	0.166666666666667	0.136666666666667	0.000387332290128555	-0.778151250383643	-0.864337397999926	-0.299702228934949	0.999108532036592
G10116_213	498944	0.116666666666667	0.116666666666667	0.000387332290128555	-0.933053210369385	-0.933053210369385	-0.048482656449134	0.999108532036592
G10116_6528	305556	21.0166666666667	19.9433333333333	0.0807705919346248	1.32256383618944	1.29979774812238	-0.0847799439921953	0.830289236702535
G10116_4336	116675	22.68	24.05	0.000387332290128555	1.35564305022087	1.38111508070985	0.076725275222537	0.999108532036592
G10116_1859	362510	8.85666666666667	8.76	0.000387332290128555	0.947270299690615	0.942504106168081	-0.0232427423436727	0.999108532036592
G10116_11391	691631	19.75	19.4166666666667	0.000387332290128555	1.29556709996248	1.28817467497839	-0.0328937054241617	0.999108532036592
G10116_9068	295635	0.01	0	0.000387332290128555	-2	0	-0.926351111082053	0.999108532036592
G10116_479	361201	17.7466666666667	18.2266666666667	0.000387332290128555	1.24911679208298	1.26070725117612	0.0302611504587447	0.999108532036592
G10116_1402	309528	0.00666666666666667	0	0.000387332290128555	-2.17609125905568	0	-0.926351111082053	0.999108532036592
G10116_3075	246331	35.23	44.59	10.3329477804773	1.54691264318124	1.64923747234961	0.332379091928564	4.64571131848439e-11
G10116_3146	360595	30.58	28.4333333333333	0.534721440582415	1.4854374810763	1.45382777644786	-0.114112966708909	0.291929887166379
G10116_9687	307403	0.04	0.0133333333333333	0.000387332290128555	-1.39794000867204	-1.8750612633917	-1.41810982411285	0.999108532036592
G10116_20608	310803	18.8533333333333	20.0933333333333	0.000387332290128555	1.27538814606918	1.30305198892293	0.0662996918063689	0.999108532036592
G10116_21045	113958	28.6666666666667	30.3033333333333	0.000387332290128555	1.45737719652391	1.48149040304522	0.0724175237778239	0.999108532036592
G10116_10435	108348476	0.0133333333333333	0	0.000387332290128555	-1.8750612633917	0	-0.926351111082053	0.999108532036592
G10116_21437	501103	39.8733333333333	40.68	0.000387332290128555	1.60068254335643	1.60938094425071	0.0208223531841707	0.999108532036592
G10116_396	312793	1.57	1.79666666666667	0.000387332290128555	0.195899652409234	0.254467510467077	0.180920466609986	0.999108532036592
G10116_22160	100910434	0.153333333333333	0.133333333333333	0.000387332290128555	-0.814363423038089	-0.875061263391701	-0.171852675982863	0.999108532036592
G10116_15634	83581	4.56333333333333	4.84	0.000387332290128555	0.659282193414327	0.684845361644412	0.0759070403487553	0.999108532036592
G10116_23815	362085	0.01	0.0133333333333333	0.000387332290128555	-2	-1.8750612633917	0.0354332925904731	0.999108532036592
G10116_27315	171452	7.72333333333333	6.74	0.00505550796860509	0.887804779070313	0.82865989653532	-0.205168824393825	0.988426753959793
G10116_8009	100362083	2.76333333333333	3.05	0.000387332290128555	0.441433275830611	0.484299839346786	0.157595287113972	0.999108532036592
G10116_20171	368084	11.35	12.6133333333333	0.00818113900854059	1.05499586152914	1.10082987301009	0.144213156272206	0.981338553134486
G10116_28341	314638	0	0.0133333333333333	0.000387332290128555	0	-1.8750612633917	1.85909030807761	0.999108532036592
G10116_590	100911196	9.30666666666667	9.12333333333333	0.000387332290128555	0.968794159231461	0.960153542690461	-0.00914910006638205	0.999108532036592
G10116_18887	361126	6.28333333333333	6.48333333333333	0.000387332290128555	0.798190099822149	0.811798350942064	0.032417369465648	0.999108532036592
G10116_7291	304289	4.67333333333333	4.54333333333333	0.000387332290128555	0.669626758910977	0.657374601115011	-0.0485299843447784	0.999108532036592
G10116_15680	498945	7.00666666666667	7.16	0.000387332290128555	0.845511456972561	0.854913022307855	-0.0816282502476638	0.999108532036592
G10116_6621	304714	20.3933333333333	20.38	0.000387332290128555	1.309488217929	1.30920417967041	-0.00406217147539204	0.999108532036592
G10116_2940	361857	20.3433333333333	22.4466666666667	0.974463983977938	1.30842211523693	1.35115185733241	0.163950064503787	0.10605618870756
G10116_16833	291996	41.3866666666667	45.13	0.217760506932558	1.61686044919445	1.65446533352015	0.116626960665529	0.605674783955573
G10116_24201	102555083	0.813333333333333	0.776666666666667	0.000387332290128555	-0.0897314283809332	-0.109765333693643	-0.0721191613657591	0.999108532036592
G10116_4063	29633	22.47	24.2433333333333	0.234518455458281	1.35160307241913	1.38459233285177	0.0923016302076757	0.58274901019766
G10116_27550	24188	0.0133333333333333	0	0.000387332290128555	-1.8750612633917	0	-1.8184286429591	0.999108532036592
G10116_9327	171335	342.783333333333	367.613333333333	0.194032421127135	2.53501969768135	2.56539125485792	0.0940375700329792	0.639687079521803
G10116_11009	102551846	2.57333333333333	2.72666666666667	0.000387332290128555	0.410496045616073	0.435632048951661	0.0779008849783668	0.999108532036592
G10116_11930	24816	4.39333333333333	4.6	0.000387332290128555	0.642794155538328	0.662757831681574	0.0433675000262276	0.999108532036592
G10116_3685	362287	1.21666666666667	0.746666666666667	0.967503250647683	0.0851716097368134	-0.126873236385499	-0.753694677429423	0.107769718721611
G10116_8073	361223	0.12	0.11	0.000387332290128555	-0.920818753952375	-0.958607314841775	-0.0704851175146583	0.999108532036592
G10116_13948	309387	0.603333333333333	0.766666666666667	0.000387332290128555	-0.219442679850478	-0.115393418702069	0.0631124008450245	0.999108532036592
G10116_179	353304	17.0133333333333	17.8133333333333	0.000387332290128555	1.23078941099344	1.25074519474783	0.0602817873899042	0.999108532036592
G10116_18898	65169	55.4833333333333	57.9666666666667	0.000387332290128555	1.74416254477302	1.76317832728305	0.0600077954298857	0.999108532036592
G10116_9310	25431	0.0333333333333333	0.0533333333333333	0.000387332290128555	-1.47712125471966	-1.27300127206374	1.3604997727444	0.999108532036592
G10116_23905	103690072	0	0.01	0.000387332290128555	0	-2	1.94100900603859	0.999108532036592
G10116_3163	24586	30.94	32.59	0.000387332290128555	1.49052030936335	1.51308436046514	0.046077475657786	0.999108532036592
G10116_4048	500668	0.763333333333333	0.8	0.000387332290128555	-0.117285772379775	-0.0969100130080564	0.0541827651059821	0.999108532036592
G10116_23950	102549509	0.0333333333333333	0.0766666666666667	0.000387332290128555	-1.47712125471966	-1.11539341870207	1.18838821353875	0.999108532036592
G10116_6056	170724	106.02	108.413333333333	0.000387332290128555	2.02538779989041	2.03508269767281	0.0246669186179973	0.999108532036592
G10116_18015	502533	0	0.00666666666666667	0.000387332290128555	0	-2.17609125905568	0.997202240560435	0.999108532036592
G10116_8289	60427	53.8966666666667	55.7733333333333	0.000387332290128555	1.73156190631775	1.74642660118893	0.0409146395984255	0.999108532036592
G10116_19628	305544	13.63	13.0066666666667	0.00360376412693894	1.13449585583467	1.11416601033884	-0.0844987572451643	0.991736359594396
G10116_23687	282838	128.673333333333	140.966666666667	0.960787732992971	2.10948855167391	2.14911643042724	0.123675024707542	0.109449118218763
G10116_18692	287042	17.52	18.5033333333333	0.000387332290128555	1.24353410183206	1.2672499726122	0.0711090970072684	0.999108532036592
G10116_2141	171563	5.81	4.94666666666667	1.91380814967325	0.764176132390331	0.694312646223346	-0.237252753069935	0.0121952820861259
G10116_13974	29440	0.0666666666666667	0.0666666666666667	0.000387332290128555	-1.17609125905568	-1.17609125905568	0.217134701826655	0.999108532036592
G10116_15547	365552	0.0266666666666667	0	0.000387332290128555	-1.57403126772772	0	-2.40723016818379	0.999108532036592
G10116_8271	79435	0.743333333333333	0.7	0.000387332290128555	-0.128816391671502	-0.154901959985743	-0.101219733134186	0.999108532036592
G10116_9919	296300	2.2	2.44333333333333	0.000387332290128555	0.342422680822206	0.387982719921465	0.141682525881779	0.999108532036592
G10116_9470	287477	20.61	18.8766666666667	0.000387332290128555	1.31407799177921	1.27592530690687	-0.12012791615712	0.999108532036592
G10116_2358	100911769	0.0966666666666667	0.0266666666666667	0.810837570004408	-1.01472325682071	-1.57403126772772	-2.35524553169728	0.154583248652133
G10116_8044	685867	893.18	903.063333333333	0.000387332290128555	2.95093898982833	2.95571820917582	0.0117911223384527	0.999108532036592
G10116_1301	289038	0.0266666666666667	0.0333333333333333	0.000387332290128555	-1.57403126772772	-1.47712125471966	0.012735008690814	0.999108532036592
G10116_17685	29192	28.1233333333333	27.8133333333333	0.000387332290128555	1.44906679438754	1.44425304069881	0.040687494312963	0.999108532036592
G10116_3183	363555	1.71	1.61666666666667	0.000387332290128555	0.232996110392154	0.208620483882602	-0.0897239237540386	0.999108532036592
G10116_3069	297383	5.65333333333333	5.30666666666667	0.000387332290128555	0.752304593201032	0.724821808681988	-0.130039861544944	0.999108532036592
G10116_8145	306575	36.7766666666667	35.2433333333333	0.000387332290128555	1.56557236345898	1.54707697748721	-0.0693275900819287	0.999108532036592
G10116_1850	304401	1.39666666666667	1.3	0.000387332290128555	0.145092768246634	0.113943352306837	-0.0786926274640072	0.999108532036592
G10116_7506	29647	15.1966666666667	14.1933333333333	0.0769685005861492	1.1817483374823	1.15208440238264	-0.106218363041905	0.837590030396375
G10116_22330	368178	3.02333333333333	3.14	0.000387332290128555	0.480486032340432	0.496929648073215	0.0331968897335752	0.999108532036592
G10116_2406	365699	5.64666666666667	5.8	0.000387332290128555	0.751792151275026	0.763427993562937	0.0423658352416076	0.999108532036592
G10116_19668	303333	9.81	10.34	0.000387332290128555	0.991669007379948	1.01452053875792	0.0362064208692914	0.999108532036592
G10116_4614	313755	0.00666666666666667	0	0.000387332290128555	-2.17609125905568	0	-0.926351111082053	0.999108532036592
G10116_27390	300710	8.65666666666667	9.23666666666667	0.000387332290128555	0.93735069490964	0.965515271062569	0.0859304903445164	0.999108532036592
G10116_1027	100158232	8.17	7.90333333333333	0.000387332290128555	0.912222056532415	0.897810299258526	-0.0580988426895326	0.999108532036592
G10116_2527	293058	15.1133333333333	14.7066666666667	0.000387332290128555	1.17936026107083	1.16751424904849	-0.0464718856680453	0.999108532036592
G10116_14476	81745	13.7533333333333	13.2133333333333	0.000387332290128555	1.13840796891747	1.12101239109357	-0.0616718648552739	0.999108532036592
G10116_19033	308022	0	0.00666666666666667	0.000387332290128555	0	-2.17609125905568	0.997202240560435	0.999108532036592
G10116_18705	29415	45.02	44.96	0.000387332290128555	1.6534054906645	1.652826302561	-0.00988818573575608	0.999108532036592
G10116_9404	102552569	0	0.0166666666666667	0.000387332290128555	0	-1.77815125038364	0.997202240560435	0.999108532036592
G10116_14552	310855	4.99	4.65333333333333	0.000387332290128555	0.69810054562339	0.667764163567479	-0.108944432528749	0.999108532036592
G10116_11450	500005	35.0466666666667	36.4333333333333	0.000387332290128555	1.54464671796274	1.56149890723004	0.0473968247753735	0.999108532036592
G10116_5524	25473	110.07	105.02	0.0449313824077622	2.04166896647561	2.02127201395104	-0.0765528745411926	0.901713595156513
G10116_1888	314743	4.82666666666667	4.84666666666667	0.000387332290128555	0.683647307141466	0.685443151803357	-0.0273760263995435	0.999108532036592
G10116_18765	301131	1.97	1.79666666666667	0.000387332290128555	0.294466226161593	0.254467510467077	-0.144021337417489	0.999108532036592
G10116_261	360792	9.80666666666667	9.24333333333333	0.000387332290128555	0.991521413671849	0.965828614858199	-0.0814813767372885	0.999108532036592
G10116_19158	25621	482.083333333333	502.403333333333	0.0175921101875221	2.68312211724014	2.70105251218509	0.0515862029428978	0.960302124825619
G10116_10824	295541	0.0166666666666667	0.00666666666666667	0.000387332290128555	-1.77815125038364	-2.17609125905568	-1.44715264534974	0.999108532036592
G10116_10763	363481	11.75	12.7666666666667	0.000387332290128555	1.07003786660776	1.10607751924896	0.106913706121618	0.999108532036592
G10116_25965	289625	0.07	0.0633333333333333	0.000387332290128555	-1.15490195998574	-1.19836765376683	-0.18012281724097	0.999108532036592
G10116_14334	29260	1.88333333333333	1.42666666666667	0.470353430746218	0.274927193099775	0.154322514293511	-0.41063627443161	0.338568515458992
G10116_14787	29681	72.0433333333333	73.9233333333333	0.000387332290128555	1.8575937987447	1.86878154175688	0.0294540749493291	0.999108532036592
G10116_16395	680045	0.05	0.0533333333333333	0.000387332290128555	-1.30102999566398	-1.27300127206374	0.0179534188479915	0.999108532036592
G10116_2329	113947	84.77	77.1633333333333	1.11041561840612	1.92824218315731	1.8874109802083	-0.141974169399931	0.0775504606010543
G10116_9364	293677	234.553333333333	261.32	1.67068749598663	2.37024160926351	2.41717264951777	0.148335947260913	0.0213458033440503
G10116_15586	363122	6.64666666666667	6.90666666666667	0.000387332290128555	0.822603899255975	0.839268496353533	0.0350152375027965	0.999108532036592
G10116_28313	289459	0.306666666666667	0.76	0.42812848680925	-0.513333427374107	-0.119186407719209	1.30093413570831	0.373139747393711
G10116_29417	116498	0.05	0.0266666666666667	0.000387332290128555	-1.30102999566398	-1.57403126772772	-0.959851649839539	0.999108532036592
G10116_2768	103690033	0.0833333333333333	0.0566666666666667	0.000387332290128555	-1.07918124604762	-1.24667233334139	-0.504031061619701	0.999108532036592
G10116_8938	286923	0.00666666666666667	0.01	0.000387332290128555	-2.17609125905568	-2	0.601449130689244	0.999108532036592
G10116_17476	300802	26.4666666666667	27.8066666666667	0.000387332290128555	1.42269924770743	1.44414893079015	0.063629774653533	0.999108532036592
G10116_28196	108349261	0.0466666666666667	0.0733333333333333	0.000387332290128555	-1.33099321904142	-1.13469857389746	0.627795515268231	0.999108532036592
G10116_5145	688481	0.0466666666666667	0	0.000387332290128555	-1.33099321904142	0	-1.82412539967993	0.999108532036592
G10116_21720	685560	0.0366666666666667	0	0.000387332290128555	-1.43572856956144	0	-2.40910103796568	0.999108532036592
G10116_9991	361244	0.0466666666666667	0.04	0.000387332290128555	-1.33099321904142	-1.39794000867204	-0.239625098743407	0.999108532036592
G10116_19774	311329	6.01	6.7	0.000387332290128555	0.778874472002739	0.826074802700826	0.148231159155715	0.999108532036592
G10116_30129	56820	53.56	58.24	0.209053293898131	1.72884056833997	1.76522136630498	0.11289030420543	0.617940565690486
G10116_7751	293736	2.60666666666667	2.63	0.000387332290128555	0.416085498340186	0.419955748489758	0.0272205963244194	0.999108532036592
G10116_866	499241	1.20666666666667	1.61	0.425020082961027	0.0815873158135045	0.20682587603185	0.414841908270734	0.375820024943917
G10116_8931	687029	40.6866666666667	40.34	0.000387332290128555	1.60945211090091	1.60573589387675	-0.0181467068937576	0.999108532036592
G10116_24233	306436	17.64	19.4233333333333	0.0859071540745109	1.2464985807958	1.28832376337049	0.131365451996136	0.820526942461143
G10116_11174	311840	27.97	28.3333333333333	0.000387332290128555	1.44669246637153	1.45229767099463	0.0108020393480199	0.999108532036592
G10116_12910	303831	123.7	131.206666666667	0.0760764232480722	2.09236969962912	2.11795590228804	0.0729484187977613	0.839312278875955
G10116_28183	29390	13.2766666666667	13.3533333333333	0.000109025281442553	1.12308905168967	1.12558969023789	-0.000107605016413675	0.999748991520092
[truncated: 15,750 more rows]
